# Supplementary material for: Increased expression of peptides from non-coding genes in cancer proteomics datasets suggests potential tumor neoantigens
Source: Commun Biol. 2021 Apr 22;4:496. doi: 10.1038/s42003-021-02007-2 (PMC8062694; doi:10.1038/s42003-021-02007-2)
Supplement: Supplementary file 4 — Supplementary Data 1–2 [file 42003_2021_2007_MOESM4_ESM.zip]

Archive with 9 entries (8 files):
- Supplementary data/
- Supplementary data/Supplementary Data 1 Table 1.xlsx
- Supplementary data/Supplementary Data 1 Table 2.xlsx
- Supplementary data/Supplementary Data 1 Table 3.xlsx
- Supplementary data/Supplementary Data 1 Table 4.xlsx
- Supplementary data/Supplementary Data 1 Table 5.xlsx
- Supplementary data/Supplementary Data 1 Table 6.xlsx
- Supplementary data/Supplementary Data 1 Table 7.xlsx
- Supplementary data/Supplementary Data 2.pdf
