# Supplementary material for: Increased expression of peptides from non-coding genes in cancer proteomics datasets suggests potential tumor neoantigens
Source: Commun Biol. 2021 Apr 22;4:496. doi: 10.1038/s42003-021-02007-2 (PMC8062694; doi:10.1038/s42003-021-02007-2)
Supplement: Supplementary file 4 — Supplementary Data 1–2 [file 42003_2021_2007_MOESM4_ESM.zip › Supplementary data/Supplementary Data 1 Table 1.xlsx]

## Sheet: Summary table
Worksheet name	Description	Sample type	Number of tumor samples	Number of paired normal samples	Cite
A.PXD010154 sample information	Clinical information of 40 heathy tissues samples	31 healthy tissues		40	Wang, D. et al. A deep proteome and transcriptome abundance atlas of 29 healthy human tissues. Mol Syst Biol 15, (2019).
B.PXD002137 sample information	Clinical information of 8 matched Colorectal Normal / Cancer samples	Colonrectal cancer	8	8	Wiśniewski, J. R. et al. Absolute Proteome Analysis of Colorectal Mucosa, Adenoma, and Cancer Reveals Drastic Changes in Fatty Acid Metabolism and Plasma Membrane Transporters. J. Proteome Res. 14,4005–4018 (2015).
C.PXD002619 sample information	Clinical information of 40 breast cancer samples	Breast cancer	40		Tyanova, S. et al. Proteomic maps of breast cancer subtypes. Nat Commun 7, 10259–10259 (2016).
D.S022 sample information	Clinical information of 95 colon and rectal cancer samples	64 colon cancer and 31 rectal cancer	95		Zhang, B. et al. Proteogenomic characterization of human colon and rectal cancer. Nature 513, 382–387 (2014).
E.S026 sample information	Clinical information of 174 ovarian cancer samples	Ovarian cancer	174		Zhang, H. et al. Integrated Proteogenomic Characterization of Human High-Grade Serous Ovarian Cancer. Cell 166, 755–765 (2016).
F.S029 sample information	Clinical information of 77 breast cancer samples(77 samples pass QC for anaysis)	Breast cancer	77		Mertins, P. et al. Proteogenomics connects somatic mutations to signalling in breast cancer. Nature 534, 55–62 (2016).
G.S037 sample information	Clinical information of 104 colon cancer samples.100 normal samples paired with tumors samples from the same participant.	Colon cancer	104	100	Data used in this publication were generated by the Clinical Proteomic Tumor Analysis Consortium (NCI/NIH)
H.S038 sample information	Clinical information for 100 Ovarian Cancer samples.25 normal samples(16 paired with tumors samples from the same participant. )	Ovarian cancer	100	25	Data used in this publication were generated by the Clinical Proteomic Tumor Analysis Consortium (NCI/NIH)
I.S039 sample information	Clinical information of 125 breast tumors and adjacent 18 normal breast tissue	Breast cancer	125	18	Data used in this publication were generated by the Clinical Proteomic Tumor Analysis Consortium (NCI/NIH)
J.S043 sample information	Clinical information of 100 Uterine Corpus Endometrial Carcinoma samples	Uterine Corpus Endometrial Carcinoma	100	40	Dou, Y. et al. Proteogenomic Characterization of Endometrial Carcinoma. Cell 180, 729-748.e26 (2020).
K.S044 sample information	Clinical information of 110 Clear Cell Renal Cell Carcinoma samples	Clear Cell Renal Cell Carcinoma	110	84	Clark, D. J. et al. Integrated Proteogenomic Characterization of Clear Cell Renal Cell Carcinoma. Cell 179, 964-983.e31 (2019).
			933	315

## Sheet: A.PXD010154 sample information
Tissue name	Synonyms	Tissue ID	Tissue status	RNA-Seq Data ID	Gender of donor	Age of donor	MS Experiment ID	Proteases	Fragmentation techniques	Mass spectrometer	Search engine	Used for…
Adrenal gland		V122	Healthy	P282_105	Female	63	P015424	Trypsin	HCD	Q Exactive plus	MaxQuant and Mascot	Quantitative proteome; Isoforms; lncRNA; aTIS
Appendix	vermiform appendix	V154	Healthy	P282_120	Male	26	P013677	Trypsin	HCD	Q Exactive plus	MaxQuant and Mascot	Quantitative proteome; Isoforms; lncRNA; aTIS
Bone marrow		V364	Healthy	-	-	-	P013674	Trypsin	HCD	Q Exactive plus	MaxQuant and Mascot	Quantitative proteome; Isoforms; lncRNA; aTIS
Brain		V102	Healthy	P262_159	Female	40	P013129	Trypsin	HCD	Q Exactive plus	MaxQuant and Mascot	Quantitative proteome; Isoforms; lncRNA; aTIS
Colon		V269	Healthy	P973_107	Male	80	P013387	Trypsin	HCD	Q Exactive plus	MaxQuant and Mascot	Quantitative proteome; Isoforms; lncRNA; aTIS
Colon		V291	Healthy	-	-	-	P010693	Trypsin	HCD	Q Exactive plus	MaxQuant and Mascot	lncRNA; aTIS
Duodenum		V145	Healthy	P282_126	Female	77	P013187	Trypsin	HCD	Q Exactive plus	MaxQuant and Mascot	Quantitative proteome; Isoforms; lncRNA; aTIS
Endometrium	uterine endometrium	V200	Healthy	P414_119	Female	40	P013386	Trypsin	HCD	Q Exactive plus	MaxQuant and Mascot	Quantitative proteome; Isoforms; lncRNA; aTIS
Esophagus		V184	Healthy	P414_107	Male	38	P013198	Trypsin	HCD	Q Exactive plus	MaxQuant and Mascot	Quantitative proteome; Isoforms; lncRNA; aTIS
Fallopian tube	oviduct	V277	Healthy	P973_112	Female	41	P013559	Trypsin	HCD	Q Exactive plus	MaxQuant and Mascot	Quantitative proteome; Isoforms; lncRNA; aTIS
Fat	adipose tissue	V315	Healthy	P973_140	Female	59	P015159	Trypsin	HCD	Q Exactive plus	MaxQuant and Mascot	Quantitative proteome; Isoforms; lncRNA; aTIS
Gallbladder		V179	Healthy	P414_104	Male	60	P013197	Trypsin	HCD	Q Exactive plus	MaxQuant and Mascot	Quantitative proteome; Isoforms; lncRNA; aTIS
Heart		V191	Healthy	P414_111	Female	48	P013201	Trypsin	HCD	Q Exactive plus	MaxQuant and Mascot	Quantitative proteome; Isoforms; lncRNA; aTIS
Kidney		V359	Healthy	P1973_516	-	-	P013560	Trypsin	HCD	Q Exactive plus	MaxQuant and Mascot	Quantitative proteome; Isoforms; lncRNA; aTIS
Liver		V358	Healthy	P1973_515	-	-	P012502	Trypsin	HCD	Q Exactive plus	MaxQuant and Mascot	Quantitative proteome; Isoforms; lncRNA; aTIS;Reproducibility
Liver		V362	Healthy	P1973_519	-	-	P013127	Trypsin	HCD	Q Exactive plus	MaxQuant and Mascot	lncRNA; aTIS;Reproducibility
Liver		V289	Healthy	-	-	-	P010738	Trypsin	HCD	Q Exactive plus	MaxQuant and Mascot	lncRNA; aTIS
Lung		V133	Healthy	P282_114	Female	73	P013163	Trypsin	HCD	Q Exactive plus	MaxQuant and Mascot	Quantitative proteome; Isoforms; lncRNA; aTIS
Lung		V299	Healthy	-	-	-	P010740	Trypsin	HCD	Q Exactive plus	MaxQuant and Mascot	lncRNA; aTIS
Lymph node		V193	Healthy	P414_113	Female	52	P015160	Trypsin	HCD	Q Exactive plus	MaxQuant and Mascot	Quantitative proteome; Isoforms; lncRNA; aTIS
Ovary		V233	Healthy	P415_106	Female	64	P013679	Trypsin	HCD	Q Exactive plus	MaxQuant and Mascot	Quantitative proteome; Isoforms; lncRNA; aTIS
Pancreas		V229	Healthy	P415_104	Female	59	P013678	Trypsin	HCD	Q Exactive plus	MaxQuant and Mascot	Quantitative proteome; Isoforms; lncRNA; aTIS
Pituitary	hypophysis	-	Healthy	-	-	-	P018021	Trypsin	HCD	Q Exactive plus	MaxQuant and Mascot	lncRNA; aTIS
Pituitary	hypophysis	-	Healthy	-	-	-	P018020	Trypsin	HCD	Q Exactive plus	MaxQuant and Mascot	lncRNA; aTIS
Placenta		V223	Healthy	P415_102	Female	39	P013680	Trypsin	HCD	Q Exactive plus	MaxQuant and Mascot	Quantitative proteome; Isoforms; lncRNA; aTIS
Placenta		V262	Healthy	-	-	-	P010695	Trypsin	HCD	Q Exactive plus	MaxQuant and Mascot	lncRNA; aTIS
Prostate		V128	Healthy	P282_109	Male	65	P013675	Trypsin	HCD	Q Exactive plus	MaxQuant and Mascot	Quantitative proteome; Isoforms; lncRNA; aTIS
Rectum		V321	Healthy	P973_143	Male	69	P013681	Trypsin	HCD	Q Exactive plus	MaxQuant and Mascot	Quantitative proteome; Isoforms; lncRNA; aTIS
Salivary gland		V240	Healthy	P415_112	Female	21	P015161	Trypsin	HCD	Q Exactive plus	MaxQuant and Mascot	Quantitative proteome; Isoforms; lncRNA; aTIS
Small intestine		V151	Healthy	P282_136	Male	65	P013188	Trypsin	HCD	Q Exactive plus	MaxQuant and Mascot	Quantitative proteome; Isoforms; lncRNA; aTIS
Smooth muscle		V266	Healthy	P973_105	Female	39	P013562	Trypsin	HCD	Q Exactive plus	MaxQuant and Mascot	Quantitative proteome; Isoforms; lncRNA; aTIS
Spleen		V82	Healthy	P262_150	Female	60	P013114	Trypsin	HCD	Q Exactive plus	MaxQuant and Mascot	Quantitative proteome; Isoforms; lncRNA; aTIS
Stomach		V90	Healthy	P262_154	Male	82	P013128	Trypsin	HCD	Q Exactive plus	MaxQuant and Mascot	Quantitative proteome; Isoforms; lncRNA; aTIS
Stomach		V296	Healthy	-	-	-	P010739	Trypsin	HCD	Q Exactive plus	MaxQuant and Mascot	lncRNA; aTIS
Testis		V134	Healthy	P282_115	Male	56	P013164	Trypsin	HCD	Q Exactive plus	MaxQuant and Mascot	Quantitative proteome; Isoforms; lncRNA; aTIS
Thyroid		V196	Healthy	P414_115	Female	20	P013385	Trypsin	HCD	Q Exactive plus	MaxQuant and Mascot	Quantitative proteome; Isoforms; lncRNA; aTIS
Tonsil		V287	Healthy	P973_118	Male	23	P018699	Chymotrypsin	CID	Orbitrap Fusion Lumos	MaxQuant and Mascot	Ultra-deep tonsil proteome; Isoforms; Exomic variants; lncRNA; aTIS
Tonsil		V287	Healthy	P973_118	Male	23	P010747	Trypsin	CID	Orbitrap Fusion Lumos	MaxQuant and Mascot	Ultra-deep tonsil proteome; Isoforms; Exomic variants; lncRNA; aTIS
Urinary bladder		V176	Healthy	P414_102	Male	74	P013196	Trypsin	HCD	Q Exactive plus	MaxQuant and Mascot	Quantitative proteome; Isoforms; lncRNA; aTIS
Liver		V290	Healthy	-	-	-	P010748	Trypsin	HCD	Q Exactive plus	MaxQuant	Reproducibility

## Sheet: B.PXD002137 sample information
# Matched Normal / Cancer samples
ID	Gender,	Age	Grade	Location
1	Male	59	G2	Colon
2	Male	64	G2	Colon
3	Male	62	G2	Rectum
4	Female	82	G2	Colon
5	Female	60	G3	Colon
8	Male	56	G2	Colon
9	Female	74	G2	Colon
10	Female	50	G2	Colon

## Sheet: C.PXD002619 sample information
Sample #	Clinical classification	TNM stage	Grade	Type
1	ERPR	T1bN0M0	1	IDC
3	ERPR	T2N1M0	3	IDC
4	ERPR	T1cN0M0	2	IDC
5	ERPR	T1aN0M0	2	IDC
6	HER2	T2N1M0	3	IDC
7	HER2	T2N0M0	3	IDC
8	HER2	T1bN0M0	3	IDC
9	HER2	T2N0M0	2	IDC
10	HER2	T2N1M0	3	IDC
12	TN	T2N0M0	3	IDC
13	HER2	n.d	3	IDC
14	ERPR	n.d	1	IDC-Tu
15	TN	T2N0M0	3	IDC
17	ERPR	T2N1M0	3	IDC
18	TN	T2N0M0	3	IDC
19	ERPR	T2N1M0	3	IDC
20	HER2	T2N1M0	2	IDC
21	ERPR,Her2	T1cN1M0	3	IDC
22	TN	T2N0M0	3	IDC
23	ERPR	T1cN1M0	2	Lo
25	ERPR	T1cN1M0	2	IDC
26	ERPR	T2N1M0	2	Lo
27	ERPR	T2N0M0	3	IDC
28	ERPR	T1cN1M0	2	Lo
29	HER2	T2N1M0	2	IDC
30	HER2	T2N0M0	3	IDC
30B	HER2	T4N0M0	3	IDC
31	HER2	T2N2M0	3	IDC
32	TN	T2N1M0	3	IDC
33	HER2	T2N1M0	3	IDC
34	HER2	T2N1M0	3	IDC
36	ERPR,Her2	T2N0M0	3	IDC
37	HER2	T1cN0M0	3	IDC
38	TN	T1cN0M0	3	IDC
40	TN	T2N1M0	3	IDC
41	TN	T2N0M0	3	IDC
42	TN	T1cN0M0	3	IDC
43	HER2	T2N3M0	3	IDC
45	TN	T1cN0M0	3	IDC
46	TN	T2N0M0	3	IDC

## Sheet: D.S022 sample information
TCGA barcode (shipped portion)	UUID (shipped portion)	Disease Code	Hybridization REF	yearstobirth	vitalstatus	daystodeath	daystolastfollowup	primarysiteofdesease	gender	dateofinitialpathologicdiagnosis	daystolastknownalive	histologicaltype	radiations.radiation.regimenindication	distant.metastasis	lymph.node.metastasis	completeness.of.resection	number.of.lymph.nodes	tumor.stagecode	neoplasm.diseasestage	batchnumber
TCGA-A6-3807-01A-22-2150-27	77a6e910-fde6-434a-ad29-8a217668bba3	COAD	tcga-a6-3807	53	0	NA	332	colon	female	2009	NA	colon adenocarcinoma	yes	m0	n2	r0	5	t3	stage iiic	41.30.0
TCGA-A6-3808-01A-22-2150-27	1939c2d7-0df4-4110-99e0-09a3c0929aa2	COAD	tcga-a6-3808	73	0	NA	278	colon	male	2009	NA	colon mucinous adenocarcinoma	yes	m0	n0	r0	0	t3	stage iia	41.29.0
TCGA-A6-3810-01A-22-2150-27	683e5429-3018-451b-8faa-2bc131463e75	COAD	tcga-a6-3810	62	0	NA	246	colon	male	2009	NA	colon adenocarcinoma	yes	m0	n0	r0	0	t3	stage iia	41.30.0
TCGA-AA-3518-01A-11-2150-27	b745c6b2-48b1-49d5-8491-39da86ed821f	COAD	tcga-aa-3518	81	0	NA	31	colon	female	2007	NA	colon adenocarcinoma	yes	m0	n0	r0	0	t3	stage iia	29.33.0
TCGA-AA-3525-01A-12-2150-27	da1bb2b6-c6d4-455a-9468-08198f86756b	COAD	tcga-aa-3525	90	0	NA	0	colon	male	2007	NA	colon adenocarcinoma	yes	m0	n1	r0	2	t3	stage iiib	29.33.0
TCGA-AA-3526-01A-11-2150-27	40a77161-ca29-47f0-ab89-c0fd342f13c1	COAD	tcga-aa-3526	57	0	NA	30	colon	male	2007	NA	colon adenocarcinoma	yes	m0	n0	r0	0	t2	stage i	28.34.0
TCGA-AA-3529-01A-12-2150-27	75bbb475-8e48-4dc0-a0f0-4ea890462c33	COAD	tcga-aa-3529	78	1	0	NA	colon	female	2007	NA	colon adenocarcinoma	yes	m0	n2	r0	10	t3	stage iiic	28.34.0
TCGA-AA-3531-01A-22-2150-27	ec6731b4-c794-4268-bc9d-51598ba06337	COAD	tcga-aa-3531	75	0	NA	0	colon	female	2007	NA	colon adenocarcinoma	yes	m0	n0	r0	0	t3	stage iia	28.34.0
TCGA-AA-3534-01A-22-2150-27	91a6a5fb-56cf-4fef-b6d5-ab7353ff6e38	COAD	tcga-aa-3534	77	0	NA	0	colon	female	2007	NA	colon adenocarcinoma	yes	m0	n0	r0	0	t3	stage iia	28.34.0
TCGA-AA-3552-01A-22-2150-27	96012188-5aa2-4a6c-981c-8d2757053297	COAD	tcga-aa-3552	85	0	NA	0	colon	male	2008	NA	colon adenocarcinoma	yes	m0	n2	r0	10	t3	stage iiic	28.34.0
TCGA-AA-3554-01A-22-2150-27	2b45d33f-d78b-4076-a6d8-0ffd850cceb3	COAD	tcga-aa-3554	62	0	NA	0	colon	female	2008	NA	colon adenocarcinoma	yes	m0	n0	r0	0	t3	stage iia	29.33.0
TCGA-AA-3558-01A-22-2150-27	154d00dd-d52f-4b7b-9649-8c1d4de3782e	COAD	tcga-aa-3558	70	0	NA	0	colon	male	2008	NA	colon adenocarcinoma	yes	m0	n0	r2	0	t2	stage i	28.34.0
TCGA-AA-3561-01A-22-2150-27	1783ec55-d52c-4394-9b33-7f7523f87520	COAD	tcga-aa-3561	72	0	NA	0	colon	male	2009	NA	colon adenocarcinoma	yes	m0	n0	r0	NA	t3	stage iia	28.34.0
TCGA-AA-3664-01A-22-2150-27	9f7db77b-59bc-41f0-a509-7437d5da44bc	COAD	tcga-aa-3664	74	0	NA	0	colon	female	2005	NA	colon adenocarcinoma	yes	m0	n0	r0	0	t3	stage ii	36.33.0
TCGA-AA-3666-01A-31-2150-27	6aabadff-5290-4cc2-89be-2075597f725e	COAD	tcga-aa-3666	68	1	61	NA	colon	male	2005	NA	colon adenocarcinoma	yes	m0	n1	r0	2	t3	stage iii	36.33.0
TCGA-AA-3672-01A-22-2150-27	cc8e7ab8-c190-4de2-9190-a7293ee81349	COAD	tcga-aa-3672	90	0	NA	0	colon	female	2006	NA	colon adenocarcinoma	yes	m0	n1	r0	4	t3	stage iii	36.33.0
TCGA-AA-3684-01A-31-2150-27	16958bc1-6804-444c-9178-195ef908360b	COAD	tcga-aa-3684	65	0	NA	0	colon	female	2007	NA	colon mucinous adenocarcinoma	yes	m1	n2	r2	9	t4	stage iv	36.33.0
TCGA-AA-3695-01A-22-2150-27	075d832b-58e4-4308-814f-c4d07dd37fdb	COAD	tcga-aa-3695	63	0	NA	0	colon	female	2009	NA	colon adenocarcinoma	yes	m1	n2	r2	6	t3	stage iv	36.33.0
TCGA-AA-3710-01A-22-2150-27	98062f36-9403-43a5-9215-16f8d0e90cf3	COAD	tcga-aa-3710	80	0	NA	31	colon	female	2008	NA	colon adenocarcinoma	yes	m0	n0	r0	0	t3	stage iia	41.30.0
TCGA-AA-3715-01A-22-2150-27	04ada15f-8aaa-4d0e-bc1d-b2237821e5a6	COAD	tcga-aa-3715	77	0	NA	30	colon	male	2006	NA	colon adenocarcinoma	yes	m0	n0	r0	0	t3	stage ii	36.33.0
TCGA-AA-3818-01A-22-2150-27	dc0055bd-52e5-4451-bd3d-1d1845defc92	COAD	tcga-aa-3818	78	1	30	NA	colon	female	2007	NA	colon adenocarcinoma	yes	m0	n0	r0	0	t3	stage iia	36.33.0
TCGA-AA-3848-01A-22-2150-27	8589ef24-bdfd-43fd-a5c3-6d62ac7f5a0c	COAD	tcga-aa-3848	82	0	NA	30	colon	female	2009	NA	colon adenocarcinoma	yes	m0	n2	r0	6	t3	stage iiic	36.33.0
TCGA-AA-3864-01A-22-2150-27	f96c8363-391c-4f3d-b849-b59427b966e4	COAD	tcga-aa-3864	71	0	NA	0	colon	male	2005	NA	colon adenocarcinoma	yes	m0	n0	r0	0	t3	stage ii	41.30.0
TCGA-AA-3986-01A-12-2150-27	5c5b2fb1-76f4-425e-9e8b-f15f44bf75d5	COAD	tcga-aa-3986	73	0	NA	30	colon	male	2007	NA	colon adenocarcinoma	yes	m0	n0	r0	0	t2	stage i	41.30.0
TCGA-AA-3989-01A-22-2150-27	71541f7c-2505-49de-8bc3-6c37ac75db05	COAD	tcga-aa-3989	84	0	NA	0	colon	male	2009	NA	colon adenocarcinoma	yes	m1	n2	r2	5	t3	stage iv	41.30.0
TCGA-AA-A004-01A-22-A20O-27	6b95103c-b92a-40a1-9e5b-fba9d53af702	COAD	tcga-aa-a004	76	0	NA	424	colon	male	2009	NA	colon adenocarcinoma	yes	m0	n0	r0	0	t3	stage iia	33.31.0
TCGA-AA-A00A-01A-22-A20O-27	ec9f9b32-c4e4-47e3-9176-7c49b5454222	COAD	tcga-aa-a00a	80	0	NA	548	colon	male	2009	NA	colon adenocarcinoma	yes	m0	n0	r0	0	t3	stage iia	30.31.0
TCGA-AA-A00E-01A-31-A20O-27	b1a19564-2194-4d25-88b3-ae4197d2a755	COAD	tcga-aa-a00e	65	0	NA	913	colon	male	2007	NA	colon adenocarcinoma	yes	m0	n0	r0	0	t3	stage iia	30.31.0
TCGA-AA-A00F-01A-31-A20O-27	105edf7b-7f90-4612-b2e5-f35a4725250d	COAD	tcga-aa-a00f	66	0	NA	1035	colon	male	2007	NA	colon adenocarcinoma	yes	m0	n2	r0	7	t3	stage iiic	30.31.0
TCGA-AA-A00J-01A-12-A20O-27	e2de8d7d-d064-4127-b03a-596201e54ec2	COAD	tcga-aa-a00j	80	0	NA	548	colon	male	2009	NA	colon mucinous adenocarcinoma	yes	m0	n1	r0	2	t4	stage iiib	30.31.0
TCGA-AA-A00K-01A-12-A20O-27	36697b47-acc4-4234-b0fd-922807056a65	COAD	tcga-aa-a00k	79	0	NA	548	colon	male	2009	NA	colon adenocarcinoma	yes	m0	n0	r0	0	t3	stage iia	30.31.0
TCGA-AA-A00N-01A-32-A20O-27	86078205-9514-460f-a407-7c1f856b174c	COAD	tcga-aa-a00n	75	1	122	NA	colon	male	2008	NA	colon mucinous adenocarcinoma	yes	m0	n0	r0	0	t4	stage iib	33.31.0
TCGA-AA-A00O-01A-13-A20O-27	42315304-6c1e-46a3-87e0-e2efe27cca8a	COAD	tcga-aa-a00o	83	0	NA	822	colon	female	2008	NA	colon adenocarcinoma	yes	m0	n2	r0	32	t3	stage iiic	33.31.0
TCGA-AA-A00R-01A-22-A20O-27	6a1388cf-a1f0-44cd-b839-b36c61613bd4	COAD	tcga-aa-a00r	64	0	NA	30	colon	female	2008	NA	colon adenocarcinoma	yes	m0	n0	r0	0	t2	stage i	30.31.0
TCGA-AA-A00U-01A-41-A20O-27	d8fe8d90-59e3-4e2a-b62c-f0af1d883adc	COAD	tcga-aa-a00u	50	0	NA	517	colon	male	2009	NA	colon adenocarcinoma	yes	m0	n1	r0	0	t3	stage iiib	30.31.0
TCGA-AA-A010-01A-31-A20O-27	6ba954d2-5c68-4c8f-b4a6-114b368cc6fb	COAD	tcga-aa-a010	46	0	NA	638	colon	female	2008	NA	colon adenocarcinoma	yes	m0	n0	r0	0	t4	stage iib	33.31.0
TCGA-AA-A017-01A-22-A20O-27	30f72ad0-33fe-4bb9-9fa2-85765b106a42	COAD	tcga-aa-a017	57	0	NA	457	colon	female	2009	NA	colon adenocarcinoma	yes	m0	n0	r0	0	t3	stage iia	33.31.0
TCGA-AA-A01C-01A-22-A20O-27	1d9e9a4a-1ccc-4be8-a0f8-0d904536b3f8	COAD	tcga-aa-a01c	75	0	NA	457	colon	male	2009	NA	colon adenocarcinoma	yes	m0	n1	r0	3	t2	stage iiia	33.31.0
TCGA-AA-A01D-01A-23-A20O-27	0b0d9767-bfbf-4504-9751-b6224befc442	COAD	tcga-aa-a01d	47	0	NA	30	colon	female	2009	NA	colon mucinous adenocarcinoma	yes	m0	n2	r0	12	t3	stage iiic	33.31.0
TCGA-AA-A01F-01A-23-A20O-27	136e76e5-227f-4f9c-ae9c-fa8f70e36c39	COAD	tcga-aa-a01f	72	0	NA	396	colon	male	2009	NA	colon adenocarcinoma	yes	m0	n1	r0	2	t3	stage iiib	30.31.0
TCGA-AA-A01I-01A-12-A20O-27	12b85bd7-29c5-4284-9e82-5691ba247288	COAD	tcga-aa-a01i	76	0	NA	365	colon	male	2009	NA	colon adenocarcinoma	yes	m0	n0	r0	0	t2	stage i	33.31.0
TCGA-AA-A01K-01A-31-A20O-27	1b152db2-5ef9-4407-bb0f-01e181d6d0c9	COAD	tcga-aa-a01k	74	0	NA	396	colon	female	2009	NA	colon adenocarcinoma	yes	m0	n2	r0	4	t3	stage iiic	33.31.0
TCGA-AA-A01P-01A-23-A20O-27	a2008f6a-3a04-41cf-bfe2-1afc36853ae8	COAD	tcga-aa-a01p	80	1	1158	NA	colon	female	2003	NA	colon adenocarcinoma	yes	m0	n1	r0	1	t3	stage iii	66.31.0
TCGA-AA-A01R-01A-23-A20O-27	838d4bd3-2b75-4e42-b37e-d6c521aef14b	COAD	tcga-aa-a01r	47	0	NA	1065	colon	male	2004	NA	colon mucinous adenocarcinoma	yes	m0	n2	r0	9	t3	stage iii	66.31.0
TCGA-AA-A01S-01A-23-A20O-27	84657d5d-0615-42b2-8328-c8e35a7fb607	COAD	tcga-aa-a01s	47	0	NA	31	colon	female	2004	NA	colon adenocarcinoma	yes	m0	n1	r0	1	t3	stage iii	66.31.0
TCGA-AA-A01T-01A-23-A20O-27	e5a9dc81-318e-4e39-9b70-cfcc3fe5b52c	COAD	tcga-aa-a01t	63	0	NA	1005	colon	female	2004	NA	colon adenocarcinoma	yes	m0	n1	r0	1	t3	stage iii	66.31.0
TCGA-AA-A01V-01A-24-A20O-27	9b0cea76-e199-4bd6-9e0c-e305427c4da3	COAD	tcga-aa-a01v	59	0	NA	1065	colon	male	2004	NA	colon adenocarcinoma	yes	m0	n0	r0	0	t2	stage i	66.31.0
TCGA-AA-A01X-01A-23-A20O-27	03a9b37a-8ea6-4486-9bda-922c1932236c	COAD	tcga-aa-a01x	80	0	NA	791	colon	female	2004	NA	colon adenocarcinoma	yes	m0	n1	rx	2	t2	stage iii	66.31.0
TCGA-AA-A01Z-01A-13-A20O-27	f066d4bb-759e-41b8-bb1b-5b57b7495738	COAD	tcga-aa-a01z	68	0	NA	638	colon	male	2004	NA	colon adenocarcinoma	yes	m0	n0	r0	0	t3	stage ii	66.31.0
TCGA-AA-A022-01A-23-A20O-27	5c5204ff-41a2-4418-900d-ca086fd98083	COAD	tcga-aa-a022	88	0	NA	0	colon	female	2005	NA	colon adenocarcinoma	yes	m0	n0	r0	0	t4	stage ii	66.31.0
TCGA-AA-A024-01A-32-A20O-27	10852a83-3838-476e-b110-25c481a5061f	COAD	tcga-aa-a024	81	1	1188	NA	colon	male	2005	NA	colon mucinous adenocarcinoma	yes	m0	n0	r0	0	t3	stage ii	33.31.0
TCGA-AA-A029-01A-41-A20O-27	de5d23a9-4110-4968-a65d-069429973808	COAD	tcga-aa-a029	67	0	NA	1580	colon	male	2006	NA	colon adenocarcinoma	yes	m0	n0	r0	0	t3	stage ii	33.31.0
TCGA-AA-A02E-01A-23-A20O-27	30e15226-69d6-4e7a-be30-904d078a5404	COAD	tcga-aa-a02e	82	1	89	NA	colon	female	2007	NA	colon adenocarcinoma	yes	m1	n1	r2	4	t3	stage iv	33.31.0
TCGA-AA-A02H-01A-32-A20O-27	95bfb988-e641-47cb-9a33-0e5ff9942111	COAD	tcga-aa-a02h	74	1	61	NA	colon	female	2007	NA	colon adenocarcinoma	yes	m1	n2	r2	6	t3	stage iv	33.31.0
TCGA-AA-A02J-01A-23-A20O-27	b313cb14-fbe8-4985-85ed-c1badb821584	COAD	tcga-aa-a02j	70	1	153	NA	colon	female	2008	NA	colon adenocarcinoma	yes	m1	n0	r2	0	t3	stage iv	33.31.0
TCGA-AA-A02O-01A-23-A20O-27	3a4a206d-28ed-4a63-86a4-b11594042d87	COAD	tcga-aa-a02o	82	0	NA	28	colon	male	2005	NA	colon adenocarcinoma	yes	m0	n0	r0	0	t3	stage ii	66.31.0
TCGA-AA-A02R-01A-23-A20O-27	a4216196-348c-4409-98bd-7d591dca6fda	COAD	tcga-aa-a02r	84	1	670	NA	colon	female	2006	NA	colon adenocarcinoma	yes	m0	n0	r0	0	t3	stage iia	33.31.0
TCGA-AA-A02Y-01A-31-A20O-27	578610fd-fe5c-43b1-82c5-d8f661e08715	COAD	tcga-aa-a02y	73	0	NA	1215	colon	male	2007	NA	colon adenocarcinoma	yes	m0	n0	r0	0	t2	stage i	66.31.0
TCGA-AA-A03F-01A-41-A20O-27	a257b31c-92aa-41f8-bfc9-82aae395d927	COAD	tcga-aa-a03f	90	1	548	NA	colon	female	2004	NA	colon mucinous adenocarcinoma	yes	m0	n2	r0	4	t3	stage iii	66.31.0
TCGA-AA-A03J-01A-23-A20O-27	a9929e16-d4da-45ec-bcb4-2c7ac39f0119	COAD	tcga-aa-a03j	65	0	NA	1245	colon	female	2004	NA	colon adenocarcinoma	yes	m0	n0	r0	0	t2	stage i	66.31.0
TCGA-AF-2691-01A-41-2150-27	8875d1a6-8801-4b0a-a9ba-02e1e782476e	READ	tcga-af-2691	48	0	NA	323	rectum	female	2009	NA	rectal adenocarcinoma	yes	m0	n0	r0	0	t1	stage i	42.35.0
TCGA-AF-2692-01A-41-2150-27	f6033497-995e-4069-85fc-1bbbf0c7dc8b	READ	tcga-af-2692	54	0	NA	412	NA	female	2009	412	NA	yes	m0	n0	r0	0	t3	stage iia	42.37.0
TCGA-AF-3400-01A-41-2150-27	b8366970-8000-4360-9577-8211692c7262	READ	tcga-af-3400	54	0	NA	387	rectum	male	2009	387	rectal mucinous adenocarcinoma	no	m0	n0	r0	0	t3	stage iia	42.37.0
TCGA-AF-3913-01A-12-2150-27	c732728b-fd9c-4eab-8743-e8d4ad313135	READ	tcga-af-3913	60	1	316	NA	rectum	male	2009	316	rectal adenocarcinoma	yes	m1	n1a	r0	1	t3	NA	46.34.0
TCGA-AG-3574-01A-22-2150-27	50ceec0a-07ba-4d4a-9003-dacc2ecfc06a	READ	tcga-ag-3574	89	0	NA	0	rectum	female	2005	NA	rectal adenocarcinoma	yes	m0	n0	r0	0	t3	stage ii	42.37.0
TCGA-AG-3580-01A-22-2150-27	af8b8483-3cda-451d-aeb1-13454a874d0f	READ	tcga-ag-3580	67	0	NA	0	rectum	male	2007	NA	rectal adenocarcinoma	yes	m0	n0	r0	0	t1	stage i	42.37.0
TCGA-AG-3584-01A-22-2150-27	4091ef2d-f308-4a00-9626-cd192cfb2561	READ	tcga-ag-3584	60	0	NA	0	rectum	male	2008	NA	rectal adenocarcinoma	yes	m1	n2	r2	20	t3	stage iv	42.37.0
TCGA-AG-3593-01A-22-2150-27	ac42ae28-836a-4852-911b-98eed1329686	READ	tcga-ag-3593	72	0	NA	0	rectum	female	2007	NA	rectal adenocarcinoma	yes	m0	n0	r0	0	t3	stage iia	42.37.0
TCGA-AG-3594-01A-12-2150-27	dd09bfe9-8eb8-448b-b379-6f6c4d7b8d60	READ	tcga-ag-3594	77	0	NA	0	rectum	male	2007	NA	rectal mucinous adenocarcinoma	yes	m0	n0	r0	0	t3	stage iia	42.37.0
TCGA-AG-4007-01A-22-2150-27	ce391c4b-a368-438f-8135-23b94464f8ac	READ	tcga-ag-4007	86	0	NA	31	rectum	male	2007	NA	rectal adenocarcinoma	yes	m1	n2	r2	5	t4	stage iv	46.34.0
TCGA-AG-A002-01A-23-A20O-27	a300347d-8245-4bb5-827e-f596eb84a0c3	READ	tcga-ag-a002	35	0	NA	637	rectum	male	2009	NA	rectal adenocarcinoma	yes	m0	n0	r0	0	t2	stage i	43.29.0
TCGA-AG-A008-01A-23-A20O-27	75db2e89-0fdd-4761-ab5a-50654a6f356c	READ	tcga-ag-a008	50	0	NA	423	rectum	female	2009	NA	rectal mucinous adenocarcinoma	yes	m0	n0	r0	0	t2	stage i	43.29.0
TCGA-AG-A00C-01A-23-A20O-27	e692d3c0-9b10-4532-9dae-3e119e83531b	READ	tcga-ag-a00c	49	0	NA	183	rectum	female	2007	NA	rectal adenocarcinoma	yes	m0	n1	r0	1	t3	stage iiib	43.29.0
TCGA-AG-A00H-01A-22-A20O-27	c3466276-f4f7-4d78-ae87-d47fc8bf344b	READ	tcga-ag-a00h	75	0	NA	789	rectum	male	2008	NA	rectal adenocarcinoma	yes	m0	n0	r0	0	t3	stage iia	43.29.0
TCGA-AG-A00Y-01A-12-A20O-27	d12958dd-5d50-4c16-9e3d-d329eec7ebe2	READ	tcga-ag-a00y	68	0	NA	700	rectum	male	2008	NA	rectal adenocarcinoma	yes	m0	n0	r0	0	t3	stage iia	43.29.0
TCGA-AG-A011-01A-32-A20O-27	fe2bb757-f136-4f87-88e0-eb5c8eee70f4	READ	tcga-ag-a011	80	0	NA	518	rectum	male	2009	NA	rectal adenocarcinoma	yes	m0	n0	r0	0	t3	stage iia	43.29.0
TCGA-AG-A014-01A-12-A20O-27	d91b66be-43cd-4839-80bd-13f56a3ef8f5	READ	tcga-ag-a014	86	0	NA	484	rectum	male	2009	NA	rectal adenocarcinoma	yes	m0	n0	r0	0	t2	stage i	43.29.0
TCGA-AG-A015-01A-51-A20O-27	2d1f3fa5-b5da-4c16-b12e-ee481fdf83a7	READ	tcga-ag-a015	64	0	NA	396	rectum	female	2009	NA	rectal adenocarcinoma	yes	m0	n0	r0	0	t1	stage i	43.29.0
TCGA-AG-A016-01A-23-A20O-27	e957cf84-bf07-4e47-8861-23a1c68e01fe	READ	tcga-ag-a016	55	0	NA	31	rectum	male	2009	NA	rectal adenocarcinoma	yes	m1	n2	r2	4	t3	stage iv	43.29.0
TCGA-AG-A01J-01A-22-A20O-27	0da3800e-ac79-43ac-b38f-f6061973a50e	READ	tcga-ag-a01j	59	0	NA	31	rectum	female	2009	NA	rectal adenocarcinoma	yes	m0	n0	r0	0	t3	stage iia	43.29.0
TCGA-AG-A01L-01A-22-A20O-27	70ad0c99-09b2-4d07-b06c-270a5641a19a	READ	tcga-ag-a01l	58	0	NA	365	rectum	male	2009	NA	rectal adenocarcinoma	yes	m0	n1	r0	2	t3	stage iiib	43.29.0
TCGA-AG-A01N-01A-23-A20O-27	38587d98-0883-40d2-8851-94e90b7d6a95	READ	tcga-ag-a01n	68	0	NA	365	rectum	female	2009	NA	rectal adenocarcinoma	yes	m1	n0	r2	0	t2	stage iv	43.29.0
TCGA-AG-A01W-01A-23-A20O-27	edac97b8-765d-412e-9824-782fc339f394	READ	tcga-ag-a01w	67	0	NA	2130	rectum	female	2004	NA	rectal adenocarcinoma	yes	m0	n0	r0	0	t3	stage ii	67.32.0
TCGA-AG-A01Y-01A-43-A20O-27	5759044b-0155-4f35-975a-8afb634a315b	READ	tcga-ag-a01y	49	0	NA	1946	rectum	female	2004	NA	rectal adenocarcinoma	yes	m0	n0	r0	0	t3	stage ii	67.32.0
TCGA-AG-A020-01A-23-A20O-27	04c4f91f-2314-4343-b1d1-5c2fd32ad21b	READ	tcga-ag-a020	57	0	NA	334	rectum	female	2005	NA	rectal mucinous adenocarcinoma	yes	m0	n1	r0	1	t3	stage iii	67.32.0
TCGA-AG-A026-01A-71-A20O-27	4c62b91d-c7d4-4bb7-9137-1814dda1a797	READ	tcga-ag-a026	66	1	59	NA	rectum	male	2006	NA	rectal adenocarcinoma	yes	m0	n0	r1	0	t4	stage ii	67.32.0
TCGA-AG-A02N-01A-31-A20O-27	d3853cf8-e600-4637-a627-c60694efb751	READ	tcga-ag-a02n	67	0	NA	1884	rectum	male	2005	NA	rectal adenocarcinoma	yes	m0	n0	r0	0	t3	stage ii	67.32.0
TCGA-AG-A02X-01A-32-A20O-27	cc64252a-03aa-4ed1-9e18-1210be3d6277	READ	tcga-ag-a02x	77	0	NA	1246	rectum	male	2007	NA	rectal adenocarcinoma	yes	m0	n0	r0	0	t2	stage i	43.29.0
TCGA-AG-A032-01A-31-A20O-27	fbedd94c-1978-41ec-b54f-93169adecf80	READ	tcga-ag-a032	68	0	NA	1156	rectum	male	2007	NA	rectal adenocarcinoma	yes	m0	n1	r0	2	t3	stage iiib	43.29.0
TCGA-AG-A036-01A-22-A20O-27	e3a7efc0-688b-4ae9-9104-dec1be2fcf4b	READ	tcga-ag-a036	71	0	NA	2192	rectum	male	2002	NA	rectal adenocarcinoma	yes	m0	n2	r0	18	t3	stage iii	67.32.0
TCGA-AA-A00A-01A-41-A20O-27	f821666b-504c-4946-b5fc-c5c9914b37bd	COAD	tcga-aa-a00a	80	0	NA	548	colon	male	2009	NA	colon adenocarcinoma	yes	m0	n0	r0	0	t3	stage iia	30.31.0
TCGA-AA-A00K-01A-31-A20O-27	b6abe5cf-db70-41ff-a1e1-9b0663a1d9cd	COAD	tcga-aa-a00k	79	0	NA	548	colon	male	2009	NA	colon adenocarcinoma	yes	m0	n0	r0	0	t3	stage iia	30.31.0
TCGA-AA-A00N-01A-41-A20O-27	e6208375-5da0-4a01-9886-837378cf267b	COAD	tcga-aa-a00n	75	1	122	NA	colon	male	2008	NA	colon mucinous adenocarcinoma	yes	m0	n0	r0	0	t4	stage iib	33.31.0
TCGA-AA-A00R-01A-31-A20O-27	fd9fcdb4-e3bb-4f85-8ae2-aff9e77cbb68	COAD	tcga-aa-a00r	64	0	NA	30	colon	female	2008	NA	colon adenocarcinoma	yes	m0	n0	r0	0	t2	stage i	30.31.0
TCGA-AG-A00H-01A-31-A20O-27	cc314f5c-54d1-4822-99f4-cf4970e83605	READ	tcga-ag-a00h	75	0	NA	789	rectum	male	2008	NA	rectal adenocarcinoma	yes	m0	n0	r0	0	t3	stage iia	43.29.0

## Sheet: E.S026 sample information
PCC	TCGA barcode (shipped portion)	UUID (shipped portion)	CDE_ID:2673794	CDE_ID:	CDE_ID:2	CDE_ID:3088492	CDE_ID:3088528	CDE_ID:2200604	CDE_ID:3008233	CDE_ID:2192199	CDE_ID:2192217	CDE_ID:2200537	CDE_ID:3382736	CDE_ID:3382737	CDE_ID:2896960	CDE_ID:2757941	CDE_ID:2757948	CDE_ID:5	CDE_ID:3008273	CDE_ID:3165475	CDE_ID:2759550	CDE_ID:2785839	CDE_ID:2608702	CDE_ID:2785858	CDE_ID:64358	CDE_ID:64171	CDE_ID:2003853	CDE_ID:88	CDE_ID:2792763	CDE_ID:2005312	CDE_ID:3397567	CDE_ID:2786727	CDE_ID:3121376	CDE_ID:2006657	CDE_ID:3108203	CDE_ID:3440331	CDE_ID:3440330	CDE_ID:3440328	CDE_ID:3440332	CDE_ID:3131740	CDE_ID:3364582	CDE_ID:3081934	CDE_ID:3226287	CDE_ID:3226275	CDE_ID:3226281	CDE_ID:2714689	CDE_ID:3045439	CDE_ID:3203106	CDE_ID:3045435
PNNL	TCGA-24-1104-01A-31-2224-29	67617e82-a476-4f70-8aa8-df3cccc7dcdd	TCGA-24-1104	f9f44f86-10c7-4473-b156-5afbfa9a2ad0	39881	[Not Available]	[Not Available]	FEMALE	-20527	WHITE	[Not Available]	[Not Available]	[Not Available]	No	2001	Cytology (e.g. Peritoneal or pleural fluid)	[Not Applicable]	Dead	1933	1933	WITH TUMOR	G3	[Not Available]	>20 mm	[Not Available]	[Not Available]	[Not Available]	[Not Available]	[Not Available]	[Not Available]	[Not Available]	[Not Available]	[Not Available]	56	Left	[Not Applicable]	[Not Applicable]	[Not Applicable]	Stage IV	0	[Not Applicable]	Serous Cystadenocarcinoma	[Not Available]	8441/3	C56.9	YES	[Not Applicable]	[Not Applicable]	[Not Applicable]
PNNL	TCGA-24-1103-01A-32-2224-29	baded899-6457-4d71-9d88-b83cdf37a2b4	TCGA-24-1103	f34aa3b6-e966-49c6-bc55-130545772c53	39881	[Not Available]	[Not Available]	FEMALE	-18583	BLACK OR AFRICAN AMERICAN	[Not Available]	[Not Available]	[Not Available]	No	2001	Tumor resection	[Not Applicable]	Dead	1646	1646	WITH TUMOR	G3	[Not Available]	1-10 mm	[Not Available]	[Not Available]	[Not Available]	[Not Available]	[Not Available]	[Not Available]	[Not Available]	[Not Available]	[Not Available]	50	Bilateral	[Not Applicable]	[Not Applicable]	[Not Applicable]	Stage IIIC	0	[Not Applicable]	Serous Cystadenocarcinoma	[Not Available]	8441/3	C56.9	YES	[Not Applicable]	[Not Applicable]	[Not Applicable]
PNNL	TCGA-23-1124-01A-31-2224-29	f2801f96-13ce-49b7-b558-be97665044b3	TCGA-23-1124	8a6d2ce3-cc57-451b-9b07-8263782aa23f	39863	[Not Available]	[Not Available]	FEMALE	-23005	WHITE	[Not Available]	[Not Available]	[Not Available]	No	1999	Tumor resection	[Not Applicable]	Dead	1768	1768	WITH TUMOR	G3	[Not Available]	No Macroscopic disease	YES	YES	[Not Available]	[Not Available]	[Not Available]	[Not Available]	[Not Available]	[Not Available]	[Not Available]	62	Left	[Not Applicable]	[Not Applicable]	[Not Applicable]	Stage IIIC	0	[Not Applicable]	Serous Cystadenocarcinoma	[Not Available]	8441/3	C56.9	YES	[Not Applicable]	[Not Applicable]	[Not Applicable]
PNNL	TCGA-23-1123-01A-21-2225-29	3a99a31d-7b3b-47ff-b39e-a87d0bed5f29	TCGA-23-1123	60cce7ac-d27d-44a6-9873-ecf91da5e906	39868	[Not Available]	[Not Available]	FEMALE	-21552	WHITE	NOT HISPANIC OR LATINO	[Not Available]	[Not Available]	No	1998	Tumor resection	[Not Applicable]	Dead	1018	1018	WITH TUMOR	G3	[Not Available]	11-20 mm	[Not Available]	YES	[Not Available]	[Not Available]	[Not Available]	[Not Available]	[Not Available]	[Not Available]	[Not Available]	59	Left	[Not Applicable]	[Not Applicable]	[Not Applicable]	Stage IIIC	0	[Not Applicable]	Serous Cystadenocarcinoma	[Not Available]	8441/3	C56.9	YES	[Not Applicable]	[Not Applicable]	[Not Applicable]
PNNL	TCGA-25-1321-01A-22-2225-29	01b727ba-3ce9-44d3-b28d-89518f1c0a94	TCGA-25-1321	6ad8bc89-d8e9-48c2-bc25-c8e51f972b4d	39899	[Not Available]	[Not Available]	FEMALE	-23987	WHITE	NOT HISPANIC OR LATINO	[Not Available]	[Not Available]	No	2001	Tumor resection	[Not Applicable]	Dead	1033	1033	WITH TUMOR	G3	[Not Available]	No Macroscopic disease	[Not Available]	[Not Available]	[Not Available]	0	Post-Adjuvant Therapy	[Not Available]	[Not Available]	[Not Available]	[Not Available]	65	Bilateral	[Not Applicable]	[Not Applicable]	[Not Applicable]	Stage IIIC	0	[Not Applicable]	Serous Cystadenocarcinoma	[Not Available]	8441/3	C56.9	YES	[Not Applicable]	[Not Applicable]	[Not Applicable]
PNNL	TCGA-25-1320-01A-22-2225-29	8092b10e-291b-4ed2-ac9f-80da11158101	TCGA-25-1320	46395c3d-5e51-477f-946e-e58b87cc7baa	39899	[Not Available]	[Not Available]	FEMALE	-24018	WHITE	NOT HISPANIC OR LATINO	[Not Available]	[Not Available]	No	2001	Tumor resection	[Not Applicable]	Dead	1124	1155	WITH TUMOR	G3	[Not Available]	1-10 mm	[Not Available]	[Not Available]	[Not Available]	[Not Available]	[Not Available]	[Not Available]	[Not Available]	[Not Available]	[Not Available]	65	Bilateral	[Not Applicable]	[Not Applicable]	[Not Applicable]	Stage IIIC	0	[Not Applicable]	Serous Cystadenocarcinoma	[Not Available]	8441/3	C56.9	YES	[Not Applicable]	[Not Applicable]	[Not Applicable]
PNNL	TCGA-25-1319-01A-22-2225-29	a51096ad-88f4-4c3f-9934-87e346b2ce2c	TCGA-25-1319	914d8613-3c25-4a10-be50-28b42f4d3a5d	39899	[Not Available]	[Not Available]	FEMALE	-26786	WHITE	NOT HISPANIC OR LATINO	[Not Available]	[Not Available]	No	2000	Tumor resection	[Not Applicable]	Dead	1977	1977	[Not Available]	G3	[Not Available]	11-20 mm	[Not Available]	[Not Available]	[Not Available]	[Not Available]	[Not Available]	[Not Available]	[Not Available]	[Not Available]	[Not Available]	73	Bilateral	[Not Applicable]	[Not Applicable]	[Not Applicable]	Stage IIIC	0	[Not Applicable]	Serous Cystadenocarcinoma	[Not Available]	8441/3	C56.9	YES	[Not Applicable]	[Not Applicable]	[Not Applicable]
PNNL	TCGA-25-1316-01A-22-2225-29	37b4dc80-76b9-49e7-8cd1-8d3070eecd03	TCGA-25-1316	58427bce-6b81-4083-aeda-25f59e292bbc	39899	[Not Available]	[Not Available]	FEMALE	-20331	WHITE	NOT HISPANIC OR LATINO	[Not Available]	[Not Available]	No	2000	Tumor resection	[Not Applicable]	Dead	1126	1279	WITH TUMOR	G3	[Not Available]	1-10 mm	[Not Available]	[Not Available]	[Not Available]	[Not Available]	[Not Available]	[Not Available]	[Not Available]	[Not Available]	[Not Available]	55	Right	[Not Applicable]	[Not Applicable]	[Not Applicable]	Stage IIIC	0	[Not Applicable]	Serous Cystadenocarcinoma	[Not Available]	8441/3	C56.9	YES	[Not Applicable]	[Not Applicable]	[Not Applicable]
PNNL	TCGA-24-1467-01A-31-2224-29	3c1a61f6-2863-4ffe-b995-d09e169e1081	TCGA-24-1467	34f545ab-d420-4dd2-8db4-3159896efd23	39919	[Not Available]	[Not Available]	FEMALE	-18652	WHITE	[Not Available]	[Not Available]	[Not Available]	No	1998	Tumor resection	[Not Applicable]	Dead	3224	3224	WITH TUMOR	G3	[Not Available]	1-10 mm	[Not Available]	YES	[Not Available]	[Not Available]	[Not Available]	[Not Available]	[Not Available]	[Not Available]	[Not Available]	51	Right	[Not Applicable]	[Not Applicable]	[Not Applicable]	Stage IIIC	0	[Not Applicable]	Serous Cystadenocarcinoma	[Not Available]	8441/3	C56.9	YES	[Not Applicable]	[Not Applicable]	[Not Applicable]
PNNL	TCGA-24-1466-01A-31-2224-29	43d4ae15-62a5-4eac-8b66-f9e52eb4048e	TCGA-24-1466	098acb76-0bf5-44e5-bcae-f919cf5fa5e5	39920	[Not Available]	[Not Available]	FEMALE	-27307	WHITE	[Not Available]	[Not Available]	[Not Available]	No	1998	Tumor resection	[Not Applicable]	Dead	1373	1373	WITH TUMOR	G3	[Not Available]	1-10 mm	[Not Available]	[Not Available]	[Not Available]	[Not Available]	[Not Available]	[Not Available]	[Not Available]	[Not Available]	[Not Available]	74	Bilateral	[Not Applicable]	[Not Applicable]	[Not Applicable]	Stage IIIC	0	[Not Applicable]	Serous Cystadenocarcinoma	[Not Available]	8441/3	C56.9	YES	[Not Applicable]	[Not Applicable]	[Not Applicable]
PNNL	TCGA-24-1435-01A-32-2224-29	9da2220e-65b6-428f-8159-a181281adc61	TCGA-24-1435	49d2c0cf-a3f3-4519-a755-0a5f769df2ea	39945	[Not Available]	[Not Available]	FEMALE	-21107	WHITE	[Not Available]	[Not Available]	[Not Available]	No	1999	Tumor resection	[Not Applicable]	Dead	1324	1324	WITH TUMOR	G3	[Not Available]	1-10 mm	[Not Available]	NO	[Not Available]	[Not Available]	[Not Available]	[Not Available]	[Not Available]	[Not Available]	[Not Available]	57	Bilateral	[Not Applicable]	[Not Applicable]	[Not Applicable]	Stage IIIC	0	[Not Applicable]	Serous Cystadenocarcinoma	[Not Available]	8441/3	C56.9	YES	[Not Applicable]	[Not Applicable]	[Not Applicable]
PNNL	TCGA-24-1430-01A-32-2224-29	c9fe7c28-390b-4b2d-917e-4852ec2c2122	TCGA-24-1430	3018efe7-13a1-47ae-a726-8fc967c73841	39945	[Not Available]	[Not Available]	FEMALE	-24939	WHITE	[Not Available]	[Not Available]	[Not Available]	No	2000	Tumor resection	[Not Applicable]	Dead	863	863	WITH TUMOR	G3	[Not Available]	>20 mm	[Not Available]	[Not Available]	[Not Available]	1	Other	[Not Available]	[Not Available]	[Not Available]	[Not Available]	68	Bilateral	[Not Applicable]	[Not Applicable]	[Not Applicable]	Stage IIIC	0	[Not Applicable]	Serous Cystadenocarcinoma	[Not Available]	8441/3	C56.9	YES	[Not Applicable]	[Not Applicable]	[Not Applicable]
PNNL	TCGA-24-1428-01A-31-2224-29	ee7a4f67-7b6f-4ac6-8df4-8e0009b6ee73	TCGA-24-1428	9c744ff8-1cde-4176-b6d7-0ab62bf42620	39919	[Not Available]	[Not Available]	FEMALE	-18306	WHITE	[Not Available]	[Not Available]	[Not Available]	No	2008	Tumor resection	[Not Applicable]	Alive	529	[Not Applicable]	WITH TUMOR	G3	[Not Available]	1-10 mm	[Not Available]	[Not Available]	[Not Available]	[Not Available]	[Not Available]	[Not Available]	[Not Available]	[Not Available]	[Not Available]	50	Left	[Not Applicable]	[Not Applicable]	[Not Applicable]	Stage IIIC	0	[Not Applicable]	Serous Cystadenocarcinoma	[Not Available]	8441/3	C56.9	YES	[Not Applicable]	[Not Applicable]	[Not Applicable]
PNNL	TCGA-13-1499-01A-31-2224-29	13e5bbb3-3ef3-4163-84f2-ae60e4e51de4	TCGA-13-1499	b25570ed-baca-4e3f-87c6-2ef18119ba49	39903	[Not Available]	[Not Available]	FEMALE	-20668	WHITE	NOT HISPANIC OR LATINO	ASHKENAZI	[Not Available]	No	2005	Incisional Biopsy	[Not Applicable]	Alive	1168	[Not Applicable]	WITH TUMOR	G3	[Not Available]	[Not Available]	[Not Available]	[Not Available]	80	[Not Available]	Pre-Adjuvant Therapy	[Not Available]	[Not Available]	[Not Available]	[Not Available]	56	[Not Available]	[Not Applicable]	[Not Applicable]	[Not Applicable]	Stage IIIC	0	[Not Applicable]	Serous Cystadenocarcinoma	[Not Available]	8441/3	C56.9	YES	[Not Applicable]	[Not Applicable]	[Not Applicable]
PNNL	TCGA-13-1494-01A-32-2224-29	70ddb5ce-fbd4-4bf5-b82f-da76a342eb07	TCGA-13-1494	f50ee039-1da9-43d9-ac01-657ec77a7f32	39903	[Not Available]	[Not Available]	FEMALE	-15993	WHITE	NOT HISPANIC OR LATINO	[Not Available]	[Not Available]	No	2004	Incisional Biopsy	[Not Applicable]	Alive	1162	[Not Applicable]	WITH TUMOR	G3	[Not Available]	[Not Available]	[Not Available]	[Not Available]	[Not Available]	[Not Available]	[Not Available]	[Not Available]	[Not Available]	[Not Available]	[Not Available]	43	Bilateral	[Not Applicable]	[Not Applicable]	[Not Applicable]	Stage IV	0	[Not Applicable]	Serous Cystadenocarcinoma	[Not Available]	8441/3	C56.9	YES	[Not Applicable]	[Not Applicable]	[Not Applicable]
PNNL	TCGA-13-1489-01A-42-2224-29	fec21c14-b283-4442-a720-bcd59a8bd52a	TCGA-13-1489	7248cd60-be22-44bc-bc58-f644db0940a2	39903	[Not Available]	[Not Available]	FEMALE	-25768	WHITE	NOT HISPANIC OR LATINO	[Not Available]	[Not Available]	No	2002	Tumor resection	[Not Applicable]	Alive	2521	[Not Applicable]	WITH TUMOR	G2	[Not Available]	[Not Available]	[Not Available]	[Not Available]	80	[Not Available]	Pre-Adjuvant Therapy	[Not Available]	[Not Available]	[Not Available]	[Not Available]	70	Bilateral	[Not Applicable]	[Not Applicable]	[Not Applicable]	Stage IIIC	0	[Not Applicable]	Serous Cystadenocarcinoma	[Not Available]	8441/3	C56.9	YES	[Not Applicable]	[Not Applicable]	[Not Applicable]
PNNL	TCGA-13-1484-01A-31-2224-29	ec0d1752-b446-42e2-bac8-7efb08491ef7	TCGA-13-1484	ead71c90-cc5e-42ce-8754-c3cf15a41134	39903	[Not Available]	[Not Available]	FEMALE	-22698	WHITE	NOT HISPANIC OR LATINO	[Not Available]	[Not Available]	No	2000	Incisional Biopsy	[Not Applicable]	Alive	2982	[Not Applicable]	WITH TUMOR	G3	[Not Available]	[Not Available]	[Not Available]	[Not Available]	80	[Not Available]	Pre-Operative	[Not Available]	[Not Available]	[Not Available]	[Not Available]	62	[Not Available]	[Not Applicable]	[Not Applicable]	[Not Applicable]	Stage IIIC	0	[Not Applicable]	Serous Cystadenocarcinoma	[Not Available]	8441/3	C56.9	YES	[Not Applicable]	[Not Applicable]	[Not Applicable]
PNNL	TCGA-24-1604-01A-31-2224-29	d67f6ac2-c2e7-43f5-ba9c-1712bde650c6	TCGA-24-1604	65435f50-a35d-49e3-a36e-b95d9e274ca0	39946	[Not Available]	[Not Available]	FEMALE	-24471	WHITE	[Not Available]	[Not Available]	[Not Available]	No	1996	Tumor resection	[Not Applicable]	Dead	2688	2688	WITH TUMOR	G3	[Not Available]	[Not Available]	[Not Available]	[Not Available]	[Not Available]	[Not Available]	[Not Available]	[Not Available]	[Not Available]	[Not Available]	[Not Available]	66	Bilateral	[Not Applicable]	[Not Applicable]	[Not Applicable]	Stage IIIC	0	[Not Applicable]	Serous Cystadenocarcinoma	[Not Available]	8441/3	C56.9	YES	[Not Applicable]	[Not Applicable]	[Not Applicable]
PNNL	TCGA-24-1603-01A-31-2224-29	959cb419-1217-4a2c-aea7-64523dde0921	TCGA-24-1603	19427350-619b-4b9c-a3ba-37f667bb2843	39946	[Not Available]	[Not Available]	FEMALE	-19681	WHITE	[Not Available]	[Not Available]	[Not Available]	No	1996	Tumor resection	[Not Applicable]	Dead	2742	2742	WITH TUMOR	G3	[Not Available]	[Not Available]	[Not Available]	[Not Available]	[Not Available]	[Not Available]	[Not Available]	[Not Available]	[Not Available]	[Not Available]	[Not Available]	53	Bilateral	[Not Applicable]	[Not Applicable]	[Not Applicable]	Stage IIIB	0	[Not Applicable]	Serous Cystadenocarcinoma	[Not Available]	8441/3	C56.9	YES	[Not Applicable]	[Not Applicable]	[Not Applicable]
PNNL	TCGA-24-1563-01A-31-2224-29	d96ff2e8-122c-4f18-af20-3a1971e7eb99	TCGA-24-1563	52386f66-2877-4c75-894e-5c1dc03e6ef4	39946	[Not Available]	[Not Available]	FEMALE	-24274	BLACK OR AFRICAN AMERICAN	[Not Available]	[Not Available]	[Not Available]	No	1999	Tumor resection	[Not Applicable]	Dead	1451	1451	WITH TUMOR	G3	[Not Available]	1-10 mm	[Not Available]	[Not Available]	[Not Available]	[Not Available]	[Not Available]	[Not Available]	[Not Available]	[Not Available]	[Not Available]	66	Left	[Not Applicable]	[Not Applicable]	[Not Applicable]	Stage IIIC	0	[Not Applicable]	Serous Cystadenocarcinoma	[Not Available]	8441/3	C56.9	YES	[Not Applicable]	[Not Applicable]	[Not Applicable]
PNNL	TCGA-24-1562-01A-32-2224-29	e601c4db-ae1a-47c5-9919-69a97fb282a1	TCGA-24-1562	4c18d9cf-4af4-4a86-8b1c-f78795fbbd7e	39946	[Not Available]	[Not Available]	FEMALE	-24747	WHITE	[Not Available]	[Not Available]	[Not Available]	No	1999	Tumor resection	[Not Applicable]	Dead	1384	1384	WITH TUMOR	G3	[Not Available]	1-10 mm	[Not Available]	[Not Available]	[Not Available]	0	Other	[Not Available]	[Not Available]	[Not Available]	[Not Available]	67	Bilateral	[Not Applicable]	[Not Applicable]	[Not Applicable]	Stage IIIC	0	[Not Applicable]	Serous Cystadenocarcinoma	[Not Available]	8441/3	C56.9	YES	[Not Applicable]	[Not Applicable]	[Not Applicable]
PNNL	TCGA-24-1555-01A-32-2224-29	e1d32c98-e60f-43e7-89b8-2f2f5bdcbd15	TCGA-24-1555	5d36676e-4140-44b5-aa0e-b2af092b7dc0	39946	[Not Available]	[Not Available]	FEMALE	-18404	WHITE	[Not Available]	[Not Available]	[Not Available]	No	1997	Tumor resection	[Not Applicable]	Dead	2692	2692	WITH TUMOR	G3	[Not Available]	[Not Available]	[Not Available]	[Not Available]	[Not Available]	0	Other	[Not Available]	[Not Available]	[Not Available]	[Not Available]	50	Bilateral	[Not Applicable]	[Not Applicable]	[Not Applicable]	Stage IIIC	0	[Not Applicable]	Serous Cystadenocarcinoma	[Not Available]	8441/3	C56.9	YES	[Not Applicable]	[Not Applicable]	[Not Applicable]
PNNL	TCGA-24-1553-01A-32-2224-29	a8998b5d-08a6-495d-9d40-85bc38a6c176	TCGA-24-1553	08c64000-d320-4e4d-974b-da503d48890c	39946	[Not Available]	[Not Available]	FEMALE	-19393	WHITE	[Not Available]	[Not Available]	[Not Available]	No	1997	Tumor resection	[Not Applicable]	Dead	1767	1767	WITH TUMOR	G3	[Not Available]	1-10 mm	[Not Available]	[Not Available]	[Not Available]	[Not Available]	[Not Available]	[Not Available]	[Not Available]	[Not Available]	[Not Available]	53	Bilateral	[Not Applicable]	[Not Applicable]	[Not Applicable]	Stage IIIB	0	[Not Applicable]	Serous Cystadenocarcinoma	[Not Available]	8441/3	C56.9	YES	[Not Applicable]	[Not Applicable]	[Not Applicable]
PNNL	TCGA-24-1552-01A-31-2224-29	b036764c-730c-4f7b-918a-949862b45b23	TCGA-24-1552	62379be5-13f0-474b-94d3-6f944ec4ee96	39946	[Not Available]	[Not Available]	FEMALE	-28129	WHITE	[Not Available]	[Not Available]	[Not Available]	No	1997	Tumor resection	[Not Applicable]	Dead	1259	1259	WITH TUMOR	G3	[Not Available]	1-10 mm	[Not Available]	YES	[Not Available]	0	Other	[Not Available]	[Not Available]	[Not Available]	[Not Available]	77	Left	[Not Applicable]	[Not Applicable]	[Not Applicable]	Stage IIIC	0	[Not Applicable]	Serous Cystadenocarcinoma	[Not Available]	8441/3	C56.9	YES	[Not Applicable]	[Not Applicable]	[Not Applicable]
PNNL	TCGA-24-1551-01A-31-2224-29	119326ea-d899-4a23-a0ad-f43f37ed45a8	TCGA-24-1551	499a9b57-ee1a-4012-bbab-c6ad955b5e0a	39946	[Not Available]	[Not Available]	FEMALE	-19661	WHITE	[Not Available]	[Not Available]	[Not Available]	No	1997	Tumor resection	[Not Applicable]	Dead	1579	1579	WITH TUMOR	G3	[Not Available]	1-10 mm	[Not Available]	[Not Available]	[Not Available]	1	Other	[Not Available]	[Not Available]	[Not Available]	[Not Available]	53	Bilateral	[Not Applicable]	[Not Applicable]	[Not Applicable]	Stage IIIC	0	[Not Applicable]	Serous Cystadenocarcinoma	[Not Available]	8441/3	C56.9	YES	[Not Applicable]	[Not Applicable]	[Not Applicable]
PNNL	TCGA-24-1550-01A-31-2224-29	3b5af711-2e6a-45dd-88f0-2a28065facb1	TCGA-24-1550	1858b58f-fdf4-413c-9c29-96ae85b88a74	39946	[Not Available]	[Not Available]	FEMALE	-18049	WHITE	[Not Available]	[Not Available]	[Not Available]	No	1997	Tumor resection	[Not Applicable]	Dead	1249	1249	WITH TUMOR	G3	[Not Available]	1-10 mm	[Not Available]	[Not Available]	[Not Available]	1	Post-Adjuvant Therapy	[Not Available]	[Not Available]	[Not Available]	[Not Available]	49	Left	[Not Applicable]	[Not Applicable]	[Not Applicable]	Stage IIIC	0	[Not Applicable]	Serous Cystadenocarcinoma	[Not Available]	8441/3	C56.9	YES	[Not Applicable]	[Not Applicable]	[Not Applicable]
PNNL	TCGA-36-1581-01A-41-2224-29	ecd2b48d-6529-42ec-a218-09ab17844957	TCGA-36-1581	ef5e85cf-2d82-4d52-a02c-fed5c76e4cec	39966	[Not Available]	[Not Available]	FEMALE	-23272	WHITE	[Not Available]	[Not Available]	[Not Available]	No	2007	Cytology (e.g. Peritoneal or pleural fluid)	[Not Applicable]	Alive	751	[Not Applicable]	WITH TUMOR	G3	[Not Available]	No Macroscopic disease	[Not Available]	[Not Available]	[Not Available]	0	Pre-Adjuvant Therapy	[Not Available]	[Not Available]	[Not Available]	[Not Available]	63	Left	[Not Applicable]	[Not Applicable]	[Not Applicable]	Stage IIC	0	[Not Applicable]	Serous Cystadenocarcinoma	[Not Available]	8441/3	C56.9	YES	[Not Applicable]	[Not Applicable]	[Not Applicable]
PNNL	TCGA-36-1576-01A-31-2224-29	bba33b1e-7259-4231-ad39-fadc4e0a87f6	TCGA-36-1576	3445c524-5a37-40b6-8614-956d76eed939	39966	[Not Available]	[Not Available]	FEMALE	-27778	[Not Available]	[Not Available]	[Not Available]	[Not Available]	No	2006	Tumor resection	[Not Applicable]	Alive	915	[Not Applicable]	WITH TUMOR	G3	[Not Available]	>20 mm	YES	YES	[Not Available]	2	Pre-Adjuvant Therapy	[Not Available]	[Not Available]	[Not Available]	[Not Available]	76	[Not Available]	[Not Applicable]	[Not Applicable]	[Not Applicable]	Stage IIIC	0	[Not Applicable]	Serous Cystadenocarcinoma	[Not Available]	8441/3	C56.9	YES	[Not Applicable]	[Not Applicable]	[Not Applicable]
PNNL	TCGA-25-1635-01A-31-2224-29	193a3e36-bd98-4e50-86ad-2af1d876ee71	TCGA-25-1635	bc2591b0-65d7-48c3-a5cc-783f67b65869	39966	[Not Available]	[Not Available]	FEMALE	-26200	WHITE	NOT HISPANIC OR LATINO	[Not Available]	[Not Available]	No	2002	Tumor resection	[Not Applicable]	Dead	1558	1583	WITH TUMOR	G3	[Not Available]	1-10 mm	[Not Available]	[Not Available]	[Not Available]	[Not Available]	[Not Available]	[Not Available]	[Not Available]	[Not Available]	[Not Available]	71	Bilateral	[Not Applicable]	[Not Applicable]	[Not Applicable]	Stage IIIC	0	[Not Applicable]	Serous Cystadenocarcinoma	[Not Available]	8441/3	C56.9	YES	[Not Applicable]	[Not Applicable]	[Not Applicable]
PNNL	TCGA-25-1630-01A-31-2224-29	9b3f77d0-b301-4e33-8c02-ef8dbe319ebc	TCGA-25-1630	263e85e2-7b6f-453f-8fd0-e5ea1409fece	39966	[Not Available]	[Not Available]	FEMALE	-27006	WHITE	NOT HISPANIC OR LATINO	[Not Available]	[Not Available]	No	2002	Tumor resection	[Not Applicable]	Dead	239	1162	[Not Available]	G3	[Not Available]	1-10 mm	[Not Available]	[Not Available]	[Not Available]	[Not Available]	[Not Available]	[Not Available]	[Not Available]	[Not Available]	[Not Available]	73	Bilateral	[Not Applicable]	[Not Applicable]	[Not Applicable]	Stage IIIC	0	[Not Applicable]	Serous Cystadenocarcinoma	[Not Available]	8441/3	C56.9	YES	[Not Applicable]	[Not Applicable]	[Not Applicable]
PNNL	TCGA-25-1628-01A-32-2224-29	7917bbb1-c00c-4851-9dbe-c62d65ecf6c8	TCGA-25-1628	3f917550-89a6-404b-94df-938c99121411	39966	[Not Available]	[Not Available]	FEMALE	-24488	WHITE	NOT HISPANIC OR LATINO	[Not Available]	[Not Available]	No	2002	Tumor resection	[Not Applicable]	Dead	627	627	WITH TUMOR	G3	[Not Available]	1-10 mm	[Not Available]	[Not Available]	[Not Available]	[Not Available]	[Not Available]	[Not Available]	[Not Available]	[Not Available]	[Not Available]	67	[Not Available]	[Not Applicable]	[Not Applicable]	[Not Applicable]	Stage IIIC	0	[Not Applicable]	Serous Cystadenocarcinoma	[Not Available]	8441/3	C56.9	YES	[Not Applicable]	[Not Applicable]	[Not Applicable]
PNNL	TCGA-24-1556-01A-31-2224-29	e940a5f1-4524-42e3-a58a-23ed26785ec6	TCGA-24-1556	7592a659-7175-486f-a16e-24a4b4365a36	39966	[Not Available]	[Not Available]	FEMALE	-18517	WHITE	[Not Available]	[Not Available]	[Not Available]	No	2000	Tumor resection	[Not Applicable]	Dead	2148	2148	WITH TUMOR	G3	[Not Available]	1-10 mm	[Not Available]	[Not Available]	[Not Available]	[Not Available]	[Not Available]	[Not Available]	[Not Available]	[Not Available]	[Not Available]	50	Left	[Not Applicable]	[Not Applicable]	[Not Applicable]	Stage IIB	0	[Not Applicable]	Serous Cystadenocarcinoma	[Not Available]	8441/3	C56.9	YES	[Not Applicable]	[Not Applicable]	[Not Applicable]
PNNL	TCGA-24-1545-01A-31-2224-29	e631ae7a-4a43-434d-81bd-598bbbea5a32	TCGA-24-1545	f2ec64f5-a414-4c34-99c7-d59bc4e831e0	39966	[Not Available]	[Not Available]	FEMALE	-25460	WHITE	[Not Available]	[Not Available]	[Not Available]	No	1997	Tumor resection	[Not Applicable]	Dead	1746	1746	WITH TUMOR	G3	[Not Available]	>20 mm	[Not Available]	[Not Available]	[Not Available]	0	Post-Adjuvant Therapy	[Not Available]	[Not Available]	[Not Available]	[Not Available]	69	Bilateral	[Not Applicable]	[Not Applicable]	[Not Applicable]	Stage IIIC	0	[Not Applicable]	Serous Cystadenocarcinoma	[Not Available]	8441/3	C56.9	YES	[Not Applicable]	[Not Applicable]	[Not Applicable]
PNNL	TCGA-29-1763-01A-32-2224-29	fdaec0b7-28fd-4ec6-8f5e-211c56d7c48b	TCGA-29-1763	242da7d0-8c6a-4395-9a0d-aa36e7c25ce6	39966	[Not Available]	[Not Available]	FEMALE	-16021	BLACK OR AFRICAN AMERICAN	[Not Available]	[Not Available]	[Not Available]	No	2004	Tumor resection	[Not Applicable]	Alive	2032	[Not Applicable]	WITH TUMOR	G2	[Not Available]	1-10 mm	[Not Available]	[Not Available]	[Not Available]	0	Other	[Not Available]	[Not Available]	[Not Available]	[Not Available]	43	Bilateral	[Not Applicable]	[Not Applicable]	[Not Applicable]	Stage IIC	0	[Not Applicable]	Serous Cystadenocarcinoma	[Not Available]	8441/3	C56.9	YES	[Not Applicable]	[Not Applicable]	[Not Applicable]
PNNL	TCGA-29-1762-01A-32-2224-29	f02fdd34-1c0b-4e17-877e-682161a68d64	TCGA-29-1762	5495b18a-10ec-427b-83b8-03ef4b587b13	39966	[Not Available]	[Not Available]	FEMALE	-21879	WHITE	[Not Available]	[Not Available]	[Not Available]	No	1998	Tumor resection	[Not Applicable]	Dead	2606	2634	WITH TUMOR	G2	[Not Available]	>20 mm	[Not Available]	[Not Available]	[Not Available]	2	Post-Adjuvant Therapy	[Not Available]	[Not Available]	[Not Available]	[Not Available]	59	Bilateral	[Not Applicable]	[Not Applicable]	[Not Applicable]	Stage IV	0	[Not Applicable]	Serous Cystadenocarcinoma	[Not Available]	8441/3	C56.9	YES	[Not Applicable]	[Not Applicable]	[Not Applicable]
PNNL	TCGA-29-1693-01A-32-2224-29	9c68f95e-5798-4952-937b-0a38e6d7680b	TCGA-29-1693	6fb71a0c-bc50-48c8-acfa-db94be1e151a	39966	[Not Available]	[Not Available]	FEMALE	-26300	WHITE	[Not Available]	[Not Available]	[Not Available]	No	2001	Tumor resection	[Not Applicable]	Alive	3096	[Not Applicable]	WITH TUMOR	G3	[Not Available]	>20 mm	YES	YES	[Not Available]	0	Other	[Not Available]	[Not Available]	[Not Available]	[Not Available]	72	Left	[Not Applicable]	[Not Applicable]	[Not Applicable]	Stage IIIC	0	[Not Applicable]	Serous Cystadenocarcinoma	[Not Available]	8441/3	C56.9	YES	[Not Applicable]	[Not Applicable]	[Not Applicable]
PNNL	TCGA-29-1688-01A-32-2224-29	3f3f9a73-447e-4e60-8b49-2a60fdd5e972	TCGA-29-1688	05019013-7ea5-4905-ac79-901146ba2ee2	39966	[Not Available]	[Not Available]	FEMALE	-14574	WHITE	[Not Available]	[Not Available]	[Not Available]	No	1992	Tumor resection	[Not Applicable]	Dead	2400	2400	WITH TUMOR	G2	[Not Available]	[Not Available]	YES	[Not Available]	[Not Available]	[Not Available]	[Not Available]	[Not Available]	[Not Available]	[Not Available]	[Not Available]	39	Bilateral	[Not Applicable]	[Not Applicable]	[Not Applicable]	Stage IIIC	0	[Not Applicable]	Serous Cystadenocarcinoma	[Not Available]	8441/3	C56.9	YES	[Not Applicable]	[Not Applicable]	[Not Applicable]
PNNL	TCGA-61-1907-01A-32-2224-29	482f5447-50bb-414d-b51b-8055b7c6a72d	TCGA-61-1907	7ab3765f-910a-41c9-86cc-08534d2a4e4b	40087	[Not Available]	[Not Available]	FEMALE	-23204	WHITE	NOT HISPANIC OR LATINO	[Not Available]	[Not Available]	No	2006	Tumor resection	[Not Applicable]	Alive	952	[Not Applicable]	WITH TUMOR	G3	[Not Available]	11-20 mm	YES	[Not Available]	[Not Available]	[Not Available]	[Not Available]	[Not Available]	[Not Available]	[Not Available]	[Not Available]	63	Bilateral	[Not Applicable]	[Not Applicable]	[Not Applicable]	Stage IIIC	0	[Not Applicable]	Serous Cystadenocarcinoma	[Not Available]	8441/3	C56.9	YES	[Not Applicable]	[Not Applicable]	[Not Applicable]
PNNL	TCGA-61-1741-01A-32-2224-29	3db2bb16-c06a-4caf-a3d8-ef37c87f15f8	TCGA-61-1741	16ced1b8-64d5-4498-82df-4d37bfe5b310	39966	[Not Available]	[Not Available]	FEMALE	-27762	WHITE	NOT HISPANIC OR LATINO	[Not Available]	[Not Available]	No	2004	Tumor resection	[Not Applicable]	Dead	1024	1024	WITH TUMOR	G3	[Not Available]	>20 mm	NO	[Not Available]	[Not Available]	[Not Available]	[Not Available]	[Not Available]	[Not Available]	[Not Available]	[Not Available]	76	Bilateral	[Not Applicable]	[Not Applicable]	[Not Applicable]	Stage IIIB	0	[Not Applicable]	Serous Cystadenocarcinoma	[Not Available]	8441/3	C56.9	YES	[Not Applicable]	[Not Applicable]	[Not Applicable]
PNNL	TCGA-29-1777-01A-31-2224-29	ee5d54d8-baeb-42a8-b24b-e46e542898fa	TCGA-29-1777	5ced5b58-fab4-4bcd-b706-d6e49ce0cfc5	39966	[Not Available]	[Not Available]	FEMALE	-17356	WHITE	[Not Available]	[Not Available]	[Not Available]	No	2008	Tumor resection	[Not Applicable]	Alive	374	[Not Applicable]	WITH TUMOR	G2	[Not Available]	>20 mm	[Not Available]	[Not Available]	[Not Available]	0	Post-Adjuvant Therapy	[Not Available]	[Not Available]	[Not Available]	[Not Available]	47	Bilateral	[Not Applicable]	[Not Applicable]	[Not Applicable]	Stage IIIC	0	[Not Applicable]	Serous Cystadenocarcinoma	[Not Available]	8441/3	C56.9	YES	[Not Applicable]	[Not Applicable]	[Not Applicable]
PNNL	TCGA-29-1776-01A-31-2224-29	09e6fdc6-8d70-4899-9715-9730c2514aed	TCGA-29-1776	7472b3ba-9b15-4d97-8708-a2dd82ca0f45	39966	[Not Available]	[Not Available]	FEMALE	-23016	BLACK OR AFRICAN AMERICAN	[Not Available]	[Not Available]	[Not Available]	No	2008	Tumor resection	[Not Applicable]	Alive	360	[Not Applicable]	WITH TUMOR	G3	[Not Available]	>20 mm	[Not Available]	[Not Available]	[Not Available]	0	Post-Adjuvant Therapy	[Not Available]	[Not Available]	[Not Available]	[Not Available]	63	Bilateral	[Not Applicable]	[Not Applicable]	[Not Applicable]	Stage IIIC	0	[Not Applicable]	Serous Cystadenocarcinoma	[Not Available]	8441/3	C56.9	YES	[Not Applicable]	[Not Applicable]	[Not Applicable]
PNNL	TCGA-29-1775-01A-31-2224-29	e394735d-99f7-4eff-ad0d-e3bcb8b40a8e	TCGA-29-1775	a4a3fca9-723a-47f5-a49d-b3acb71c04a7	39966	[Not Available]	[Not Available]	FEMALE	-18943	WHITE	[Not Available]	[Not Available]	[Not Available]	No	2008	Incisional Biopsy	[Not Applicable]	Alive	376	[Not Applicable]	WITH TUMOR	G2	[Not Available]	1-10 mm	[Not Available]	[Not Available]	[Not Available]	0	Post-Adjuvant Therapy	[Not Available]	[Not Available]	[Not Available]	[Not Available]	51	Bilateral	[Not Applicable]	[Not Applicable]	[Not Applicable]	Stage IIIC	0	[Not Applicable]	Serous Cystadenocarcinoma	[Not Available]	8441/3	C56.9	YES	[Not Applicable]	[Not Applicable]	[Not Applicable]
PNNL	TCGA-29-1774-01A-31-2224-29	f747ee0b-6389-4d27-8f3e-b15c570a7dfd	TCGA-29-1774	d3dd5e69-9752-4b50-9b1f-814afbc2c3dd	39966	[Not Available]	[Not Available]	FEMALE	-29991	WHITE	NOT HISPANIC OR LATINO	[Not Available]	[Not Available]	No	2008	Tumor resection	[Not Applicable]	Alive	527	[Not Applicable]	WITH TUMOR	G3	[Not Available]	>20 mm	[Not Available]	[Not Available]	[Not Available]	2	[Not Available]	[Not Available]	[Not Available]	[Not Available]	[Not Available]	82	Bilateral	[Not Applicable]	[Not Applicable]	[Not Applicable]	Stage IIIC	0	[Not Applicable]	Serous Cystadenocarcinoma	[Not Available]	8441/3	C56.9	YES	[Not Applicable]	[Not Applicable]	[Not Applicable]
PNNL	TCGA-61-1919-01A-31-2224-29	5004cd4b-2380-438e-8279-49310d4e32f6	TCGA-61-1919	ce871097-a6e9-4139-897e-642ee24ee123	40147	[Not Available]	[Not Available]	FEMALE	-21199	WHITE	NOT HISPANIC OR LATINO	[Not Available]	[Not Available]	No	2001	Tumor resection	[Not Applicable]	Dead	1161	1161	[Not Available]	G2	[Not Available]	[Not Available]	[Not Available]	[Not Available]	[Not Available]	[Not Available]	[Not Available]	[Not Available]	[Not Available]	[Not Available]	[Not Available]	58	Bilateral	[Not Applicable]	[Not Applicable]	[Not Applicable]	Stage IIIC	0	[Not Applicable]	Serous Cystadenocarcinoma	[Not Available]	8441/3	C56.9	YES	[Not Applicable]	[Not Applicable]	[Not Applicable]
PNNL	TCGA-30-1866-01A-31-2224-29	c2048b59-1edb-49d3-8194-95048707fd5d	TCGA-30-1866	cbc7f427-5f7b-4267-ad56-055d8880a4cc	39966	[Not Available]	[Not Available]	FEMALE	-22562	WHITE	NOT HISPANIC OR LATINO	[Not Available]	[Not Available]	No	2003	Tumor resection	[Not Applicable]	Dead	1114	1114	WITH TUMOR	G2	[Not Available]	1-10 mm	[Not Available]	[Not Available]	[Not Available]	[Not Available]	[Not Available]	[Not Available]	[Not Available]	[Not Available]	[Not Available]	61	Bilateral	[Not Applicable]	[Not Applicable]	[Not Applicable]	Stage IV	0	[Not Applicable]	Serous Cystadenocarcinoma	[Not Available]	8441/3	C56.9	YES	[Not Applicable]	[Not Applicable]	[Not Applicable]
PNNL	TCGA-24-2023-01A-31-2224-29	e3d4e324-866e-4030-84f1-0c61a0532f23	TCGA-24-2023	5201ee13-2aed-4641-9169-4d5ee07a23da	40253	[Not Available]	[Not Available]	FEMALE	-19901	WHITE	[Not Available]	[Not Available]	[Not Available]	No	1994	Tumor resection	[Not Applicable]	Dead	1364	1364	WITH TUMOR	G3	[Not Available]	1-10 mm	[Not Available]	[Not Available]	[Not Available]	[Not Available]	[Not Available]	[Not Available]	[Not Available]	[Not Available]	[Not Available]	54	Bilateral	[Not Applicable]	[Not Applicable]	[Not Applicable]	Stage IIIA	0	[Not Applicable]	Serous Cystadenocarcinoma	[Not Available]	8441/3	C56.9	YES	[Not Applicable]	[Not Applicable]	[Not Applicable]
PNNL	TCGA-24-2020-01A-31-2224-29	99f28dea-6122-412e-89e0-5946e150b6f3	TCGA-24-2020	e20ea417-7296-4da8-9fdb-71cd1f45153a	40238	[Not Available]	[Not Available]	FEMALE	-24682	WHITE	[Not Available]	[Not Available]	[Not Available]	No	1994	Tumor resection	[Not Applicable]	Dead	4624	4624	WITH TUMOR	G3	[Not Available]	1-10 mm	[Not Available]	[Not Available]	[Not Available]	[Not Available]	[Not Available]	[Not Available]	[Not Available]	[Not Available]	[Not Available]	67	Bilateral	[Not Applicable]	[Not Applicable]	[Not Applicable]	Stage IIIC	0	[Not Applicable]	Serous Cystadenocarcinoma	[Not Available]	8441/3	C56.9	YES	[Not Applicable]	[Not Applicable]	[Not Applicable]
PNNL	TCGA-24-1923-01A-31-2224-29	b8c1d546-15df-44fe-8238-a00dbe659601	TCGA-24-1923	8449955f-42d9-46f6-919a-5cc5d59e6284	40228	[Not Available]	[Not Available]	FEMALE	-18628	WHITE	[Not Available]	[Not Available]	[Not Available]	No	2001	Incisional Biopsy	[Not Applicable]	Dead	690	690	WITH TUMOR	G3	[Not Available]	1-10 mm	[Not Available]	YES	[Not Available]	[Not Available]	[Not Available]	[Not Available]	[Not Available]	[Not Available]	[Not Available]	51	Bilateral	[Not Applicable]	[Not Applicable]	[Not Applicable]	Stage IIIC	0	[Not Applicable]	Serous Cystadenocarcinoma	[Not Available]	8441/3	C56.9	YES	[Not Applicable]	[Not Applicable]	[Not Applicable]
PNNL	TCGA-61-2095-01A-31-2224-29	232cec13-acce-4d73-b54d-27fb4534f37b	TCGA-61-2095	778ce436-a825-4689-81c1-b7c965404163	40154	[Not Available]	[Not Available]	FEMALE	-19797	WHITE	NOT HISPANIC OR LATINO	[Not Available]	[Not Available]	No	2003	Tumor resection	[Not Applicable]	Dead	1875	1875	WITH TUMOR	G2	[Not Available]	No Macroscopic disease	YES	[Not Available]	[Not Available]	[Not Available]	[Not Available]	[Not Available]	[Not Available]	[Not Available]	[Not Available]	54	Bilateral	[Not Applicable]	[Not Applicable]	[Not Applicable]	Stage IIIC	0	[Not Applicable]	Serous Cystadenocarcinoma	[Not Available]	8441/3	C56.9	YES	[Not Applicable]	[Not Applicable]	[Not Applicable]
PNNL	TCGA-61-2008-01A-42-2224-29	686a37a6-8eab-4ad8-9bb2-716aaf7dbc13	TCGA-61-2008	3ac45a71-c463-4f0f-b030-58c475a34418	40155	[Not Available]	[Not Available]	FEMALE	-14791	ASIAN	NOT HISPANIC OR LATINO	[Not Available]	[Not Available]	No	2007	Tumor resection	[Not Applicable]	Alive	932	[Not Applicable]	WITH TUMOR	G2	[Not Available]	No Macroscopic disease	YES	YES	[Not Available]	[Not Available]	[Not Available]	[Not Available]	[Not Available]	[Not Available]	[Not Available]	40	Bilateral	[Not Applicable]	[Not Applicable]	[Not Applicable]	Stage IIC	0	[Not Applicable]	Serous Cystadenocarcinoma	[Not Available]	8441/3	C56.9	YES	[Not Applicable]	[Not Applicable]	[Not Applicable]
PNNL	TCGA-61-1995-01A-32-2224-29	6da0c9ce-a4d9-453e-b718-f0cf944a4662	TCGA-61-1995	931738a7-4b5b-46dc-b69f-72600862d8af	40155	[Not Available]	[Not Available]	FEMALE	-16016	WHITE	NOT HISPANIC OR LATINO	[Not Available]	[Not Available]	No	2009	Tumor resection	[Not Applicable]	Alive	61	[Not Applicable]	WITH TUMOR	G3	[Not Available]	1-10 mm	YES	YES	[Not Available]	[Not Available]	[Not Available]	[Not Available]	[Not Available]	[Not Available]	[Not Available]	43	Bilateral	[Not Applicable]	[Not Applicable]	[Not Applicable]	Stage IIIC	0	[Not Applicable]	Serous Cystadenocarcinoma	[Not Available]	8441/3	C56.9	YES	[Not Applicable]	[Not Applicable]	[Not Applicable]
PNNL	TCGA-24-2260-01A-31-2224-29	cc187d8d-edb1-4227-8e94-c280a0e8a105	TCGA-24-2260	f2ce00e4-0d4f-4faa-bee1-ddf1b306e97b	40235	[Not Available]	[Not Available]	FEMALE	-27112	WHITE	[Not Available]	[Not Available]	[Not Available]	No	1992	Fine needle aspiration biopsy	[Not Applicable]	Dead	1100	1100	WITH TUMOR	G3	[Not Available]	1-10 mm	[Not Available]	[Not Available]	[Not Available]	[Not Available]	[Not Available]	[Not Available]	[Not Available]	[Not Available]	[Not Available]	74	Bilateral	[Not Applicable]	[Not Applicable]	[Not Applicable]	Stage IIIB	0	[Not Applicable]	Serous Cystadenocarcinoma	[Not Available]	8441/3	C56.9	YES	[Not Applicable]	[Not Applicable]	[Not Applicable]
PNNL	TCGA-24-2030-01A-32-2224-29	74d4fd3d-a5cf-4572-a308-3beefa67f133	TCGA-24-2030	d2ccefea-c1d6-465f-97b1-e51e29c5f1f8	40212	[Not Available]	[Not Available]	FEMALE	-31900	WHITE	[Not Available]	[Not Available]	[Not Available]	No	1995	Tumor resection	[Not Applicable]	Dead	1641	1701	WITH TUMOR	G3	[Not Available]	>20 mm	[Not Available]	[Not Available]	[Not Available]	[Not Available]	[Not Available]	[Not Available]	[Not Available]	[Not Available]	[Not Available]	87	Left	[Not Applicable]	[Not Applicable]	[Not Applicable]	Stage IIIC	0	[Not Applicable]	Serous Cystadenocarcinoma	[Not Available]	8441/3	C56.9	YES	[Not Applicable]	[Not Applicable]	[Not Applicable]
PNNL	TCGA-24-2024-01A-42-2224-29	e792b2cf-0c20-44a5-a5d5-a3adb42069a4	TCGA-24-2024	0a48873a-092a-4b25-822b-b0b3c18c08a8	40235	[Not Available]	[Not Available]	FEMALE	-26476	BLACK OR AFRICAN AMERICAN	[Not Available]	[Not Available]	[Not Available]	No	1994	Tumor resection	[Not Applicable]	Dead	1769	1769	WITH TUMOR	G3	[Not Available]	1-10 mm	[Not Available]	[Not Available]	[Not Available]	[Not Available]	[Not Available]	[Not Available]	[Not Available]	[Not Available]	[Not Available]	72	Bilateral	[Not Applicable]	[Not Applicable]	[Not Applicable]	Stage IIIC	0	[Not Applicable]	Serous Cystadenocarcinoma	[Not Available]	8441/3	C56.9	YES	[Not Applicable]	[Not Applicable]	[Not Applicable]
PNNL	TCGA-29-2414-01A-41-2224-29	55150972-c11a-488b-9247-815bac130708	TCGA-29-2414	a2319490-b85d-4219-a1b0-fa1ec432d5c8	40218	[Not Available]	[Not Available]	FEMALE	-27417	WHITE	[Not Available]	[Not Available]	[Not Available]	No	1998	Tumor resection	[Not Applicable]	Dead	2621	2621	WITH TUMOR	G2	R1	11-20 mm	NO	[Not Available]	[Not Available]	[Not Available]	[Not Available]	[Not Available]	[Not Available]	[Not Available]	[Not Available]	75	Left	[Not Applicable]	[Not Applicable]	[Not Applicable]	Stage IIIC	0	[Not Applicable]	Serous Cystadenocarcinoma	[Not Available]	8441/3	C56.9	YES	[Not Applicable]	[Not Applicable]	[Not Applicable]
PNNL	TCGA-25-2409-01A-32-2225-29	a6d9de12-eaac-4b14-bf81-d00f175c170f	TCGA-25-2409	dce71741-ccbe-40b7-a0b8-2048d07187a4	40183	[Not Available]	[Not Available]	FEMALE	-26267	WHITE	NOT HISPANIC OR LATINO	[Not Available]	[Not Available]	No	2005	Tumor resection	[Not Applicable]	Dead	821	821	WITH TUMOR	G3	[Not Available]	1-10 mm	[Not Available]	[Not Available]	[Not Available]	[Not Available]	[Not Available]	[Not Available]	[Not Available]	[Not Available]	[Not Available]	71	Bilateral	[Not Applicable]	[Not Applicable]	[Not Applicable]	Stage IV	0	[Not Applicable]	Serous Cystadenocarcinoma	[Not Available]	8441/3	C56.9	YES	[Not Applicable]	[Not Applicable]	[Not Applicable]
PNNL	TCGA-25-2404-01A-32-2225-29	957bf23d-b060-4ce7-b469-9ad3e8a360a2	TCGA-25-2404	22178c3c-6b04-46d8-8041-dc83fa195029	40183	[Not Available]	[Not Available]	FEMALE	-14184	AMERICAN INDIAN OR ALASKA NATIVE	NOT HISPANIC OR LATINO	[Not Available]	[Not Available]	No	2005	Tumor resection	[Not Applicable]	Dead	883	883	WITH TUMOR	G3	[Not Available]	No Macroscopic disease	[Not Available]	[Not Available]	[Not Available]	[Not Available]	[Not Available]	[Not Available]	[Not Available]	[Not Available]	[Not Available]	38	Bilateral	[Not Applicable]	[Not Applicable]	[Not Applicable]	Stage IIIC	0	[Not Applicable]	Serous Cystadenocarcinoma	[Not Available]	8441/3	C56.9	YES	[Not Applicable]	[Not Applicable]	[Not Applicable]
PNNL	TCGA-25-2400-01A-31-2224-29	e82c809a-897d-4032-8637-fcc8b85a1192	TCGA-25-2400	5c127332-5ca0-45f1-a5ac-4876ad94e491	40183	[Not Available]	[Not Available]	FEMALE	-27789	WHITE	NOT HISPANIC OR LATINO	[Not Available]	[Not Available]	No	2004	Tumor resection	[Not Applicable]	Dead	1278	1278	WITH TUMOR	G3	[Not Available]	No Macroscopic disease	[Not Available]	[Not Available]	[Not Available]	[Not Available]	[Not Available]	[Not Available]	[Not Available]	[Not Available]	[Not Available]	76	Bilateral	[Not Applicable]	[Not Applicable]	[Not Applicable]	Stage IIIC	0	[Not Applicable]	Serous Cystadenocarcinoma	[Not Available]	8441/3	C56.9	YES	[Not Applicable]	[Not Applicable]	[Not Applicable]
PNNL	TCGA-24-2289-01A-32-2224-29	85ec0c5a-7369-49f2-ba5c-ec687cadde51	TCGA-24-2289	b867e933-e3e3-4491-9bb6-b18c48d6f173	40253	[Not Available]	[Not Available]	FEMALE	-25191	WHITE	[Not Available]	[Not Available]	[Not Available]	No	1997	Cytology (e.g. Peritoneal or pleural fluid)	[Not Applicable]	Dead	2049	2049	WITH TUMOR	G3	[Not Available]	>20 mm	[Not Available]	[Not Available]	[Not Available]	[Not Available]	[Not Available]	[Not Available]	[Not Available]	[Not Available]	[Not Available]	68	Bilateral	[Not Applicable]	[Not Applicable]	[Not Applicable]	Stage IV	0	[Not Applicable]	Serous Cystadenocarcinoma	[Not Available]	8441/3	C56.9	YES	[Not Applicable]	[Not Applicable]	[Not Applicable]
PNNL	TCGA-24-2288-01A-31-2224-29	9aab4da1-978c-422e-896a-1f7ebbfaea79	TCGA-24-2288	28ed2d42-5b4c-4bca-b2b2-6b2a6d3c42cf	40228	[Not Available]	[Not Available]	FEMALE	-25831	WHITE	[Not Available]	[Not Available]	[Not Available]	No	1999	Tumor resection	[Not Applicable]	Dead	25	25	WITH TUMOR	G3	[Not Available]	>20 mm	[Not Available]	YES	[Not Available]	[Not Available]	[Not Available]	[Not Available]	[Not Available]	[Not Available]	[Not Available]	70	Bilateral	[Not Applicable]	[Not Applicable]	[Not Applicable]	Stage IIIC	0	[Not Applicable]	Serous Cystadenocarcinoma	[Not Available]	8441/3	C56.9	YES	[Not Applicable]	[Not Applicable]	[Not Applicable]
PNNL	TCGA-24-2267-01A-31-2224-29	ffa48e8e-67cd-4fe4-9536-0277612d6a44	TCGA-24-2267	99a61986-7b23-46b5-99a4-efba6bad3766	40253	[Not Available]	[Not Available]	FEMALE	-21293	WHITE	[Not Available]	[Not Available]	[Not Available]	No	1993	Tumor resection	[Not Applicable]	Dead	1446	1446	WITH TUMOR	G3	[Not Available]	No Macroscopic disease	[Not Available]	YES	[Not Available]	[Not Available]	[Not Available]	[Not Available]	[Not Available]	[Not Available]	[Not Available]	58	Bilateral	[Not Applicable]	[Not Applicable]	[Not Applicable]	Stage IIB	0	[Not Applicable]	Serous Cystadenocarcinoma	[Not Available]	8441/3	C56.9	YES	[Not Applicable]	[Not Applicable]	[Not Applicable]
PNNL	TCGA-61-2612-01A-31-2224-29	527e23f2-d535-4960-aa73-b6ffb2680ab2	TCGA-61-2612	c040df8a-9d6d-43bd-911a-17a7b4e1ec74	40428	[Not Available]	[Not Available]	FEMALE	-23074	WHITE	[Not Available]	[Not Available]	[Not Available]	No	2002	Tumor resection	[Not Applicable]	Dead	193	193	WITH TUMOR	G3	R1	1-10 mm	YES	YES	[Not Available]	[Not Available]	[Not Available]	[Not Available]	[Not Available]	[Not Available]	[Not Available]	63	Bilateral	[Not Applicable]	[Not Applicable]	[Not Applicable]	Stage IIIC	0	[Not Applicable]	Serous Cystadenocarcinoma	[Not Available]	8441/3	C56.9	YES	[Not Applicable]	[Not Applicable]	[Not Applicable]
PNNL	TCGA-42-2590-01A-31-2224-29	03e03d75-e92a-4e27-b05c-2e6ec1ebf032	TCGA-42-2590	2724109f-7d5a-402c-a915-741e43c6f7f9	40332	[Not Available]	[Not Available]	FEMALE	-20965	WHITE	NOT HISPANIC OR LATINO	[Not Available]	[Not Available]	No	2009	Cytology (e.g. Peritoneal or pleural fluid)	[Not Applicable]	Alive	227	[Not Applicable]	WITH TUMOR	G2	R1	>20 mm	[Not Available]	[Not Available]	[Not Available]	1	Pre-Adjuvant Therapy	[Not Available]	[Not Available]	[Not Available]	[Not Available]	57	Bilateral	[Not Applicable]	[Not Applicable]	[Not Applicable]	Stage IV	0	[Not Applicable]	Serous Cystadenocarcinoma	[Not Available]	8441/3	C56.9	YES	[Not Applicable]	[Not Applicable]	[Not Applicable]
PNNL	TCGA-42-2588-01A-31-2224-29	45c62e7c-965f-4f20-b5b2-1f8cc342cbf1	TCGA-42-2588	654d02ab-05b4-4863-99d9-04d087ff91b4	40332	[Not Available]	[Not Available]	FEMALE	-22377	WHITE	NOT HISPANIC OR LATINO	[Not Available]	[Not Available]	No	2009	Cytology (e.g. Peritoneal or pleural fluid)	[Not Applicable]	Alive	287	[Not Applicable]	WITH TUMOR	G3	R2	>20 mm	[Not Available]	YES	[Not Available]	2	Pre-Operative	[Not Available]	[Not Available]	[Not Available]	[Not Available]	61	Bilateral	[Not Applicable]	[Not Applicable]	[Not Applicable]	Stage IV	0	[Not Applicable]	Serous Cystadenocarcinoma	[Not Available]	8441/3	C56.9	YES	[Not Applicable]	[Not Applicable]	[Not Applicable]
PNNL	TCGA-36-2543-01A-31-2224-29	06ef0724-7c41-4dd2-97c1-c1610ad0687e	TCGA-36-2543	73b63d07-0c1d-4bf2-bf11-b183e090e200	40408	[Not Available]	[Not Available]	FEMALE	-31211	[Not Available]	[Not Available]	[Not Available]	[Not Available]	No	2008	Cytology (e.g. Peritoneal or pleural fluid)	[Not Applicable]	Dead	68	68	WITH TUMOR	G3	R1	>20 mm	[Not Available]	[Not Available]	[Not Available]	3	Other	[Not Available]	[Not Available]	[Not Available]	[Not Available]	85	Bilateral	[Not Applicable]	[Not Applicable]	[Not Applicable]	Stage IIIC	0	[Not Applicable]	Serous Cystadenocarcinoma	[Not Available]	8441/3	C56.9	YES	[Not Applicable]	[Not Applicable]	[Not Applicable]
PNNL	TCGA-36-2530-01A-32-2225-29	5d917f89-6be7-4c18-8fc5-5634a71d9fd3	TCGA-36-2530	92a1a8f3-54f2-4983-bb14-dcb73658d897	40407	[Not Available]	[Not Available]	FEMALE	-13885	ASIAN	NOT HISPANIC OR LATINO	[Not Available]	[Not Available]	No	2007	Cytology (e.g. Peritoneal or pleural fluid)	[Not Applicable]	Alive	1004	[Not Applicable]	WITH TUMOR	G3	R1	11-20 mm	[Not Available]	NO	[Not Available]	[Not Available]	[Not Available]	[Not Available]	[Not Available]	[Not Available]	[Not Available]	38	Bilateral	[Not Applicable]	[Not Applicable]	[Not Applicable]	Stage IIIC	0	[Not Applicable]	Serous Cystadenocarcinoma	[Not Available]	8441/3	C56.9	YES	[Not Applicable]	[Not Applicable]	[Not Applicable]
PNNL	TCGA-36-2529-01A-31-2224-29	805aa92f-1261-493f-a833-28285b8e2f65	TCGA-36-2529	20ac688c-04c1-45a6-823a-6b523002ce92	40407	[Not Available]	[Not Available]	FEMALE	-26092	[Not Available]	[Not Available]	[Not Available]	[Not Available]	No	2007	Tumor resection	[Not Applicable]	Alive	1066	[Not Applicable]	WITH TUMOR	G3	R1	>20 mm	[Not Available]	[Not Available]	[Not Available]	0	Pre-Adjuvant Therapy	[Not Available]	[Not Available]	[Not Available]	[Not Available]	71	Bilateral	[Not Applicable]	[Not Applicable]	[Not Applicable]	Stage IIIC	0	[Not Applicable]	Serous Cystadenocarcinoma	C56.9	8441/3	C56.9	YES	[Not Applicable]	[Not Applicable]	[Not Applicable]
PNNL	TCGA-29-2432-01A-31-2224-29	465929cc-9c2d-4a48-b799-7c83f9c293df	TCGA-29-2432	0e6c9433-289c-4744-a0c1-47ec67774047	40333	[Not Available]	[Not Available]	FEMALE	-22605	WHITE	[Not Available]	[Not Available]	[Not Available]	No	2008	Tumor resection	[Not Applicable]	Dead	360	653	WITH TUMOR	G3	R1	11-20 mm	[Not Available]	[Not Available]	[Not Available]	[Not Available]	[Not Available]	[Not Available]	[Not Available]	[Not Available]	[Not Available]	61	Bilateral	[Not Applicable]	[Not Applicable]	[Not Applicable]	Stage IIIC	0	[Not Applicable]	Serous Cystadenocarcinoma	[Not Available]	8441/3	C56.9	YES	[Not Applicable]	[Not Applicable]	[Not Applicable]
PNNL	TCGA-13-2071-01A-31-2224-29	6e532cba-95b1-4c98-a2fd-454d10350188	TCGA-13-2071	0d15e5aa-2483-4f81-973a-ff469296c911	40210	[Not Available]	[Not Available]	FEMALE	-23367	WHITE	NOT HISPANIC OR LATINO	[Not Available]	[Not Available]	No	2009	Cytology (e.g. Peritoneal or pleural fluid)	[Not Applicable]	Alive	191	[Not Applicable]	TUMOR FREE	G3	[Not Available]	1-10 mm	[Not Available]	[Not Available]	80	[Not Available]	Pre-Adjuvant Therapy	[Not Available]	[Not Available]	[Not Available]	[Not Available]	63	Bilateral	[Not Applicable]	[Not Applicable]	[Not Applicable]	Stage IV	0	[Not Applicable]	Serous Cystadenocarcinoma	[Not Available]	8441/3	C56.9	YES	[Not Applicable]	[Not Applicable]	[Not Applicable]
PNNL	TCGA-24-1105-01A-31-2224-29	b2f9c71d-831b-44bf-b722-577793d12692	TCGA-24-1105	7e01f23a-0b0e-46a2-9f30-c3a9d2c779d2	39881	[Not Available]	[Not Available]	FEMALE	-13187	WHITE	[Not Available]	[Not Available]	[Not Available]	No	2001	Cytology (e.g. Peritoneal or pleural fluid)	[Not Applicable]	Dead	1442	1442	WITH TUMOR	G3	[Not Available]	1-10 mm	[Not Available]	[Not Available]	[Not Available]	[Not Available]	[Not Available]	[Not Available]	[Not Available]	[Not Available]	[Not Available]	36	Bilateral	[Not Applicable]	[Not Applicable]	[Not Applicable]	Stage IIIC	0	[Not Applicable]	Serous Cystadenocarcinoma	[Not Available]	8441/3	C56.9	YES	[Not Applicable]	[Not Applicable]	[Not Applicable]
PNNL	TCGA-13-1495-01A-31-2224-29	a839564b-1b93-4911-b086-abc7c8b46eaa	TCGA-13-1495	74dcdfb4-a637-4111-9a22-4b4bc7bbc8f7	39903	[Not Available]	[Not Available]	FEMALE	-22046	WHITE	NOT HISPANIC OR LATINO	[Not Available]	[Not Available]	No	2004	Cytology (e.g. Peritoneal or pleural fluid)	[Not Applicable]	Alive	1498	[Not Applicable]	WITH TUMOR	G2	[Not Available]	1-10 mm	[Not Available]	[Not Available]	80	[Not Available]	Pre-Adjuvant Therapy	[Not Available]	[Not Available]	[Not Available]	[Not Available]	60	Bilateral	[Not Applicable]	[Not Applicable]	[Not Applicable]	Stage IIIC	0	[Not Applicable]	Serous Cystadenocarcinoma	[Not Available]	8441/3	C56.9	YES	[Not Applicable]	[Not Applicable]	[Not Applicable]
PNNL	TCGA-13-1488-01A-32-2224-29	93aac168-81c8-4db1-9d36-d763252ae86d	TCGA-13-1488	a85f6f9c-1e1d-44fc-85eb-3b2d96cfbc61	39903	[Not Available]	[Not Available]	FEMALE	-21726	WHITE	NOT HISPANIC OR LATINO	[Not Available]	[Not Available]	No	2002	Cytology (e.g. Peritoneal or pleural fluid)	[Not Applicable]	Dead	2154	2154	WITH TUMOR	G3	[Not Available]	11-20 mm	[Not Available]	[Not Available]	80	[Not Available]	Pre-Adjuvant Therapy	[Not Available]	[Not Available]	[Not Available]	[Not Available]	59	Bilateral	[Not Applicable]	[Not Applicable]	[Not Applicable]	Stage IV	0	[Not Applicable]	Serous Cystadenocarcinoma	[Not Available]	8441/3	C56.9	YES	[Not Applicable]	[Not Applicable]	[Not Applicable]
PNNL	TCGA-25-1623-01A-32-2224-29	4bdb8fed-36e7-4911-ae71-dbb78452bd2e	TCGA-25-1623	808eb134-9c7d-43bb-b86c-2f3259193954	39966	[Not Available]	[Not Available]	FEMALE	-26060	WHITE	NOT HISPANIC OR LATINO	[Not Available]	[Not Available]	No	2006	Tumor resection	[Not Applicable]	Dead	565	565	WITH TUMOR	G3	[Not Available]	No Macroscopic disease	[Not Available]	[Not Available]	[Not Available]	[Not Available]	[Not Available]	[Not Available]	[Not Available]	[Not Available]	[Not Available]	71	Bilateral	[Not Applicable]	[Not Applicable]	[Not Applicable]	Stage IV	0	[Not Applicable]	Serous Cystadenocarcinoma	[Not Available]	8441/3	C56.9	YES	[Not Applicable]	[Not Applicable]	[Not Applicable]
PNNL	TCGA-29-1785-01A-32-2224-29	18736757-18f9-4303-a890-e5afdd682107	TCGA-29-1785	1aea3c25-d2bc-4ff5-bc27-32e939944e9d	39966	[Not Available]	[Not Available]	FEMALE	-20417	WHITE	[Not Available]	[Not Available]	[Not Available]	No	2006	Tumor resection	[Not Applicable]	Dead	1053	1104	[Not Available]	G3	[Not Available]	>20 mm	[Not Available]	YES	[Not Available]	0	Post-Adjuvant Therapy	[Not Available]	[Not Available]	[Not Available]	[Not Available]	55	Right	[Not Applicable]	[Not Applicable]	[Not Applicable]	Stage IIIC	0	[Not Applicable]	Serous Cystadenocarcinoma	[Not Available]	8441/3	C56.9	YES	[Not Applicable]	[Not Applicable]	[Not Applicable]
PNNL	TCGA-29-1768-01A-32-2224-29	e03e0e38-26ce-45de-bbec-ac9283565f64	TCGA-29-1768	838693d5-1ae0-4d75-834b-e1b89b96b0ed	39966	[Not Available]	[Not Available]	FEMALE	-18396	WHITE	[Not Available]	[Not Available]	[Not Available]	No	2006	Tumor resection	[Not Applicable]	Dead	950	952	WITH TUMOR	G3	[Not Available]	>20 mm	[Not Available]	[Not Available]	[Not Available]	0	Post-Adjuvant Therapy	[Not Available]	[Not Available]	[Not Available]	[Not Available]	50	Bilateral	[Not Applicable]	[Not Applicable]	[Not Applicable]	Stage IV	0	[Not Applicable]	Serous Cystadenocarcinoma	[Not Available]	8441/3	C56.9	YES	[Not Applicable]	[Not Applicable]	[Not Applicable]
PNNL	TCGA-29-1697-01A-32-2224-29	39d0ff61-a421-42d9-b610-944946335123	TCGA-29-1697	42ebd30b-175e-4ece-a806-e55cb7e40e96	39966	[Not Available]	[Not Available]	FEMALE	-22933	WHITE	[Not Available]	[Not Available]	[Not Available]	No	2003	Tumor resection	[Not Applicable]	Dead	949	949	WITH TUMOR	G3	[Not Available]	>20 mm	[Not Available]	[Not Available]	[Not Available]	1	Other	[Not Available]	[Not Available]	[Not Available]	[Not Available]	62	Bilateral	[Not Applicable]	[Not Applicable]	[Not Applicable]	Stage IIIC	0	[Not Applicable]	Serous Cystadenocarcinoma	[Not Available]	8441/3	C56.9	YES	[Not Applicable]	[Not Applicable]	[Not Applicable]
PNNL	TCGA-61-1914-01A-32-2224-29	59e1366b-a39d-42fa-a869-2554fd2e485c	TCGA-61-1914	8e1b8811-1eb2-4337-852c-c19eaa0ee418	40087	[Not Available]	[Not Available]	FEMALE	-23850	[Not Available]	[Not Available]	[Not Available]	[Not Available]	No	2003	Tumor resection	[Not Applicable]	Alive	1722	[Not Applicable]	WITH TUMOR	G3	[Not Available]	>20 mm	YES	YES	[Not Available]	[Not Available]	[Not Available]	[Not Available]	[Not Available]	[Not Available]	[Not Available]	65	Bilateral	[Not Applicable]	[Not Applicable]	[Not Applicable]	Stage IIIC	0	[Not Applicable]	Serous Cystadenocarcinoma	[Not Available]	8441/3	C56.9	YES	[Not Applicable]	[Not Applicable]	[Not Applicable]
PNNL	TCGA-61-1911-01A-32-2224-29	c52e76d5-6ff4-478c-8877-1eb00ec48266	TCGA-61-1911	93095c36-2263-438f-a619-a4a4d6ae13c7	40087	[Not Available]	[Not Available]	FEMALE	-20144	WHITE	NOT HISPANIC OR LATINO	[Not Available]	[Not Available]	No	2005	Tumor resection	[Not Applicable]	Alive	1293	[Not Applicable]	WITH TUMOR	G3	[Not Available]	[Not Available]	YES	YES	[Not Available]	[Not Available]	[Not Available]	[Not Available]	[Not Available]	[Not Available]	[Not Available]	55	Left	[Not Applicable]	[Not Applicable]	[Not Applicable]	Stage IIA	0	[Not Applicable]	Serous Cystadenocarcinoma	[Not Available]	8441/3	C56.9	YES	[Not Applicable]	[Not Applicable]	[Not Applicable]
PNNL	TCGA-61-1900-01A-31-2224-29	19e0a8cb-4029-4cc3-8ccc-cdbd1473cdb2	TCGA-61-1900	ef653772-e5d2-46ec-8610-f81d75d7353c	40087	[Not Available]	[Not Available]	FEMALE	-18963	BLACK OR AFRICAN AMERICAN	NOT HISPANIC OR LATINO	[Not Available]	[Not Available]	No	2008	Cytology (e.g. Peritoneal or pleural fluid)	[Not Applicable]	Alive	176	[Not Applicable]	TUMOR FREE	G3	[Not Available]	No Macroscopic disease	NO	NO	[Not Available]	[Not Available]	[Not Available]	[Not Available]	[Not Available]	[Not Available]	[Not Available]	51	Bilateral	[Not Applicable]	[Not Applicable]	[Not Applicable]	Stage IIIB	0	[Not Applicable]	Serous Cystadenocarcinoma	[Not Available]	8441/3	C56.9	YES	[Not Applicable]	[Not Applicable]	[Not Applicable]
PNNL	TCGA-09-1664-01A-23-2225-29	5fd6e744-76b5-4073-9908-44a8c709ee03	TCGA-09-1664	3438c018-9856-4628-ae59-7d365713647f	39966	[Not Available]	[Not Available]	FEMALE	-13739	WHITE	NOT HISPANIC OR LATINO	[Not Available]	[Not Available]	No	2002	Tumor resection	[Not Applicable]	Dead	[Not Available]	2279	[Not Available]	G1	[Not Available]	1-10 mm	NO	NO	[Not Available]	[Not Available]	[Not Available]	[Not Available]	[Not Available]	[Not Available]	[Not Available]	37	Bilateral	[Not Applicable]	[Not Applicable]	[Not Applicable]	Stage IIIC	0	[Not Applicable]	Serous Cystadenocarcinoma	[Not Available]	8441/3	C56.9	YES	[Not Applicable]	[Not Applicable]	[Not Applicable]
PNNL	TCGA-24-2027-01A-31-2224-29	88f8b75f-bb12-4528-bddc-3cb6c6032743	TCGA-24-2027	219f54ef-4235-482d-b799-f2fa9930105c	40252	[Not Available]	[Not Available]	FEMALE	-18835	WHITE	[Not Available]	[Not Available]	[Not Available]	No	1995	Tumor resection	[Not Applicable]	Dead	3337	3337	WITH TUMOR	G3	[Not Available]	>20 mm	[Not Available]	[Not Available]	[Not Available]	0	Other	[Not Available]	[Not Available]	[Not Available]	[Not Available]	51	Bilateral	[Not Applicable]	[Not Applicable]	[Not Applicable]	Stage IV	0	[Not Applicable]	Serous Cystadenocarcinoma	[Not Available]	8441/3	C56.9	YES	[Not Applicable]	[Not Applicable]	[Not Applicable]
PNNL	TCGA-61-2096-01A-31-2224-29	6fa76dd3-c6b0-46f6-bf47-cb1a696ad2a7	TCGA-61-2096	6beaa1cb-a9f1-4127-898c-7aff2273788e	40154	[Not Available]	[Not Available]	FEMALE	-20663	WHITE	[Not Available]	[Not Available]	[Not Available]	No	2003	Tumor resection	[Not Applicable]	Alive	1776	[Not Applicable]	TUMOR FREE	G2	[Not Available]	No Macroscopic disease	[Not Available]	[Not Available]	[Not Available]	[Not Available]	[Not Available]	[Not Available]	[Not Available]	[Not Available]	[Not Available]	56	Right	[Not Applicable]	[Not Applicable]	[Not Applicable]	Stage IC	0	[Not Applicable]	Serous Cystadenocarcinoma	[Not Available]	8441/3	C56.9	YES	[Not Applicable]	[Not Applicable]	[Not Applicable]
PNNL	TCGA-24-2295-01A-31-2224-29	9e042624-021f-46cf-ac8c-f9a92bbe2850	TCGA-24-2295	7bd1851f-7e2e-4dbc-9f0e-7cb2863371e1	40273	[Not Available]	[Not Available]	FEMALE	-25416	WHITE	[Not Available]	[Not Available]	[Not Available]	No	1995	Tumor resection	[Not Applicable]	Dead	1007	1007	WITH TUMOR	G3	[Not Available]	>20 mm	[Not Available]	YES	[Not Available]	[Not Available]	[Not Available]	[Not Available]	[Not Available]	[Not Available]	[Not Available]	69	Right	[Not Applicable]	[Not Applicable]	[Not Applicable]	Stage IIIC	0	[Not Applicable]	Serous Cystadenocarcinoma	[Not Available]	8441/3	C56.9	YES	[Not Applicable]	[Not Applicable]	[Not Applicable]
PNNL	TCGA-24-2290-01A-32-2224-29	f6f173d7-c907-42f0-bd24-0ec85797cc1f	TCGA-24-2290	2b14123b-8fcd-402c-9399-4e7c47f20252	40228	[Not Available]	[Not Available]	FEMALE	-20530	WHITE	[Not Available]	[Not Available]	[Not Available]	No	1997	Tumor resection	[Not Applicable]	Dead	1102	1102	WITH TUMOR	G3	[Not Available]	1-10 mm	[Not Available]	[Not Available]	[Not Available]	0	Post-Adjuvant Therapy	[Not Available]	[Not Available]	[Not Available]	[Not Available]	56	[Not Available]	[Not Applicable]	[Not Applicable]	[Not Applicable]	Stage IIIC	0	[Not Applicable]	Serous Cystadenocarcinoma	C56.9	8441/3	C56.9	YES	[Not Applicable]	[Not Applicable]	[Not Applicable]
JHU	TCGA-09-1664-01A-22-2223-28	61b9cfce-8942-4e87-abe0-17b4b59c373a	TCGA-09-1664	3438c018-9856-4628-ae59-7d365713647f	39966	[Not Available]	[Not Available]	FEMALE	-13739	WHITE	NOT HISPANIC OR LATINO	[Not Available]	[Not Available]	No	2002	Tumor resection	[Not Applicable]	Dead	[Not Available]	2279	[Not Available]	G1	[Not Available]	1-10 mm	NO	NO	[Not Available]	[Not Available]	[Not Available]	[Not Available]	[Not Available]	[Not Available]	[Not Available]	37	Bilateral	[Not Applicable]	[Not Applicable]	[Not Applicable]	Stage IIIC	0	[Not Applicable]	Serous Cystadenocarcinoma	[Not Available]	8441/3	C56.9	YES	[Not Applicable]	[Not Applicable]	[Not Applicable]
JHU	TCGA-13-1488-01A-31-2222-28	7b30a4d7-3b18-40df-a497-07952f3edf94	TCGA-13-1488	a85f6f9c-1e1d-44fc-85eb-3b2d96cfbc61	39903	[Not Available]	[Not Available]	FEMALE	-21726	WHITE	NOT HISPANIC OR LATINO	[Not Available]	[Not Available]	No	2002	Cytology (e.g. Peritoneal or pleural fluid)	[Not Applicable]	Dead	2154	2154	WITH TUMOR	G3	[Not Available]	11-20 mm	[Not Available]	[Not Available]	80	[Not Available]	Pre-Adjuvant Therapy	[Not Available]	[Not Available]	[Not Available]	[Not Available]	59	Bilateral	[Not Applicable]	[Not Applicable]	[Not Applicable]	Stage IV	0	[Not Applicable]	Serous Cystadenocarcinoma	[Not Available]	8441/3	C56.9	YES	[Not Applicable]	[Not Applicable]	[Not Applicable]
JHU	TCGA-13-1489-01A-41-2222-28	7da442df-95b9-416d-bebd-c2a45b530274	TCGA-13-1489	7248cd60-be22-44bc-bc58-f644db0940a2	39903	[Not Available]	[Not Available]	FEMALE	-25768	WHITE	NOT HISPANIC OR LATINO	[Not Available]	[Not Available]	No	2002	Tumor resection	[Not Applicable]	Alive	2521	[Not Applicable]	WITH TUMOR	G2	[Not Available]	[Not Available]	[Not Available]	[Not Available]	80	[Not Available]	Pre-Adjuvant Therapy	[Not Available]	[Not Available]	[Not Available]	[Not Available]	70	Bilateral	[Not Applicable]	[Not Applicable]	[Not Applicable]	Stage IIIC	0	[Not Applicable]	Serous Cystadenocarcinoma	[Not Available]	8441/3	C56.9	YES	[Not Applicable]	[Not Applicable]	[Not Applicable]
JHU	TCGA-13-1494-01A-31-2222-28	46ba083f-4b51-4881-a38d-6b17064c69cc	TCGA-13-1494	f50ee039-1da9-43d9-ac01-657ec77a7f32	39903	[Not Available]	[Not Available]	FEMALE	-15993	WHITE	NOT HISPANIC OR LATINO	[Not Available]	[Not Available]	No	2004	Incisional Biopsy	[Not Applicable]	Alive	1162	[Not Applicable]	WITH TUMOR	G3	[Not Available]	[Not Available]	[Not Available]	[Not Available]	[Not Available]	[Not Available]	[Not Available]	[Not Available]	[Not Available]	[Not Available]	[Not Available]	43	Bilateral	[Not Applicable]	[Not Applicable]	[Not Applicable]	Stage IV	0	[Not Applicable]	Serous Cystadenocarcinoma	[Not Available]	8441/3	C56.9	YES	[Not Applicable]	[Not Applicable]	[Not Applicable]
JHU	TCGA-13-1497-01A-31-2222-28	f5a15fa5-dfa8-43b0-a993-85961e6e68fe	TCGA-13-1497	bc4bc342-20bf-40c3-af26-2c6f942da93d	39903	[Not Available]	[Not Available]	FEMALE	-17528	WHITE	NOT HISPANIC OR LATINO	[Not Available]	[Not Available]	No	2004	Cytology (e.g. Peritoneal or pleural fluid)	[Not Applicable]	Alive	1652	[Not Applicable]	WITH TUMOR	G3	[Not Available]	[Not Available]	[Not Available]	[Not Available]	80	[Not Available]	Pre-Adjuvant Therapy	[Not Available]	[Not Available]	[Not Available]	[Not Available]	47	[Not Available]	[Not Applicable]	[Not Applicable]	[Not Applicable]	Stage IIIC	0	[Not Applicable]	Serous Cystadenocarcinoma	[Not Available]	8441/3	C56.9	YES	[Not Applicable]	[Not Applicable]	[Not Applicable]
JHU	TCGA-24-1103-01A-31-2222-28	fe3528cf-b07b-468c-b439-57f63a9c40db	TCGA-24-1103	f34aa3b6-e966-49c6-bc55-130545772c53	39881	[Not Available]	[Not Available]	FEMALE	-18583	BLACK OR AFRICAN AMERICAN	[Not Available]	[Not Available]	[Not Available]	No	2001	Tumor resection	[Not Applicable]	Dead	1646	1646	WITH TUMOR	G3	[Not Available]	1-10 mm	[Not Available]	[Not Available]	[Not Available]	[Not Available]	[Not Available]	[Not Available]	[Not Available]	[Not Available]	[Not Available]	50	Bilateral	[Not Applicable]	[Not Applicable]	[Not Applicable]	Stage IIIC	0	[Not Applicable]	Serous Cystadenocarcinoma	[Not Available]	8441/3	C56.9	YES	[Not Applicable]	[Not Applicable]	[Not Applicable]
JHU	TCGA-24-1430-01A-31-2222-28	f45d647c-f43c-4776-8272-e96dc2b46b01	TCGA-24-1430	3018efe7-13a1-47ae-a726-8fc967c73841	39945	[Not Available]	[Not Available]	FEMALE	-24939	WHITE	[Not Available]	[Not Available]	[Not Available]	No	2000	Tumor resection	[Not Applicable]	Dead	863	863	WITH TUMOR	G3	[Not Available]	>20 mm	[Not Available]	[Not Available]	[Not Available]	1	Other	[Not Available]	[Not Available]	[Not Available]	[Not Available]	68	Bilateral	[Not Applicable]	[Not Applicable]	[Not Applicable]	Stage IIIC	0	[Not Applicable]	Serous Cystadenocarcinoma	[Not Available]	8441/3	C56.9	YES	[Not Applicable]	[Not Applicable]	[Not Applicable]
JHU	TCGA-24-1435-01A-31-2222-28	16c69ca9-4e62-41fb-9f98-4a9b6e8fa302	TCGA-24-1435	49d2c0cf-a3f3-4519-a755-0a5f769df2ea	39945	[Not Available]	[Not Available]	FEMALE	-21107	WHITE	[Not Available]	[Not Available]	[Not Available]	No	1999	Tumor resection	[Not Applicable]	Dead	1324	1324	WITH TUMOR	G3	[Not Available]	1-10 mm	[Not Available]	NO	[Not Available]	[Not Available]	[Not Available]	[Not Available]	[Not Available]	[Not Available]	[Not Available]	57	Bilateral	[Not Applicable]	[Not Applicable]	[Not Applicable]	Stage IIIC	0	[Not Applicable]	Serous Cystadenocarcinoma	[Not Available]	8441/3	C56.9	YES	[Not Applicable]	[Not Applicable]	[Not Applicable]
JHU	TCGA-24-1553-01A-31-2222-28	2b2bf1cb-670f-4576-aa56-df44085a1bf1	TCGA-24-1553	08c64000-d320-4e4d-974b-da503d48890c	39946	[Not Available]	[Not Available]	FEMALE	-19393	WHITE	[Not Available]	[Not Available]	[Not Available]	No	1997	Tumor resection	[Not Applicable]	Dead	1767	1767	WITH TUMOR	G3	[Not Available]	1-10 mm	[Not Available]	[Not Available]	[Not Available]	[Not Available]	[Not Available]	[Not Available]	[Not Available]	[Not Available]	[Not Available]	53	Bilateral	[Not Applicable]	[Not Applicable]	[Not Applicable]	Stage IIIB	0	[Not Applicable]	Serous Cystadenocarcinoma	[Not Available]	8441/3	C56.9	YES	[Not Applicable]	[Not Applicable]	[Not Applicable]
JHU	TCGA-24-1555-01A-31-2222-28	8a41c5c2-2c07-4a00-a402-703e84051452	TCGA-24-1555	5d36676e-4140-44b5-aa0e-b2af092b7dc0	39946	[Not Available]	[Not Available]	FEMALE	-18404	WHITE	[Not Available]	[Not Available]	[Not Available]	No	1997	Tumor resection	[Not Applicable]	Dead	2692	2692	WITH TUMOR	G3	[Not Available]	[Not Available]	[Not Available]	[Not Available]	[Not Available]	0	Other	[Not Available]	[Not Available]	[Not Available]	[Not Available]	50	Bilateral	[Not Applicable]	[Not Applicable]	[Not Applicable]	Stage IIIC	0	[Not Applicable]	Serous Cystadenocarcinoma	[Not Available]	8441/3	C56.9	YES	[Not Applicable]	[Not Applicable]	[Not Applicable]
JHU	TCGA-24-1562-01A-31-2222-28	79f7eaa0-9299-4198-8f5f-607e6196c9ac	TCGA-24-1562	4c18d9cf-4af4-4a86-8b1c-f78795fbbd7e	39946	[Not Available]	[Not Available]	FEMALE	-24747	WHITE	[Not Available]	[Not Available]	[Not Available]	No	1999	Tumor resection	[Not Applicable]	Dead	1384	1384	WITH TUMOR	G3	[Not Available]	1-10 mm	[Not Available]	[Not Available]	[Not Available]	0	Other	[Not Available]	[Not Available]	[Not Available]	[Not Available]	67	Bilateral	[Not Applicable]	[Not Applicable]	[Not Applicable]	Stage IIIC	0	[Not Applicable]	Serous Cystadenocarcinoma	[Not Available]	8441/3	C56.9	YES	[Not Applicable]	[Not Applicable]	[Not Applicable]
JHU	TCGA-24-2024-01A-41-2222-28	dbf380df-c1af-49e8-9550-8a8401419b6c	TCGA-24-2024	0a48873a-092a-4b25-822b-b0b3c18c08a8	40235	[Not Available]	[Not Available]	FEMALE	-26476	BLACK OR AFRICAN AMERICAN	[Not Available]	[Not Available]	[Not Available]	No	1994	Tumor resection	[Not Applicable]	Dead	1769	1769	WITH TUMOR	G3	[Not Available]	1-10 mm	[Not Available]	[Not Available]	[Not Available]	[Not Available]	[Not Available]	[Not Available]	[Not Available]	[Not Available]	[Not Available]	72	Bilateral	[Not Applicable]	[Not Applicable]	[Not Applicable]	Stage IIIC	0	[Not Applicable]	Serous Cystadenocarcinoma	[Not Available]	8441/3	C56.9	YES	[Not Applicable]	[Not Applicable]	[Not Applicable]
JHU	TCGA-24-2030-01A-31-2222-28	db0a2f02-8b2d-4b94-8ccd-441264cd3596	TCGA-24-2030	d2ccefea-c1d6-465f-97b1-e51e29c5f1f8	40212	[Not Available]	[Not Available]	FEMALE	-31900	WHITE	[Not Available]	[Not Available]	[Not Available]	No	1995	Tumor resection	[Not Applicable]	Dead	1641	1701	WITH TUMOR	G3	[Not Available]	>20 mm	[Not Available]	[Not Available]	[Not Available]	[Not Available]	[Not Available]	[Not Available]	[Not Available]	[Not Available]	[Not Available]	87	Left	[Not Applicable]	[Not Applicable]	[Not Applicable]	Stage IIIC	0	[Not Applicable]	Serous Cystadenocarcinoma	[Not Available]	8441/3	C56.9	YES	[Not Applicable]	[Not Applicable]	[Not Applicable]
JHU	TCGA-24-2289-01A-31-2222-28	42ac6095-a84c-49aa-9017-24484d481ef0	TCGA-24-2289	b867e933-e3e3-4491-9bb6-b18c48d6f173	40253	[Not Available]	[Not Available]	FEMALE	-25191	WHITE	[Not Available]	[Not Available]	[Not Available]	No	1997	Cytology (e.g. Peritoneal or pleural fluid)	[Not Applicable]	Dead	2049	2049	WITH TUMOR	G3	[Not Available]	>20 mm	[Not Available]	[Not Available]	[Not Available]	[Not Available]	[Not Available]	[Not Available]	[Not Available]	[Not Available]	[Not Available]	68	Bilateral	[Not Applicable]	[Not Applicable]	[Not Applicable]	Stage IV	0	[Not Applicable]	Serous Cystadenocarcinoma	[Not Available]	8441/3	C56.9	YES	[Not Applicable]	[Not Applicable]	[Not Applicable]
JHU	TCGA-24-2290-01A-31-2222-28	a38b6931-bfde-494e-84f4-32f44664aa4d	TCGA-24-2290	2b14123b-8fcd-402c-9399-4e7c47f20252	40228	[Not Available]	[Not Available]	FEMALE	-20530	WHITE	[Not Available]	[Not Available]	[Not Available]	No	1997	Tumor resection	[Not Applicable]	Dead	1102	1102	WITH TUMOR	G3	[Not Available]	1-10 mm	[Not Available]	[Not Available]	[Not Available]	0	Post-Adjuvant Therapy	[Not Available]	[Not Available]	[Not Available]	[Not Available]	56	[Not Available]	[Not Applicable]	[Not Applicable]	[Not Applicable]	Stage IIIC	0	[Not Applicable]	Serous Cystadenocarcinoma	C56.9	8441/3	C56.9	YES	[Not Applicable]	[Not Applicable]	[Not Applicable]
JHU	TCGA-25-1312-01A-21-2223-28	31a205e7-3476-460c-8d00-95e8d0d505d5	TCGA-25-1312	66face4a-f35c-4364-90e5-8f28e6372606	39899	[Not Available]	[Not Available]	FEMALE	-25537	WHITE	NOT HISPANIC OR LATINO	[Not Available]	[Not Available]	No	2001	Tumor resection	[Not Applicable]	Dead	31	31	[Not Available]	G3	[Not Available]	1-10 mm	[Not Available]	[Not Available]	[Not Available]	[Not Available]	[Not Available]	[Not Available]	[Not Available]	[Not Available]	[Not Available]	69	Left	[Not Applicable]	[Not Applicable]	[Not Applicable]	Stage IV	0	[Not Applicable]	Serous Cystadenocarcinoma	[Not Available]	8441/3	C56.9	YES	[Not Applicable]	[Not Applicable]	[Not Applicable]
JHU	TCGA-25-1623-01A-31-2222-28	95680840-bcd1-42fd-b87c-a9ec3672a0aa	TCGA-25-1623	808eb134-9c7d-43bb-b86c-2f3259193954	39966	[Not Available]	[Not Available]	FEMALE	-26060	WHITE	NOT HISPANIC OR LATINO	[Not Available]	[Not Available]	No	2006	Tumor resection	[Not Applicable]	Dead	565	565	WITH TUMOR	G3	[Not Available]	No Macroscopic disease	[Not Available]	[Not Available]	[Not Available]	[Not Available]	[Not Available]	[Not Available]	[Not Available]	[Not Available]	[Not Available]	71	Bilateral	[Not Applicable]	[Not Applicable]	[Not Applicable]	Stage IV	0	[Not Applicable]	Serous Cystadenocarcinoma	[Not Available]	8441/3	C56.9	YES	[Not Applicable]	[Not Applicable]	[Not Applicable]
JHU	TCGA-25-1628-01A-31-2222-28	339a1639-92d7-425d-acc9-0ffb382659ec	TCGA-25-1628	3f917550-89a6-404b-94df-938c99121411	39966	[Not Available]	[Not Available]	FEMALE	-24488	WHITE	NOT HISPANIC OR LATINO	[Not Available]	[Not Available]	No	2002	Tumor resection	[Not Applicable]	Dead	627	627	WITH TUMOR	G3	[Not Available]	1-10 mm	[Not Available]	[Not Available]	[Not Available]	[Not Available]	[Not Available]	[Not Available]	[Not Available]	[Not Available]	[Not Available]	67	[Not Available]	[Not Applicable]	[Not Applicable]	[Not Applicable]	Stage IIIC	0	[Not Applicable]	Serous Cystadenocarcinoma	[Not Available]	8441/3	C56.9	YES	[Not Applicable]	[Not Applicable]	[Not Applicable]
JHU	TCGA-25-2404-01A-31-2222-28	230a8431-03ad-42cc-a3b3-0498b09f3c3e	TCGA-25-2404	22178c3c-6b04-46d8-8041-dc83fa195029	40183	[Not Available]	[Not Available]	FEMALE	-14184	AMERICAN INDIAN OR ALASKA NATIVE	NOT HISPANIC OR LATINO	[Not Available]	[Not Available]	No	2005	Tumor resection	[Not Applicable]	Dead	883	883	WITH TUMOR	G3	[Not Available]	No Macroscopic disease	[Not Available]	[Not Available]	[Not Available]	[Not Available]	[Not Available]	[Not Available]	[Not Available]	[Not Available]	[Not Available]	38	Bilateral	[Not Applicable]	[Not Applicable]	[Not Applicable]	Stage IIIC	0	[Not Applicable]	Serous Cystadenocarcinoma	[Not Available]	8441/3	C56.9	YES	[Not Applicable]	[Not Applicable]	[Not Applicable]
JHU	TCGA-25-2409-01A-31-2222-28	11fedffc-3b9b-4094-a945-136225269ddd	TCGA-25-2409	dce71741-ccbe-40b7-a0b8-2048d07187a4	40183	[Not Available]	[Not Available]	FEMALE	-26267	WHITE	NOT HISPANIC OR LATINO	[Not Available]	[Not Available]	No	2005	Tumor resection	[Not Applicable]	Dead	821	821	WITH TUMOR	G3	[Not Available]	1-10 mm	[Not Available]	[Not Available]	[Not Available]	[Not Available]	[Not Available]	[Not Available]	[Not Available]	[Not Available]	[Not Available]	71	Bilateral	[Not Applicable]	[Not Applicable]	[Not Applicable]	Stage IV	0	[Not Applicable]	Serous Cystadenocarcinoma	[Not Available]	8441/3	C56.9	YES	[Not Applicable]	[Not Applicable]	[Not Applicable]
JHU	TCGA-29-1688-01A-31-2222-28	c7099cdf-c1b4-4ba0-83d5-dd18ccad1a1e	TCGA-29-1688	05019013-7ea5-4905-ac79-901146ba2ee2	39966	[Not Available]	[Not Available]	FEMALE	-14574	WHITE	[Not Available]	[Not Available]	[Not Available]	No	1992	Tumor resection	[Not Applicable]	Dead	2400	2400	WITH TUMOR	G2	[Not Available]	[Not Available]	YES	[Not Available]	[Not Available]	[Not Available]	[Not Available]	[Not Available]	[Not Available]	[Not Available]	[Not Available]	39	Bilateral	[Not Applicable]	[Not Applicable]	[Not Applicable]	Stage IIIC	0	[Not Applicable]	Serous Cystadenocarcinoma	[Not Available]	8441/3	C56.9	YES	[Not Applicable]	[Not Applicable]	[Not Applicable]
JHU	TCGA-29-1693-01A-31-2222-28	62a4ef57-38ea-4839-b0a4-892999a742b5	TCGA-29-1693	6fb71a0c-bc50-48c8-acfa-db94be1e151a	39966	[Not Available]	[Not Available]	FEMALE	-26300	WHITE	[Not Available]	[Not Available]	[Not Available]	No	2001	Tumor resection	[Not Applicable]	Alive	3096	[Not Applicable]	WITH TUMOR	G3	[Not Available]	>20 mm	YES	YES	[Not Available]	0	Other	[Not Available]	[Not Available]	[Not Available]	[Not Available]	72	Left	[Not Applicable]	[Not Applicable]	[Not Applicable]	Stage IIIC	0	[Not Applicable]	Serous Cystadenocarcinoma	[Not Available]	8441/3	C56.9	YES	[Not Applicable]	[Not Applicable]	[Not Applicable]
JHU	TCGA-29-1697-01A-31-2222-28	ef464eaf-7c95-485e-a457-6bd3a34487ad	TCGA-29-1697	42ebd30b-175e-4ece-a806-e55cb7e40e96	39966	[Not Available]	[Not Available]	FEMALE	-22933	WHITE	[Not Available]	[Not Available]	[Not Available]	No	2003	Tumor resection	[Not Applicable]	Dead	949	949	WITH TUMOR	G3	[Not Available]	>20 mm	[Not Available]	[Not Available]	[Not Available]	1	Other	[Not Available]	[Not Available]	[Not Available]	[Not Available]	62	Bilateral	[Not Applicable]	[Not Applicable]	[Not Applicable]	Stage IIIC	0	[Not Applicable]	Serous Cystadenocarcinoma	[Not Available]	8441/3	C56.9	YES	[Not Applicable]	[Not Applicable]	[Not Applicable]
JHU	TCGA-29-1762-01A-31-2222-28	70c78fb7-8f3c-4967-ac9f-7338a14ba079	TCGA-29-1762	5495b18a-10ec-427b-83b8-03ef4b587b13	39966	[Not Available]	[Not Available]	FEMALE	-21879	WHITE	[Not Available]	[Not Available]	[Not Available]	No	1998	Tumor resection	[Not Applicable]	Dead	2606	2634	WITH TUMOR	G2	[Not Available]	>20 mm	[Not Available]	[Not Available]	[Not Available]	2	Post-Adjuvant Therapy	[Not Available]	[Not Available]	[Not Available]	[Not Available]	59	Bilateral	[Not Applicable]	[Not Applicable]	[Not Applicable]	Stage IV	0	[Not Applicable]	Serous Cystadenocarcinoma	[Not Available]	8441/3	C56.9	YES	[Not Applicable]	[Not Applicable]	[Not Applicable]
JHU	TCGA-29-1763-01A-31-2222-28	64cf3f44-13f4-4c62-8ce8-d43013b9c483	TCGA-29-1763	242da7d0-8c6a-4395-9a0d-aa36e7c25ce6	39966	[Not Available]	[Not Available]	FEMALE	-16021	BLACK OR AFRICAN AMERICAN	[Not Available]	[Not Available]	[Not Available]	No	2004	Tumor resection	[Not Applicable]	Alive	2032	[Not Applicable]	WITH TUMOR	G2	[Not Available]	1-10 mm	[Not Available]	[Not Available]	[Not Available]	0	Other	[Not Available]	[Not Available]	[Not Available]	[Not Available]	43	Bilateral	[Not Applicable]	[Not Applicable]	[Not Applicable]	Stage IIC	0	[Not Applicable]	Serous Cystadenocarcinoma	[Not Available]	8441/3	C56.9	YES	[Not Applicable]	[Not Applicable]	[Not Applicable]
JHU	TCGA-29-1768-01A-31-2222-28	6aa424a0-5f3f-45fe-b152-ac2875c40942	TCGA-29-1768	838693d5-1ae0-4d75-834b-e1b89b96b0ed	39966	[Not Available]	[Not Available]	FEMALE	-18396	WHITE	[Not Available]	[Not Available]	[Not Available]	No	2006	Tumor resection	[Not Applicable]	Dead	950	952	WITH TUMOR	G3	[Not Available]	>20 mm	[Not Available]	[Not Available]	[Not Available]	0	Post-Adjuvant Therapy	[Not Available]	[Not Available]	[Not Available]	[Not Available]	50	Bilateral	[Not Applicable]	[Not Applicable]	[Not Applicable]	Stage IV	0	[Not Applicable]	Serous Cystadenocarcinoma	[Not Available]	8441/3	C56.9	YES	[Not Applicable]	[Not Applicable]	[Not Applicable]
JHU	TCGA-29-1785-01A-31-2222-28	68b0d1f4-37f9-46d2-8acc-89bb9532ec42	TCGA-29-1785	1aea3c25-d2bc-4ff5-bc27-32e939944e9d	39966	[Not Available]	[Not Available]	FEMALE	-20417	WHITE	[Not Available]	[Not Available]	[Not Available]	No	2006	Tumor resection	[Not Applicable]	Dead	1053	1104	[Not Available]	G3	[Not Available]	>20 mm	[Not Available]	YES	[Not Available]	0	Post-Adjuvant Therapy	[Not Available]	[Not Available]	[Not Available]	[Not Available]	55	Right	[Not Applicable]	[Not Applicable]	[Not Applicable]	Stage IIIC	0	[Not Applicable]	Serous Cystadenocarcinoma	[Not Available]	8441/3	C56.9	YES	[Not Applicable]	[Not Applicable]	[Not Applicable]
JHU	TCGA-29-2427-01A-31-2222-28	04f1d4d5-a497-4531-b95d-acb6bfcfdddf	TCGA-29-2427	6f25001a-f890-4fd0-a994-e62a9ea5c6f3	40217	[Not Available]	[Not Available]	FEMALE	-21940	WHITE	[Not Available]	[Not Available]	[Not Available]	No	2004	Tumor resection	[Not Applicable]	Alive	1900	[Not Applicable]	WITH TUMOR	G3	R1	>20 mm	[Not Available]	[Not Available]	[Not Available]	0	Post-Adjuvant Therapy	[Not Available]	[Not Available]	[Not Available]	[Not Available]	60	Left	[Not Applicable]	[Not Applicable]	[Not Applicable]	Stage IIIC	0	[Not Applicable]	Serous Cystadenocarcinoma	[Not Available]	8441/3	C56.9	YES	[Not Applicable]	[Not Applicable]	[Not Applicable]
JHU	TCGA-36-2530-01A-31-2222-28	6036a08f-56d7-477e-8d10-a1df7c11dd89	TCGA-36-2530	92a1a8f3-54f2-4983-bb14-dcb73658d897	40407	[Not Available]	[Not Available]	FEMALE	-13885	ASIAN	NOT HISPANIC OR LATINO	[Not Available]	[Not Available]	No	2007	Cytology (e.g. Peritoneal or pleural fluid)	[Not Applicable]	Alive	1004	[Not Applicable]	WITH TUMOR	G3	R1	11-20 mm	[Not Available]	NO	[Not Available]	[Not Available]	[Not Available]	[Not Available]	[Not Available]	[Not Available]	[Not Available]	38	Bilateral	[Not Applicable]	[Not Applicable]	[Not Applicable]	Stage IIIC	0	[Not Applicable]	Serous Cystadenocarcinoma	[Not Available]	8441/3	C56.9	YES	[Not Applicable]	[Not Applicable]	[Not Applicable]
JHU	TCGA-61-1724-01A-31-2222-28	9e3b9aa6-f2da-4386-b9fe-ec5918f8a18d	TCGA-61-1724	2ae65a06-df0f-4de1-a536-537cae0cc260	39966	[Not Available]	[Not Available]	FEMALE	-17168	WHITE	NOT HISPANIC OR LATINO	[Not Available]	[Not Available]	No	2007	Tumor resection	[Not Applicable]	Dead	637	637	WITH TUMOR	G3	[Not Available]	No Macroscopic disease	YES	YES	[Not Available]	[Not Available]	[Not Available]	[Not Available]	[Not Available]	[Not Available]	[Not Available]	47	Bilateral	[Not Applicable]	[Not Applicable]	[Not Applicable]	Stage IIIC	0	[Not Applicable]	Serous Cystadenocarcinoma	[Not Available]	8441/3	C56.9	YES	[Not Applicable]	[Not Applicable]	[Not Applicable]
JHU	TCGA-61-1741-01A-31-2222-28	685337ee-974b-4590-9514-1d7d10a9e880	TCGA-61-1741	16ced1b8-64d5-4498-82df-4d37bfe5b310	39966	[Not Available]	[Not Available]	FEMALE	-27762	WHITE	NOT HISPANIC OR LATINO	[Not Available]	[Not Available]	No	2004	Tumor resection	[Not Applicable]	Dead	1024	1024	WITH TUMOR	G3	[Not Available]	>20 mm	NO	[Not Available]	[Not Available]	[Not Available]	[Not Available]	[Not Available]	[Not Available]	[Not Available]	[Not Available]	76	Bilateral	[Not Applicable]	[Not Applicable]	[Not Applicable]	Stage IIIB	0	[Not Applicable]	Serous Cystadenocarcinoma	[Not Available]	8441/3	C56.9	YES	[Not Applicable]	[Not Applicable]	[Not Applicable]
JHU	TCGA-61-1907-01A-31-2222-28	39fc861e-ae0c-4da0-9221-6b134d2ff915	TCGA-61-1907	7ab3765f-910a-41c9-86cc-08534d2a4e4b	40087	[Not Available]	[Not Available]	FEMALE	-23204	WHITE	NOT HISPANIC OR LATINO	[Not Available]	[Not Available]	No	2006	Tumor resection	[Not Applicable]	Alive	952	[Not Applicable]	WITH TUMOR	G3	[Not Available]	11-20 mm	YES	[Not Available]	[Not Available]	[Not Available]	[Not Available]	[Not Available]	[Not Available]	[Not Available]	[Not Available]	63	Bilateral	[Not Applicable]	[Not Applicable]	[Not Applicable]	Stage IIIC	0	[Not Applicable]	Serous Cystadenocarcinoma	[Not Available]	8441/3	C56.9	YES	[Not Applicable]	[Not Applicable]	[Not Applicable]
JHU	TCGA-61-1911-01A-31-2222-28	e69fc82f-1c19-4d2e-b913-a2c28de06088	TCGA-61-1911	93095c36-2263-438f-a619-a4a4d6ae13c7	40087	[Not Available]	[Not Available]	FEMALE	-20144	WHITE	NOT HISPANIC OR LATINO	[Not Available]	[Not Available]	No	2005	Tumor resection	[Not Applicable]	Alive	1293	[Not Applicable]	WITH TUMOR	G3	[Not Available]	[Not Available]	YES	YES	[Not Available]	[Not Available]	[Not Available]	[Not Available]	[Not Available]	[Not Available]	[Not Available]	55	Left	[Not Applicable]	[Not Applicable]	[Not Applicable]	Stage IIA	0	[Not Applicable]	Serous Cystadenocarcinoma	[Not Available]	8441/3	C56.9	YES	[Not Applicable]	[Not Applicable]	[Not Applicable]
JHU	TCGA-61-1914-01A-31-2222-28	91698dd8-00e6-4c01-b380-41a9513cbe47	TCGA-61-1914	8e1b8811-1eb2-4337-852c-c19eaa0ee418	40087	[Not Available]	[Not Available]	FEMALE	-23850	[Not Available]	[Not Available]	[Not Available]	[Not Available]	No	2003	Tumor resection	[Not Applicable]	Alive	1722	[Not Applicable]	WITH TUMOR	G3	[Not Available]	>20 mm	YES	YES	[Not Available]	[Not Available]	[Not Available]	[Not Available]	[Not Available]	[Not Available]	[Not Available]	65	Bilateral	[Not Applicable]	[Not Applicable]	[Not Applicable]	Stage IIIC	0	[Not Applicable]	Serous Cystadenocarcinoma	[Not Available]	8441/3	C56.9	YES	[Not Applicable]	[Not Applicable]	[Not Applicable]
JHU	TCGA-61-1995-01A-31-2222-28	9b9dc0d3-a4b5-4339-bfe5-d487cc8a62b9	TCGA-61-1995	931738a7-4b5b-46dc-b69f-72600862d8af	40155	[Not Available]	[Not Available]	FEMALE	-16016	WHITE	NOT HISPANIC OR LATINO	[Not Available]	[Not Available]	No	2009	Tumor resection	[Not Applicable]	Alive	61	[Not Applicable]	WITH TUMOR	G3	[Not Available]	1-10 mm	YES	YES	[Not Available]	[Not Available]	[Not Available]	[Not Available]	[Not Available]	[Not Available]	[Not Available]	43	Bilateral	[Not Applicable]	[Not Applicable]	[Not Applicable]	Stage IIIC	0	[Not Applicable]	Serous Cystadenocarcinoma	[Not Available]	8441/3	C56.9	YES	[Not Applicable]	[Not Applicable]	[Not Applicable]
JHU	TCGA-61-2008-01A-41-2222-28	fa508192-7d9f-4160-aa08-e718750292ca	TCGA-61-2008	3ac45a71-c463-4f0f-b030-58c475a34418	40155	[Not Available]	[Not Available]	FEMALE	-14791	ASIAN	NOT HISPANIC OR LATINO	[Not Available]	[Not Available]	No	2007	Tumor resection	[Not Applicable]	Alive	932	[Not Applicable]	WITH TUMOR	G2	[Not Available]	No Macroscopic disease	YES	YES	[Not Available]	[Not Available]	[Not Available]	[Not Available]	[Not Available]	[Not Available]	[Not Available]	40	Bilateral	[Not Applicable]	[Not Applicable]	[Not Applicable]	Stage IIC	0	[Not Applicable]	Serous Cystadenocarcinoma	[Not Available]	8441/3	C56.9	YES	[Not Applicable]	[Not Applicable]	[Not Applicable]
JHU	TCGA-09-2056-01B-31-2223-28	ff8b8f52-113e-4fb1-9bea-7f1cc7b2375c	TCGA-09-2056	ea6405c4-0fe4-4f37-bef2-275072f91e39	40119	[Not Available]	[Not Available]	FEMALE	-22864	WHITE	HISPANIC OR LATINO	[Not Available]	[Not Available]	No	2008	Tumor resection	[Not Applicable]	Alive	379	[Not Applicable]	TUMOR FREE	G3	[Not Available]	No Macroscopic disease	NO	NO	[Not Available]	[Not Available]	[Not Available]	[Not Available]	[Not Available]	[Not Available]	[Not Available]	62	Bilateral	[Not Applicable]	[Not Applicable]	[Not Applicable]	Stage IIIC	0	[Not Applicable]	Serous Cystadenocarcinoma	[Not Available]	8441/3	C56.9	YES	[Not Applicable]	[Not Applicable]	[Not Applicable]
JHU	TCGA-13-1404-01A-31-2222-28	9c24f632-63bd-44eb-92bc-cb4f46e84768	TCGA-13-1404	8e107f4b-1912-4d3e-814a-b863e2d65ed7	39892	[Not Available]	[Not Available]	FEMALE	-17784	WHITE	NOT HISPANIC OR LATINO	[Not Available]	[Not Available]	No	2008	Cytology (e.g. Peritoneal or pleural fluid)	[Not Applicable]	Alive	201	[Not Applicable]	TUMOR FREE	G3	[Not Available]	1-10 mm	[Not Available]	[Not Available]	60	[Not Available]	Pre-Adjuvant Therapy	[Not Available]	[Not Available]	[Not Available]	[Not Available]	48	Bilateral	[Not Applicable]	[Not Applicable]	[Not Applicable]	Stage IIIC	0	[Not Applicable]	Serous Cystadenocarcinoma	[Not Available]	8441/3	C56.9	YES	[Not Applicable]	[Not Applicable]	[Not Applicable]
JHU	TCGA-13-1409-01A-31-2222-28	90fc8789-ed0a-46dd-b4b8-490ac6347611	TCGA-13-1409	18e0e996-8f23-4f53-94a5-dde38b550863	39892	[Not Available]	[Not Available]	FEMALE	-26836	WHITE	NOT HISPANIC OR LATINO	[Not Available]	[Not Available]	No	2008	Incisional Biopsy	[Not Applicable]	Alive	208	[Not Applicable]	WITH TUMOR	G3	[Not Available]	1-10 mm	[Not Available]	[Not Available]	60	[Not Available]	Pre-Adjuvant Therapy	[Not Available]	[Not Available]	[Not Available]	[Not Available]	73	[Not Available]	[Not Applicable]	[Not Applicable]	[Not Applicable]	Stage IIIC	0	[Not Applicable]	Serous Cystadenocarcinoma	[Not Available]	8441/3	C56.9	YES	[Not Applicable]	[Not Applicable]	[Not Applicable]
JHU	TCGA-13-1410-01A-31-2222-28	ef1c6dd6-bdf1-4855-a922-bc32bc7784be	TCGA-13-1410	c3f9ee36-d34f-472b-ac7f-801a0d400aa4	39892	[Not Available]	[Not Available]	FEMALE	-20950	WHITE	NOT HISPANIC OR LATINO	[Not Available]	[Not Available]	No	2008	Tumor resection	[Not Applicable]	Alive	143	[Not Applicable]	TUMOR FREE	GX	[Not Available]	[Not Available]	[Not Available]	[Not Available]	60	[Not Available]	Pre-Adjuvant Therapy	[Not Available]	[Not Available]	[Not Available]	[Not Available]	57	Bilateral	[Not Applicable]	[Not Applicable]	[Not Applicable]	Stage IV	0	[Not Applicable]	Serous Cystadenocarcinoma	[Not Available]	8441/3	C56.9	YES	[Not Applicable]	[Not Applicable]	[Not Applicable]
JHU	TCGA-13-1482-01A-31-2222-28	949bbc28-b845-4064-b9a5-36c63f1996b6	TCGA-13-1482	f3af727e-b592-4828-94f5-22008666cf8c	39903	[Not Available]	[Not Available]	FEMALE	-19178	WHITE	NOT HISPANIC OR LATINO	[Not Available]	[Not Available]	No	2000	Cytology (e.g. Peritoneal or pleural fluid)	[Not Applicable]	Dead	1877	1877	WITH TUMOR	G2	[Not Available]	>20 mm	[Not Available]	[Not Available]	80	[Not Available]	Pre-Operative	[Not Available]	[Not Available]	[Not Available]	[Not Available]	52	[Not Available]	[Not Applicable]	[Not Applicable]	[Not Applicable]	Stage IV	0	[Not Applicable]	Serous Cystadenocarcinoma	[Not Available]	8441/3	C56.9	YES	[Not Applicable]	[Not Applicable]	[Not Applicable]
JHU	TCGA-13-1483-01A-31-2222-28	b91316e1-409a-4643-9909-cb464dd3f8c6	TCGA-13-1483	611600a6-43ec-4029-9682-cd6d6a3312ec	39903	[Not Available]	[Not Available]	FEMALE	-22342	WHITE	NOT HISPANIC OR LATINO	[Not Available]	[Not Available]	No	2000	Fine needle aspiration biopsy	[Not Applicable]	Dead	895	895	WITH TUMOR	G3	[Not Available]	>20 mm	[Not Available]	[Not Available]	60	[Not Available]	Pre-Adjuvant Therapy	[Not Available]	[Not Available]	[Not Available]	[Not Available]	61	[Not Available]	[Not Applicable]	[Not Applicable]	[Not Applicable]	Stage IIIC	0	[Not Applicable]	Serous Cystadenocarcinoma	[Not Available]	8441/3	C56.9	YES	[Not Applicable]	[Not Applicable]	[Not Applicable]
JHU	TCGA-13-1485-01A-31-2222-28	c656ef31-d4fb-4735-8d32-94b00557e35e	TCGA-13-1485	49bfd0fe-48ce-49db-9f76-ce2310410950	39903	[Not Available]	[Not Available]	FEMALE	-17642	WHITE	NOT HISPANIC OR LATINO	[Not Available]	[Not Available]	No	2001	Incisional Biopsy	[Not Applicable]	Dead	629	629	WITH TUMOR	G2	[Not Available]	1-10 mm	[Not Available]	[Not Available]	80	[Not Available]	Pre-Adjuvant Therapy	[Not Available]	[Not Available]	[Not Available]	[Not Available]	48	Bilateral	[Not Applicable]	[Not Applicable]	[Not Applicable]	Stage IV	0	[Not Applicable]	Serous Cystadenocarcinoma	[Not Available]	8441/3	C56.9	YES	[Not Applicable]	[Not Applicable]	[Not Applicable]
JHU	TCGA-13-1487-01A-31-2222-28	66dbb6bd-dcc3-4baa-b074-9fcd9a911dfa	TCGA-13-1487	c9e28934-8379-4511-817c-d787f2c4ca3a	39903	[Not Available]	[Not Available]	FEMALE	-27176	WHITE	NOT HISPANIC OR LATINO	[Not Available]	[Not Available]	No	2002	Tumor resection	[Not Applicable]	Dead	681	681	WITH TUMOR	GX	[Not Available]	[Not Available]	[Not Available]	[Not Available]	[Not Available]	[Not Available]	[Not Available]	[Not Available]	[Not Available]	[Not Available]	[Not Available]	74	[Not Available]	[Not Applicable]	[Not Applicable]	[Not Applicable]	Stage IV	0	[Not Applicable]	Serous Cystadenocarcinoma	[Not Available]	8441/3	C56.9	YES	[Not Applicable]	[Not Applicable]	[Not Applicable]
JHU	TCGA-13-1492-01A-31-2222-28	80bb7b41-698e-4fdd-96a0-1bd8135b8b26	TCGA-13-1492	63c6a89b-b28c-434a-a632-5de6545db731	39903	[Not Available]	[Not Available]	FEMALE	-24332	WHITE	NOT HISPANIC OR LATINO	[Not Available]	[Not Available]	No	2002	Fine needle aspiration biopsy	[Not Applicable]	Alive	2237	[Not Applicable]	TUMOR FREE	G3	[Not Available]	[Not Available]	[Not Available]	[Not Available]	80	[Not Available]	Pre-Adjuvant Therapy	[Not Available]	[Not Available]	[Not Available]	[Not Available]	66	[Not Available]	[Not Applicable]	[Not Applicable]	[Not Applicable]	Stage IIIC	0	[Not Applicable]	Serous Cystadenocarcinoma	[Not Available]	8441/3	C56.9	YES	[Not Applicable]	[Not Applicable]	[Not Applicable]
JHU	TCGA-13-1500-01A-31-2222-28	b7773db9-5590-4544-a181-d484ce483f83	TCGA-13-1500	a285786d-120e-4c88-b48b-8111f4413988	39903	[Not Available]	[Not Available]	FEMALE	-26172	WHITE	NOT HISPANIC OR LATINO	[Not Available]	[Not Available]	No	2006	Cytology (e.g. Peritoneal or pleural fluid)	[Not Applicable]	Dead	425	425	WITH TUMOR	G3	[Not Available]	11-20 mm	[Not Available]	[Not Available]	80	[Not Available]	Pre-Adjuvant Therapy	[Not Available]	[Not Available]	[Not Available]	[Not Available]	71	Bilateral	[Not Applicable]	[Not Applicable]	[Not Applicable]	Stage IIIC	0	[Not Applicable]	Serous Cystadenocarcinoma	[Not Available]	8441/3	C56.9	YES	[Not Applicable]	[Not Applicable]	[Not Applicable]
JHU	TCGA-13-1501-01A-31-2222-28	5e4f80d4-5b21-47f2-b17c-246e39c13d47	TCGA-13-1501	561968ce-da9a-4d69-8bc2-bc87b9550f93	39903	[Not Available]	[Not Available]	FEMALE	-18393	WHITE	NOT HISPANIC OR LATINO	[Not Available]	[Not Available]	No	2006	Cytology (e.g. Peritoneal or pleural fluid)	[Not Applicable]	Alive	999	[Not Applicable]	WITH TUMOR	G3	[Not Available]	>20 mm	[Not Available]	[Not Available]	80	[Not Available]	Pre-Adjuvant Therapy	[Not Available]	[Not Available]	[Not Available]	[Not Available]	50	Bilateral	[Not Applicable]	[Not Applicable]	[Not Applicable]	Stage IV	0	[Not Applicable]	Serous Cystadenocarcinoma	[Not Available]	8441/3	C56.9	YES	[Not Applicable]	[Not Applicable]	[Not Applicable]
JHU	TCGA-13-1504-01A-31-2222-28	a54fa67f-da55-40c1-9a30-8df92f64928e	TCGA-13-1504	cd49126a-ec15-43fa-9e43-3f7460d43f2b	39903	[Not Available]	[Not Available]	FEMALE	-25008	WHITE	NOT HISPANIC OR LATINO	[Not Available]	[Not Available]	No	2007	Tumor resection	[Not Applicable]	Alive	504	[Not Applicable]	TUMOR FREE	G3	[Not Available]	[Not Available]	[Not Available]	[Not Available]	60	[Not Available]	Pre-Adjuvant Therapy	[Not Available]	[Not Available]	[Not Available]	[Not Available]	68	Bilateral	[Not Applicable]	[Not Applicable]	[Not Applicable]	Stage IIIC	0	[Not Applicable]	Serous Cystadenocarcinoma	[Not Available]	8441/3	C56.9	YES	[Not Applicable]	[Not Applicable]	[Not Applicable]
JHU	TCGA-13-1507-01A-31-2222-28	3560d2a1-8df5-4672-a60b-36ff04afb342	TCGA-13-1507	502e8d02-2953-4514-a2e1-6179dd94da73	39903	[Not Available]	[Not Available]	FEMALE	-28445	WHITE	NOT HISPANIC OR LATINO	[Not Available]	[Not Available]	No	2008	Cytology (e.g. Peritoneal or pleural fluid)	[Not Applicable]	Alive	145	[Not Applicable]	TUMOR FREE	G3	[Not Available]	1-10 mm	[Not Available]	[Not Available]	60	1	Pre-Adjuvant Therapy	[Not Available]	[Not Available]	[Not Available]	[Not Available]	77	Bilateral	[Not Applicable]	[Not Applicable]	[Not Applicable]	Stage IIIC	0	[Not Applicable]	Serous Cystadenocarcinoma	[Not Available]	8441/3	C56.9	YES	[Not Applicable]	[Not Applicable]	[Not Applicable]
JHU	TCGA-13-1511-01A-31-2222-28	6669a5f9-ce0d-4891-b6cb-9a501f70b6eb	TCGA-13-1511	756f6768-e69a-4fe9-aa41-7c58aabe4577	39903	[Not Available]	[Not Available]	FEMALE	-19258	ASIAN	NOT HISPANIC OR LATINO	[Not Available]	[Not Available]	No	2008	Cytology (e.g. Peritoneal or pleural fluid)	[Not Applicable]	Alive	119	[Not Applicable]	WITH TUMOR	G3	[Not Available]	>20 mm	[Not Available]	[Not Available]	60	[Not Available]	Pre-Adjuvant Therapy	[Not Available]	[Not Available]	[Not Available]	[Not Available]	52	Bilateral	[Not Applicable]	[Not Applicable]	[Not Applicable]	Stage IV	0	[Not Applicable]	Serous Cystadenocarcinoma	[Not Available]	8441/3	C56.9	YES	[Not Applicable]	[Not Applicable]	[Not Applicable]
JHU	TCGA-13-2059-01A-41-2223-28	74102bd2-e5da-42d1-8d74-ebe27a4e7a41	TCGA-13-2059	f4b56568-a74a-4a2e-89d9-11722ecf5948	40210	[Not Available]	[Not Available]	FEMALE	-18449	WHITE	NOT HISPANIC OR LATINO	[Not Available]	[Not Available]	No	2009	Cytology (e.g. Peritoneal or pleural fluid)	[Not Applicable]	Alive	372	[Not Applicable]	TUMOR FREE	G3	[Not Available]	1-10 mm	[Not Available]	[Not Available]	80	[Not Available]	Pre-Adjuvant Therapy	[Not Available]	[Not Available]	[Not Available]	[Not Available]	50	Bilateral	[Not Applicable]	[Not Applicable]	[Not Applicable]	Stage IIIC	0	[Not Applicable]	Serous Cystadenocarcinoma	[Not Available]	8441/3	C56.9	YES	[Not Applicable]	[Not Applicable]	[Not Applicable]
JHU	TCGA-13-2060-01A-31-2223-28	147b481e-3d6f-4647-816f-7db4cdaf7e5e	TCGA-13-2060	196f4600-b6c9-4652-9f77-65c92883f8c1	40163	[Not Available]	[Not Available]	FEMALE	-18635	WHITE	[Not Available]	[Not Available]	[Not Available]	No	2009	Cytology (e.g. Peritoneal or pleural fluid)	[Not Applicable]	Alive	262	[Not Applicable]	TUMOR FREE	G3	[Not Available]	1-10 mm	[Not Available]	[Not Available]	80	[Not Available]	Pre-Adjuvant Therapy	[Not Available]	[Not Available]	[Not Available]	[Not Available]	51	Bilateral	[Not Applicable]	[Not Applicable]	[Not Applicable]	Stage IV	0	[Not Applicable]	Serous Cystadenocarcinoma	[Not Available]	8441/3	C56.9	YES	[Not Applicable]	[Not Applicable]	[Not Applicable]
JHU	TCGA-13-2061-01A-41-2223-28	a8e5b166-b923-4b56-8d8b-534fe74a9fd5	TCGA-13-2061	a22c1451-7841-4fa3-b2f2-5d5cd8aa67d3	40210	[Not Available]	[Not Available]	FEMALE	-21543	WHITE	NOT HISPANIC OR LATINO	[Not Available]	[Not Available]	No	2009	Cytology (e.g. Peritoneal or pleural fluid)	[Not Applicable]	Alive	328	[Not Applicable]	TUMOR FREE	G3	[Not Available]	No Macroscopic disease	[Not Available]	[Not Available]	80	[Not Available]	Pre-Adjuvant Therapy	[Not Available]	[Not Available]	[Not Available]	[Not Available]	58	Bilateral	[Not Applicable]	[Not Applicable]	[Not Applicable]	Stage IIIC	0	[Not Applicable]	Serous Cystadenocarcinoma	[Not Available]	8441/3	C56.9	YES	[Not Applicable]	[Not Applicable]	[Not Applicable]
JHU	TCGA-13-2065-01A-41-2223-28	3df3bca8-901b-4213-83f8-468a37e7b4bb	TCGA-13-2065	8d1dcf21-efd3-4fbe-ad44-f43a19239383	40211	[Not Available]	[Not Available]	FEMALE	-25973	BLACK OR AFRICAN AMERICAN	[Not Available]	[Not Available]	[Not Available]	No	2009	Cytology (e.g. Peritoneal or pleural fluid)	[Not Applicable]	Alive	266	[Not Applicable]	TUMOR FREE	G3	[Not Available]	1-10 mm	[Not Available]	[Not Available]	[Not Available]	[Not Available]	[Not Available]	[Not Available]	[Not Available]	[Not Available]	[Not Available]	71	Bilateral	[Not Applicable]	[Not Applicable]	[Not Applicable]	Stage IIIC	0	[Not Applicable]	Serous Cystadenocarcinoma	[Not Available]	8441/3	C56.9	YES	[Not Applicable]	[Not Applicable]	[Not Applicable]
JHU	TCGA-13-2066-01A-41-2223-28	1e0a0e0b-6350-4f36-95cf-1151b3c6ccd6	TCGA-13-2066	bcb87812-94e3-4dc0-867e-d049b44a2690	40210	[Not Available]	[Not Available]	FEMALE	-18170	WHITE	HISPANIC OR LATINO	[Not Available]	[Not Available]	No	2009	Tumor resection	[Not Applicable]	Alive	295	[Not Applicable]	TUMOR FREE	G3	[Not Available]	1-10 mm	[Not Available]	[Not Available]	80	[Not Available]	Pre-Adjuvant Therapy	[Not Available]	[Not Available]	[Not Available]	[Not Available]	49	Bilateral	[Not Applicable]	[Not Applicable]	[Not Applicable]	Stage IV	0	[Not Applicable]	Serous Cystadenocarcinoma	[Not Available]	8441/3	C56.9	YES	[Not Applicable]	[Not Applicable]	[Not Applicable]
JHU	TCGA-23-1121-01A-31-2222-28	f142f418-e88e-4c66-bcae-8d789d10920b	TCGA-23-1121	81005bae-686a-4598-8994-49d90ebac56f	39868	[Not Available]	[Not Available]	FEMALE	-18983	[Not Available]	NOT HISPANIC OR LATINO	[Not Available]	[Not Available]	No	2008	Tumor resection	[Not Applicable]	Alive	194	[Not Applicable]	[Not Available]	G3	[Not Available]	>20 mm	[Not Available]	YES	[Not Available]	[Not Available]	[Not Available]	[Not Available]	[Not Available]	[Not Available]	[Not Available]	51	Left	[Not Applicable]	[Not Applicable]	[Not Applicable]	Stage IIIC	0	[Not Applicable]	Serous Cystadenocarcinoma	[Not Available]	8441/3	C56.9	YES	[Not Applicable]	[Not Applicable]	[Not Applicable]
JHU	TCGA-23-1122-01A-31-2222-28	0b3f0bf9-7b5b-46ed-91ce-86836913e8ff	TCGA-23-1122	d2c0d320-d1c5-4eed-af4f-15540e60db0b	39863	[Not Available]	[Not Available]	FEMALE	-19537	WHITE	[Not Available]	[Not Available]	[Not Available]	No	1998	Tumor resection	[Not Applicable]	Dead	1189	1189	WITH TUMOR	G3	[Not Available]	1-10 mm	[Not Available]	NO	[Not Available]	[Not Available]	[Not Available]	[Not Available]	[Not Available]	[Not Available]	[Not Available]	53	Left	[Not Applicable]	[Not Applicable]	[Not Applicable]	Stage IIIC	0	[Not Applicable]	Serous Cystadenocarcinoma	[Not Available]	8441/3	C56.9	YES	[Not Applicable]	[Not Applicable]	[Not Applicable]
JHU	TCGA-24-1416-01A-31-2222-28	0e37f852-237e-4de9-9563-3329c6b1c46a	TCGA-24-1416	f9793a4b-c0e7-4475-bf80-69543b7ee2f6	39904	[Not Available]	[Not Available]	FEMALE	-12772	WHITE	[Not Available]	[Not Available]	[Not Available]	No	2008	Tumor resection	[Not Applicable]	Alive	194	[Not Applicable]	TUMOR FREE	G3	[Not Available]	1-10 mm	[Not Available]	[Not Available]	[Not Available]	[Not Available]	[Not Available]	[Not Available]	[Not Available]	[Not Available]	[Not Available]	34	Bilateral	[Not Applicable]	[Not Applicable]	[Not Applicable]	Stage IV	0	[Not Applicable]	Serous Cystadenocarcinoma	[Not Available]	8441/3	C56.9	YES	[Not Applicable]	[Not Applicable]	[Not Applicable]
JHU	TCGA-24-1422-01A-31-2222-28	1e8c7e38-66d8-4c90-804e-2190cb65a5a6	TCGA-24-1422	05ba5839-e00a-4a9e-8ba3-ecb490781e62	39919	[Not Available]	[Not Available]	FEMALE	-30234	BLACK OR AFRICAN AMERICAN	[Not Available]	[Not Available]	[Not Available]	No	2008	Tumor resection	[Not Applicable]	Dead	23	23	[Not Available]	G3	[Not Available]	1-10 mm	[Not Available]	[Not Available]	[Not Available]	[Not Available]	[Not Available]	[Not Available]	[Not Available]	[Not Available]	[Not Available]	82	Bilateral	[Not Applicable]	[Not Applicable]	[Not Applicable]	Stage IIIC	0	[Not Applicable]	Serous Cystadenocarcinoma	[Not Available]	8441/3	C56.9	YES	[Not Applicable]	[Not Applicable]	[Not Applicable]
JHU	TCGA-24-1431-01A-31-2222-28	0aca14cc-f7f8-4abc-b674-468fd7c5ef33	TCGA-24-1431	384170fc-e8be-426a-a54e-bf1ca61f2986	39945	[Not Available]	[Not Available]	FEMALE	-24758	WHITE	[Not Available]	[Not Available]	[Not Available]	No	1999	Tumor resection	[Not Applicable]	Dead	583	583	WITH TUMOR	G3	[Not Available]	1-10 mm	[Not Available]	YES	[Not Available]	[Not Available]	[Not Available]	[Not Available]	[Not Available]	[Not Available]	[Not Available]	67	Bilateral	[Not Applicable]	[Not Applicable]	[Not Applicable]	Stage IIIC	0	[Not Applicable]	Serous Cystadenocarcinoma	[Not Available]	8441/3	C56.9	YES	[Not Applicable]	[Not Applicable]	[Not Applicable]
JHU	TCGA-24-1436-01A-31-2222-28	db425575-f6ba-418e-893b-bfee814afd43	TCGA-24-1436	6e84e89d-4f35-43b8-b47d-b1343b8c1ab9	39945	[Not Available]	[Not Available]	FEMALE	-20881	WHITE	[Not Available]	[Not Available]	[Not Available]	No	1999	Tumor resection	[Not Applicable]	Dead	260	260	WITH TUMOR	G3	[Not Available]	1-10 mm	[Not Available]	YES	[Not Available]	[Not Available]	[Not Available]	[Not Available]	[Not Available]	[Not Available]	[Not Available]	57	Right	[Not Applicable]	[Not Applicable]	[Not Applicable]	Stage IIIC	0	[Not Applicable]	Serous Cystadenocarcinoma	[Not Available]	8441/3	C56.9	YES	[Not Applicable]	[Not Applicable]	[Not Applicable]
JHU	TCGA-24-1464-01A-31-2222-28	f6787a21-07f2-416c-8f86-11aa9b07111c	TCGA-24-1464	4160e048-f0b0-40f5-805b-e277a5893a3b	39895	[Not Available]	[Not Available]	FEMALE	-25874	WHITE	[Not Available]	[Not Available]	[Not Available]	No	1998	Tumor resection	[Not Applicable]	Dead	379	379	WITH TUMOR	G3	[Not Available]	>20 mm	[Not Available]	YES	[Not Available]	1	Post-Adjuvant Therapy	[Not Available]	[Not Available]	[Not Available]	[Not Available]	70	Left	[Not Applicable]	[Not Applicable]	[Not Applicable]	Stage IIIC	0	[Not Applicable]	Serous Cystadenocarcinoma	[Not Available]	8441/3	C56.9	YES	[Not Applicable]	[Not Applicable]	[Not Applicable]
JHU	TCGA-24-1474-01A-31-2222-28	151e7c2b-5c90-4cc7-8b8e-4139ddcd51fe	TCGA-24-1474	d7b3156d-672a-4a55-868d-9ca6a09fcb0f	39946	[Not Available]	[Not Available]	FEMALE	-20902	BLACK OR AFRICAN AMERICAN	[Not Available]	[Not Available]	[Not Available]	No	2000	Tumor resection	[Not Applicable]	Dead	676	676	WITH TUMOR	G3	[Not Available]	1-10 mm	[Not Available]	[Not Available]	[Not Available]	[Not Available]	[Not Available]	[Not Available]	[Not Available]	[Not Available]	[Not Available]	57	Left	[Not Applicable]	[Not Applicable]	[Not Applicable]	Stage IIIC	0	[Not Applicable]	Serous Cystadenocarcinoma	[Not Available]	8441/3	C56.9	YES	[Not Applicable]	[Not Applicable]	[Not Applicable]
JHU	TCGA-24-1544-01A-31-2222-28	62a5637a-b1d6-4719-8828-358fa1520556	TCGA-24-1544	21f6bf91-dfc6-4a59-8b76-88a0f95c7b47	39966	[Not Available]	[Not Available]	FEMALE	-26141	BLACK OR AFRICAN AMERICAN	[Not Available]	[Not Available]	[Not Available]	No	2000	Tumor resection	[Not Applicable]	Dead	820	820	WITH TUMOR	G3	[Not Available]	1-10 mm	[Not Available]	[Not Available]	[Not Available]	[Not Available]	[Not Available]	[Not Available]	[Not Available]	[Not Available]	[Not Available]	71	Bilateral	[Not Applicable]	[Not Applicable]	[Not Applicable]	Stage IIIC	0	[Not Applicable]	Serous Cystadenocarcinoma	[Not Available]	8441/3	C56.9	YES	[Not Applicable]	[Not Applicable]	[Not Applicable]
JHU	TCGA-24-1548-01A-22-2223-28	5141a5e0-ab77-4926-830f-9563eea8ef6c	TCGA-24-1548	66c92b9e-de3c-4d1a-bb69-46ffbc6caf33	39966	[Not Available]	[Not Available]	FEMALE	-20945	WHITE	[Not Available]	[Not Available]	[Not Available]	No	1997	Tumor resection	[Not Applicable]	Dead	493	493	WITH TUMOR	G3	[Not Available]	1-10 mm	[Not Available]	[Not Available]	[Not Available]	[Not Available]	[Not Available]	[Not Available]	[Not Available]	[Not Available]	[Not Available]	57	Bilateral	[Not Applicable]	[Not Applicable]	[Not Applicable]	Stage IIIC	0	[Not Applicable]	Serous Cystadenocarcinoma	[Not Available]	8441/3	C56.9	YES	[Not Applicable]	[Not Applicable]	[Not Applicable]
JHU	TCGA-24-1557-01A-31-2222-28	e3c34430-ed2d-4f77-b56f-14c8f919fdfe	TCGA-24-1557	7dcc809b-e33a-4453-b92a-c00786f48cb0	39966	[Not Available]	[Not Available]	FEMALE	-17943	WHITE	[Not Available]	[Not Available]	[Not Available]	No	2000	Tumor resection	[Not Applicable]	Dead	1213	1213	WITH TUMOR	G3	[Not Available]	>20 mm	[Not Available]	[Not Available]	[Not Available]	[Not Available]	[Not Available]	[Not Available]	[Not Available]	[Not Available]	[Not Available]	49	Bilateral	[Not Applicable]	[Not Applicable]	[Not Applicable]	Stage IIIC	0	[Not Applicable]	Serous Cystadenocarcinoma	[Not Available]	8441/3	C56.9	YES	[Not Applicable]	[Not Applicable]	[Not Applicable]
JHU	TCGA-24-1558-01A-31-2222-28	3de22307-75cd-40d4-b0e6-ef1c8028753e	TCGA-24-1558	ba68f2cf-9271-41fd-9655-1fac7681f588	39966	[Not Available]	[Not Available]	FEMALE	-27004	WHITE	[Not Available]	[Not Available]	[Not Available]	No	2000	Tumor resection	[Not Applicable]	Dead	594	594	WITH TUMOR	G3	[Not Available]	1-10 mm	[Not Available]	[Not Available]	[Not Available]	[Not Available]	[Not Available]	[Not Available]	[Not Available]	[Not Available]	[Not Available]	73	Bilateral	[Not Applicable]	[Not Applicable]	[Not Applicable]	Stage IIIC	0	[Not Applicable]	Serous Cystadenocarcinoma	[Not Available]	8441/3	C56.9	YES	[Not Applicable]	[Not Applicable]	[Not Applicable]
JHU	TCGA-24-1565-01A-31-2222-28	5690b2f7-3e2c-46c2-bad4-9ad5faa5804c	TCGA-24-1565	cf1e86ec-4bcb-403c-831b-d67bddef14eb	39946	[Not Available]	[Not Available]	FEMALE	-27048	WHITE	[Not Available]	[Not Available]	[Not Available]	No	1997	Tumor resection	[Not Applicable]	Dead	312	312	WITH TUMOR	G3	[Not Available]	1-10 mm	[Not Available]	YES	[Not Available]	[Not Available]	[Not Available]	[Not Available]	[Not Available]	[Not Available]	[Not Available]	74	Bilateral	[Not Applicable]	[Not Applicable]	[Not Applicable]	Stage IIIC	0	[Not Applicable]	Serous Cystadenocarcinoma	[Not Available]	8441/3	C56.9	YES	[Not Applicable]	[Not Applicable]	[Not Applicable]
JHU	TCGA-24-1920-01A-31-2223-28	42e972fa-503a-4cda-b1ae-46a5055ad6f8	TCGA-24-1920	97efb80d-4f46-4aef-b95e-20d260de01b2	40212	[Not Available]	[Not Available]	FEMALE	-27042	WHITE	[Not Available]	[Not Available]	[Not Available]	No	2009	Tumor resection	[Not Applicable]	Alive	298	[Not Applicable]	TUMOR FREE	G3	[Not Available]	1-10 mm	[Not Available]	[Not Available]	[Not Available]	0	Post-Adjuvant Therapy	[Not Available]	[Not Available]	[Not Available]	[Not Available]	74	Right	[Not Applicable]	[Not Applicable]	[Not Applicable]	Stage IIIC	0	[Not Applicable]	Serous Cystadenocarcinoma	[Not Available]	8441/3	C56.9	YES	[Not Applicable]	[Not Applicable]	[Not Applicable]
JHU	TCGA-24-1927-01A-31-2223-28	e858aead-9848-4063-abec-6daa00bf1d1b	TCGA-24-1927	8c47ae58-91c7-4247-b420-50f31f5eb00d	40238	[Not Available]	[Not Available]	FEMALE	-21719	WHITE	[Not Available]	[Not Available]	[Not Available]	No	1999	Tumor resection	[Not Applicable]	Dead	500	500	WITH TUMOR	G3	[Not Available]	1-10 mm	[Not Available]	[Not Available]	[Not Available]	[Not Available]	[Not Available]	[Not Available]	[Not Available]	[Not Available]	[Not Available]	59	Bilateral	[Not Applicable]	[Not Applicable]	[Not Applicable]	Stage IIIC	0	[Not Applicable]	Serous Cystadenocarcinoma	[Not Available]	8441/3	C56.9	YES	[Not Applicable]	[Not Applicable]	[Not Applicable]
JHU	TCGA-24-2033-01A-31-2223-28	82e08fd1-7bfa-4abf-a40b-811b3507e4e9	TCGA-24-2033	872d2922-7292-4681-adb7-d3b267eccbe7	40252	[Not Available]	[Not Available]	FEMALE	-31977	WHITE	[Not Available]	[Not Available]	[Not Available]	No	1995	Tumor resection	[Not Applicable]	Dead	562	562	WITH TUMOR	G3	R1	>20 mm	[Not Available]	[Not Available]	[Not Available]	[Not Available]	[Not Available]	[Not Available]	[Not Available]	[Not Available]	[Not Available]	87	Bilateral	[Not Applicable]	[Not Applicable]	[Not Applicable]	Stage IIIC	0	[Not Applicable]	Serous Cystadenocarcinoma	[Not Available]	8441/3	C56.9	YES	[Not Applicable]	[Not Applicable]	[Not Applicable]
JHU	TCGA-24-2261-01A-31-2223-28	6ad8f503-0ccd-4066-8dbf-31b397a3a4f0	TCGA-24-2261	eec69ea9-ceb8-456a-aff4-41fb8a261e36	40252	[Not Available]	[Not Available]	FEMALE	-27897	WHITE	[Not Available]	[Not Available]	[Not Available]	No	1992	Tumor resection	[Not Applicable]	Dead	24	24	WITH TUMOR	G3	[Not Available]	11-20 mm	[Not Available]	YES	[Not Available]	[Not Available]	[Not Available]	[Not Available]	[Not Available]	[Not Available]	[Not Available]	76	Left	[Not Applicable]	[Not Applicable]	[Not Applicable]	Stage IIIC	0	[Not Applicable]	Serous Cystadenocarcinoma	[Not Available]	8441/3	C56.9	YES	[Not Applicable]	[Not Applicable]	[Not Applicable]
JHU	TCGA-24-2298-01A-31-2223-28	ee7e8441-6b32-4068-816a-4477e5299a15	TCGA-24-2298	7e4e7914-ec23-4c55-98d6-3c5eecffa8e4	40253	[Not Available]	[Not Available]	FEMALE	-20453	WHITE	[Not Available]	[Not Available]	[Not Available]	No	1993	Tumor resection	[Not Applicable]	Dead	1620	1620	WITH TUMOR	G3	[Not Available]	>20 mm	[Not Available]	[Not Available]	[Not Available]	[Not Available]	[Not Available]	[Not Available]	[Not Available]	[Not Available]	[Not Available]	55	Bilateral	[Not Applicable]	[Not Applicable]	[Not Applicable]	Stage IIIC	0	[Not Applicable]	Serous Cystadenocarcinoma	[Not Available]	8441/3	C56.9	YES	[Not Applicable]	[Not Applicable]	[Not Applicable]
JHU	TCGA-25-1313-01A-22-2223-28	43c32883-0be3-4982-b90a-039a656a34e6	TCGA-25-1313	d73a0a33-e4e8-44bd-9580-2038ab06583a	39899	[Not Available]	[Not Available]	FEMALE	-22982	WHITE	NOT HISPANIC OR LATINO	[Not Available]	[Not Available]	No	2000	Tumor resection	[Not Applicable]	Dead	820	820	WITH TUMOR	G3	[Not Available]	1-10 mm	[Not Available]	[Not Available]	[Not Available]	[Not Available]	[Not Available]	[Not Available]	[Not Available]	[Not Available]	[Not Available]	62	Bilateral	[Not Applicable]	[Not Applicable]	[Not Applicable]	Stage IV	0	[Not Applicable]	Serous Cystadenocarcinoma	[Not Available]	8441/3	C56.9	YES	[Not Applicable]	[Not Applicable]	[Not Applicable]
JHU	TCGA-25-1318-01A-22-2223-28	2d1acc2b-41a6-4236-a108-68ea8cd8d902	TCGA-25-1318	13319c20-02f6-4b5f-b24f-3d8f4084094c	39899	[Not Available]	[Not Available]	FEMALE	-19755	WHITE	NOT HISPANIC OR LATINO	[Not Available]	[Not Available]	No	2000	Tumor resection	[Not Applicable]	Dead	1064	1064	WITH TUMOR	G3	[Not Available]	1-10 mm	[Not Available]	[Not Available]	[Not Available]	[Not Available]	[Not Available]	[Not Available]	[Not Available]	[Not Available]	[Not Available]	54	Bilateral	[Not Applicable]	[Not Applicable]	[Not Applicable]	Stage IIIC	0	[Not Applicable]	Serous Cystadenocarcinoma	[Not Available]	8441/3	C56.9	YES	[Not Applicable]	[Not Applicable]	[Not Applicable]
JHU	TCGA-25-1322-01A-22-2223-28	e91842df-9b99-4683-bc7e-234796968b64	TCGA-25-1322	b520aae5-65a6-4b27-bc2a-10b02c7b1aeb	39899	[Not Available]	[Not Available]	FEMALE	-22646	WHITE	NOT HISPANIC OR LATINO	[Not Available]	[Not Available]	No	2001	Tumor resection	[Not Applicable]	Dead	91	91	WITH TUMOR	G3	[Not Available]	>20 mm	[Not Available]	[Not Available]	[Not Available]	[Not Available]	[Not Available]	[Not Available]	[Not Available]	[Not Available]	[Not Available]	62	Bilateral	[Not Applicable]	[Not Applicable]	[Not Applicable]	Stage IV	0	[Not Applicable]	Serous Cystadenocarcinoma	[Not Available]	8441/3	C56.9	YES	[Not Applicable]	[Not Applicable]	[Not Applicable]
JHU	TCGA-25-1323-01A-22-2223-28	52df303d-5193-4560-8852-0bdc59f5d559	TCGA-25-1323	2ee36d9d-128b-4761-aa1a-a637da106f3d	39899	[Not Available]	[Not Available]	FEMALE	-26602	WHITE	NOT HISPANIC OR LATINO	[Not Available]	[Not Available]	No	2001	Tumor resection	[Not Applicable]	Dead	365	395	WITH TUMOR	G3	[Not Available]	1-10 mm	[Not Available]	[Not Available]	[Not Available]	[Not Available]	[Not Available]	[Not Available]	[Not Available]	[Not Available]	[Not Available]	72	Bilateral	[Not Applicable]	[Not Applicable]	[Not Applicable]	Stage IIIC	0	[Not Applicable]	Serous Cystadenocarcinoma	[Not Available]	8441/3	C56.9	YES	[Not Applicable]	[Not Applicable]	[Not Applicable]
JHU	TCGA-25-1329-01A-22-2223-28	b84a1bf9-1bf2-433b-9954-a8f931a32442	TCGA-25-1329	955c80be-53df-4565-9303-a7abf96a2f81	39899	[Not Available]	[Not Available]	FEMALE	-28093	WHITE	NOT HISPANIC OR LATINO	[Not Available]	[Not Available]	No	2002	Tumor resection	[Not Applicable]	Dead	90	457	[Not Available]	G3	[Not Available]	11-20 mm	[Not Available]	[Not Available]	[Not Available]	[Not Available]	[Not Available]	[Not Available]	[Not Available]	[Not Available]	[Not Available]	76	Bilateral	[Not Applicable]	[Not Applicable]	[Not Applicable]	Stage IIIC	0	[Not Applicable]	Serous Cystadenocarcinoma	[Not Available]	8441/3	C56.9	YES	[Not Applicable]	[Not Applicable]	[Not Applicable]
JHU	TCGA-25-1631-01A-31-2222-28	e5b52438-2647-4eb9-a981-f02eef23bdaf	TCGA-25-1631	6a1be87b-c4e0-4fd4-b050-50a245b22038	39966	[Not Available]	[Not Available]	FEMALE	-26687	WHITE	NOT HISPANIC OR LATINO	[Not Available]	[Not Available]	No	2002	Tumor resection	[Not Applicable]	Dead	9	9	TUMOR FREE	G3	[Not Available]	1-10 mm	[Not Available]	[Not Available]	[Not Available]	[Not Available]	[Not Available]	[Not Available]	[Not Available]	[Not Available]	[Not Available]	73	Bilateral	[Not Applicable]	[Not Applicable]	[Not Applicable]	Stage IIIC	0	[Not Applicable]	Serous Cystadenocarcinoma	[Not Available]	8441/3	C56.9	YES	[Not Applicable]	[Not Applicable]	[Not Applicable]
JHU	TCGA-25-2396-01A-31-2223-28	1f5e1fa0-a97e-4b78-8e76-5371d1df893a	TCGA-25-2396	6264e699-d40b-4ebc-b443-0a0edcb220dc	40183	[Not Available]	[Not Available]	FEMALE	-26145	WHITE	NOT HISPANIC OR LATINO	[Not Available]	[Not Available]	No	2004	Tumor resection	[Not Applicable]	Dead	92	92	[Not Available]	G3	[Not Available]	No Macroscopic disease	[Not Available]	[Not Available]	[Not Available]	[Not Available]	[Not Available]	[Not Available]	[Not Available]	[Not Available]	[Not Available]	71	Bilateral	[Not Applicable]	[Not Applicable]	[Not Applicable]	Stage IIIC	0	[Not Applicable]	Serous Cystadenocarcinoma	[Not Available]	8441/3	C56.9	YES	[Not Applicable]	[Not Applicable]	[Not Applicable]
JHU	TCGA-25-2397-01A-31-2223-28	6c08ff20-b0a1-473f-b922-42b36df7bb25	TCGA-25-2397	4c099644-047c-42a3-8187-bfcbfe6662e4	40183	[Not Available]	[Not Available]	FEMALE	-21581	WHITE	NOT HISPANIC OR LATINO	[Not Available]	[Not Available]	No	2004	Tumor resection	[Not Applicable]	Dead	365	365	[Not Available]	G3	[Not Available]	No Macroscopic disease	[Not Available]	[Not Available]	[Not Available]	[Not Available]	[Not Available]	[Not Available]	[Not Available]	[Not Available]	[Not Available]	59	Bilateral	[Not Applicable]	[Not Applicable]	[Not Applicable]	Stage IV	0	[Not Applicable]	Serous Cystadenocarcinoma	[Not Available]	8441/3	C56.9	YES	[Not Applicable]	[Not Applicable]	[Not Applicable]
JHU	TCGA-25-2399-01A-31-2223-28	73826680-1f98-4f06-b961-cc6f7e0f31a6	TCGA-25-2399	ad2b1a0a-153f-483d-b228-5763eba3f6cc	40183	[Not Available]	[Not Available]	FEMALE	-29373	WHITE	NOT HISPANIC OR LATINO	[Not Available]	[Not Available]	No	2004	Tumor resection	[Not Applicable]	Dead	608	608	WITH TUMOR	G3	[Not Available]	>20 mm	[Not Available]	[Not Available]	[Not Available]	[Not Available]	[Not Available]	[Not Available]	[Not Available]	[Not Available]	[Not Available]	80	Bilateral	[Not Applicable]	[Not Applicable]	[Not Applicable]	Stage IIIC	0	[Not Applicable]	Serous Cystadenocarcinoma	[Not Available]	8441/3	C56.9	YES	[Not Applicable]	[Not Applicable]	[Not Applicable]
JHU	TCGA-29-1690-01A-31-2222-28	7e4332ff-69df-4c96-8d9c-1752efd88941	TCGA-29-1690	6b06281b-d3a9-440e-a86c-ee7db003352a	39966	[Not Available]	[Not Available]	FEMALE	-24319	WHITE	[Not Available]	[Not Available]	[Not Available]	No	1993	Tumor resection	[Not Applicable]	Dead	1360	1448	WITH TUMOR	G2	[Not Available]	11-20 mm	[Not Available]	[Not Available]	[Not Available]	[Not Available]	[Not Available]	[Not Available]	[Not Available]	[Not Available]	[Not Available]	66	Bilateral	[Not Applicable]	[Not Applicable]	[Not Applicable]	Stage IIIC	0	[Not Applicable]	Serous Cystadenocarcinoma	[Not Available]	8441/3	C56.9	YES	[Not Applicable]	[Not Applicable]	[Not Applicable]
JHU	TCGA-29-1696-01A-31-2222-28	e55c4023-0ce2-423f-8ad2-ff99a1cdfc23	TCGA-29-1696	8a98a6e6-b763-4824-858b-fd2738e6c9a3	39966	[Not Available]	[Not Available]	FEMALE	-15818	WHITE	[Not Available]	[Not Available]	[Not Available]	No	2003	Tumor resection	[Not Applicable]	Dead	1025	1032	WITH TUMOR	G2	[Not Available]	1-10 mm	[Not Available]	NO	[Not Available]	[Not Available]	[Not Available]	[Not Available]	[Not Available]	[Not Available]	[Not Available]	43	Right	[Not Applicable]	[Not Applicable]	[Not Applicable]	Stage IIIC	0	[Not Applicable]	Serous Cystadenocarcinoma	[Not Available]	8441/3	C56.9	YES	[Not Applicable]	[Not Applicable]	[Not Applicable]
JHU	TCGA-29-1698-01A-31-2222-28	32dac92a-4431-49f0-8186-1c34ab518f32	TCGA-29-1698	18d21132-a795-4551-83ba-66483de423a2	39966	[Not Available]	[Not Available]	FEMALE	-19611	BLACK OR AFRICAN AMERICAN	[Not Available]	[Not Available]	[Not Available]	No	2004	Tumor resection	[Not Applicable]	Alive	2078	[Not Applicable]	WITH TUMOR	G3	[Not Available]	1-10 mm	[Not Available]	[Not Available]	[Not Available]	[Not Available]	[Not Available]	[Not Available]	[Not Available]	[Not Available]	[Not Available]	53	Bilateral	[Not Applicable]	[Not Applicable]	[Not Applicable]	Stage IIIC	0	[Not Applicable]	Serous Cystadenocarcinoma	[Not Available]	8441/3	C56.9	YES	[Not Applicable]	[Not Applicable]	[Not Applicable]
JHU	TCGA-29-1702-01A-31-2222-28	43604b7d-6fab-4c95-9e96-8a0f1fc496c3	TCGA-29-1702	0e1598d8-cbe5-4113-95f1-4bcda061239b	39966	[Not Available]	[Not Available]	FEMALE	-30910	WHITE	[Not Available]	[Not Available]	[Not Available]	No	2005	Tumor resection	[Not Applicable]	Dead	568	728	WITH TUMOR	G3	[Not Available]	1-10 mm	[Not Available]	[Not Available]	[Not Available]	1	Post-Adjuvant Therapy	[Not Available]	[Not Available]	[Not Available]	[Not Available]	84	Right	[Not Applicable]	[Not Applicable]	[Not Applicable]	Stage IIIC	0	[Not Applicable]	Serous Cystadenocarcinoma	[Not Available]	8441/3	C56.9	YES	[Not Applicable]	[Not Applicable]	[Not Applicable]
JHU	TCGA-29-1705-01A-31-2222-28	be0ec3f0-d265-48fd-a330-c2f582412eda	TCGA-29-1705	f9c835db-2ab6-4bf5-826f-48723493c0ec	39966	[Not Available]	[Not Available]	FEMALE	-17530	WHITE	[Not Available]	[Not Available]	[Not Available]	No	2005	Tumor resection	[Not Applicable]	Dead	555	555	WITH TUMOR	G2	[Not Available]	>20 mm	[Not Available]	[Not Available]	[Not Available]	0	Post-Adjuvant Therapy	[Not Available]	[Not Available]	[Not Available]	[Not Available]	47	Bilateral	[Not Applicable]	[Not Applicable]	[Not Applicable]	Stage IIIC	0	[Not Applicable]	Serous Cystadenocarcinoma	[Not Available]	8441/3	C56.9	YES	[Not Applicable]	[Not Applicable]	[Not Applicable]
JHU	TCGA-29-1710-01A-41-2222-28	f4a87640-4a69-4277-8708-7bbeccbcd333	TCGA-29-1710	4261267c-7042-4c6e-83ed-12fb401003fc	39966	[Not Available]	[Not Available]	FEMALE	-19969	WHITE	[Not Available]	[Not Available]	[Not Available]	No	2006	Tumor resection	[Not Applicable]	Dead	889	951	WITH TUMOR	G2	[Not Available]	1-10 mm	[Not Available]	[Not Available]	[Not Available]	0	Post-Adjuvant Therapy	[Not Available]	[Not Available]	[Not Available]	[Not Available]	54	Bilateral	[Not Applicable]	[Not Applicable]	[Not Applicable]	Stage IIIC	0	[Not Applicable]	Serous Cystadenocarcinoma	[Not Available]	8441/3	C56.9	YES	[Not Applicable]	[Not Applicable]	[Not Applicable]
JHU	TCGA-29-1711-01A-31-2222-28	684e6503-a365-47da-a77d-1b4c8334567a	TCGA-29-1711	f58e49fc-9641-4b46-be4c-766445ec70a3	39966	[Not Available]	[Not Available]	FEMALE	-16485	BLACK OR AFRICAN AMERICAN	[Not Available]	[Not Available]	[Not Available]	No	2006	Tumor resection	[Not Applicable]	Alive	1053	[Not Applicable]	TUMOR FREE	G2	[Not Available]	No Macroscopic disease	[Not Available]	[Not Available]	[Not Available]	0	Post-Adjuvant Therapy	[Not Available]	[Not Available]	[Not Available]	[Not Available]	45	Bilateral	[Not Applicable]	[Not Applicable]	[Not Applicable]	Stage IIIC	0	[Not Applicable]	Serous Cystadenocarcinoma	[Not Available]	8441/3	C56.9	YES	[Not Applicable]	[Not Applicable]	[Not Applicable]
JHU	TCGA-29-1766-01A-31-2222-28	cc542c29-a041-4135-a92d-8ed9aa018860	TCGA-29-1766	01ea6354-137b-47f3-9021-a01a382b1147	39966	[Not Available]	[Not Available]	FEMALE	-27359	WHITE	[Not Available]	[Not Available]	[Not Available]	No	2006	Tumor resection	[Not Applicable]	Dead	1190	1199	WITH TUMOR	G2	[Not Available]	11-20 mm	[Not Available]	[Not Available]	[Not Available]	0	Post-Adjuvant Therapy	[Not Available]	[Not Available]	[Not Available]	[Not Available]	74	Right	[Not Applicable]	[Not Applicable]	[Not Applicable]	Stage IIIC	0	[Not Applicable]	Serous Cystadenocarcinoma	C56.9	8441/3	C56.9	YES	[Not Applicable]	[Not Applicable]	[Not Applicable]
JHU	TCGA-29-1769-01A-31-2222-28	9c50b3ce-27ca-4fcf-b7d2-6b7d262b169c	TCGA-29-1769	94769f2c-b6fd-48ec-af34-b41165340b7c	39966	[Not Available]	[Not Available]	FEMALE	-14754	WHITE	[Not Available]	[Not Available]	[Not Available]	No	2007	Tumor resection	[Not Applicable]	Alive	699	[Not Applicable]	TUMOR FREE	G3	[Not Available]	1-10 mm	[Not Available]	NO	[Not Available]	0	Post-Adjuvant Therapy	[Not Available]	[Not Available]	[Not Available]	[Not Available]	40	Bilateral	[Not Applicable]	[Not Applicable]	[Not Applicable]	Stage IIIC	0	[Not Applicable]	Serous Cystadenocarcinoma	[Not Available]	8441/3	C56.9	YES	[Not Applicable]	[Not Applicable]	[Not Applicable]
JHU	TCGA-29-1770-01A-31-2222-28	a5a35a8e-3e1a-4cc0-b3d3-f7516ce6bc35	TCGA-29-1770	5abb6d80-fc39-49a4-8db5-3db24543feb6	39966	[Not Available]	[Not Available]	FEMALE	-20015	WHITE	[Not Available]	[Not Available]	[Not Available]	No	2007	Tumor resection	[Not Applicable]	Alive	741	[Not Applicable]	WITH TUMOR	G2	[Not Available]	1-10 mm	[Not Available]	[Not Available]	[Not Available]	0	Post-Adjuvant Therapy	[Not Available]	[Not Available]	[Not Available]	[Not Available]	54	Bilateral	[Not Applicable]	[Not Applicable]	[Not Applicable]	Stage IIIC	0	[Not Applicable]	Serous Cystadenocarcinoma	[Not Available]	8441/3	C56.9	YES	[Not Applicable]	[Not Applicable]	[Not Applicable]
JHU	TCGA-29-1771-01A-31-2222-28	88c8369e-962f-4a1f-9d08-6cd5a72bf093	TCGA-29-1771	7b042fb2-8f53-4fb1-8a44-40cd2128b279	39966	[Not Available]	[Not Available]	FEMALE	-28093	WHITE	[Not Available]	[Not Available]	[Not Available]	No	2007	Tumor resection	[Not Applicable]	Alive	686	[Not Applicable]	WITH TUMOR	G2	[Not Available]	>20 mm	[Not Available]	[Not Available]	[Not Available]	0	Post-Adjuvant Therapy	[Not Available]	[Not Available]	[Not Available]	[Not Available]	76	Bilateral	[Not Applicable]	[Not Applicable]	[Not Applicable]	Stage IIIC	0	[Not Applicable]	Serous Cystadenocarcinoma	[Not Available]	8441/3	C56.9	YES	[Not Applicable]	[Not Applicable]	[Not Applicable]
JHU	TCGA-29-2431-01A-31-2223-28	6b8f54f6-da5f-4c5d-8f96-8a15929b1981	TCGA-29-2431	996313ef-11e7-459d-ba5f-ac1a4d0de513	40333	[Not Available]	[Not Available]	FEMALE	-21833	WHITE	[Not Available]	[Not Available]	[Not Available]	No	2006	Tumor resection	[Not Applicable]	Alive	1285	[Not Applicable]	WITH TUMOR	G2	R0	1-10 mm	[Not Available]	[Not Available]	[Not Available]	0	Post-Adjuvant Therapy	[Not Available]	[Not Available]	[Not Available]	[Not Available]	59	Bilateral	[Not Applicable]	[Not Applicable]	[Not Applicable]	Stage IIIC	0	[Not Applicable]	Serous Cystadenocarcinoma	[Not Available]	8441/3	C56.9	YES	[Not Applicable]	[Not Applicable]	[Not Applicable]
JHU	TCGA-30-1887-01A-31-2222-28	884576bc-c289-4c5a-b4ea-ea663ce7a7f3	TCGA-30-1887	f7e01929-733b-420a-ab2b-051dd4a992e5	39966	[Not Available]	[Not Available]	FEMALE	-24495	WHITE	NOT HISPANIC OR LATINO	[Not Available]	[Not Available]	No	2005	Tumor resection	[Not Applicable]	Dead	738	738	WITH TUMOR	G2	[Not Available]	1-10 mm	YES	YES	[Not Available]	[Not Available]	[Not Available]	[Not Available]	[Not Available]	[Not Available]	[Not Available]	67	Bilateral	[Not Applicable]	[Not Applicable]	[Not Applicable]	Stage IIIC	0	[Not Applicable]	Serous Cystadenocarcinoma	[Not Available]	8441/3	C56.9	YES	[Not Applicable]	[Not Applicable]	[Not Applicable]
JHU	TCGA-30-1891-01A-31-2222-28	27346e91-c096-436d-ba99-4cc2aac0d329	TCGA-30-1891	4a2ca7b8-729d-4fab-a6f3-a5d1e5d1f4f3	39966	[Not Available]	[Not Available]	FEMALE	-22344	WHITE	NOT HISPANIC OR LATINO	[Not Available]	[Not Available]	No	2004	Cytology (e.g. Peritoneal or pleural fluid)	[Not Applicable]	Dead	914	914	WITH TUMOR	G2	[Not Available]	1-10 mm	NO	NO	[Not Available]	[Not Available]	[Not Available]	[Not Available]	[Not Available]	[Not Available]	[Not Available]	61	Bilateral	[Not Applicable]	[Not Applicable]	[Not Applicable]	Stage IIIC	0	[Not Applicable]	Serous Cystadenocarcinoma	[Not Available]	8441/3	C56.9	YES	[Not Applicable]	[Not Applicable]	[Not Applicable]
JHU	TCGA-36-1569-01A-31-2222-28	dff9debb-8a60-4220-bc49-93893df55007	TCGA-36-1569	7d82ce56-32eb-4107-aa5c-c568764805c9	39966	[Not Available]	[Not Available]	FEMALE	-19151	WHITE	[Not Available]	[Not Available]	[Not Available]	No	2007	Cytology (e.g. Peritoneal or pleural fluid)	[Not Applicable]	Alive	885	[Not Applicable]	[Not Available]	G3	[Not Available]	1-10 mm	[Not Available]	YES	[Not Available]	0	Pre-Operative	[Not Available]	[Not Available]	[Not Available]	[Not Available]	52	Bilateral	[Not Applicable]	[Not Applicable]	[Not Applicable]	Stage IIIC	0	[Not Applicable]	Serous Cystadenocarcinoma	[Not Available]	8441/3	C56.9	YES	[Not Applicable]	[Not Applicable]	[Not Applicable]
JHU	TCGA-36-1570-01A-31-2222-28	e155ad51-a0aa-4df0-8b97-c0167a22c283	TCGA-36-1570	0f530b3e-5b6d-4892-9ebd-9138d76fdca7	39966	[Not Available]	[Not Available]	FEMALE	-17956	WHITE	[Not Available]	[Not Available]	[Not Available]	No	2007	Tumor resection	[Not Applicable]	Alive	655	[Not Applicable]	WITH TUMOR	G3	[Not Available]	>20 mm	YES	YES	[Not Available]	0	Pre-Operative	[Not Available]	[Not Available]	[Not Available]	[Not Available]	49	Bilateral	[Not Applicable]	[Not Applicable]	[Not Applicable]	Stage IIIC	0	[Not Applicable]	Serous Cystadenocarcinoma	[Not Available]	8441/3	C56.9	YES	[Not Applicable]	[Not Applicable]	[Not Applicable]
JHU	TCGA-36-1571-01A-31-2222-28	4baf7756-acee-4ba1-96f8-e5f8bc58e5d7	TCGA-36-1571	12581634-eebb-4841-8498-71dc9d78c546	39966	[Not Available]	[Not Available]	FEMALE	-19608	WHITE	[Not Available]	[Not Available]	[Not Available]	No	2007	Tumor resection	[Not Applicable]	Dead	695	695	WITH TUMOR	G3	[Not Available]	No Macroscopic disease	NO	NO	[Not Available]	[Not Available]	[Not Available]	[Not Available]	[Not Available]	[Not Available]	[Not Available]	53	Bilateral	[Not Applicable]	[Not Applicable]	[Not Applicable]	Stage IIIB	0	[Not Applicable]	Serous Cystadenocarcinoma	[Not Available]	8441/3	C56.9	YES	[Not Applicable]	[Not Applicable]	[Not Applicable]
JHU	TCGA-36-1577-01A-31-2222-28	c10d86d9-70af-4337-839a-f71458592e77	TCGA-36-1577	e294b940-2828-499c-be24-47ef6c2e9035	39966	[Not Available]	[Not Available]	FEMALE	-15804	ASIAN	[Not Available]	[Not Available]	[Not Available]	No	2007	Cytology (e.g. Peritoneal or pleural fluid)	[Not Applicable]	Alive	783	[Not Applicable]	TUMOR FREE	G2	[Not Available]	No Macroscopic disease	[Not Available]	[Not Available]	[Not Available]	[Not Available]	[Not Available]	[Not Available]	[Not Available]	[Not Available]	[Not Available]	43	Bilateral	[Not Applicable]	[Not Applicable]	[Not Applicable]	Stage IIC	0	[Not Applicable]	Serous Cystadenocarcinoma	[Not Available]	8441/3	C56.9	YES	[Not Applicable]	[Not Applicable]	[Not Applicable]
JHU	TCGA-36-1578-01A-31-2222-28	51e2c6f8-a17a-4d54-960e-f5427c45baa3	TCGA-36-1578	f65f2e78-c001-4ef3-ae88-3e4f83c7aceb	39966	[Not Available]	[Not Available]	FEMALE	-23329	ASIAN	NOT HISPANIC OR LATINO	[Not Available]	[Not Available]	No	2007	Cytology (e.g. Peritoneal or pleural fluid)	[Not Applicable]	Alive	847	[Not Applicable]	WITH TUMOR	G3	[Not Available]	>20 mm	NO	[Not Available]	[Not Available]	0	Pre-Operative	[Not Available]	[Not Available]	[Not Available]	[Not Available]	63	[Not Available]	[Not Applicable]	[Not Applicable]	[Not Applicable]	Stage IV	0	[Not Applicable]	Serous Cystadenocarcinoma	[Not Available]	8441/3	C56.9	YES	[Not Applicable]	[Not Applicable]	[Not Applicable]
JHU	TCGA-36-1580-01A-31-2222-28	993ff814-5cbe-4110-a546-c58c63053d7c	TCGA-36-1580	533f5ff9-466c-4cdb-9c46-b841c2626775	39966	[Not Available]	[Not Available]	FEMALE	-29992	[Not Available]	[Not Available]	[Not Available]	[Not Available]	No	2007	Cytology (e.g. Peritoneal or pleural fluid)	[Not Applicable]	Dead	737	737	WITH TUMOR	G3	[Not Available]	>20 mm	[Not Available]	[Not Available]	[Not Available]	1	Pre-Operative	[Not Available]	[Not Available]	[Not Available]	[Not Available]	82	[Not Available]	[Not Applicable]	[Not Applicable]	[Not Applicable]	Stage IIIC	0	[Not Applicable]	Serous Cystadenocarcinoma	[Not Available]	8441/3	C48.1	YES	[Not Applicable]	[Not Applicable]	[Not Applicable]
JHU	TCGA-36-2532-01A-31-2223-28	f1fff6ad-6ead-4fd3-877f-e24198802a2c	TCGA-36-2532	04abcf51-c52a-4e74-a5f4-4bc4fb444902	40407	[Not Available]	[Not Available]	FEMALE	-22333	[Not Available]	[Not Available]	[Not Available]	[Not Available]	No	2007	Excisional Biopsy	[Not Applicable]	Alive	897	[Not Applicable]	WITH TUMOR	G3	R0	No Macroscopic disease	YES	YES	[Not Available]	[Not Available]	[Not Available]	[Not Available]	[Not Available]	[Not Available]	[Not Available]	61	Bilateral	[Not Applicable]	[Not Applicable]	[Not Applicable]	Stage IIIC	0	[Not Applicable]	Serous Cystadenocarcinoma	[Not Available]	8441/3	C56.9	YES	[Not Applicable]	[Not Applicable]	[Not Applicable]
JHU	TCGA-36-2534-01A-31-2223-28	2cb93b62-d555-44fb-af09-b28c43a1a7fa	TCGA-36-2534	e08a619d-8a55-435d-8c41-a77a112ed889	40408	[Not Available]	[Not Available]	FEMALE	-26621	WHITE	[Not Available]	[Not Available]	[Not Available]	No	2007	Tumor resection	[Not Applicable]	Alive	907	[Not Applicable]	WITH TUMOR	G3	R1	>20 mm	[Not Available]	[Not Available]	[Not Available]	1	Pre-Adjuvant Therapy	[Not Available]	[Not Available]	[Not Available]	[Not Available]	72	Right	[Not Applicable]	[Not Applicable]	[Not Applicable]	Stage IIIC	0	[Not Applicable]	Serous Cystadenocarcinoma	[Not Available]	8441/3	C56.9	YES	[Not Applicable]	[Not Applicable]	[Not Applicable]
JHU	TCGA-36-2537-01A-31-2223-28	db98af3d-5a4e-498b-93a1-d78e133b614f	TCGA-36-2537	5075cdc1-1b7c-4e25-98ea-fb568bd35f2d	40408	[Not Available]	[Not Available]	FEMALE	-14595	[Not Available]	[Not Available]	[Not Available]	[Not Available]	No	2008	Cytology (e.g. Peritoneal or pleural fluid)	[Not Applicable]	Alive	788	[Not Applicable]	WITH TUMOR	G3	R1	>20 mm	[Not Available]	[Not Available]	[Not Available]	2	Pre-Adjuvant Therapy	[Not Available]	[Not Available]	[Not Available]	[Not Available]	39	Bilateral	[Not Applicable]	[Not Applicable]	[Not Applicable]	Stage IIIC	0	[Not Applicable]	Serous Cystadenocarcinoma	[Not Available]	8441/3	C56.9	YES	[Not Applicable]	[Not Applicable]	[Not Applicable]
JHU	TCGA-36-2542-01A-31-2223-28	c88ad596-e990-4790-bdbf-1c2c18d53dcb	TCGA-36-2542	7aadc24b-3de2-478f-b9e5-aca44424f514	40408	[Not Available]	[Not Available]	FEMALE	-21902	ASIAN	NOT HISPANIC OR LATINO	[Not Available]	[Not Available]	No	2008	Cytology (e.g. Peritoneal or pleural fluid)	[Not Applicable]	Alive	657	[Not Applicable]	TUMOR FREE	G3	R1	1-10 mm	[Not Available]	[Not Available]	[Not Available]	[Not Available]	[Not Available]	[Not Available]	[Not Available]	[Not Available]	[Not Available]	59	Bilateral	[Not Applicable]	[Not Applicable]	[Not Applicable]	Stage IIIB	0	[Not Applicable]	Serous Cystadenocarcinoma	[Not Available]	8441/3	C56.9	YES	[Not Applicable]	[Not Applicable]	[Not Applicable]
JHU	TCGA-36-2544-01A-31-2223-28	74c16b08-051a-456e-93b0-d4b06932671d	TCGA-36-2544	da56dfbe-35ae-4bd7-9a11-d9bbb02b1833	40408	[Not Available]	[Not Available]	FEMALE	-21384	[Not Available]	[Not Available]	[Not Available]	[Not Available]	No	2008	Tumor resection	[Not Applicable]	Alive	638	[Not Applicable]	WITH TUMOR	G3	R1	>20 mm	[Not Available]	[Not Available]	[Not Available]	[Not Available]	[Not Available]	[Not Available]	[Not Available]	[Not Available]	[Not Available]	58	Bilateral	[Not Applicable]	[Not Applicable]	[Not Applicable]	Stage IIIC	0	[Not Applicable]	Serous Cystadenocarcinoma	[Not Available]	8441/3	C56.9	YES	[Not Applicable]	[Not Applicable]	[Not Applicable]
JHU	TCGA-36-2545-01A-31-2223-28	c37feadf-61d4-44da-b037-73ff01c9f24e	TCGA-36-2545	f3cd0ca3-8e5d-481b-b28c-619a4123dcd0	40408	[Not Available]	[Not Available]	FEMALE	-15444	[Not Available]	[Not Available]	[Not Available]	[Not Available]	No	2008	Tumor resection	[Not Applicable]	Alive	557	[Not Applicable]	TUMOR FREE	G3	R0	No Macroscopic disease	[Not Available]	[Not Available]	[Not Available]	[Not Available]	[Not Available]	[Not Available]	[Not Available]	[Not Available]	[Not Available]	42	Bilateral	[Not Applicable]	[Not Applicable]	[Not Applicable]	Stage IIIA	0	[Not Applicable]	Serous Cystadenocarcinoma	[Not Available]	8441/3	C56.9	YES	[Not Applicable]	[Not Applicable]	[Not Applicable]
JHU	TCGA-36-2547-01A-31-2223-28	b832c3b4-b8f7-4647-b5af-ff2d86b2c784	TCGA-36-2547	5e447cbc-9bc9-4e1a-9b43-06cf619e5aa9	40408	[Not Available]	[Not Available]	FEMALE	-23706	[Not Available]	[Not Available]	[Not Available]	[Not Available]	No	2008	Tumor resection	[Not Applicable]	Alive	624	[Not Applicable]	[Not Available]	G3	R0	No Macroscopic disease	[Not Available]	[Not Available]	[Not Available]	[Not Available]	[Not Available]	[Not Available]	[Not Available]	[Not Available]	[Not Available]	64	Left	[Not Applicable]	[Not Applicable]	[Not Applicable]	Stage IIIC	0	[Not Applicable]	Serous Cystadenocarcinoma	[Not Available]	8441/3	C56.9	YES	[Not Applicable]	[Not Applicable]	[Not Applicable]
JHU	TCGA-36-2549-01A-31-2223-28	e46373f5-7bf1-4cbf-a476-f916219a2acb	TCGA-36-2549	9815ab87-454d-4dfc-8b3d-4b35af32d764	40408	[Not Available]	[Not Available]	FEMALE	-20076	[Not Available]	[Not Available]	[Not Available]	[Not Available]	No	2008	Tumor resection	[Not Applicable]	Alive	184	[Not Applicable]	TUMOR FREE	G3	R0	No Macroscopic disease	[Not Available]	[Not Available]	[Not Available]	[Not Available]	[Not Available]	[Not Available]	[Not Available]	[Not Available]	[Not Available]	54	Bilateral	[Not Applicable]	[Not Applicable]	[Not Applicable]	Stage IIC	0	[Not Applicable]	Serous Cystadenocarcinoma	[Not Available]	8441/3	C56.9	YES	[Not Applicable]	[Not Applicable]	[Not Applicable]
JHU	TCGA-59-2348-01A-31-2223-28	0ffad1e7-4b9c-44a5-abe4-fc4d9b004d05	TCGA-59-2348	20cf00ea-d7da-42bb-bce7-f005f0b952eb	40207	[Not Available]	[Not Available]	FEMALE	[Not Available]	WHITE	NOT HISPANIC OR LATINO	[Not Available]	[Not Available]	No	1994	Tumor resection	[Not Applicable]	Alive	5481	[Not Applicable]	TUMOR FREE	G3	[Not Available]	[Not Available]	[Not Available]	[Not Available]	[Not Available]	[Not Available]	[Not Available]	[Not Available]	[Not Available]	[Not Available]	[Not Available]	59	Bilateral	[Not Applicable]	[Not Applicable]	[Not Applicable]	Stage IIIC	0	[Not Applicable]	Serous Cystadenocarcinoma	[Not Available]	8441/3	C56.9	YES	[Not Applicable]	[Not Applicable]	[Not Applicable]
JHU	TCGA-59-2351-01A-31-2223-28	e7e42437-004a-4d1c-bbef-8914f5e12529	TCGA-59-2351	16829472-5666-4fba-9bf9-360ec1689aa0	40207	NO	YES	FEMALE	[Not Available]	WHITE	NOT HISPANIC OR LATINO	[Not Available]	[Not Available]	No	1999	Tumor resection	[Not Applicable]	Alive	3532	[Not Applicable]	TUMOR FREE	G3	[Not Available]	1-10 mm	[Not Available]	[Not Available]	[Not Available]	[Not Available]	[Not Available]	[Not Available]	[Not Available]	[Not Available]	[Not Available]	51	Bilateral	[Not Applicable]	[Not Applicable]	[Not Applicable]	Stage IIIC	0	[Not Applicable]	Serous Cystadenocarcinoma	[Not Available]	8441/3	C56.9	YES	[Not Applicable]	[Not Applicable]	[Not Applicable]
JHU	TCGA-59-2352-01A-31-2223-28	e228148f-8d85-42e7-9922-49e46fa571fc	TCGA-59-2352	758e6b52-062e-4ca0-84d1-ea38477414ac	40207	NO	YES	FEMALE	[Not Available]	WHITE	NOT HISPANIC OR LATINO	[Not Available]	[Not Available]	No	2002	Cytology (e.g. Peritoneal or pleural fluid)	[Not Applicable]	Dead	[Not Available]	286	WITH TUMOR	G3	[Not Available]	[Not Available]	[Not Available]	[Not Available]	[Not Available]	[Not Available]	[Not Available]	[Not Available]	[Not Available]	[Not Available]	[Not Available]	78	Right	[Not Applicable]	[Not Applicable]	[Not Applicable]	Stage IIIC	0	[Not Applicable]	Serous Cystadenocarcinoma	[Not Available]	8441/3	C56.9	YES	[Not Applicable]	[Not Applicable]	[Not Applicable]
JHU	TCGA-59-2372-01A-31-2223-28	e38c5978-68af-4f22-9405-bac96c49bce6	TCGA-59-2372	5d8abed4-62b3-4e17-a8ce-9f6028e97103	40221	[Not Available]	[Not Available]	FEMALE	[Not Available]	WHITE	NOT HISPANIC OR LATINO	[Not Available]	[Not Available]	No	2005	Tumor resection	[Not Applicable]	Dead	[Not Available]	1363	[Not Available]	G2	R0	No Macroscopic disease	NO	NO	[Not Available]	[Not Available]	[Not Available]	[Not Available]	[Not Available]	[Not Available]	[Not Available]	73	Bilateral	[Not Applicable]	[Not Applicable]	[Not Applicable]	Stage IIIC	0	[Not Applicable]	Serous Cystadenocarcinoma	[Not Available]	8441/3	C56.9	YES	[Not Applicable]	[Not Applicable]	[Not Applicable]
JHU	TCGA-61-1727-01A-31-2222-28	36848c04-1241-43fc-9ab2-fdb9ee8aac63	TCGA-61-1727	99407c1d-40b5-4ded-ba29-1e40dfd65be4	39966	[Not Available]	[Not Available]	FEMALE	-27203	WHITE	NOT HISPANIC OR LATINO	[Not Available]	[Not Available]	No	2007	Tumor resection	[Not Applicable]	Alive	564	[Not Applicable]	TUMOR FREE	G3	[Not Available]	No Macroscopic disease	NO	[Not Available]	[Not Available]	[Not Available]	[Not Available]	[Not Available]	[Not Available]	[Not Available]	[Not Available]	74	Right	[Not Applicable]	[Not Applicable]	[Not Applicable]	Stage IC	0	[Not Applicable]	Serous Cystadenocarcinoma	[Not Available]	8441/3	C56.9	YES	[Not Applicable]	[Not Applicable]	[Not Applicable]
JHU	TCGA-61-1910-01A-31-2223-28	aed3673e-f7c5-46ea-9f62-46500d4fb367	TCGA-61-1910	75f2d97a-b96c-403f-8055-5c5c8083e856	40087	[Not Available]	[Not Available]	FEMALE	-20779	WHITE	NOT HISPANIC OR LATINO	[Not Available]	[Not Available]	No	2006	Tumor resection	[Not Applicable]	Alive	1127	[Not Applicable]	TUMOR FREE	G3	[Not Available]	1-10 mm	YES	YES	[Not Available]	[Not Available]	[Not Available]	[Not Available]	[Not Available]	[Not Available]	[Not Available]	56	Bilateral	[Not Applicable]	[Not Applicable]	[Not Applicable]	Stage IIC	0	[Not Applicable]	Serous Cystadenocarcinoma	[Not Available]	8441/3	C56.9	YES	[Not Applicable]	[Not Applicable]	[Not Applicable]
JHU	TCGA-61-1915-01A-31-2223-28	4c4fc168-65c7-42b5-bd64-ddef79df88fe	TCGA-61-1915	0adadf17-c4b6-48b0-a326-21450de3e144	40087	[Not Available]	[Not Available]	FEMALE	-18424	WHITE	[Not Available]	[Not Available]	[Not Available]	No	2003	Tumor resection	[Not Applicable]	Alive	2061	[Not Applicable]	TUMOR FREE	G3	[Not Available]	[Not Available]	YES	[Not Available]	[Not Available]	[Not Available]	[Not Available]	[Not Available]	[Not Available]	[Not Available]	[Not Available]	50	Bilateral	[Not Applicable]	[Not Applicable]	[Not Applicable]	Stage IIC	0	[Not Applicable]	Serous Cystadenocarcinoma	[Not Available]	8441/3	C56.9	YES	[Not Applicable]	[Not Applicable]	[Not Applicable]
JHU	TCGA-61-1918-01A-31-2223-28	afe1cac7-97ac-4202-bd07-25484442aac8	TCGA-61-1918	3491d67a-4f83-4f67-8085-bbb9fe942be5	40147	[Not Available]	[Not Available]	FEMALE	-16689	WHITE	NOT HISPANIC OR LATINO	[Not Available]	[Not Available]	No	2002	Tumor resection	[Not Applicable]	Dead	479	479	WITH TUMOR	G3	[Not Available]	No Macroscopic disease	YES	[Not Available]	[Not Available]	[Not Available]	[Not Available]	[Not Available]	[Not Available]	[Not Available]	[Not Available]	45	Bilateral	[Not Applicable]	[Not Applicable]	[Not Applicable]	Stage IV	0	[Not Applicable]	Serous Cystadenocarcinoma	[Not Available]	8441/3	C56.9	YES	[Not Applicable]	[Not Applicable]	[Not Applicable]
JHU	TCGA-61-2087-01A-31-2223-28	47904cfe-b0c7-4a8a-a50b-f68708fd6bef	TCGA-61-2087	be03bfec-5bb6-4cab-9dd2-bee590bd45f1	40155	[Not Available]	[Not Available]	FEMALE	-18182	WHITE	NOT HISPANIC OR LATINO	[Not Available]	[Not Available]	No	2009	Tumor resection	[Not Applicable]	Alive	146	[Not Applicable]	TUMOR FREE	G3	[Not Available]	No Macroscopic disease	NO	NO	[Not Available]	[Not Available]	[Not Available]	[Not Available]	[Not Available]	[Not Available]	[Not Available]	49	Left	[Not Applicable]	[Not Applicable]	[Not Applicable]	Stage IC	0	[Not Applicable]	Serous Cystadenocarcinoma	[Not Available]	8441/3	C56.9	YES	[Not Applicable]	[Not Applicable]	[Not Applicable]
JHU	TCGA-61-2088-01A-31-2223-28	fd16fec0-e7a9-475f-9e71-34d464948e31	TCGA-61-2088	242943fe-1fa0-4a12-8f7e-9c6c4af1194d	40154	[Not Available]	[Not Available]	FEMALE	-18770	WHITE	NOT HISPANIC OR LATINO	[Not Available]	[Not Available]	No	2009	Tumor resection	[Not Applicable]	Alive	145	[Not Applicable]	TUMOR FREE	G3	[Not Available]	No Macroscopic disease	NO	NO	[Not Available]	[Not Available]	[Not Available]	[Not Available]	[Not Available]	[Not Available]	[Not Available]	51	Bilateral	[Not Applicable]	[Not Applicable]	[Not Applicable]	Stage IIIC	0	[Not Applicable]	Serous Cystadenocarcinoma	[Not Available]	8441/3	C56.9	YES	[Not Applicable]	[Not Applicable]	[Not Applicable]
JHU	TCGA-61-2094-01A-31-2223-28	edd113ce-8440-4394-a1a8-8913bf4347dc	TCGA-61-2094	b31d85cc-d2e2-4bd1-9986-d6bbe30e657f	40155	[Not Available]	[Not Available]	FEMALE	-23273	WHITE	NOT HISPANIC OR LATINO	[Not Available]	[Not Available]	No	2003	Tumor resection	[Not Applicable]	Alive	2182	[Not Applicable]	TUMOR FREE	G3	[Not Available]	[Not Available]	[Not Available]	[Not Available]	[Not Available]	[Not Available]	[Not Available]	[Not Available]	[Not Available]	[Not Available]	[Not Available]	63	Bilateral	[Not Applicable]	[Not Applicable]	[Not Applicable]	Stage IIIC	0	[Not Applicable]	Serous Cystadenocarcinoma	[Not Available]	8441/3	C56.9	YES	[Not Applicable]	[Not Applicable]	[Not Applicable]
JHU	TCGA-61-2613-01A-31-2223-28	e4c44bcb-67ec-43e3-ac95-7885ac849e34	TCGA-61-2613	c88502e9-0bc6-47c3-adc4-d98b63c7797b	40428	[Not Available]	[Not Available]	FEMALE	-26779	WHITE	[Not Available]	[Not Available]	[Not Available]	No	1998	Tumor resection	[Not Applicable]	Dead	945	945	WITH TUMOR	G3	R1	11-20 mm	[Not Available]	[Not Available]	[Not Available]	[Not Available]	[Not Available]	[Not Available]	[Not Available]	[Not Available]	[Not Available]	73	Bilateral	[Not Applicable]	[Not Applicable]	[Not Applicable]	Stage IIIC	0	[Not Applicable]	Serous Cystadenocarcinoma	[Not Available]	8441/3	C56.9	YES	[Not Applicable]	[Not Applicable]	[Not Applicable]
#32 Common Tumors - PNNL and JHU
[truncated: 5 more columns]

## Sheet: F.S029 sample information
Sample ID	TCGA ID	Biospecimen Barcode Side	UIUD	PAM50	ER Status	PR Status	HER2 Status	QC Status	Proteome Cluster (see Fig. 3b)	Phosphoproteome Cluster (see Fig. 3b)	Phosphoproteome-pathways cluster (see Fig. 3d)	runOrder	experiment	iTRAQReporterIon	CommonControl	GATA3 Mutation	PIK3CA Mutation	TP53 Mutation	PIK3CA missense mutation in helical domain all tumors	PIK3CA missense mutation in kinase domain all tumors	TP53 Nonsense/Frameshift all tumors	TP53 Missense mutation all tumors	TP53 missense mutations in DNA binding domain all tumors
A2-A0CM	TCGA-A2-A0CM	TCGA-A2-A0CM-01A-11-A21V-30	330F7598-824C-4CD6-9303-A27FE74A6695	Basal	Negative	Negative	Negative	pass	1	1	4	21	7	116	YES	NA	NA	Frame_Shift_Del|Somatic|p.E204fs	0	0	1	NA	NA
A2-A0D2	TCGA-A2-A0D2	TCGA-A2-A0D2-01A-12-A21W-30	308CCD79-C164-4397-92BC-A1CD243C8E7D	Basal	Negative	Negative	Negative	pass	1	1	4	91	31	114	NO	NA	NA	Frame_Shift_Del|Somatic|p.P318fs	0	0	1	NA	NA
A2-A0EQ	TCGA-A2-A0EQ	TCGA-A2-A0EQ-01A-41-A21W-30	04217F65-2907-478B-B0C5-EB65370198DA	Her2	Negative	Negative	Positive	pass	1	1	4	24	8	116	NO	NA	Missense_Mutation|Somatic|p.H1047R	In_Frame_Del|Somatic|p.IY162in_frame_delN	NA	1	NA	NA	NA
A2-A0EV	TCGA-A2-A0EV	TCGA-A2-A0EV-01A-41-A21V-30	38F98E5F-7FA4-4C89-8D81-516CF865BEEB	LumA	Positive	Positive	Negative	pass	3	3	2	52	18	114	NO	NA	In_Frame_Ins|Somatic|p.E469in_frame_insDK	NA	NA	NA	0	0	0
A2-A0EX	TCGA-A2-A0EX	TCGA-A2-A0EX-01A-41-A21V-30	78271500-147B-40C5-B789-0CF0C7CDBCE2	LumA	Positive	Positive	Negative	pass	3	3	2	12	4	116	NO	NA	Missense_Mutation|Somatic|p.E545K	NA	1	NA	0	0	0
A2-A0EY	TCGA-A2-A0EY	TCGA-A2-A0EY-01A-41-A21V-30	87BBBD20-9816-4B22-917A-27CE73B1C0CA	LumB	Positive	Negative	Positive	pass	3	3	1	48	16	116	NO	NA	Missense_Mutation|Somatic|p.G118D	Missense_Mutation|Somatic|p.Y234C	NA	NA	NA	1	1
A2-A0SW	TCGA-A2-A0SW	TCGA-A2-A0SW-01A-41-A21V-30	72EBF4A2-D75B-4344-B128-979DEC315C24	LumB	Positive	Negative	Negative	pass	3	3	1	103	35	114	NO	NA	NA	Missense_Mutation|Somatic|p.R273C	0	0	NA	1	1
A2-A0SX	TCGA-A2-A0SX	TCGA-A2-A0SX-01A-41-A21V-30	40585558-F251-4DE4-86B1-380837E36F73	Basal	Negative	Negative	Negative	pass	3	3	1	108	36	116	NO	NA	NA	Missense_Mutation|Somatic|p.G199V	0	0	NA	1	1
A2-A0T3	TCGA-A2-A0T3	TCGA-A2-A0T3-01A-22-A21V-30	6852C229-0CC2-45DF-B0FE-9543C97363E3	LumB	Positive	Positive	Negative	pass	3	3	4	71	24	115	NO	NA	NA	Frame_Shift_Del|Somatic|p.E287fs	0	0	1	NA	NA
A2-A0T6	TCGA-A2-A0T6	TCGA-A2-A0T6-01A-41-A21V-30	E850D3CB-C543-42C6-B66E-590D42068968	LumA	Positive	Positive	Negative	pass	3	3	2	85	29	114	NO	NA	NA	NA	0	0	0	0	0
A2-A0YC	TCGA-A2-A0YC	TCGA-A2-A0YC-01A-41-A21V-30	F8B8D938-D790-431B-A90E-E29BF4841E76	LumA	Positive	Positive	Negative	pass	2	2	1	39	13	116	YES	NA	Missense_Mutation|Somatic|p.E545K	NA	1	NA	0	0	0
A2-A0YD	TCGA-A2-A0YD	TCGA-A2-A0YD-01A-41-A21V-30	34F2F861-7879-47F7-899F-EABCDF52CF0A	LumA	Positive	Positive	Negative	pass	3	3	2	72	24	116	NO	NA	Missense_Mutation|Unknown|c.3140	NA	NA	NA	0	0	0
A2-A0YF	TCGA-A2-A0YF	TCGA-A2-A0YF-01A-41-A21V-30	3997B4BE-9660-4703-8BB0-64ED6947CE07	LumA	Positive	Negative	Negative	pass	3	2	1	97	33	114	NO	NA	NA	NA	0	0	0	0	0
A2-A0YG	TCGA-A2-A0YG	TCGA-A2-A0YG-01A-41-A21V-30	FD5B5379-E9D1-4B05-AE35-29BD73F0C37F	LumB	Positive	Positive	Positive	pass	3	2	4	79	27	114	NO	NA	NA	Splice_Site|Somatic|e3+1	0	0	NA	NA	NA
A2-A0YM	TCGA-A2-A0YM	TCGA-A2-A0YM-01A-22-A21W-30	68C8F498-7D3E-4647-8484-34BB53EE474B	Basal	Negative	Negative	Negative	pass	3	3	1	106	36	114	NO	NA	NA	Frame_Shift_Del|Somatic|p.R333fs	0	0	1	NA	NA
A7-A0CE	TCGA-A7-A0CE	TCGA-A7-A0CE-01A-41-A21V-30	BA492DE0-E9C3-4E5F-A16A-1350CCE28A01	Basal	Negative	Negative	Negative	pass	1	1	4	37	13	114	YES	NA	NA	Missense_Mutation|Somatic|p.T155P	0	0	NA	1	1
A7-A0CJ	TCGA-A7-A0CJ	TCGA-A7-A0CJ-01A-32-A21V-30	60FB8576-F48D-468C-BFB2-10D85ABE5EE5	LumB	Positive	Positive	Negative	pass	2	2	4	64	22	114	YES	NA	Missense_Mutation|Somatic|p.Q546R	Missense_Mutation|Somatic|p.R175H	NA	NA	NA	1	1
A7-A13F	TCGA-A7-A13F	TCGA-A7-A13F-01A-51-A21V-30	4F3CC707-870E-473E-9F5D-9070E5AA498E	LumB	Positive	Positive	Negative	pass	2	2	3	35	12	115	YES	NA	NA	NA	0	0	0	0	0
A8-A06N	TCGA-A8-A06N	TCGA-A8-A06N-01A-41-A21V-30	77457015-87C7-44C5-AAB8-9BC12A378B4E	LumB	Positive	Negative	Negative	pass	2	2	1	77	26	115	YES	NA	NA	NA	0	0	0	0	0
A8-A06Z	TCGA-A8-A06Z	TCGA-A8-A06Z-01A-22-A21V-30	D0148F8E-928F-487F-BBFA-6B4C41504E94	LumB	Positive	Positive	Negative	pass	2	2	3	19	7	114	YES	NA	NA	NA	0	0	0	0	0
A8-A076	TCGA-A8-A076	TCGA-A8-A076-01A-23-A21V-30	10737B8A-31F2-47E4-ACFA-1C54EF5918CA	Her2	Positive	Positive	Positive	pass	2	2	1	44	15	115	YES	NA	NA	NA	0	0	0	0	0
A8-A079	TCGA-A8-A079	TCGA-A8-A079-01A-12-A21V-30	78BE574D-47B9-4AA1-A641-3C910D15E4E8	LumB	Positive	Positive	Negative	pass	2	2	4	69	23	116	NO	NA	NA	Missense_Mutation|Somatic|p.S215I	0	0	NA	1	1
A8-A08Z	TCGA-A8-A08Z	TCGA-A8-A08Z-01A-12-A21V-30	CB9ACD97-F942-4124-AB68-B00EB23ED15F	LumA	Positive	Positive	Negative	pass	2	2	4	41	14	115	YES	NA	Missense_Mutation|Somatic|p.H1047R	NA	NA	1	0	0	0
A8-A09G	TCGA-A8-A09G	TCGA-A8-A09G-01A-41-A21W-30	C5876F52-95FE-4E30-9794-23A9E3626E32	Her2	Positive	Negative	Positive	pass	1	2	1	94	32	114	YES	NA	NA	NA	0	0	0	0	0
AN-A04A	TCGA-AN-A04A	TCGA-AN-A04A-01A-31-A21W-30	8ED12A60-C75C-4805-813C-6510554BC9DA	LumA	Positive	Positive	Negative	pass	2	1	3	14	5	115	YES	Frame_Shift_Del|Somatic|p.P420fs	NA	NA	0	0	0	0	0
AN-A0AJ	TCGA-AN-A0AJ	TCGA-AN-A0AJ-01A-22-A21W-30	C5A0BFF7-0986-4899-9C76-136E6975B6C8	LumB	Positive	Positive	Positive	pass	2	1	4	63	21	116	NO	NA	Missense_Mutation|Somatic|p.H1047R	Frame_Shift_Del|Somatic|p.G108fs	NA	1	1	NA	NA
AN-A0AL	TCGA-AN-A0AL	TCGA-AN-A0AL-01A-22-A21W-30	41FD8A09-28E8-4354-A9C0-9D7F8E7F5E77	Basal	Negative	Negative	Negative	pass	1	1	4	84	28	116	YES	NA	NA	Missense_Mutation|Somatic|p.R175H	0	0	NA	1	1
AN-A0AM	TCGA-AN-A0AM	TCGA-AN-A0AM-01A-22-A21W-30	21E7061F-3956-42E8-83D4-3405C8B872A8	LumB	Positive	Negative	Negative	pass	2	2	1	53	18	115	NO	Frame_Shift_Ins|Somatic|p.A332fs	NA	NA	0	0	0	0	0
AN-A0FK	TCGA-AN-A0FK	TCGA-AN-A0FK-01A-22-A21W-30	A549E82C-436E-498C-8F7A-09F4D0987CF4	LumB	Positive	Positive	Negative	pass	2	1	3	32	11	115	NO	NA	NA	NA	0	0	0	0	0
AN-A0FL	TCGA-AN-A0FL	TCGA-AN-A0FL-01A-12-A21V-30	4278A6C5-46C0-4A56-9DC3-0BE5A704592C	Basal	Negative	Negative	Negative	pass	1	1	4	55	19	114	NO	NA	NA	Splice_Site|Somatic|e6-2	0	0	NA	NA	NA
AO-A03O	TCGA-AO-A03O	TCGA-AO-A03O-01A-41-A21V-30	489780C2-836C-4CD9-B445-48CF1E4EEEA4	LumB	Positive	Positive	Negative	pass	2	1	3	74	25	115	NO	NA	In_Frame_Del|Somatic|p.KIL111in_frame_del	Missense_Mutation|Somatic|p.R175H	NA	NA	NA	1	1
AO-A0J6	TCGA-AO-A0J6	TCGA-AO-A0J6-01A-22-A21W-30	C24D8CDF-EF6F-427E-AF01-3F77B8534F3B	Basal	Negative	Negative	Negative	pass	3	3	2	33	11	116	YES	NA	NA	Frame_Shift_Del|Somatic|p.T211fs	0	0	1	NA	NA
AO-A0J9	TCGA-AO-A0J9	TCGA-AO-A0J9-01A-41-A21V-30	41E10A2D-308E-4E4A-B942-DB41175320B2	LumA	Positive	Positive	Negative	pass	3	2	1	29	10	115	YES	NA	NA	NA	0	0	0	0	0
AO-A0JC	TCGA-AO-A0JC	TCGA-AO-A0JC-01A-41-A21V-30	2181DF52-4587-4243-9763-A530B2BD5331	LumB	Positive	Positive	Negative	pass	2	2	1	40	14	114	YES	NA	Missense_Mutation|Unknown|c.1633	NA	NA	NA	0	0	0
AO-A0JE	TCGA-AO-A0JE	TCGA-AO-A0JE-01A-41-A21V-30	338B6115-5B84-407A-B192-D159D0911ECB	Her2	Negative	Negative	Positive	pass	3	3	2	61	21	114	NO	NA	Missense_Mutation|Somatic|p.E542K	Missense_Mutation|Somatic|p.Y220C	1	NA	NA	1	1
AO-A0JJ	TCGA-AO-A0JJ	TCGA-AO-A0JJ-01A-31-A21W-30	5D291C2E-C994-4EB9-A41F-A5B2AEA5E2F3	LumA	Positive	Positive	Negative	pass	3	3	1	60	20	116	NO	NA	NA	NA	0	0	0	0	0
AO-A0JL	TCGA-AO-A0JL	TCGA-AO-A0JL-01A-41-A21W-30	5B9A3A9B-6B61-4F0A-A128-7D7F2128F281	Basal	Negative	Negative	Negative	pass	3	3	1	104	35	115	NO	NA	NA	Nonsense_Mutation|Somatic|p.R306*	0	0	1	NA	NA
AO-A0JM	TCGA-AO-A0JM	TCGA-AO-A0JM-01A-41-A21V-30	9B0C316A-BF62-48A2-8150-0D62CFBF64A2	LumB	Positive	Positive	Positive	pass	2	1	4	88	30	114	NO	NA	NA	NA	0	0	0	0	0
AO-A126	TCGA-AO-A126	TCGA-AO-A126-01A-22-A21W-30	E91B5EB5-C01A-49DB-9586-BB7DD70E6709	LumA	Positive	Positive	Negative	pass	2	2	3	45	15	116	YES	NA	Missense_Mutation|Somatic|p.E545K	NA	1	NA	0	0	0
AO-A12B	TCGA-AO-A12B	TCGA-AO-A12B-01A-41-A21V-30	93587313-7662-4387-B0FE-F2540E326F40	LumB	Positive	Positive	Negative	pass	2	2	3	3102	01,34	116	YES	NA	NA	NA	0	0	0	0	0
AO-A12D	TCGA-AO-A12D	TCGA-AO-A12D-01A-41-A21V-30	1DC52613-0C9C-4107-A800-6CF8A5DBC1D7	Her2	Negative	Negative	Positive	pass	1	1	1	1,13	01,05	114	YES	NA	NA	Frame_Shift_Del|Somatic|p.C242fs	0	0	1	NA	NA
AO-A12E	TCGA-AO-A12E	TCGA-AO-A12E-01A-41-A21V-30	5D139E82-D73D-4218-A0EC-FE0D524EB6CD	LumA	Positive	Positive	Negative	pass	2	2	3	76	26	114	YES	NA	NA	NA	0	0	0	0	0
AO-A12F	TCGA-AO-A12F	TCGA-AO-A12F-01A-41-A21V-30	C83266B5-4646-4276-AE08-8377DD167C10	Basal	Negative	Negative	Negative	pass	1	1	4	65	22	115	YES	NA	NA	Silent|Somatic|p.T125	0	0	0	NA	NA
AR-A0TR	TCGA-AR-A0TR	TCGA-AR-A0TR-01A-41-A21V-30	8983EE38-2F15-4A7D-A223-0F406154D971	LumA	Positive	Positive	Negative	pass	2	2	3	73	25	114	YES	NA	Missense_Mutation|Somatic|p.N345K	NA	NA	NA	0	0	0
AR-A0TT	TCGA-AR-A0TT	TCGA-AR-A0TT-01A-22-A21V-30	FE8CA21C-42B7-42E5-94D7-AD39E084A6F5	LumB	Positive	Negative	Negative	pass	1	2	1	100	34	114	YES	NA	NA	NA	0	0	0	0	0
AR-A0TV	TCGA-AR-A0TV	TCGA-AR-A0TV-01A-41-A21V-30	4E42E4AA-1D19-41B6-95F1-AFAB054484F4	LumB	Positive	Positive	Negative	pass	2	2	3	58	20	114	YES	NA	NA	Missense_Mutation|Somatic|p.V216M	0	0	NA	1	1
AR-A0TX	TCGA-AR-A0TX	TCGA-AR-A0TX-01A-41-A21V-30	333CF9A4-C98D-4615-BE6B-BFACE9870CE2	Her2	Positive	Positive	Positive	pass	3	3	2	42	14	116	NO	NA	NA	Missense_Mutation|Somatic|p.Y205C	0	0	NA	1	1
AR-A0U4	TCGA-AR-A0U4	TCGA-AR-A0U4-01A-22-A21V-30	D2056664-A1CF-4687-B849-B79E62CC5A1D	Basal	Negative	Negative	Negative	pass	1	1	4	26	9	115	YES	NA	NA	Missense_Mutation|Somatic|p.H193Y	0	0	NA	1	1
AR-A1AP	TCGA-AR-A1AP	TCGA-AR-A1AP-01A-22-A21W-30	DB0A65F7-6823-48EE-B93F-8BF0E5B51D20	LumA	Positive	Positive	Negative	pass	2	3	2	31	11	114	YES	Splice_Site|Somatic|e4-2	NA	Nonsense_Mutation|Somatic|p.R196*	0	0	1	NA	NA
AR-A1AS	TCGA-AR-A1AS	TCGA-AR-A1AS-01A-41-A21W-30	F81FE10A-9216-407E-8F89-353EBED0AE0E	LumA	Positive	Positive	Negative	pass	2	1	2	93	31	116	NO	Silent|Somatic|p.S138	Missense_Mutation|Somatic|p.E545A	Missense_Mutation|Somatic|p.R175H	1	NA	NA	1	1
AR-A1AV	TCGA-AR-A1AV	TCGA-AR-A1AV-01A-41-A21V-30	DFAD944C-F5C0-4ABB-BFEB-42FB15387105	LumB	Positive	Positive	Negative	pass	2	2	3	50	17	115	YES	Frame_Shift_Del|Somatic|p.A442fs	Missense_Mutation|Somatic|p.H1047R	NA	NA	1	0	0	0
AR-A1AW	TCGA-AR-A1AW	TCGA-AR-A1AW-01A-41-A21V-30	0F604D99-83B7-49CE-AF7A-686AE84884B0	LumA	Positive	Positive	Negative	pass	2	2	1	49	17	114	NO	NA	Missense_Mutation|Somatic|p.H1047R	Missense_Mutation|Somatic|p.R273C	NA	1	NA	1	1
BH-A0AV	TCGA-BH-A0AV	TCGA-BH-A0AV-01A-32-A21V-30	15F6637A-B3FD-4827-9D26-C50B7B4DDE21	Basal	Negative	Negative	Negative	pass	3	3	2	15	5	116	NO	NA	NA	Missense_Mutation|Somatic|p.R248Q	0	0	NA	1	1
BH-A0BV	TCGA-BH-A0BV	TCGA-BH-A0BV-01A-41-A21V-30	DC28B832-FFDA-445D-B37C-4139E91E7B6D	LumA	Positive	Positive	Negative	pass	3	3	1	105	35	116	NO	NA	Missense_Mutation|Somatic|p.E545K	NA	1	NA	0	0	0
BH-A0C1	TCGA-BH-A0C1	TCGA-BH-A0C1-01A-41-A21W-30	192B3B04-B471-4093-90BA-53EB2D050654	LumA	Positive	Positive	Negative	pass	1	1	4	47	16	115	NO	NA	NA	NA	0	0	0	0	0
BH-A0C7	TCGA-BH-A0C7	TCGA-BH-A0C7-01A-31-A21V-30	6F4E2BA5-55FF-4D87-AACF-4A0080FCC24E	LumB	Positive	Negative	Positive	pass	3	3	3	107	36	115	NO	Frame_Shift_Del|Somatic|p.N332fs	NA	NA	0	0	0	0	0
BH-A0DD	TCGA-BH-A0DD	TCGA-BH-A0DD-01A-41-A21V-30	72FA5D39-4619-4C9D-8E36-8289FFEE342A	LumB	Positive	Positive	Positive	pass	2	1	4	98	33	115	NO	NA	Missense_Mutation|Somatic|p.H1047R	NA	NA	1	0	0	0
BH-A0DG	TCGA-BH-A0DG	TCGA-BH-A0DG-01A-41-A21V-30	493B2E40-0C24-4A66-8E96-AFC083F9D36C	LumA	Positive	Negative	Negative	pass	2	2	1	56	19	115	YES	Frame_Shift_Ins|Somatic|p.P409fs	NA	NA	0	0	0	0	0
BH-A0E1	TCGA-BH-A0E1	TCGA-BH-A0E1-01A-41-A21V-30	248D3774-EA4C-49E1-BA9E-FD010DC60978	LumA	Positive	Positive	Negative	pass	3	3	1	36	12	116	NO	NA	NA	NA	0	0	0	0	0
BH-A0E9	TCGA-BH-A0E9	TCGA-BH-A0E9-01B-22-A21V-30	94EA3682-28B6-429A-82D9-E6A8FF8A916D	LumA	Positive	Positive	Negative	pass	3	3	2	99	33	116	NO	NA	NA	NA	0	0	0	0	0
BH-A18N	TCGA-BH-A18N	TCGA-BH-A18N-01A-41-A21V-30	07A4C1AB-E54D-46DF-9C58-22C32C721331	LumA	Positive	Positive	Negative	pass	2	3	2	81	27	116	NO	NA	NA	NA	0	0	0	0	0
BH-A18Q	TCGA-BH-A18Q	TCGA-BH-A18Q-01A-41-A21W-30	5188E257-2542-42DE-AB8F-D1011AA35509	Basal	Negative	Negative	Negative	pass	1	3	2	5	2	115	NO	NA	NA	Frame_Shift_Ins|Somatic|p.P76fs	0	0	1	NA	NA
BH-A18U	TCGA-BH-A18U	TCGA-BH-A18U-01A-61-A21W-30	CFC472B6-06F4-43F5-AC30-794CFD4C6400	LumB	Positive	Positive	Positive	pass	3	3	4	22	8	114	NO	NA	NA	Missense_Mutation|Somatic|p.E286K	0	0	NA	1	1
C8-A12L	TCGA-C8-A12L	TCGA-C8-A12L-01A-41-A21V-30	44DAA2B1-5B90-4430-8466-648EBBAAB29F	Her2	Negative	Negative	Positive	pass	1	1	4	11	4	115	NO	NA	Missense_Mutation|Somatic|p.H1047R	Missense_Mutation|Somatic|p.C238F	NA	1	NA	1	1
C8-A12T	TCGA-C8-A12T	TCGA-C8-A12T-01A-41-A21V-30	E8B7EC10-4F67-41F5-A418-0EF440C0A626	Her2	Positive	Positive	Positive	pass	2	2	4	18	6	116	YES	NA	Missense_Mutation|Somatic|p.E542K	NA	1	NA	0	0	0
C8-A12U	TCGA-C8-A12U	TCGA-C8-A12U-01A-41-A21V-30	01F3C352-47F7-410E-9CF4-887A03DAFABA	LumB	Positive	Positive	Negative	pass	1	1	4	92	31	115	YES	NA	Missense_Mutation|Somatic|p.H1047R	NA	NA	1	0	0	0
C8-A12V	TCGA-C8-A12V	TCGA-C8-A12V-01A-41-A21V-30	F408E844-2235-4B1C-AF4B-455F1D6DCDD3	Basal	Negative	Negative	Negative	pass	1	1	1	89	30	115	YES	NA	NA	NA	0	0	0	0	0
C8-A12Z	TCGA-C8-A12Z	TCGA-C8-A12Z-01A-41-A21V-30	26C6D77F-B2D2-4B3D-B3DE-E4BA833043FC	Her2	Negative	Negative	Positive	pass	3	3	2	59	20	115	NO	NA	NA	Missense_Mutation|Somatic|p.R342P	0	0	NA	1	NA
C8-A130	TCGA-C8-A130	TCGA-C8-A130-01A-41-A21V-30	28E062F4-E9E6-468B-BF72-BA973B111CCB	Her2	Positive	Positive	Equivocal	pass	2	1	3	6	2	116	YES	NA	Missense_Mutation|Somatic|p.H1047R	Frame_Shift_Del|Somatic|p.N131fs	NA	1	1	NA	NA
C8-A131	TCGA-C8-A131	TCGA-C8-A131-01A-41-A21V-30	B913C159-CDEE-4E24-83B9-6684AC99DC92	Basal	Negative	Negative	Negative	pass	1	1	1	2,95	01,32	115	YES	NA	Missense_Mutation|Somatic|p.R108H	Missense_Mutation|Somatic|p.R175H	NA	NA	NA	1	1
C8-A134	TCGA-C8-A134	TCGA-C8-A134-01A-41-A21V-30	84EE7A53-EDCF-4A56-AF7F-A31AAFF61489	Basal	Negative	Negative	Negative	pass	1	1	4	96	32	116	YES	NA	NA	Missense_Mutation|Somatic|p.R273H	0	0	NA	1	1
C8-A135	TCGA-C8-A135	TCGA-C8-A135-01A-41-A21V-30	415018E1-E65E-4C55-BE91-1B52165535FA	Her2	Negative	Negative	Positive	pass	3	3	2	51	17	116	YES	NA	NA	Frame_Shift_Del|Somatic|p.C242fs	0	0	1	NA	NA
C8-A138	TCGA-C8-A138	TCGA-C8-A138-01A-14-A21W-30	035ADBBA-464A-4569-9E07-8B6A6BD12407	Her2	Positive	Negative	Positive	pass	2	2	3	7	3	114	YES	NA	NA	Frame_Shift_Del|Somatic|p.L308fs	0	0	1	NA	NA
D8-A142	TCGA-D8-A142	TCGA-D8-A142-01A-41-A21V-30	38E95741-C1B6-4596-9A4A-E84FCBDDAEF5	Basal	Negative	Negative	Negative	pass	3	3	2	54	18	116	NO	NA	NA	Missense_Mutation|Somatic|p.P278A	0	0	NA	1	1
E2-A154	TCGA-E2-A154	TCGA-E2-A154-01A-41-A21V-30	7DC5DC2F-EE63-4A02-BF6D-950B8A913082	LumA	Positive	Positive	Negative	pass	3	3	2	8	3	115	NO	NA	Missense_Mutation|Somatic|p.H1047L	NA	NA	1	0	0	0
E2-A158	TCGA-E2-A158	TCGA-E2-A158-01A-31-A21W-30	B1864B5A-73A3-42F7-B079-30FD70EC3136	Basal	Negative	Negative	Negative	pass	1	1	4	86	29	115	NO	NA	NA	Missense_Mutation|Somatic|p.I195T	0	0	NA	1	1
E2-A15A	TCGA-E2-A15A	TCGA-E2-A15A-01A-41-A21W-30	AFCABD97-235B-4430-908A-761F5DEBE160	LumB	Positive	Positive	Negative	pass	2	1	4	87	29	116	NO	NA	NA	NA	0	0	0	0	0
A2-A0D0	TCGA-A2-A0D0	TCGA-A2-A0D0-01A-41-A21W-30	C10AE24D-E9E4-492C-8A79-C3D1F0854799	Basal	Negative	Negative	Negative	fail	NA	NA	NA	16	6	114	NO	NA	NA	Nonsense_Mutation|Somatic|p.R196*	0	0	1	NA	NA
A2-A0D1	TCGA-A2-A0D1	TCGA-A2-A0D1-01A-22-A21W-30	4D66E411-F805-4DE5-8D7D-B1B106931F27	Her2	Negative	Negative	Positive	fail	NA	NA	NA	20	7	115	YES	NA	Missense_Mutation|Somatic|p.E542K	Nonsense_Mutation|Somatic|p.Q331*	1	NA	1	NA	NA
A2-A0T1	TCGA-A2-A0T1	TCGA-A2-A0T1-01A-12-A21V-30	D2FF8332-6964-4774-AEF4-F18D12417FC2	Her2	Negative	Negative	Positive	fail	NA	NA	NA	78	26	116	YES	NA	NA	Missense_Mutation|Somatic|p.R273C	0	0	NA	1	1
A2-A0T2	TCGA-A2-A0T2	TCGA-A2-A0T2-01A-13-A21W-30	77E6014F-D836-444D-BBE5-4C8216A190AF	Basal	Negative	Negative	Negative	fail	NA	NA	NA	62	21	115	NO	NA	NA	Missense_Mutation|Somatic|p.Y220C	0	0	NA	1	1
A2-A0T7	TCGA-A2-A0T7	TCGA-A2-A0T7-01A-41-A21V-30	1F3BFA3A-D49E-42AD-A3D8-B6F0F1DFCDB2	LumA	Positive	Positive	Negative	fail	NA	NA	NA	67	23	114	NO	NA	Missense_Mutation|Somatic|p.M1043I	NA	NA	1	0	0	0
A2-A0YI	TCGA-A2-A0YI	TCGA-A2-A0YI-01A-11-A21V-30	AE2A1E5B-8648-4718-82A2-4730A223DDF8	LumA	Positive	Positive	Negative	fail	NA	NA	NA	23	8	115	NO	NA	Missense_Mutation|Somatic|p.N345K	NA	NA	NA	0	0	0
A2-A0YL	TCGA-A2-A0YL	TCGA-A2-A0YL-01A-41-A21V-30	98B333F7-F3F3-4A0C-8D5E-4EB9DBE261EB	LumA	Positive	Positive	Negative	fail	NA	NA	NA	66	22	116	YES	NA	Missense_Mutation|Somatic|p.H1047R	NA	NA	1	0	0	0
A7-A0CD	TCGA-A7-A0CD	TCGA-A7-A0CD-01A-22-A21W-30	B801E0D2-F1F8-4A29-A4A9-A745A1262606	LumA	Positive	Positive	Negative	fail	NA	NA	NA	82	28	114	NO	NA	NA	NA	0	0	0	0	0
A8-A08G	TCGA-A8-A08G	TCGA-A8-A08G-01A-13-A21W-30	BD809835-7113-460B-AB90-7EE3A5E6B3DA	LumB	Positive	Positive	Positive	fail	NA	NA	NA	90	30	116	NO	Frame_Shift_Ins|Somatic|p.S402fs	NA	NA	0	0	0	0	0
A8-A09I	TCGA-A8-A09I	TCGA-A8-A09I-01A-13-A21V-30	E510E0E2-CB89-46FC-A4A6-892A17647F49	LumB	Positive	Positive	Positive	fail	NA	NA	NA	10	4	114	NO	NA	NA	NA	0	0	0	0	0
AN-A0AS	TCGA-AN-A0AS	TCGA-AN-A0AS-01A-22-A21W-30	FD3FCBA8-E1F0-4DA0-B8E9-C5B4184D2276	LumB	Positive	Negative	Negative	fail	NA	NA	NA	57	19	116	NO	NA	NA	In_Frame_Del|Somatic|p.R110in_frame_del	0	0	NA	NA	NA
AR-A0TY	TCGA-AR-A0TY	TCGA-AR-A0TY-01A-22-A21W-30	2C608E65-005C-4D0F-821B-0EA655CCADF9	LumB	Positive	Negative	Negative	fail	NA	NA	NA	25	9	114	NO	Frame_Shift_Ins|Somatic|p.H435fs	NA	NA	0	0	0	0	0
AR-A1AQ	TCGA-AR-A1AQ	TCGA-AR-A1AQ-01A-12-A21W-30	69E5B689-1230-4493-A735-AFFBAEB25A68	Basal	Negative	Negative	Negative	fail	NA	NA	NA	101	34	115	NO	NA	NA	Frame_Shift_Del|Somatic|p.R342fs	0	0	1	NA	NA
BH-A0BZ	TCGA-BH-A0BZ	TCGA-BH-A0BZ-01A-41-A21V-30	F1769C73-24CD-441F-B783-4C2C391D67D5	LumB	Positive	Positive	Negative	fail	NA	NA	NA	9	3	116	NO	NA	NA	NA	0	0	0	0	0
BH-A0C0	TCGA-BH-A0C0	TCGA-BH-A0C0-01A-23-A21V-30	D3273609-A250-4365-A36F-178E45B35A32	LumB	Positive	Positive	Positive	fail	NA	NA	NA	38	13	115	NO	NA	NA	Frame_Shift_Del|Somatic|p.R110fs	0	0	1	NA	NA
BH-A0E0	TCGA-BH-A0E0	TCGA-BH-A0E0-01A-41-A21V-30	E30132F8-2C1B-48EC-8B36-823ADB677F09	Basal	Negative	Negative	Negative	fail	NA	NA	NA	30	10	116	NO	NA	NA	Missense_Mutation|Somatic|p.R175H	0	0	NA	1	1
BH-A0EE	TCGA-BH-A0EE	TCGA-BH-A0EE-01A-41-A21V-30	7453D513-5147-42D5-87EB-E03D59DF7473	Her2	Negative	Negative	Positive	fail	NA	NA	NA	28	10	114	NO	NA	Missense_Mutation|Somatic|p.L766F	NA	NA	1	0	0	0
BH-A0HK	TCGA-BH-A0HK	TCGA-BH-A0HK-01A-41-A21V-30	70CAF3D1-5B33-4CD1-98B8-84F5B13A5660	LumA	Positive	Negative	Negative	fail	NA	NA	NA	17	6	115	NO	NA	NA	NA	0	0	0	0	0
BH-A0HP	TCGA-BH-A0HP	TCGA-BH-A0HP-01A-41-A21V-30	BBE74060-4B95-41E9-940E-0162CC77B4C7	LumA	Positive	Negative	Negative	fail	NA	NA	NA	27	9	116	NO	Missense_Mutation|Somatic|p.M294K	NA	NA	0	0	0	0	0
BH-A18R	TCGA-BH-A18R	TCGA-BH-A18R-01A-22-A21W-30	1F488298-C8F4-47C2-AA01-77F373F19E93	Her2	Indeterminate	Negative	Positive	fail	NA	NA	NA	75	25	116	NO	NA	NA	NA	0	0	0	0	0
BH-A18V	TCGA-BH-A18V	TCGA-BH-A18V-01A-31-A21W-30	DCCCD933-C9A8-4584-BB63-6779020F1B09	Basal	Negative	Negative	Negative	fail	NA	NA	NA	34	12	114	NO	NA	NA	Nonsense_Mutation|Somatic|p.E56*	0	0	1	NA	NA
C8-A12P	TCGA-C8-A12P	TCGA-C8-A12P-01A-22-A21W-30	B800D5B1-4E19-4EA2-BD4F-6A1536F0F4D2	Her2	Negative	Negative	Positive	fail	NA	NA	NA	46	16	114	YES	NA	NA	Missense_Mutation|Somatic|p.R248W	0	0	NA	1	1
C8-A12Q	TCGA-C8-A12Q	TCGA-C8-A12Q-01A-51-A21V-30	115D61F2-CE48-4BEB-9AA3-611A24A65676	Her2	Negative	Negative	Positive	fail	NA	NA	NA	68	23	115	NO	NA	NA	Missense_Mutation|Somatic|p.Y205N	0	0	NA	1	1
C8-A12W	TCGA-C8-A12W	TCGA-C8-A12W-01A-41-A21V-30	C0319217-7BB8-467C-9764-29C657EC5F10	LumB	Positive	Positive	Negative	fail	NA	NA	NA	83	28	115	NO	NA	NA	Missense_Mutation|Somatic|p.H193Y	0	0	NA	1	1
D8-A13Y	TCGA-D8-A13Y	TCGA-D8-A13Y-01A-22-A21W-30	F5FE61A7-DA12-4F88-937A-19B3225913C2	LumB	Positive	Positive	Negative	fail	NA	NA	NA	43	15	114	NO	NA	NA	Frame_Shift_Del|Somatic|p.A138fs	0	0	1	NA	NA
E2-A10A	TCGA-E2-A10A	TCGA-E2-A10A-01A-12-A21V-30	24849B11-846F-4474-BEC8-BEC940952402	LumB	Positive	Positive	Negative	fail	NA	NA	NA	4	2	114	NO	Frame_Shift_Ins|Somatic|p.P426fs	NA	NA	0	0	0	0	0
E2-A150	TCGA-E2-A150	TCGA-E2-A150-01A-12-A21W-30	76C97E4B-B204-40B5-AD8C-A846024237FA	Basal	Negative	Negative	Negative	fail	NA	NA	NA	80	27	115	NO	NA	NA	Nonsense_Mutation|Somatic|p.C176*	0	0	1	NA	NA
E2-A159	TCGA-E2-A159	TCGA-E2-A159-01A-12-A21W-30	76178852-85BC-41AF-AB3E-859C0D20BA78	Basal	Negative	Negative	Negative	fail	NA	NA	NA	70	24	114	YES	NA	NA	Missense_Mutation|Somatic|p.V216M	0	0	NA	1	1
#### The 3 samples were assayed in duplicate for quality control purposes, TCGA-AO-A12D-01A-41-A21V-30; TCGA-C8-A131-01A-41-A21V-30; TCGA-AO-A12B-01A-41-A21V-30

## Sheet: G.S037 sample information
Participant ID	CRF Name	Number of Days between 'Date Collected' & 'Date of Last Contact'	Vital Status (at time of last contact)	Number of Days between 'Date Collected' & 'Date of Death'	Tumor Status (at time of last contact or death)	Was a Review of the Initial Pathological Findings Done?	Was the Pathology Review consistent with the Diagnosis?	Adjuvant Post-Operative Radiation Therapy	Adjuvant Post-Operative Pharmaceutical Therapy	Adjuvant Post-Operative Targeted Molecular Therapy	New Tumor Event After Initial Treatment	Method Of Diagnosis of New Tumor Event	Other Method Of Diagnosis of New Tumor Event	If No New Tumor Event, explain how it was confirmed.	Type of New Tumor Event	Anatomic Site of New Tumor Event	Other Site of New Tumor Event	Number of Days between 'Date Collected' & 'New Tumor Event After Initial Treatment'	Additional Surgery for New Tumor Event	Number of Days between 'Date Collected' & 'Date of of Additional Surgery for New Tumor Event'	Residual Tumor after surgery for New Tumor Event (AJCC 7th Edition)	Additional Radiation Therapy Treatment of New Tumor Event	Additional Pharmaceutical Therapy Treatment of New Tumor Event	Additional Targeted Molecular Therapy Treatment of New Tumor Event
01CO001	One Year	390	Living		Tumor free	No	Not Applicable	No	Yes	Yes	No			Colonoscopy
01CO005	One Year		Deceased	531	Tumor free	No	Not Applicable	No	Yes	No	No			CT Scan
01CO006	One Year	365	Living		With tumor	Yes	Yes	No	Yes	No	Yes	Imaging study			Distant Metastasis	Other (specify)	Ovary	349	Yes	357	RX	No	No	No
01CO008	One Year	369	Living		With tumor	Yes	Yes	No	No	No	No			CT Scan
01CO013	One Year	154	Living		Tumor free	Yes	Yes	Not Performed	Not Performed	Not Performed	No			Doctor visit
01CO014	One Year	370	Living		With tumor	Yes	Yes	No	Yes	No	Yes	Imaging study			Locoregional and Metastasis	Other (specify)	Omentum	384	Not Performed			No	No	No
01CO015	One Year	373	Living		Tumor free	Yes	Yes	Not Performed	Not Performed	Not Performed	No			CT Scan
01CO019	One Year	356	Living		With tumor	Yes	Yes	No	Yes	No	Yes	Imaging study			Distant Metastasis	Liver		196	No			No	Yes	No
01CO022	One Year	375	Living		Tumor free	Yes	Yes	No	No	No	No			Colonoscopy
05CO002	One Year	349	Living		Tumor free	Yes	Yes	No	Yes	No	No			Colonoscopy
05CO003	One Year	320	Living		Tumor free	Yes	Yes	No	No	No	No			Colonoscopy
05CO004	One Year	367	Living		Tumor free	Yes	Yes	No	Yes	No	No			CT Scan
05CO006	One Year	327	Living		Tumor free	Yes	Yes	No	No	No	No			Doctor visit
05CO007	One Year	362	Living		Tumor free	Yes	Yes	No	Yes	No	No			Doctor visit
05CO011	One Year	386	Living		Tumor free	Yes	Yes	No	Yes	No	No			CT Scan
05CO015	One Year		Deceased	130	Tumor free	Yes	Yes	No	No	No	No			CT Scan
05CO020	One Year	371	Living		Tumor free	Yes	Yes	No	No	No	No			Doctor visit
05CO026	One Year	318	Living		Tumor free	Yes	Yes	No	No	No	No			Doctor visit
05CO028	One Year	326	Living		Tumor free	Yes	Yes	No	No	No	No			Doctor visit
05CO029	One Year	357	Living		Tumor free	Yes	Yes	No	No	No	No			Doctor visit
05CO032	One Year	337	Living		Tumor free	Yes	Yes	No	No	No	No			Doctor visit
05CO033	One Year	336	Living		With tumor	Yes	Yes	No	Yes	No	Yes	Convincing Imaging			Distant Metastasis	Liver		161	Yes	253	R0	No	No	No
05CO034	One Year	372	Living		Tumor free	Yes	Yes	Yes	Yes	No	No			Doctor visit
05CO035	One Year	359	Living		Tumor free	Yes	Yes	No	No	No	No			Doctor visit
05CO037	One Year	340	Living		Tumor free	Yes	Yes	Yes	Yes	Yes	No			Colonoscopy
05CO039	One Year		Deceased	214	Tumor free	Yes	Yes	No	No	No	No			Doctor visit
05CO041	One Year	362	Living		Tumor free	Yes	Yes	No	No	No	No			Doctor visit
05CO044	One Year	364	Living		Tumor free	Yes	Yes	No	No	No	No			Doctor visit
05CO045	One Year	353	Living		Tumor free	Yes	Yes	No	No	No	No			Doctor visit
05CO047	One Year	343	Living		Tumor free	Yes	Yes	No	No	No	No			Colonoscopy
05CO048	One Year	333	Living		Tumor free	Yes	Yes	No	No	No	No			Doctor visit
05CO049	One Year	327	Living		Tumor free	Yes	Yes	No	No	No	No			Doctor visit
05CO050	One Year	299	Living		Tumor free	Yes	Yes	No	Yes	No	No			Doctor visit
05CO053	One Year	363	Living		Tumor free	Yes	Yes	No	Yes	No	No			Colonoscopy
05CO054	One Year	355	Living		Tumor free	Yes	Yes	No	No	No	No			Other
06CO001	One Year	84	Living		With tumor	No	Not Performed	No	Not Reported/ Unknown	Not Reported/ Unknown	Not Reported/ Unknown
06CO002	One Year	321	Living		Tumor free	Yes	Yes	No	Yes	No	No			Doctor visit
09CO005	One Year	293	Living		Unknown tumor status	Yes	Yes	No	No	No	No			Doctor visit
09CO006	One Year	39	Living		Unknown tumor status	Yes	Yes	Not Reported/ Unknown	Not Reported/ Unknown	Not Reported/ Unknown	Not Reported/ Unknown
09CO008	One Year	342	Living		Tumor free	Yes	Yes	No	No	No	No			Doctor visit
09CO011	One Year	242	Living		Tumor free	Yes	Yes	Not Reported/ Unknown	Not Reported/ Unknown	Not Reported/ Unknown	Not Reported/ Unknown
09CO013	One Year	182	Living		Unknown tumor status	Yes	Yes	Not Reported/ Unknown	Not Reported/ Unknown	Not Reported/ Unknown	Not Reported/ Unknown
09CO014	One Year	323	Living		Tumor free	Yes	Yes	No	No	No	No			Doctor visit
09CO015	One Year	362	Living		Tumor free	Yes	Yes	No	Yes	No	No			Doctor visit
09CO018	One Year	272	Living		Tumor free	Yes	Yes	No	Yes	No	No			Doctor visit
09CO019	One Year	206	Living		Tumor free	Yes	Yes	Not Reported/ Unknown	Not Reported/ Unknown	Not Reported/ Unknown	Not Reported/ Unknown
09CO022	One Year	315	Living		Tumor free	Yes	Yes	Not Reported/ Unknown	Not Reported/ Unknown	Not Reported/ Unknown	No			CT Scan
11CO005	One Year	383	Living		Tumor free	No	Not Applicable	No	No	No	No			Not Reported/ Unknown
11CO007	One Year	377	Living		Tumor free	No	Not Applicable	No	Not Reported/ Unknown	No	No			Not Reported/ Unknown
11CO008	One Year	383	Living		Tumor free	No	Not Applicable	No	No	No	No			Not Reported/ Unknown
11CO010	One Year	374	Living		Tumor free	No	Not Applicable	No	Not Reported/ Unknown	No	No			Not Reported/ Unknown
11CO018	One Year	370	Living		Tumor free	Yes	Yes	No	No	No	No			Not Reported/ Unknown
11CO019	One Year	372	Living		Tumor free	Yes	Yes	No	No	No	No			Doctor visit
11CO020	One Year	369	Living		Tumor free	Yes	Yes	No	Yes	No	No			Not Reported/ Unknown
11CO021	One Year		Deceased	95	With tumor	Yes	Yes	No	No	No	No			Doctor visit
11CO022	One Year	382	Living		With tumor	Yes	Yes	No	No	No	No			Doctor visit
11CO027	One Year	378	Living		Tumor free	No	Not Applicable	No	Not Reported/ Unknown	No	No			Doctor visit
11CO030	One Year	369	Living		Tumor free	No	Not Applicable	No	Not Reported/ Unknown	No	No			Not Reported/ Unknown
11CO031	One Year	385	Living		Tumor free	No	Not Applicable	No	Not Reported/ Unknown	No	No			Doctor visit
11CO032	One Year	368	Living		Tumor free	No	Not Applicable	No	Not Reported/ Unknown	No	No			Not Reported/ Unknown
11CO033	One Year	384	Living		Tumor free	No	Not Applicable	No	Not Reported/ Unknown	No	No			Doctor visit
11CO036	One Year	366	Living		Tumor free	No	Not Applicable	No	Not Reported/ Unknown	No	No			Doctor visit
11CO037	One Year	368	Living		Tumor free	No	Not Applicable	No	Not Reported/ Unknown	No	No			Not Reported/ Unknown
11CO039	One Year	385	Living		Tumor free	No	Not Applicable	No	Not Reported/ Unknown	No	No			Doctor visit
11CO042	One Year	374	Living		Tumor free	Yes	Yes	No	No	No	No			Doctor visit
11CO043	One Year	374	Living		Tumor free	Yes	Yes	No	No	No	No			Doctor visit
11CO044	One Year		Deceased	234	With tumor	Yes	Yes	No	No	No	No			Other
11CO045	One Year	385	Living		Tumor free	Yes	Yes	No	No	No	No			Doctor visit
11CO047	One Year	384	Living		Tumor free	Yes	Yes	No	No	No	No			Doctor visit
11CO048	One Year	383	Living		Tumor free	Yes	Yes	No	Yes	No	No			Doctor visit
11CO051	One Year	416	Living		Tumor free	Yes	Yes	No	No	No	No			Doctor visit
11CO052	One Year		Deceased	222	With tumor	Yes	Yes	No	No	No	Yes	Convincing Imaging			Distant Metastasis	Liver		106	No			No	Yes	No
11CO053	One Year	410	Living		Tumor free	Yes	Yes	No	No	No	No			Doctor visit
11CO054	One Year	403	Living		Tumor free	Yes	Yes	No	Yes	No	No			Doctor visit
11CO057	One Year	399	Living		Tumor free	Yes	Yes	No	No	No	No			Doctor visit
11CO058	One Year	399	Living		Tumor free	Yes	Yes	No	No	No	No			Doctor visit
11CO060	One Year	398	Living		Tumor free	Yes	Yes	No	Yes	No	No			Doctor visit
11CO061	One Year	387	Living		Tumor free	No	Not Applicable	No	Not Reported/ Unknown	No	No			Doctor visit
11CO062	One Year	378	Living		Tumor free	No	Not Applicable	No	Not Reported/ Unknown	No	No			Doctor visit
11CO070	One Year	372	Living		Tumor free	No	Not Applicable	No	Not Reported/ Unknown	No	No			Doctor visit
11CO072	One Year	133	Living		Tumor free	Yes	Yes	No	Yes	No	No			Doctor visit
11CO077	One Year	383	Living		With tumor	Yes	Yes	No	Yes	No	Yes	Imaging study			Distant Metastasis	Lung		372	No			Not Reported/ Unknown	Yes	No
11CO079	One Year	377	Living		Tumor free	Yes	Yes	No	Yes	No	No			Doctor visit
14CO002	One Year	12	Living		Tumor free	Yes	Yes	No	No	No	Not Reported/ Unknown			Not Reported/ Unknown
14CO003	One Year	503	Living		Tumor free	Yes	Yes	No	Yes	No	No			Other
14CO005	One Year	466	Living		Tumor free	Yes	Yes	No	No	No	No	Imaging study		Doctor visit	Not Applicable	Not Applicable
15CO001	One Year	352	Living		Tumor free	No	Not Applicable	No	Yes	No	No			CT Scan
15CO002	One Year	320	Living		Tumor free	Yes	Yes	No	No	No	No			CT Scan
16CO002	One Year	420	Living		Tumor free	No	Not Applicable	No	Yes	No	No			Doctor visit
16CO003	One Year	376	Living		Tumor free	No	Not Applicable	No	No	No	No			Doctor visit
16CO006	One Year	177	Living		With tumor	No	Not Applicable	No	Yes	No	No			Doctor visit
16CO011	One Year	420	Living		Tumor free	No	Not Applicable	No	No	No	No			Doctor visit
20CO001	One Year	352	Living		Tumor free	Yes	Yes	No	Yes	No	No			Other
20CO003	One Year		Deceased	317	With tumor	Yes	Yes	No	No	No	Not Applicable
20CO004	One Year	347	Living		With tumor	Yes	Yes	No	Yes	No	No			CT Scan
20CO006	One Year	308	Living		With tumor	Yes	Yes	No	Yes	Not Reported/ Unknown	No			Other
20CO007	One Year	278	Living		Tumor free	Yes	Yes	No	No	Not Reported/ Unknown	No			Other
21CO006	One Year	367	Living		Not Reported/ Unknown	Yes	Yes	Not Reported/ Unknown	Not Reported/ Unknown	Not Reported/ Unknown	Not Reported/ Unknown
21CO007	One Year	278	Living		Not Reported/ Unknown	Yes	Yes	Not Reported/ Unknown	Not Reported/ Unknown	Not Reported/ Unknown	Not Reported/ Unknown
22CO004	One Year	345	Living		Tumor free	Yes	Yes	No	No	No	No			Doctor visit
22CO006	One Year	333	Deceased	402	With tumor	Yes	Yes	Not Reported/ Unknown	Yes	Not Performed	Yes	Other method (please specify)	CTScan of the pelvis and abdomen		Locoregional and Metastasis	Liver	Lung, Liver, LN	264	No			Not Applicable	Yes	Not Applicable
27CO004	One Year	434	Living		Tumor free	Not Applicable	Not Applicable	Not Applicable	Not Applicable	Not Applicable	No			Colonoscopy
# no data was provided for 2 Participants, 13CO001, 14CO001

## Sheet: H.S038 sample information
## CPTAC2 Ovarain Cancer Clinical Data for Prospective Collection
## Clinical data for 109 Participants with proteomic data charactarized by JHU and PNNL
## No Baseline CRF data is available for the following participants: 01OV033, 11OV010, 17OV003, 17OV004, 17OV005, 17OV012
## Two header lines for data below; 1st header line represents the original Case Report Form field name; 2nd header line represents field name harmonized for dbGaP submission and database loading
Participant Protocol ID	CRF Name	Age in Months at Time of Tissue Procurement	Gender	Race	Ethnicity	Jewish Religion Heritage	History of Other Malignancy	History of Systemic Chemotherapy	History of Neo-Adjuvant Treatment to Tumor Specimen Submitted for CPTAC	History or Radiation Therapy for Any Prior Malignancy That Involves Treatment to the Abdomen or Pelvis?	History of Hormonal Therapy for Cancer within the Last Five Years?	Number of Aliquots of Plasma Submitted	Time of CPTAC Blood collection	Method of Blood Collection	Time Anesthesia was administered	Time Tumor was Surgically Devascularized (use 24hr format example 1800 for 6pm)	Number of Tumor Tissue Samples Obtained	Weight of Tumor Tissue Sample 1 in mg	Time Tumor Tissue Sample 1 was Immersed in Liquid Nitrogen Vapor (use 24hr format example 1800 for 6pm)	Calculated Ischemia Time for Tumor Excisional Segment 1 or Core 1	Weight of Tumor Tissue Sample 2 in mg	Time Tumor Tissue Sample 2 was Immersed in Liquid Nitrogen Vapor (use 24hr format example 1800 for 6pm)	Calculated Ischemia Time for Tumor Excisional Segment 2 or Core 2	Weight of Tumor Tissue Sample 3 in mg	Time Tumor Tissue Sample 3 was Immersed in Liquid Nitrogen Vapor (use 24hr format example 1800 for 6pm)	Calculated Ischemia Time for Tumor Excisional Segment 3 or Core 3	Weight of Tumor Tissue Sample 4 in mg	Time Tumor Tissue Sample 4 was Immersed in Liquid Nitrogen Vapor (use 24hr format example 1800 for 6pm)	Calculated Ischemia Time for Tumor Excisional Segment 4 or Core 4	Weight of Tumor Tissue Sample 5 in mg	Time Tumor Tissue Sample 5 was Immersed in Liquid Nitrogen Vapor (use 24hr format example 1800 for 6pm)	Calculated Ischemia Time for Tumor Excisional Segment 5 or Core 5	Number of Normal Tissue Samples Obtained	Time Normal Tissue Sample 1 was Surgically Devascularized	Weight of Normal Tissue Sample 1 in mg	Time Normal Tissue Sample 1 was Immersed in Liquid Nitrogen Vapor (use 24hr format example 1800 for 6pm)	Calculated Ischemia Time for Normal Segment 1 or Core 1	Time Normal Tissue Sample 2 was Surgically Devascularized	Weight of Normal Segment 2	Weight of Normal Tissue Sample 2 in mg	Calculated Ischemia Time for Normal Segment 2 or Core 2	Time Normal Tissue Sample 3 was Surgically Devascularized	Weight of Normal Tissue Sample 3 in mg	Time Normal Tissue Sample 3 was Surgically Devascularized2	Calculated Ischemia Time for Normal Segment 3 or Core 3	Time Normal Tissue Sample 4 was Surgically Devascularized	Weight of Normal Segment 4	Time Normal Segment 4 was Immersed in LN2 Vapor	Calculated Ischemia Time for Normal Segment 4 or Core 4
Participant_ID	CRF_Name	Participant_Procurement_Age	Participant_Gender	Participant_Race	Participant_Ethnicity	Participant_Jewish_Heritage	Participant_History_Malignancy	Participant_History_Chemotherapy	Participant_History_Neo-adjuvant_Treatment	Participant_History_Radiation_Therapy	Participant_History_Hormonal_Therapy	Aliquots_Plasma	Blood_Collection_Time	Blood_Collection_Method	Anesthesia_Time	Tumor_Surgical_Devascularized_Time	Tumor_Sample_Number	Tumor_Sample_1_Weight	Tumor_Sample_1_LN2_Time	Tumor_Sample_1_Ischemia_Time	Tumor_Sample_2_Weight	Tumor_Sample_2_LN2_Time	Tumor_Sample_2_Ischemia_Time	Tumor_Sample_3_Weight	Tumor_Sample_3_LN2_Time	Tumor_Sample_3_Ischemia_Time	Tumor_Sample_4_Weight	Tumor_Sample_4_LN2_Time	Tumor_Sample_4_Ischemia_Time	Tumor_Sample_5_Weight	Tumor_Sample_5_LN2_Time	Tumor_Sample_5_Ischemia_Time	Normal_Sample_Number	Normal_Sample_1_Surgical_Devascularized_Time	Normal_Sample_1_Weight	Normal_Sample_1_LN2_Time	Normal_Sample_1_Ischemia_Time	Normal_Sample_2_Surgical_Devascularized_Time	Normal_Sample_2_Weight	Normal_Sample_2_LN2_Time	Normal_Sample_2_Ischemia_Time	Normal_Sample_3_Surgical_Devascularized_Time	Normal_Sample_3_Weight	Normal_Sample_3_LN2_Time	Normal_Sample_3_Ischemia_Time	Normal_Sample_4_Surgical_Devascularized_Time	Normal_Sample_4_Weight	Normal_Sample_4_LN2_Time	Normal_Sample_4_Ischemia_Time
01OV007	Baseline
01OV007	Submission	820	Female	White	Not Hispanic or Latino	Unknown	No	No	No	No	No	2	1330	Venipuncture (Syringe)	732	820	3	317	823	3	164	823	3	378	823	3							3	835	387	837	2	835	415	837	2	835	364	837	2
01OV008	Baseline
01OV008	Submission	665	Female	White	Not Hispanic or Latino	Not Jewish	No	No	No	No	No	2	630	Venipuncture (Syringe)	730	815	3	253	822	7	369	822	7	387	822	7							3	835	638	837	2	835	534	837	2	835	513	837	2
01OV010	Baseline
01OV010	Submission	625	Female	Black or African American	Unknown	Unknown	No	No	No	No	No	2	1430	Venipuncture (Syringe)	2036	2120	3	463	2127	7	332	2127	7	322	2127	7							3	2145	325	2147	2	2145	155	2147	2	2145	167	2147	2
01OV013	Baseline
01OV013	Submission	828	Female	White	Not Hispanic or Latino	Not Jewish	No	No	No	No	No	2	1230	Venipuncture (Syringe)	1515	1630	3	195	1635	5	250	1635	5	307	1635	5							3	1650	155	1653	3	1650	114	1653	3	1650	270	1653	3
01OV017	Baseline
01OV017	Submission	672	Female	White	Not Hispanic or Latino	Not Jewish	No	No	No	No	No	2	630	Venipuncture (Syringe)	725	825	3	679	830	5	775	830	5	438	830	5							3	850	137	855	5	850	121	855	5	850	134	855	5
01OV018	Baseline
01OV018	Submission	535	Female	White	Not Hispanic or Latino	Not Jewish	No	No	No	No	No	2	1200	Venipuncture (Syringe)	1301	1349	3	180	1354	5	310	1354	5	468	1354	5							3	1411	64	1416	5	1411	35	1416	5	1411	156	1416	5
01OV019	Baseline
01OV019	Submission	694	Female	White	Not Hispanic or Latino	Not Jewish	No	No	No	No	No	3	1000	Venipuncture (Syringe)	1140	1228	3	350	1232	4	165	1232	4	366	1232	4							3	1228	134	1234	6	1228	98	1234	6	1228	60	1234	6
01OV023	Baseline
01OV023	Submission	707	Female	White	Not Hispanic or Latino	Not Jewish	No	No	No	No	No	2	1100	Venipuncture (Syringe)	1158	1309	3	256	1313	4	295	1313	4	189	1313	4							2	1341	28	1345	4	1341	112	1345	4
01OV024	Baseline
01OV024	Submission	693	Female	White	Not Hispanic or Latino	Unknown	No	No	No	No	No	2	1140	Venipuncture (Syringe)	1409	1600	3	150	1604	4	150	1604	4	100	1604	4	150			100			3	1610	100	1616	6	1610	100	1616	6	1610	100	1616	6
01OV026	Baseline
01OV026	Submission	932	Female	White	Not Hispanic or Latino	Not Jewish	No	No	No	No	No	2	930	Venipuncture (Syringe)	1224	1355	3	337	1358	3	333	1358	3	207	1358	3							2	1348	30	1355	7	1348	30	1355	7
01OV029	Baseline
01OV029	Submission	585	Female	White	Not Hispanic or Latino	Not Jewish	No	No	No	No	No	2	730	Venipuncture (Syringe)	913	1054	3	300	1059	5	100	1059	5	100	1059	5							3	1025	100	1030	5	1025	40	1030	5	1025	80	1030	5
01OV030	Baseline
01OV030	Submission	886	Female	White	Unknown	Not Jewish	No	No	No	No	No	2	830	Venipuncture (Syringe)	925	1019	3	389	1023	4	308	1023	4	286	1023	4							3	1119	74	1121	2	1119	60	1121	2	1119	72	1121	2
01OV039	Baseline
01OV039	Submission	614	Female	White	Not Hispanic or Latino	Not Jewish	No	No	No	No	No	2	700	Venipuncture (Vacutainer Apparatus)	739	834	3	250	837	3	503	837	3	393	837	3							2	928	84	937	9	928	31	931	3
01OV041	Baseline
01OV041	Submission	849	Female	White	Not Hispanic or Latino	Unknown	No	No	No	No	No	2	1300	Venipuncture (Vacutainer Apparatus)	1500	1503	3	351	1510	7	311	1510	7	440	1510	7							2	1535	28	1540	5	1535	15	1540	5
01OV045	Baseline
01OV045	Submission	612	Female	White	Not Hispanic or Latino	Not Jewish	No	Yes	Yes	Yes	Yes	2	1300	Venipuncture (Vacutainer Apparatus)	1339	1429	3	200	1439	10	200	1439	10	200	1439	10							1	1600	30	1607	7
01OV046	Baseline
01OV046	Submission	652	Female	White	Not Hispanic or Latino	Not Jewish	No	No	No	No	No	2	630	Venipuncture (Syringe)	733	841	2	240	848	7	400	848	7										0
01OV047	Baseline
01OV047	Submission	826	Female	White	Not Hispanic or Latino	Not Jewish	No	No	No	No	No	2	800	Venipuncture (Vacutainer Apparatus)	902	1048	3	60	1055	7	150	1055	7	100	1055	7							1	1058	60	1105	7
01OV049	Baseline
01OV049	Submission	653	Female	White	Not Hispanic or Latino	Not Jewish	No	No	No	No	No	2	1200	Venipuncture (Vacutainer Apparatus)	1222	1400	3	150	1407	7	150	1407	7	150	1407	7							1	1500	100	1505	5
02OV001	Baseline
02OV001	Submission	782	Female	White	Not Hispanic or Latino	Not Jewish	No	No	No	No	No	2	1303	Venipuncture (Vacutainer Apparatus)		1516	3	270	1518	2	214	1520	4	270	1522	6
02OV005	Baseline
02OV005	Submission	933	Female	White	Not Hispanic or Latino	Not Jewish	No	No	No	No	No	2	950	Venipuncture (Vacutainer Apparatus)	1017	1203	5	153	1205	2	116	1208	5	112	1210	7	130	1212	9	105	1214	11	0
02OV006	Baseline
02OV006	Submission	529	Female	White	Not Hispanic or Latino	Unknown	No	No	No	No	No	2	930	Venipuncture (Vacutainer Apparatus)	1022	1100	3	150	1102	2	209	1104	4	179	1105	5							0
02OV008	Baseline
02OV008	Submission	600	Female	White	Not Hispanic or Latino	Not Jewish	No	No	No	No	No	2	945	Venipuncture (Vacutainer Apparatus)	955	1158	5	147	1200	2	134	1201	3	127	1202	4	128	1203	5	102	1204	6	0
02OV015	Baseline
02OV015	Submission	898	Female	White	Not Hispanic or Latino	Ashkenazi	No	No	No	No	No	2	733	Venipuncture (Vacutainer Apparatus)	802	1143	5	160	1145	2	150	1147	4	146	1148	5	127	1150	7	126	1152	9	0
02OV022	Baseline
02OV022	Submission	706	Female	Asian	Not Hispanic or Latino	Not Jewish	No	No	No	No	No	2	913	Venipuncture (Vacutainer Apparatus)	945	1036	5	89	1040	4	134	1040	4	126	1042	6	112	1044	8	132	1045	9	0
02OV023	Baseline
02OV023	Submission	559	Female	White	Not Hispanic or Latino	Ashkenazi	No	No	No	No	No	2	930	Venipuncture (Vacutainer Apparatus)	945	1132	4	211	1134	2	194	1136	4	136	1137	5	153	1138	6				0
02OV029	Baseline
02OV029	Submission	585	Female	White	Not Hispanic or Latino	Not Jewish	No	No	No	No	No	2	1513	Venipuncture (Vacutainer Apparatus)	1540	1636	4	133	1640	4	117	1642	6	160	1645	9	102	1648	12				0
02OV032	Baseline
02OV032	Submission	687	Female	Black or African American	Not Hispanic or Latino	Not Jewish	No	No	No	No	No	2	1219	Venipuncture (Syringe)	1231	1335	2	196	1340	5	120	1342	7										0
02OV035	Baseline
02OV035	Submission	741	Female	White	Not Hispanic or Latino	Unknown	No	No	No	No	No	2	659	Venipuncture (Vacutainer Apparatus)	730	930	3	104	934	4	120	936	6	150	938	8							0
02OV036	Baseline
02OV036	Submission	665	Female	White	Not Hispanic or Latino	Not Jewish	No	No	No	No	No	2	759	Venipuncture (Vacutainer Apparatus)	810	920	4	163	925	5	128	927	7	103	930	10	193	932	12				0
02OV040	Baseline
02OV040	Submission	790	Female	White	Not Hispanic or Latino	Ashkenazi	No	No	No	No	No	2	709	Venipuncture (Syringe)	721	950	4	143	955	5	139	957	7	103	1000	10	117	1002	12				0
02OV041	Baseline
02OV041	Submission	503	Female	White	Not Hispanic or Latino	Ashkenazi	No	No	No	No	No	2	920	Venipuncture (Syringe)	926	1010	4	158	1014	4	167	1016	6	127	1018	8	142	1019	9				0
02OV042	Baseline
02OV042	Submission	673	Female	White	Not Hispanic or Latino	Ashkenazi	No	No	No	No	No	2	939	Venipuncture (Vacutainer Apparatus)	1027	1117	4	190	1120	3	155	1122	5	144	1124	7	155	1126	9				0
02OV044	Baseline
02OV044	Submission	439	Female	White	Not Hispanic or Latino	Not Jewish	No	No	No	No	No	2	948	Venipuncture (Vacutainer Apparatus)	1015	1149	4	106	1152	3	133	1154	5	131	1156	7	150	1158	9				0
02OV045	Baseline
02OV045	Submission	639	Female	White	Not Hispanic or Latino	Not Jewish	No	No	No	No	No	2	1355	Venipuncture (Vacutainer Apparatus)	1430	1521	4	104	1525	4	142	1527	6	113	1530	9	134	1532	11				0
02OV046	Baseline
02OV046	Submission	732	Female	White	Not Hispanic or Latino	Not Jewish	No	No	No	No	No	2	1349	Venipuncture (Vacutainer Apparatus)	1411	1531	4	136	1535	4	125	1537	6	152	1539	8	144	1541	10				0
04OV001	Baseline
04OV001	Submission	605	Female	White	Not Hispanic or Latino	Not Jewish	No	No	No	No	No	2	1553	IV Catheter	1329	1556	4	471	1601	5	403	1601	5	300	1601	5	850	1601	5				0
04OV004	Baseline
04OV004	Submission	650	Female	White	Not Hispanic or Latino	Not Jewish	No	No	No	No	No	2	640	IV Catheter	707	926	4	394	932	6	411	932	6	258	932	6	165	932	6				0
04OV005	Baseline
04OV005	Submission	870	Female	White	Not Hispanic or Latino	Ashkenazi	No	No	No	No	No	2	620	IV Catheter	655	901	4	1789	906	5	1545	906	5	1544	906	5	1251	906	5				0
04OV008	Baseline
04OV008	Submission	637	Female	White	Not Hispanic or Latino	Unknown	No	No	No	No	No	2	1015	IV Catheter	1039	1231	4	460	1235	4	353	1235	4	341	1235	4	357	1235	4				0
04OV011	Baseline
04OV011	Submission	1031	Female	White	Not Hispanic or Latino	Unknown	Yes, History of Other Cancer Greater Than One Year Ago	No	No	No	No	2	1153	IV Catheter	1236	1607	4	418	1611	4	473	1611	4	210	1611	4	225	1611	4				0
04OV012	Baseline
04OV012	Submission	701	Female	Asian	Not Hispanic or Latino	Not Jewish	No	No	No	No	No	2	1025	IV Catheter	1106	1240	4	371	1252	12	204	1252	12	264	1252	12	226	1252	12				0
04OV013	Baseline
04OV013	Submission	637	Female	White	Not Hispanic or Latino	Not Jewish	No	No	No	No	No	2	1130	IV Catheter	1225	1409	4	295	1413	4	375	1413	4	365	1413	4	306	1413	4				0
04OV017	Baseline
04OV017	Submission	790	Female	White	Hispanic or Latino	Not Jewish	No	No	No	No	No	2	630	IV Catheter	745	901	4	432	906	5	402	906	5	324	906	5	414	906	5				0
04OV018	Baseline
04OV018	Submission	761	Female	White	Not Hispanic or Latino	Not Jewish	No	No	No	No	No	2	1050	IV Catheter	1130	1404	4	297	1408	4	303	1408	4	314	1408	4	371	1408	4				0
04OV021	Baseline
04OV021	Submission	687	Female	White	Not Hispanic or Latino	Not Jewish	No	No	No	No	No	2	624	IV Catheter	717	928	4	557	932	4	498	932	4	440	932	4	419	932	4				0
04OV023	Baseline
04OV023	Submission	448	Female	White	Not Hispanic or Latino	Not Jewish	No	No	No	No	No	2	1243	IV Catheter	1358	1607	4	491	1619	12	480	1619	12	380	1619	12	498	1619	12				0
04OV024	Baseline
04OV024	Submission	580	Female	White	Not Hispanic or Latino	Not Jewish	Yes, History of Other Cancer Greater Than One Year Ago	No	No	No	No	2	740	IV Catheter	822	1035	4	407	1038	3	420	1038	3	486	1038	3	595	1038	3				0
04OV027	Baseline
04OV027	Submission	712	Female	White	Not Hispanic or Latino	Jewish, NOS	No	No	No	No	No	2	1055	IV Catheter	1132	1306	4	447	1312	6	322	1312	6	530	1312	6	375	1312	6				0
04OV028	Baseline
04OV028	Submission	717	Female	White	Not Hispanic or Latino	Ashkenazi	No	No	No	No	No	1	1012	IV Catheter	1033	1239	4	390	1244	5	394	1244	5	486	1244	5	405	1244	5				0
04OV031	Baseline
04OV031	Submission	712	Female	Asian	Not Hispanic or Latino	Not Jewish	No	No	No	No	No	2	1536	IV Catheter	1604	1756	4	581	1759	3	1043	1759	3	373	1759	3	414	1759	3				0
04OV033	Baseline
04OV033	Submission	692	Female	Unknown (Could not be determined or unsure)	Not Hispanic or Latino	Not Jewish	No	No	No	No	No	2	1015	IV Catheter	1044	1400	4	409	1418	18	250	1418	18	419	1418	18	395	1418	18				0
04OV036	Baseline
04OV036	Submission	472	Female	Asian	Not Hispanic or Latino	Not Jewish	No	No	No	No	No	2	644	IV Catheter	720	935	4	571	942	7	628	942	7	805	942	7	587	942	7				0
04OV037	Baseline
04OV037	Submission	863	Female	White	Not Hispanic or Latino	Jewish, NOS	No	No	No	No	No	2	805	IV Catheter	715	902	4	296	914	12	467	914	12	354	914	12	236	914	12				0
04OV039	Baseline
04OV039	Submission	552	Female	Unknown (Could not be determined or unsure)	Not Hispanic or Latino	Not Jewish	No	No	No	No	No	1	630	IV Catheter	751	920	4	440	927	7	669	927	7	329	927	7	569	927	7				0
04OV040	Baseline
04OV040	Submission	840	Female	White	Not Hispanic or Latino	Not Jewish	No	No	No	No	No	2	649	IV Catheter	655	832	4	677	836	4	779	836	4	348	836	4	358	836	4				0
04OV041	Baseline
04OV041	Submission	827	Female	White	Not Hispanic or Latino	Not Jewish	No	No	No	No	No	2	1320	IV Catheter	1551	1741	4	312	1744	3	297	1744	3	255	1744	3	219	1744	3				0
04OV044	Baseline
04OV044	Submission	762	Female	White	Not Hispanic or Latino	Jewish, NOS	No	No	No	No	No	2	700	IV Catheter	748	952	4	460	957	5	405	957	5	433	957	5	460	957	5				0
04OV045	Baseline
04OV045	Submission	663	Female	White	Not Hispanic or Latino	Not Jewish	No	No	No	No	No	1	600	IV Catheter	635	851	4	369	857	6	327	857	6	345	857	6	390	857	6				0
04OV048	Baseline
04OV048	Submission	720	Female	White	Not Hispanic or Latino	Not Jewish	No	No	No	No	No	0	Not Reported/ Unknown	Venipuncture (Vacutainer Apparatus)	651	1	1	800	28	27													0
04OV049	Baseline
04OV049	Submission	765	Female	White	Not Hispanic or Latino	Not Jewish	No	No	No	No	No	0	Not Reported/ Unknown	Venipuncture (Vacutainer Apparatus)	850	1	1				860	21	20										0
04OV050	Baseline
04OV050	Submission	887	Female	White	Not Hispanic or Latino	Jewish, NOS	No	No	No	No	No	0	Not Reported/ Unknown	Venipuncture (Vacutainer Apparatus)	933	1	1	690	26	25													0
04OV051	Baseline
04OV051	Submission	695	Female	White	Not Hispanic or Latino	Not Jewish	No	No	No	No	No	0	Not Reported/ Unknown	Venipuncture (Vacutainer Apparatus)	835	1	1	690	6	5													0
04OV053	Baseline
04OV053	Submission	762	Female	White	Not Hispanic or Latino	Not Jewish	No	No	No	No	No	0	Not Reported/ Unknown	Venipuncture (Vacutainer Apparatus)	633	1	1	830	8	7													0
04OV054	Baseline
04OV054	Submission	522	Female	White	Not Hispanic or Latino	Jewish, NOS	No	No	No	No	No	0	Not Reported/ Unknown	Venipuncture (Vacutainer Apparatus)	718	1	1	410	3	2													0
04OV055	Baseline
04OV055	Submission	747	Female	White	Not Hispanic or Latino	Not Jewish	No	No	No	No	No	0	Not Reported/ Unknown	Venipuncture (Vacutainer Apparatus)	655	1	1	670	21	20													0
04OV057	Baseline
04OV057	Submission	763	Female	White	Not Hispanic or Latino	Ashkenazi	No	No	No	No	No	0	Not Reported/ Unknown	Venipuncture (Vacutainer Apparatus)	1213	1	1	1110	21	20													0
04OV058	Baseline
04OV058	Submission	854	Female	White	Not Hispanic or Latino	Not Jewish	No	No	No	No	No	0	Not Reported/ Unknown	Venipuncture (Vacutainer Apparatus)	725	1	1	810	27	26													0
04OV063	Baseline
04OV063	Submission	606	Female	Asian	Not Hispanic or Latino	Not Jewish	No	No	No	No	No	0	Not Reported/ Unknown	Venipuncture (Vacutainer Apparatus)	735	1	1	610	21	20													0
11OV002	Baseline
11OV002	Submission	789	Female	Asian	Not Hispanic or Latino	Unknown	No	No	No	No	No	2	1400	Venipuncture (Syringe)	1420	1530	2	250	1540	10	250	1540	10										2	1530	200	1540	10	1530	200	1540	10
11OV009	Baseline
11OV009	Submission	792	Female	Asian	Not Hispanic or Latino	Unknown	No	No	No	No	No	2	800	Venipuncture (Syringe)	1340	1530	2	230	1538	8	230	1538	8										2	1530	180	1538	8	1530	180	1538	8
11OV010	Submission	634	Female	Asian	Not Hispanic or Latino	Unknown	No	No	No	No	No	2	1145	Venipuncture (Syringe)	1210	1315	2	300	1330	15	300	1330	15										2	1315	200	1330	15	1315	200	1330	15
13OV003	Baseline
13OV003	Submission	684	Female	White	Not Hispanic or Latino	Unknown	No	No	No	No	No	1	1000	IV Catheter	1055	1325	5	281	1336	11	108	1336	11	135	1336	11	91	1336	11	81	1336	11	0
13OV004	Baseline
13OV004	Submission	842	Female	White	Not Hispanic or Latino	Unknown	No	No	No	No	No	2	700	IV Catheter	729	830	5	210	850	20	201	850	20	146	850	20	241	850	20	268	850	20	0
14OV011	Baseline
14OV011	Submission	707	Female	White	Not Hispanic or Latino	Not Jewish	No	No	No	No	No	2	1100	Venipuncture (Vacutainer Apparatus)	728	1002	4	340.4	1006	4	286.6	1006	4	313.4	1007	5	376.6	1009	7				4	1002	213.3	1011	9	1002	286.3	1011	9	1002	215.6	1013	11	1002	117.7	1014	12
14OV029	Baseline
14OV029	Submission	688	Female	White	Not Evaluated	Not Jewish	No	No	No	No	No	2	1130	Venipuncture (Vacutainer Apparatus)	1237	1449	3	178	1511	22	132	1512	23	154	1513	24							3	1449	198	1514	25	1449	171	1515	26	1449	175	1516	27
15OV001	Baseline
15OV001	Submission	528	Female	Asian	Not Hispanic or Latino	Not Jewish	No	No	No	No	No	3	850	Venipuncture (Vacutainer Apparatus)	910	1103	5	730	1130	27	910	1132	29	900	1133	30	700	1133	30	1650	1133	30	5	1139	800	1140	1	1140	700	1141	1	1141	550	1141	0	1142	500	1142	0
17OV001	Baseline
17OV001	Submission	679	Female	White	Not Hispanic or Latino	Unknown	No	No	No	No	No	2	1700	Venipuncture (Vacutainer Apparatus)	1316	1413	3	700	1415	2	690	1416	3	550	1417	4							3	1512	130	1515	3	1512	120	1516	4	1512	150	1517	5
17OV002	Baseline
17OV002	Submission	583	Female	White	Not Hispanic or Latino	Unknown	No	No	No	No	No	2	1245	Venipuncture (Syringe)	1301	1420	3	610	1422	2	560	1423	3	490	1424	4							3	1428	340	1429	1	1429	480	1430	1	1430	80	1431	1
17OV003	Submission	668	Female	White	Not Hispanic or Latino	Unknown	No	No	No	No	No	2	630	Venipuncture (Syringe)	700	820	3	80	822	2	30	823	3	30	825	5							3	816	260	818	2	816	300	819	3	816	110	820	4
17OV004	Submission	753	Female	American Indian or Alaska Native	Not Hispanic or Latino	Unknown	No	No	No	No	No	2	1100	Venipuncture (Syringe)	1222	1332	3	80	1334	2	230	1336	4	50	1338	6							3	1332	30	1343	11	1332	50	1344	12	1332	430	1345	13
17OV005	Submission	861	Female	White	Not Hispanic or Latino	Unknown	No	No	No	No	No	2	1719	Venipuncture (Syringe)	1205	1253	3	350	1255	2	270	1256	3	260	1257	4							3	1303	130	1305	2	1303	180	1306	3	1303	200	1307	4
17OV010	Baseline
17OV010	Submission	782	Female	White	Not Hispanic or Latino	Unknown	No	No	No	No	No	2	1345	Venipuncture (Vacutainer Apparatus)	815	915	3	100	915	0	120	916	1	110	917	2							0
17OV011	Baseline
17OV011	Submission	954	Female	White	Not Hispanic or Latino	Unknown	No	No	No	No	No	2	1410	Venipuncture (Vacutainer Apparatus)	1113	1129	4	290	1130	1	520	1131	2	1090	1132	3	1320	1133	4				0
17OV012	Submission	720	Female	White	Not Hispanic or Latino	Unknown	Yes, History of Other Cancer Greater Than One Year Ago	No	No	No	No	2	1630	Venipuncture (Vacutainer Apparatus)	714	930	3	1200	931	1	1060	932	2	1080	933	3							0
17OV013	Baseline
17OV013	Submission	591	Female	Black or African American	Not Hispanic or Latino	Unknown	No	No	No	No	No	2	1615	Venipuncture (Vacutainer Apparatus)	717	834	4	1580	836	2	1210	837	3	1230	838	4	2000	839	5				0
17OV014	Baseline
17OV014	Submission	802	Female	White	Not Hispanic or Latino	Unknown	No	No	No	No	No	2	1339	Venipuncture (Vacutainer Apparatus)	1015	1130	6	2300	1131	1	1690	1132	2	1650	1133	3	1790	1134	4	1950	1135	5	0
17OV015	Baseline
17OV015	Submission	759	Female	White	Not Hispanic or Latino	Unknown	No	No	No	No	No	2	1452	Venipuncture (Vacutainer Apparatus)	700	850	4	1740	851	1	1510	852	2	1430	853	3	1010	854	4				0
17OV017	Baseline
17OV017	Submission	954	Female	White	Not Hispanic or Latino	Unknown	Yes, History of Other Cancer Greater Than One Year Ago	No	No	No	No	2	1124	Venipuncture (Vacutainer Apparatus)	1118	1215	3	1240	1216	1	430	1217	2	590	1218	3							0
17OV018	Baseline
17OV018	Submission	753	Female	White	Not Hispanic or Latino	Unknown	No	No	No	No	No	2	1250	Venipuncture (Vacutainer Apparatus)	758	856	4	890	857	1	1810	858	2	1200	859	3	1590	900	4				0
17OV019	Baseline
17OV019	Submission	694	Female	White	Not Hispanic or Latino	Unknown	No	No	No	No	No	2	1209	Venipuncture (Vacutainer Apparatus)	700	900	4	1090	901	1	720	902	2	130	903	3	120	904	4				0
17OV025	Baseline
17OV025	Submission	801	Female	White	Not Hispanic or Latino	Unknown	No	No	No	No	No	2	1002	Venipuncture (Syringe)	851	1055	3	520	1056	1	370	1057	2	480	1058	3							0
17OV027	Baseline
17OV027	Submission	620	Female	White	Unknown	Unknown	No	No	No	No	No	2	1115	Venipuncture (Vacutainer Apparatus)	811	909	3	140	910	1	270	911	2	180	912	3							0
17OV028	Baseline
17OV028	Submission	688	Female	White	Not Hispanic or Latino	Unknown	No	No	No	No	No	2	1134	Venipuncture (Vacutainer Apparatus)	1412	1605	4	470	1607	2	430	1608	3	440	1609	4	550	1610	5				0
17OV029	Baseline
17OV029	Submission	529	Female	White	Not Hispanic or Latino	Unknown	No	No	No	No	No	2	1700	Venipuncture (Vacutainer Apparatus)	1431	1545	4	170	1546	1	50	1547	2	170	1548	3	570	1549	4				0
17OV030	Baseline
17OV030	Submission	527	Female	White	Not Hispanic or Latino	Unknown	No	No	No	No	No	2	1213	Venipuncture (Vacutainer Apparatus)	1316	1414	4	800	1415	1	590	1416	2	750	1417	3	670	1418	4				0
17OV033	Baseline
17OV033	Submission	908	Female	American Indian or Alaska Native	Not Hispanic or Latino	Unknown	Yes, History of Other Cancer Greater Than One Year Ago	No	No	No	No	2	1300	Venipuncture (Vacutainer Apparatus)	735	840	4	140	841	1	180	842	2	200	843	3	230	844	4				0
17OV034	Baseline
17OV034	Submission	802	Female	White	Not Hispanic or Latino	Unknown	No	No	No	No	No	2	1230	Venipuncture (Vacutainer Apparatus)	1230	1407	4	200	1408	1	410	1409	2	180	1410	3	290	1411	4				0
17OV036	Baseline
17OV036	Submission	762	Female	White	Not Hispanic or Latino	Unknown	Yes, History of Other Cancer Greater Than One Year Ago	Yes	No	No	No	2	1300	Venipuncture (Vacutainer Apparatus)	1329	1518	4	150	1519	1	500	1520	2	130	1521	3	300	1522	4				0
17OV039	Baseline
17OV039	Submission	656	Female	White	Not Hispanic or Latino	Unknown	No	No	No	No	No	2	1215	Venipuncture (Vacutainer Apparatus)	707	811	4	380	812	1	360	813	2	330	814	3	540	815	4				0
17OV040	Baseline
17OV040	Submission	695	Female	White	Not Hispanic or Latino	Unknown	No	No	No	No	No	2	1218	Venipuncture (Vacutainer Apparatus)	1057	1202	4	140	1203	1	110	1204	2	180	1205	3	220	1206	4				0
18OV001	Baseline
18OV001	Submission	733	Female	White	Not Hispanic or Latino	Not Jewish	Yes, History of Other Cancer Greater Than One Year Ago	No	No	No	No	2	1004	Venipuncture (Vacutainer Apparatus)	1130	1340	2	500	1347	7	400	1347	7										1	1340	700	1347	7
20OV005	Baseline
20OV005	Submission	843	Female	White	Not Hispanic or Latino	Not Jewish	Yes, History of Other Cancer Greater Than One Year Ago	No	No	No	No	2	1301	Venipuncture (Vacutainer Apparatus)	1003	1106	4	160	1121	15	320	1121	15	350	1121	15	460	1121	15				0
22OV001	Baseline
22OV001	Submission	729	Female	White	Not Hispanic or Latino	Not Jewish	No	No	No	No	No	2	609	Venipuncture (Vacutainer Apparatus)	811	1101	4	205	1120	19	185	1120	19	215	1120	19	255	1120	19				4	1101	130	1127	26	1101	160	1127	26	1101	120	1127	26	1101	95	1127	26
26OV002	Baseline
26OV002	Submission	695	Female	White	Not Hispanic or Latino	Unknown	No	No	No	No	No	2	710	Venipuncture (Vacutainer Apparatus)	833	1035	5	440	1057	22	440	1057	22	500	1057	22	420	1057	22	310	1057	22	0
26OV008	Baseline
26OV008	Submission	782	Female	White	Not Evaluated	Not Jewish	No	Yes	No	No	No	2	800	Venipuncture (Vacutainer Apparatus)	1008	1200	4	380	1225	25	420	1225	25	340	1228	28	290	1228	28				0
26OV009	Baseline
26OV009	Submission	728	Female	White	Unknown	Not Jewish	No	Yes	No	No	No	2	730	Venipuncture (Vacutainer Apparatus)	1017	1330	4	940	1400	30	830	1400	30	1000	1400	30	990	1400	30				0
26OV010	Baseline
26OV010	Submission	686	Female	White	Unknown	Not Jewish	No	Yes	No	No	No	4	600	Venipuncture (Vacutainer Apparatus)	838	1000	2	170	1015	15	190	1015	15										0
26OV011	Baseline
26OV011	Submission	769	Female	White	Unknown	Not Jewish	No	Yes	No	No	No	3	700	Venipuncture (Vacutainer Apparatus)	808	1030	2	260	1054	24	160	1056	26										0
26OV013	Baseline
26OV013	Submission	897	Female	White	Unknown	Not Jewish	No	Yes	No	No	No	3	830	Venipuncture (Vacutainer Apparatus)	1025	1200	3	210	1220	20	340	1220	20	410	1220	20							0
[truncated: 12 more columns]

## Sheet: I.S039 sample information
## CPTAC2 Breast Cancer Clinical Data for Prospective Collection
## Source: Washington University BCR, Leidos
## Clinical data for 125 Participants proteomically characterized by Broad Institute
## Two header lines for data below; 1st header line represents the original Case Report Form field name; 2nd header line represents field name harmonized for dbGaP submission and database loading
Short Title	Participant Protocol ID	Event	CRF Name	CPTAC-Case-ID	Age in Months at Time of Tissue Procurement	Gender	Race	Ethnicity	History of Other Malignancy	History of Systemic Chemotherapy	History of Neo-Adjuvant Treatment to Tumor Specimen Submitted for CPTAC	History or Radiation Therapy Involving the Breast	Patient undergoing lumpectomy/mastectomy or port placement?	Number of Aliquots of Plasma Submitted	Time of CPTAC Blood collection	Method of Blood Collection	Time Anesthesia was administered	Tissue Sample obtained by Coring or Excision?	Biopsy Device Used	Number of Tumor Excisional Segments or Cores Obtained	Time Tumor Excisional Segment 1 or Core 1 was Obtained use 24hr format example 1800 for 6pm	Weight of Tumor Excisional Segment 1 or Core 1 in mg	Comments regarding the gross appearance of Tumor Excisional Segment 1 or Core 1	Time Tumor Excisional Segment 1 or Core 1 was Immersed in Liquid Nitrogen Vapor use 24hr format example 1800 for 6pm	Calculated Ischemia Time for Tumor Excisional Segment 1 or Core 1	Time Tumor Excisional Segment 2 or Core 2 was Obtained use 24hr format example 1800 for 6pm	Weight of Tumor Tissue Sample 2 in mg	Comments regarding the gross appearance of the Tumor Excisional Segment 2 or Core 2	Time Tumor Tissue Sample 2 was Immersed in Liquid Nitrogen Vapor use 24hr format example 1800 for 6pm	Calculated Ischemia Time for Tumor Excisional Segment 2 or Core 2	Time Tumor Excisional Segment 3 or Core 3 was Obtained use 24hr format example 1800 for 6pm	Weight of Tumor Tissue Sample 3 in mg	Comments regarding the gross appearance of the Tumor Excisional Segment 3 or Core 3	Time Tumor Tissue Sample 3 was Immersed in Liquid Nitrogen Vapor use 24hr format example 1800 for 6pm	Calculated Ischemia Time for Tumor Excisional Segment 3 or Core 3	Time Tumor Excisional Segment 4 or Core 4 was Obtained use 24hr format example 1800 for 6pm	Weight of Tumor Tissue Sample 4 in mg	Comments regarding the gross appearance of the Tumor Excisional Segment 4 or Core 4	Time Tumor Tissue Sample 4 was Immersed in Liquid Nitrogen Vapor use 24hr format example 1800 for 6pm	Calculated Ischemia Time for Tumor Excisional Segment 4 or Core 4	Time Tumor Excisional Segment 5 or Core 5 was Obtained use 24hr format example 1800 for 6pm	Weight of Tumor Tissue Sample 5 in mg	Comments regarding the gross appearance of the Tumor Excisional Segment 5 or Core 5	Time Tumor Tissue Sample 5 was Immersed in Liquid Nitrogen Vapor use 24hr format example 1800 for 6pm	Calculated Ischemia Time for Tumor Excisional Segment 5 or Core 5	Number of Normal Tissue Samples Obtained	Time Normal Segment 1 or Core 1 was Obtained	Weight of Normal Tissue Sample 1 in mg	Comments regarding the gross appearance of the Normal Segment 1 or Core 1
Short-Title	Participant_ID	Event	CRF_Name	CPTAC-Case-ID	Participant_Procurement_Age	Participant_Gender	Participant_Race	Participant_Ethnicity	Participant_History_Malignancy	Participant_History_Chemotherapy	Participant_History_Neo-adjuvant_Treatment	Participant_History_Radiation_Therapy	Participant_History_Lumpectomy_Mastectomy_or_Port_Placement	Aliquots_Plasma	Blood_Collection_Time	Blood_Collection_Method	Anesthesia_Time	Tissue_Sampling_Method	Biopsy_Device	Tumor_Sample_Number	Tumor_Sample_1_Excision_Time	Tumor_Sample_1_Weight	Tumor_Sample_1_Comments	Tumor_Sample_1_LN2_Time	Tumor_Sample_1_Ischemia_Time	Tumor_Sample_2_Excision_Time	Tumor_Sample_2_Weight	Tumor_Sample_2_Comments	Tumor_Sample_2_LN2_Time	Tumor_Sample_2_Ischemia_Time	Tumor_Sample_3_Excision_Time	Tumor_Sample_3_Weight	Tumor_Sample_3_Comments	Tumor_Sample_3_LN2_Time	Tumor_Sample_3_Ischemia_Time	Tumor_Sample_4_Excision_Time	Tumor_Sample_4_Weight	Tumor_Sample_4_Comments	Tumor_Sample_4_LN2_Time	Tumor_Sample_4_Ischemia_Time	Tumor_Sample_5_Excision_Time	Tumor_Sample_5_Weight	Tumor_Sample_5_Comments	Tumor_Sample_5_LN2_Time	Tumor_Sample_5_Ischemia_Time	Normal_Sample_Number	Normal_Sample_1_Excision_Time	Normal_Sample_1_Weight	Normal_Sample_1_Comments
NULL	604	NULL	Baseline	604	NULL	NULL	NULL	NULL	NULL	NULL	NULL	NULL	NULL	NULL	NULL	NULL	NULL	NULL	NULL	NULL	NULL	NULL	NULL	NULL	NULL	NULL	NULL	NULL	NULL	NULL	NULL	NULL	NULL	NULL	NULL	NULL	NULL	NULL	NULL	NULL	NULL	NULL	NULL	NULL	NULL	NULL	NULL	NULL	NULL
NULL	604	NULL	Submission	604	492	Female	Black or African American	Not Evaluated	No	No	No	No	Excisional/Mastectomy	NULL	NA	NA	NA	Excision	NA	1	NULL	NULL	NULL	NULL	28	NULL	NULL	NULL	NULL	NULL	NULL	NULL	NULL	NULL	NULL	NULL	NULL	NULL	NULL	NULL	NULL	NULL	NULL	NULL	NULL	NULL	NULL	NULL	NULL
CPTAC-WU-01BR	01BR001	Collection	Baseline
CPTAC-WU-01BR	01BR001	Collection	Submission	01BR001	660	Female	Black or African American	Not Hispanic or Latino	No	No	No	No	Port Placement	2	845	IV Catheter	837	Coring	BARD VAC	7	945	33		945	0	950	63		950	0	952	114.6		953	1	952	80		952	0	954	152		954	0	2	1000	93
CPTAC-WU-01BR	01BR015	Collection	Baseline
CPTAC-WU-01BR	01BR015	Collection	Submission	01BR015	420	Female	White	Not Hispanic or Latino	No	No	No	No	Port Placement	2	1058	IV Catheter	937	Coring	BARD VAC	4	1121	97		1122	1	1122	98		1122	0	1124	110	Best	1125	1	1124	103		1125	1						2	1127	100
CPTAC-WU-01BR	01BR017	Collection	Baseline
CPTAC-WU-01BR	01BR017	Collection	Submission	01BR017	540	Female	White	Not Hispanic or Latino	No	No	No	No	Port Placement	1	945	Venipuncture (Syringe)	1020	Coring	BARD VAC	2	1047	102.5		1047	0	1048	139.2		1049	1																2	1049	149.6
CPTAC-WU-01BR	01BR018	Collection	Baseline
CPTAC-WU-01BR	01BR018	Collection	Submission	01BR018	792	Female	White	Not Hispanic or Latino	No	No	No	No	Port Placement	2	845	Venipuncture (Syringe)	958	Coring	BARD VAC	4	1101	608		1102	1	1103	122	Good	1103	0	1105	175		1105	0	1106	408		1107	1						3	1108	37
CPTAC-WU-01BR	01BR025	Collection	Baseline
CPTAC-WU-01BR	01BR025	Collection	Submission	01BR025	744	Female	Black or African American	Not Hispanic or Latino	No	No	No	No	Lumpectomy/Mastectomy	1	725	Venipuncture (Syringe)	733	Coring	BARD VACORA	6	830	83		836	6	831	110		836	5	831	108		836	5	833	219		837	4	835	148	primary for Histo.	837	2	3	836	132
CPTAC-WU-01BR	01BR026	Collection	Submission	01BR026	576	Female	White	Not Hispanic or Latino	No	No	No	No	Port Placement	2	725	Venipuncture (Syringe)	730	Coring	BARD VACORA	3	824	112	Primary	839	15	824	132		839	15	825	127		839	14											3	828	125.3
CPTAC-WU-01BR	01BR027	Collection	Baseline
CPTAC-WU-01BR	01BR027	Collection	Submission	01BR027	960	Female	Black or African American	Not Hispanic or Latino	No	No	No	No	Port Placement	2	1120	Venipuncture (Syringe)	1156	Coring	BARD VACORA	4	1246	112		1254	8	1246	129	Primary	1254	8	1247	120.6		1254	7	1247	115.3		1254	7						3	1251	197.5
CPTAC-WU-01BR	01BR030	Collection	Baseline
CPTAC-WU-01BR	01BR030	Collection	Submission	01BR030	1010	Female	Black or African American	Not Hispanic or Latino	No	No	No	No	Lumpectomy/Mastectomy	2	1445	Venipuncture (Syringe)	1530	Coring	BARD	5	1545	101.2		1549	4	1545	103.1		1549	4	1546	98.2		1549	3	1547	100.1		1550	3	1548	101.8		1550	2	3	1551	103.1
CPTAC-WU-01BR	01BR031	Collection	Baseline
CPTAC-WU-01BR	01BR031	Collection	Submission	01CO031	740	Female	Black or African American	Not Hispanic or Latino	No	No	No	No	Port Placement	2	1358	Venipuncture (Syringe)	1545	Coring	BARD	4	1642	101.3		1651	9	1643	106.9		1652	9	1643	141.5		1652	9	1645	106.5		1653	8						3	1646	155.9
CPTAC-WU-01BR	01BR032	Collection	Baseline
CPTAC-WU-01BR	01BR032	Collection	Submission	01BR032	557	Female	White	Not Hispanic or Latino	No	No	No	No	Lumpectomy/Mastectomy	2	1429	Venipuncture (Syringe)	1535	Excision		6	1604	376.6		1604	0	1606	976.3		1606	0	1608	204.1		1609	1	1609	390.4		1609	0	1609	441.5		1611	2	4	1615	381.4
CPTAC-WU-01BR	01BR033	Collection	Baseline
CPTAC-WU-01BR	01BR033	Collection	Submission	01BR033	485	Female	Black or African American	Not Hispanic or Latino	No	No	No	No	Port Placement	2	911	Venipuncture (Vacutainer Apparatus)	1030	Coring	BARD	4	1152	132.8		1202	10	1152	136.8		1203	11	1154	156.6		1204	10	1154	134.5		1204	10						3	1158	144.3
CPTAC-WU-01BR	01BR040	Collection	Baseline
CPTAC-WU-01BR	01BR040	Collection	Submission	01BR040	480	Female	Black or African American	Not Hispanic or Latino	No	No	No	No	Port Placement	1	1059	Not Reported/ Unknown	1108	Coring	Bard Vacora	3	1218	153.2		1235	17	1219	155.4		1235	16	1223	150.3		1236	13											3	1216	183.5	Not Applicable
CPTAC-WU-01BR	01BR042	Collection	Baseline
CPTAC-WU-01BR	01BR042	Collection	Submission	01BR042	696	Female	Black or African American	Unknown	No	No	No	No	Port Placement	1	1630	Not Reported/ Unknown	1545	Coring	Bard Vacora	6	1716	80.7				1712	129.5				1721	130				1721	774.6				1723	220.5				4	1712	138.2
CPTAC-WU-01BR	01BR043	Collection	Baseline
CPTAC-WU-01BR	01BR043	Collection	Submission	01BR043	717	Female	White	Not Hispanic or Latino	No	No	No	No	Port Placement	1	800	Not Reported/ Unknown	840	Coring	Bard Vacora	3	955	333		1002	7	956	91		1004	8	956	87		1005	9											2	1002	450
NULL	01BR044	NULL	Baseline	01BR044	NULL	NULL	NULL	NULL	NULL	NULL	NULL	NULL	NULL	NULL	NULL	NULL	NULL	NULL	NULL	NULL	NULL	NULL	NULL	NULL	NULL	NULL	NULL	NULL	NULL	NULL	NULL	NULL	NULL	NULL	NULL	NULL	NULL	NULL	NULL	NULL	NULL	NULL	NULL	NULL	NULL	NULL	NULL	NULL	NULL
NULL	01BR044	NULL	Submission	01BR044	1019	Female	white	unknown	No	No	No	No	lumpectomy/mastectomy	1	800	NA	831	Excision	NA	5	834	600	NULL	838	4	834	700	NULL	840	6	834	400	NULL	842	8	834	500	NULL	844	10	834	900	NULL	852	18	4	903	1300	NULL
CPTAC-RB-03BR	03BR002	Collection	Baseline
CPTAC-RB-03BR	03BR002	Collection	Submission	03BR002	727	Female	White	Not Hispanic or Latino	No	No	No	No	Lumpectomy/Mastectomy	2	1350	Venipuncture (Vacutainer Apparatus)	1444	Excision	Not Applicable	3	1748	92		1803	15	1748	56.2		1804	16	1748	36.4	2 pieces	1805	17											3	1748	71.8
CPTAC-RB-03BR	03BR004	Collection	Baseline
CPTAC-RB-03BR	03BR004	Collection	Submission	03BR004	1064	Female	White	Not Hispanic or Latino	No	No	No	No	Lumpectomy/Mastectomy	2	714	Venipuncture (Vacutainer Apparatus)	742	Excision	Not applicable	3	820	131		844	24	820	131		845	25	820	198		845	25											3	820	29
CPTAC-RB-03BR	03BR005	Collection	Baseline
CPTAC-RB-03BR	03BR005	Collection	Submission	03BR005	738	Female	White	Not Hispanic or Latino	No	No	No	No	Lumpectomy/Mastectomy	2	713	Venipuncture (Vacutainer Apparatus)	727	Excision	Not Applicable	3	912	169		924	12	912	275		926	14	912	59		926	14											3	912	300
CPTAC-RB-03BR	03BR006	Collection	Submission	03BR006	511	Female	White	Not Hispanic or Latino	No	No	No	No	Lumpectomy/Mastectomy	2	832	Venipuncture (Vacutainer Apparatus)	844	Excision		3	1005	23.9		1019	14	1005	50	<50mg collected; problem w/ scale	1020	15	1005	50	<50mg collected; problem w/ scale	1021	16											3	1005	45.9
CPTAC-RB-03BR	03BR010	Collection	Baseline
CPTAC-RB-03BR	03BR010	Collection	Submission	03BR010	943	Female	White	Not Hispanic or Latino	Yes, History of Other Cancer Greater Than One Year	No	No	No	Lumpectomy/Mastectomy	1	732	Venipuncture (Vacutainer Apparatus)	752	Excision	Not Applicable	4	928	48		949	21	928	23		949	21	928	44		949	21	928	51		949	21						4	928	53
CPTAC-RB-03BR	03BR011	Collection	Submission	03BR011	854	Female	White	Not Hispanic or Latino	Yes, History of Other Cancer Greater Than One Year	No	No	No	Lumpectomy/Mastectomy	2	1241	Venipuncture (Vacutainer Apparatus)	1428	Excision		4	1537	70		1559	22	1537	56		1559	22	1537	66		1559	22	1537	51		1559	22						4	1537	32
CPTAC-RB-03BR	03BR013	Collection	Baseline
CPTAC-RB-03BR	03BR013	Collection	Submission	03BR013	626	Female	Unknown (Could not be determined or unsure)	Unknown	No	No	No	No	Lumpectomy/Mastectomy	2	1055	Venipuncture (Vacutainer Apparatus)	1133	Excision	Not Applicable	4	1219	94		1228	9	1219	62		1228	9	1219	58		1229	10	1219	94		1230	11						3	1219	79
CPTAC-SH-05BR	05BR001	Collection	Baseline
CPTAC-SH-05BR	05BR001	Collection	Submission	05BR001	840	Female	White	Not Hispanic or Latino	No	No	No	No	Lumpectomy/Mastectomy	2	606	Venipuncture (Vacutainer Apparatus)	714	Excision	no	3	836	109		905	29	836	112		905	29	836	157		905	29											3	836	185
CPTAC-SH-05BR	05BR003	Collection	Baseline
CPTAC-SH-05BR	05BR003	Collection	Submission	05BR003	451	Female	White	Not Hispanic or Latino	No	No	No	No	Lumpectomy/Mastectomy	2	910	Venipuncture (Vacutainer Apparatus)	1058	Excision	Not Performed	3	1505	683		1535	30	1505	667		1535	30	1505	627		1535	30											3	1505	1005
CPTAC-SH-05BR	05BR004	Collection	Submission	05BR004	552	Female	White	Not Hispanic or Latino	No	No	No	No	Lumpectomy/Mastectomy	2	613	Venipuncture (Vacutainer Apparatus)	655	Excision	no	3	1013	120		1040	27	1013	164		1040	27	1013	103		1040	27											3	1013	196
CPTAC-SH-05BR	05BR005	Collection	Baseline
CPTAC-SH-05BR	05BR005	Collection	Submission	05BR005	600	Female	White	Not Hispanic or Latino	No	No	No	No	Lumpectomy/Mastectomy	2	850	Venipuncture (Vacutainer Apparatus)	1155	Excision	no	3	1342	208		1353	11	1342	162		1353	11	1342	133		1353	11											3	1342	263
CPTAC-SH-05BR	05BR009	Collection	Baseline
CPTAC-SH-05BR	05BR009	Collection	Submission	05BR009	772	Female	White	Not Hispanic or Latino	No	No	No	No	Lumpectomy/Mastectomy	2	1027	Venipuncture (Vacutainer Apparatus)	1307	Excision	Not Performed	3	1448	280		1516	28	1448	335		1516	28	1448	419		1516	28											3	1448	532
CPTAC-SH-05BR	05BR016	Collection	Baseline
CPTAC-SH-05BR	05BR016	Collection	Submission	05BR016	938	Female	White	Not Hispanic or Latino	No	No	No	No	Lumpectomy/Mastectomy	2	655	Venipuncture (Vacutainer Apparatus)	757	Excision	Not Performed	2	1030	185		1050	20	1030	190		1050	20																2	1030	483
CPTAC-SH-05BR	05BR026	Collection	Baseline
CPTAC-SH-05BR	05BR026	Collection	Submission	05BR026	858	Female	White	Not Hispanic or Latino	No	No	No	No	Lumpectomy/Mastectomy	2	1055	Venipuncture (Syringe)	1220	Excision	Not Performed	4	1336	238		1355	19	1336	124		1355	19	1336	140		1355	19	1336	150		1355	19						4	1336	314
CPTAC-SH-05BR	05BR029	Collection	Baseline
CPTAC-SH-05BR	05BR029	Collection	Submission	05BR029	743	Female	White	Not Hispanic or Latino	No	No	No	No	Lumpectomy/Mastectomy	2	856	Venipuncture (Syringe)	1100	Excision	Not Performed	3	1432	124		1445	13	1432	192		1445	13	1432	165		1445	13											3	1432	174
CPTAC-SH-05BR	05BR038	Collection	Baseline
CPTAC-SH-05BR	05BR038	Collection	Submission	05BR038	627	Female	White	Not Hispanic or Latino	No	No	No	No	Lumpectomy/Mastectomy	2	1005	Venipuncture (Syringe)	1339	Excision	Not Performed	3	1435	154		1457	22	1435	187		1457	22	1435	142		1457	22											3	1435	134
CPTAC-SH-05BR	05BR042	Collection	Baseline
CPTAC-SH-05BR	05BR042	Collection	Submission	05BR042	480	Female	White	Not Hispanic or Latino	No	No	No	No	Lumpectomy/Mastectomy	2	1200	Venipuncture (Vacutainer Apparatus)	1604	Excision	Not Performed	3	1802	121		1822	20	1802	158		1822	20	1802	107		1822	20											3	1802	166
CPTAC-SH-05BR	05BR043	Collection	Baseline
CPTAC-SH-05BR	05BR043	Collection	Submission	05BR043	600	Female	White	Not Hispanic or Latino	No	No	No	No	Lumpectomy/Mastectomy	2	1208	Venipuncture (Vacutainer Apparatus)	1504	Excision	Not Performed	3	1656	168		1712	16	1656	137		1712	16	1656	181		1712	16											3	1656	200
CPTAC-SH-05BR	05BR044	Collection	Baseline
CPTAC-SH-05BR	05BR044	Collection	Submission	05BR044	753	Female	White	Not Hispanic or Latino	No	No	No	No	Lumpectomy/Mastectomy	2	725	Venipuncture (Vacutainer Apparatus)	849	Excision	Not Performed	2	1001	222		1018	17	1001	215		1018	17																2	1001	258
CPTAC-SH-05BR	05BR045	Collection	Baseline
CPTAC-SH-05BR	05BR045	Collection	Submission	05BR045	720	Female	White	Not Hispanic or Latino	No	No	No	No	Lumpectomy/Mastectomy	2	915	Venipuncture (Vacutainer Apparatus)	1205	Excision	no	4	1325	226		1338	13	1325	167		1338	13	1325	112		1343	18	1325	146		1343	18						3	1325	240
CPTAC-PR-06BR	06BR003	Collection	Baseline
CPTAC-PR-06BR	06BR003	Collection	Submission	06BR003	900	Female	Unknown (Could not be determined or unsure)	Hispanic or Latino	No	No	No	No	Lumpectomy/Mastectomy	2	900	Venipuncture (Vacutainer Apparatus)	1115	Excision	Not applicable	3	1207	100	Roundish mass tan-brown in color well delimited, 2 cm in diameter	1218	11	1207	300	Roundish mass tan-brown in color well delimited, 2 cm in diameter	1219	12	1207	200	Roundish mass tan-brown in color well delimited, 2 cm in diameter	1220	13											3	1207	200	Unremarkable, yellowish rubbery tissue intermixed with white rubbery tissue
CPTAC-PR-06BR	06BR005	Collection	Baseline
CPTAC-PR-06BR	06BR005	Collection	Submission	06BR005	696	Female	Unknown (Could not be determined or unsure)	Hispanic or Latino	No	No	No	No	Lumpectomy/Mastectomy	2	733	Venipuncture (Vacutainer Apparatus)	845	Excision	Not applicable	4	1003	100	Ill defined, highly granular & hard in consistency.	1018	15	1003	100	Ill defined, highly granular & hard in consistency.	1019	16	1003	100	Ill defined, highly granular & hard in consistency.	1020	17	1003	300	Ill defined, highly granular & hard in consistency.	1021	18						3	1003	100	Unremarkable, yellowish rubbery tissue intermixed with white rubbery tissue.
CPTAC-PR-06BR	06BR006	Collection	Baseline
CPTAC-PR-06BR	06BR006	Collection	Submission	06BR006	612	Female	Unknown (Could not be determined or unsure)	Hispanic or Latino	No	No	No	No	Not Applicable	2	1120	Venipuncture (Vacutainer Apparatus)	1059	Coring	VACCUM ASSISTED NEEDLE	3	1107	100	Elongated fragment of tannish, yellowish, rubbery tissue	1121	14	1107	100	Elongated fragment of tannish, yellowish, rubbery tissue	1123	16	1107	100	Elongated fragment of tannish, yellowish, rubbery tissue	1124	17											1	1101	100	Elongated yellowish, rubbery tissue intermixed with white reubbery tissue
CPTAC-PR-06BR	06BR014	Collection	Baseline
CPTAC-PR-06BR	06BR014	Collection	Submission	06BR014	612	Female	Not Evaluated	Hispanic or Latino	No	No	No	No	Lumpectomy/Mastectomy	2	930	Venipuncture (Vacutainer Apparatus)	1045	Excision	Not applicable	2	1216	200		1232	16	1216	300		1234	18																2	1216	300
CPTAC-OL-09BR	09BR004	Collection	Baseline
CPTAC-OL-09BR	09BR004	Collection	Submission	09BR004	904	Female	White	Not Hispanic or Latino	No	No	No	No	Lumpectomy/Mastectomy	2	745	IV Catheter	1055	Excision	15 blade scalpel	3	1237	699		1249	12	1237	855		1251	14	1237	639		1253	16											3	1237	786
CPTAC-OL-09BR	09BR005	Collection	Baseline
CPTAC-OL-09BR	09BR005	Collection	Submission	09BR005	459	Female	White	Not Hispanic or Latino	No	No	No	No	Lumpectomy/Mastectomy	2	735	IV Catheter	1102	Excision	10 blade	3	1214	385		1236	22	1214	342		1237	23	1214	357		1237	23											3	1214	407
CPTAC-OL-09BR	09BR007	Collection	Baseline
CPTAC-OL-09BR	09BR007	Collection	Submission	09BR007	930	Female	White	Not Hispanic or Latino	No	No	No	No	Lumpectomy/Mastectomy	2	1035	IV Catheter	1304	Excision	unknown	3	1358	170		1405	7	1358	161		1406	8	1358	192		1407	9											3	1358	301
CPTAC-AS-11BR	11BR003	Collection	Baseline
CPTAC-AS-11BR	11BR003	Collection	Submission	11BR003	643	Female	Asian	Not Hispanic or Latino	No	No	No	No	Lumpectomy/Mastectomy	2	1400	Venipuncture (Syringe)	1520	Excision	Not Reported/ Unknown	2	1600	300		1605	5	1600	300		1605	5																2	1600	300
CPTAC-AS-11BR	11BR004	Collection	Baseline
CPTAC-AS-11BR	11BR004	Collection	Submission	11BR004	654	Female	Asian	Not Hispanic or Latino	No	No	No	No	Lumpectomy/Mastectomy	2	1130	Venipuncture (Vacutainer Apparatus)	1230	Excision	Not Reported/ Unknown	2	1320	300		1325	5	1320	300		1325	5																2	1320	300
CPTAC-AS-11BR	11BR006	Collection	Baseline
CPTAC-AS-11BR	11BR006	Collection	Submission	11BR006	654	Female	Asian	Not Hispanic or Latino	No	No	No	No	Lumpectomy/Mastectomy	2	1130	Venipuncture (Vacutainer Apparatus)	1150	Excision	Not Reported/ Unknown	2	1235	350		1241	6	1235	350		1241	6																2	1235	250
CPTAC-AS-11BR	11BR009	Collection	Baseline
CPTAC-AS-11BR	11BR009	Collection	Submission	11BR009	530	Female	Asian	Not Hispanic or Latino	No	No	No	No	Lumpectomy/Mastectomy	2	940	Venipuncture (Vacutainer Apparatus)	1030	Excision	Not Reported/ Unknown	2	1209	300		1210	1	1209	300		1210	1																2	1209	250
CPTAC-AS-11BR	11BR010	Collection	Baseline
CPTAC-AS-11BR	11BR010	Collection	Submission	11BR010	427	Female	Asian	Not Hispanic or Latino	No	No	No	No	Lumpectomy/Mastectomy	2	1500	Venipuncture (Vacutainer Apparatus)	1610	Excision	Not Reported/ Unknown	2	1700	250		1710	10	1700	250		1710	10																2	1700	250
CPTAC-AS-11BR	11BR011	Collection	Baseline
CPTAC-AS-11BR	11BR011	Collection	Submission	11BR011	858	Female	Asian	Not Hispanic or Latino	No	No	No	No	Lumpectomy/Mastectomy	2	1400	Venipuncture (Syringe)	1450	Excision	Not Reported/ Unknown	2	1530	220		1540	10	1530	220		1540	10																2	1530	210
CPTAC-AS-11BR	11BR012	Collection	Baseline
CPTAC-AS-11BR	11BR012	Collection	Submission	11BR012	924	Female	White	Not Hispanic or Latino	No	No	No	No	Lumpectomy/Mastectomy	2	905	Venipuncture (Vacutainer Apparatus)	1215	Excision	Not Reported/ Unknown	2	1242	700		1251	9	1242	700		1251	9																2	1242	500
CPTAC-AS-11BR	11BR013	Collection	Baseline
CPTAC-AS-11BR	11BR013	Collection	Submission	11BR013	840	Female	White	Not Hispanic or Latino	No	No	No	No	Lumpectomy/Mastectomy	2	730	Venipuncture (Vacutainer Apparatus)	1345	Excision	Not Reported/ Unknown	2	1401	380		1410	9	1401	370		1410	9																2	1401	400
CPTAC-AS-11BR	11BR014	Collection	Baseline
CPTAC-AS-11BR	11BR014	Collection	Submission	11BR014	476	Female	White	Not Hispanic or Latino	No	No	No	No	Lumpectomy/Mastectomy	2	905	Venipuncture (Vacutainer Apparatus)	1400	Excision	Not Reported/ Unknown	2	1510	210		1521	11	1510	220		1521	11																2	1510	200
CPTAC-AS-11BR	11BR015	Collection	Baseline
CPTAC-AS-11BR	11BR015	Collection	Submission	11BR015	720	Female	White	Not Hispanic or Latino	No	No	No	No	Lumpectomy/Mastectomy	2	715	Venipuncture (Vacutainer Apparatus)	1215	Excision	Not Reported/ Unknown	2	1234	200		1246	12	1234	180		1246	12																2	1234	220
CPTAC-AS-11BR	11BR016	Collection	Baseline
CPTAC-AS-11BR	11BR016	Collection	Submission	11BR016	371	Female	White	Not Hispanic or Latino	No	No	No	No	Lumpectomy/Mastectomy	2	729	Venipuncture (Vacutainer Apparatus)	1040	Excision	Not Reported/ Unknown	2	1058	240		1110	12	1058	250		1110	12																2	1058	300
CPTAC-AS-11BR	11BR017	Collection	Baseline
CPTAC-AS-11BR	11BR017	Collection	Submission	11BR017	897	Female	White	Not Hispanic or Latino	No	No	No	No	Lumpectomy/Mastectomy	2	714	Venipuncture (Vacutainer Apparatus)	1310	Excision	Not Reported/ Unknown	2	1350	280		1401	11	1350	320		1401	11																2	1350	240
CPTAC-AS-11BR	11BR018	Collection	Baseline
CPTAC-AS-11BR	11BR018	Collection	Submission	11BR018	653	Female	White	Not Hispanic or Latino	No	No	No	No	Lumpectomy/Mastectomy	2	729	Venipuncture (Vacutainer Apparatus)	1255	Excision	Not Reported/ Unknown	2	1301	260		1312	11	1301	280		1312	11																2	1301	240
CPTAC-AS-11BR	11BR019	Collection	Baseline
CPTAC-AS-11BR	11BR019	Collection	Submission	11BR019	735	Female	White	Not Hispanic or Latino	No	No	No	No	Lumpectomy/Mastectomy	2	730	Venipuncture (Vacutainer Apparatus)	1555	Excision	Not Reported/ Unknown	2	1620	320		1632	12	1620	280		1632	12																2	1620	140
CPTAC-AS-11BR	11BR020	Collection	Baseline
CPTAC-AS-11BR	11BR020	Collection	Submission	11BR020	450	Female	White	Not Hispanic or Latino	No	No	No	No	Lumpectomy/Mastectomy	2	815	Venipuncture (Vacutainer Apparatus)	1050	Excision	Not Reported/ Unknown	2	1120	140		1130	10	1120	160		1130	10																2	1120	160
CPTAC-AS-11BR	11BR022	Collection	Baseline
CPTAC-AS-11BR	11BR022	Collection	Submission	11BR022	584	Female	White	Not Hispanic or Latino	No	No	No	No	Lumpectomy/Mastectomy	2	900	Venipuncture (Vacutainer Apparatus)	1000	Excision	Not Reported/ Unknown	2	1020	300		1027	7	1020	400		1027	7																2	1020	400
CPTAC-AS-11BR	11BR023	Collection	Baseline
CPTAC-AS-11BR	11BR023	Collection	Submission	11BR023	702	Female	White	Not Hispanic or Latino	No	No	No	No	Lumpectomy/Mastectomy	2	840	Venipuncture (Vacutainer Apparatus)	1000	Excision	Not Reported/ Unknown	2	1040	700		1046	6	1040	1000		1046	6																2	1040	700
CPTAC-AS-11BR	11BR024	Collection	Baseline
CPTAC-AS-11BR	11BR024	Collection	Submission	11BR024	969	Female	White	Not Hispanic or Latino	No	No	No	No	Lumpectomy/Mastectomy	2	759	Venipuncture (Vacutainer Apparatus)	1315	Excision	Not Reported/ Unknown	2	1333	700		1340	7	1333	1000		1340	7																2	1333	200
CPTAC-AS-11BR	11BR025	Collection	Baseline
CPTAC-AS-11BR	11BR025	Collection	Submission	11BR025	929	Female	White	Not Hispanic or Latino	No	No	No	No	Lumpectomy/Mastectomy	2	800	Venipuncture (Vacutainer Apparatus)	952	Excision	Not Reported/ Unknown	2	1027	600		1035	8	1027	900		1035	8																2	1027	500
CPTAC-AS-11BR	11BR027	Collection	Baseline
CPTAC-AS-11BR	11BR027	Collection	Submission	11BR027	914	Female	White	Not Hispanic or Latino	No	No	No	No	Lumpectomy/Mastectomy	2	800	Venipuncture (Vacutainer Apparatus)	1015	Excision	Not Reported/ Unknown	2	1037	600		1048	11	1037	400		1048	11																2	1037	600
CPTAC-AS-11BR	11BR028	Collection	Baseline
CPTAC-AS-11BR	11BR028	Collection	Submission	11BR028	664	Female	White	Not Hispanic or Latino	No	No	No	No	Lumpectomy/Mastectomy	2	900	Venipuncture (Vacutainer Apparatus)	1310	Excision	Not Reported/ Unknown	2	1340	500		1350	10	1340	600		1350	10																2	1340	400
CPTAC-AS-11BR	11BR030	Collection	Baseline
CPTAC-AS-11BR	11BR030	Collection	Submission	11BR030	609	Female	Asian	Not Hispanic or Latino	No	No	No	No	Lumpectomy/Mastectomy	2	1000	Venipuncture (Syringe)	1600	Excision	Not Reported/ Unknown	2	1630	250		1645	15	1630	250		1645	15																2	1630	200
CPTAC-AS-11BR	11BR031	Collection	Baseline
CPTAC-AS-11BR	11BR031	Collection	Submission	11BR031	600	Female	Asian	Not Hispanic or Latino	No	No	No	No	Lumpectomy/Mastectomy	2	1015	Venipuncture (Vacutainer Apparatus)	1100	Excision	Not Reported/ Unknown	2	1135	200		1145	10	1135	200		1145	10																2	1135	200
CPTAC-AS-11BR	11BR032	Collection	Baseline
CPTAC-AS-11BR	11BR032	Collection	Submission	11BR032	597	Female	Asian	Not Hispanic or Latino	No	No	No	No	Lumpectomy/Mastectomy	2	1040	Venipuncture (Syringe)	1130	Excision	Not Reported/ Unknown	2	1210	200		1225	15	1210	200		1225	15																2	1210	200
CPTAC-AS-11BR	11BR036	Collection	Baseline
CPTAC-AS-11BR	11BR036	Collection	Submission	11BR036	619	Female	Asian	Not Hispanic or Latino	No	No	No	No	Lumpectomy/Mastectomy	2	1200	Venipuncture (Syringe)	1300	Excision	Not Reported/ Unknown	2	1335	200		1350	15	1335	200		1350	15																2	1335	200
CPTAC-AS-11BR	11BR038	Collection	Baseline
CPTAC-AS-11BR	11BR038	Collection	Submission	11BR038	569	Female	Asian	Not Hispanic or Latino	No	No	No	No	Lumpectomy/Mastectomy	2	1100	Venipuncture (Syringe)	1150	Excision	Not Reported/ Unknown	2	1220	240		1230	10	1220	240		1230	10																2	1220	235
CPTAC-AS-11BR	11BR040	Collection	Baseline
CPTAC-AS-11BR	11BR040	Collection	Submission	11BR040	814	Female	Asian	Not Hispanic or Latino	No	No	No	No	Lumpectomy/Mastectomy	2	1000	Venipuncture (Syringe)	1230	Excision	Not Reported/ Unknown	2	1310	235		1315	5	1310	235		1315	5																2	1310	240
CPTAC-AS-11BR	11BR042	Collection	Baseline
CPTAC-AS-11BR	11BR042	Collection	Submission	11BR042	857	Female	White	Not Hispanic or Latino	No	No	No	No	Lumpectomy/Mastectomy	2	900	Venipuncture (Vacutainer Apparatus)	955	Excision	Not Reported/ Unknown	2	1031	500		1039	8	1031	500		1039	8																2	1031	400
CPTAC-AS-11BR	11BR043	Collection	Baseline
CPTAC-AS-11BR	11BR043	Collection	Submission	11BR043	440	Female	White	Not Hispanic or Latino	No	No	No	No	Lumpectomy/Mastectomy	2	1200	Venipuncture (Vacutainer Apparatus)	1400	Excision	Not Reported/ Unknown	2	1459	400		1507	8	1459	200		1507	8																2	1459	200
CPTAC-AS-11BR	11BR044	Collection	Baseline
CPTAC-AS-11BR	11BR044	Collection	Submission	11BR044	576	Female	White	Not Hispanic or Latino	No	No	No	No	Lumpectomy/Mastectomy	2	759	Venipuncture (Vacutainer Apparatus)	1215	Excision	Not Reported/ Unknown	2	1300	200		1310	10	1300	400		1310	10																2	1300	200
CPTAC-AS-11BR	11BR047	Collection	Baseline
CPTAC-AS-11BR	11BR047	Collection	Submission	11BR047	710	Female	Asian	Not Hispanic or Latino	No	No	No	No	Lumpectomy/Mastectomy	2	1050	Venipuncture (Syringe)	1140	Excision	Not Reported/ Unknown	2	1235	250		1250	15	1235	250		1250	15																2	1235	200
CPTAC-AS-11BR	11BR049	Collection	Baseline
CPTAC-AS-11BR	11BR049	Collection	Submission	11BR049	550	Female	Asian	Not Hispanic or Latino	No	No	No	No	Lumpectomy/Mastectomy	2	900	Venipuncture (Syringe)	950	Excision	Not Reported/ Unknown	2	1040	250		1050	10	1040	250		1050	10																2	1040	200
CPTAC-AS-11BR	11BR050	Collection	Baseline
CPTAC-AS-11BR	11BR050	Collection	Submission	11BR050	648	Female	Asian	Not Hispanic or Latino	No	No	No	No	Lumpectomy/Mastectomy	2	1015	Venipuncture (Syringe)	1110	Excision	Not Reported/ Unknown	2	1205	250		1215	10	1205	250		1215	10																2	1205	200
CPTAC-AS-11BR	11BR051	Collection	Baseline
CPTAC-AS-11BR	11BR051	Collection	Submission	11BR051	785	Female	White	Not Hispanic or Latino	No	No	No	No	Lumpectomy/Mastectomy	2	758	Venipuncture (Vacutainer Apparatus)	1000	Excision	Not Reported/ Unknown	2	1040	500		1050	10	1040	400		1050	10																2	1040	300
CPTAC-AS-11BR	11BR053	Collection	Baseline
CPTAC-AS-11BR	11BR053	Collection	Submission	11BR053	743	Female	White	Not Hispanic or Latino	No	No	No	No	Lumpectomy/Mastectomy	2	800	Venipuncture (Vacutainer Apparatus)	1030	Excision	Not Reported/ Unknown	2	1107	500		1117	10	1107	600		1117	10																2	1107	500
CPTAC-AS-11BR	11BR054	Collection	Baseline
CPTAC-AS-11BR	11BR054	Collection	Submission	11BR054	1013	Female	White	Not Hispanic or Latino	No	No	No	No	Lumpectomy/Mastectomy	2	900	Venipuncture (Vacutainer Apparatus)	1050	Excision	Not Reported/ Unknown	2	1134	500		1143	9	1134	600		1143	9																2	1134	500
CPTAC-AS-11BR	11BR055	Collection	Baseline
CPTAC-AS-11BR	11BR055	Collection	Submission	11BR055	675	Female	White	Not Hispanic or Latino	No	No	No	No	Lumpectomy/Mastectomy	2	1000	Venipuncture (Vacutainer Apparatus)	1235	Excision	Not Reported/ Unknown	2	1315	500		1323	8	1315	500		1323	8																2	1315	500
CPTAC-AS-11BR	11BR056	Collection	Baseline
CPTAC-AS-11BR	11BR056	Collection	Submission	11BR056	634	Female	Asian	Not Hispanic or Latino	No	No	No	No	Lumpectomy/Mastectomy	2	1230	Venipuncture (Syringe)	1330	Excision	Not Reported/ Unknown	2	1415	300		1430	15	1415	300		1430	15																2	1415	250
CPTAC-AS-11BR	11BR057	Collection	Baseline
CPTAC-AS-11BR	11BR057	Collection	Submission	11BR057	622	Female	Asian	Not Hispanic or Latino	No	No	No	No	Lumpectomy/Mastectomy	2	915	Venipuncture (Syringe)	1010	Excision	Not Reported/ Unknown	2	1100	200		1115	15	1100	200		1115	15																2	1100	200
CPTAC-AS-11BR	11BR058	Collection	Baseline
CPTAC-AS-11BR	11BR058	Collection	Submission	11BR058	787	Female	Asian	Not Hispanic or Latino	No	No	No	No	Lumpectomy/Mastectomy	2	1000	Venipuncture (Syringe)	1040	Excision	Not Reported/ Unknown	2	1125	240		1130	5	1125	240		1130	5																2	1125	220
CPTAC-AS-11BR	11BR059	Collection	Baseline
CPTAC-AS-11BR	11BR059	Collection	Submission	11BR059	551	Female	Asian	Not Hispanic or Latino	No	No	No	No	Lumpectomy/Mastectomy	2	900	Venipuncture (Syringe)	1120	Excision	Not Reported/ Unknown	2	1215	235		1220	5	1215	235		1220	5																2	1215	215
CPTAC-AS-11BR	11BR060	Collection	Baseline
CPTAC-AS-11BR	11BR060	Collection	Submission	11BR060	634	Female	Asian	Not Hispanic or Latino	No	No	No	No	Lumpectomy/Mastectomy	2	830	Venipuncture (Syringe)	1130	Excision	Not Reported/ Unknown	2	1220	240		1225	5	1220	240		1225	5																2	1220	210
CPTAC-AS-11BR	11BR072	Collection	Baseline
CPTAC-AS-11BR	11BR072	Collection	Submission	11BR072	848	Female	White	Not Hispanic or Latino	No	No	No	No	Lumpectomy/Mastectomy	2	800	Venipuncture (Vacutainer Apparatus)	1130	Excision	Not Reported/ Unknown	2	1140	500		1145	5	1140	500		1145	5																2	1140	300
CPTAC-AS-11BR	11BR073	Collection	Baseline
CPTAC-AS-11BR	11BR073	Collection	Submission	11BR073	775	Female	White	Not Hispanic or Latino	No	No	No	No	Lumpectomy/Mastectomy	2	1000	Venipuncture (Vacutainer Apparatus)	1410	Excision	Not Reported/ Unknown	2	1428	600		1433	5	1428	500		1433	5																2	1428	600
CPTAC-AS-11BR	11BR074	Collection	Baseline
CPTAC-AS-11BR	11BR074	Collection	Submission	11BR074	794	Female	White	Not Hispanic or Latino	No	No	No	No	Lumpectomy/Mastectomy	2	800	Venipuncture (Vacutainer Apparatus)	1030	Excision	Not Reported/ Unknown	2	1115	800		1120	5	1115	900		1120	5																2	1115	700
CPTAC-AS-11BR	11BR075	Collection	Baseline
CPTAC-AS-11BR	11BR075	Collection	Submission	11BR075	953	Female	White	Not Hispanic or Latino	No	No	No	No	Lumpectomy/Mastectomy	2	900	Venipuncture (Vacutainer Apparatus)	1145	Excision	Not Applicable	2	1240	700		1245	5	1240	700		1245	5																2	1240	800
CPTAC-AS-11BR	11BR076	Collection	Baseline
CPTAC-AS-11BR	11BR076	Collection	Submission	11BR076	624	Female	White	Not Hispanic or Latino	No	No	No	No	Lumpectomy/Mastectomy	2	900	Venipuncture (Vacutainer Apparatus)	1340	Excision	Not Applicable	2	1427	400		1433	6	1427	500		1433	6																2	1427	400
CPTAC-AS-11BR	11BR078	Collection	Baseline
CPTAC-AS-11BR	11BR078	Collection	Submission	11BR078	776	Female	White	Not Hispanic or Latino	No	No	No	No	Lumpectomy/Mastectomy	2	1000	Venipuncture (Vacutainer Apparatus)	1255	Excision		2	1304	400		1310	6	1304	200		1310	6																2	1304	300
CPTAC-AS-11BR	11BR080	Collection	Baseline
CPTAC-AS-11BR	11BR080	Collection	Submission	11BR080	820	Female	White	Not Hispanic or Latino	No	No	No	No	Lumpectomy/Mastectomy	2	900	Venipuncture (Vacutainer Apparatus)	1140	Excision	Not Applicable	2	1224	600		1229	5	1224	500		1229	5																2	1224	500
CPTAC-UK-13BR	13BR009	Collection	Baseline
CPTAC-UK-13BR	13BR009	Collection	Submission	13BR009	900	Female	White	Not Hispanic or Latino	No	No	No	No	Lumpectomy/Mastectomy	2	723	IV Catheter	755	Excision	Not Applicable	5	956	98		1018	22	956	121		1018	22	956	82		1018	22	956	108		1018	22	956	42		1018	22	3	956	84
CPTAC-MO-14BR	14BR005	Collection	Baseline
CPTAC-MO-14BR	14BR005	Collection	Submission	14BR005	940	Female	White	Not Hispanic or Latino	No	No	No	No	Lumpectomy/Mastectomy	2	1739	Venipuncture (Vacutainer Apparatus)	849	Excision	N/A	3	1012	156		1024	12	1012	104		1025	13	1012	188.4		1025	13											3	1012	137.6
CPTAC-MO-14BR	14BR008	Collection	Baseline
CPTAC-MO-14BR	14BR008	Collection	Submission	14BR008	796	Female	White	Not Hispanic or Latino	No	No	No	No	Lumpectomy/Mastectomy	2	1610	Venipuncture (Vacutainer Apparatus)	1006	Excision	N/A	3	1118	250.1		1140	22	1118	140.4		1141	23	1118	245.3		1142	24											3	1118	196.8
CPTAC-MO-14BR	14BR014	Collection	Baseline
CPTAC-MO-14BR	14BR014	Collection	Submission	14BR014	710	Female	White	Not Evaluated	No	No	No	No	Lumpectomy/Mastectomy	2	1405	Venipuncture (Vacutainer Apparatus)	713	Excision	N/A	4	842	124.1		900	18	842	175.7		902	20	842	126		903	21	842	111.9		904	22						3	842	152.6
CPTAC-AE-15BR	15BR003	Collection	Baseline
CPTAC-AE-15BR	15BR003	Collection	Submission	15BR003	895	Female	White	Not Hispanic or Latino	No	No	No	No	Lumpectomy/Mastectomy	2	1250	Venipuncture (Vacutainer Apparatus)	1420	Excision	not applicable	3	1523	1060		1524	1	1524	1060		1524	0	1526	620		1526	0											3	1529	1050
CPTAC-IL-16BR	16BR012	Collection	Baseline
CPTAC-IL-16BR	16BR012	Collection	Submission	16BR012	570	Female	White	Not Hispanic or Latino	No	No	No	No	Lumpectomy/Mastectomy	2	800	Venipuncture (Vacutainer Apparatus)	1130	Excision		3	1205	500		1225	20	1205	500		1225	20	1205	580		1225	20											3	1205	530
CPTAC-CL-18BR	18BR002	Collection	Baseline
CPTAC-CL-18BR	18BR002	Collection	Submission	18BR002	769	Female	White	Not Hispanic or Latino	No	No	No	No	Lumpectomy/Mastectomy	2	1100	Venipuncture (Vacutainer Apparatus)	1240	Excision	Not Applicable	1	1320	500		1331	11																					1	1320	700
CPTAC-CL-18BR	18BR003	Collection	Baseline
CPTAC-CL-18BR	18BR003	Collection	Submission	18BR003	790	Female	White	Not Hispanic or Latino	No	No	No	No	Lumpectomy/Mastectomy	2	900	Venipuncture (Vacutainer Apparatus)	1050	Excision	Not Applicable	1	1108	600		1115	7																					1	1108	500
CPTAC-CL-18BR	18BR004	Collection	Baseline
CPTAC-CL-18BR	18BR004	Collection	Submission	18BR004	921	Female	White	Not Hispanic or Latino	No	No	No	No	Lumpectomy/Mastectomy	2	900	Venipuncture (Vacutainer Apparatus)	1230	Excision	Not Applicable	1	1259	500		1307	8																					1	1259	600
CPTAC-CL-18BR	18BR006	Collection	Baseline
CPTAC-CL-18BR	18BR006	Collection	Submission	18BR006	748	Female	White	Not Hispanic or Latino	No	No	No	No	Lumpectomy/Mastectomy	2	1200	Venipuncture (Vacutainer Apparatus)	1420	Excision	Not Applicable	1	1448	600		1456	8																					1	1448	500
CPTAC-CL-18BR	18BR007	Collection	Baseline
CPTAC-CL-18BR	18BR007	Collection	Submission	18BR007	768	Female	White	Not Hispanic or Latino	No	No	No	No	Lumpectomy/Mastectomy	2	930	Venipuncture (Vacutainer Apparatus)	1030	Excision	Not Applicable	1	1040	300		1051	11																					1	1040	300
CPTAC-CL-18BR	18BR009	Collection	Baseline
CPTAC-CL-18BR	18BR009	Collection	Submission	18BR009	762	Female	White	Not Hispanic or Latino	No	No	No	No	Lumpectomy/Mastectomy	2	800	Venipuncture (Vacutainer Apparatus)	1340	Excision	Not Applicable	1	1420	600		1427	7																					1	1420	800
CPTAC-CL-18BR	18BR010	Collection	Baseline
CPTAC-CL-18BR	18BR010	Collection	Submission	18BR010	492	Female	White	Not Hispanic or Latino	No	No	No	No	Lumpectomy/Mastectomy	2	900	Venipuncture (Vacutainer Apparatus)	1040	Excision	Not Applicable	1	1114	500		1119	5																					1	1114	700
CPTAC-CL-18BR	18BR016	Collection	Baseline
CPTAC-CL-18BR	18BR016	Collection	Submission	18BR016	885	Female	White	Not Hispanic or Latino	No	No	No	No	Lumpectomy/Mastectomy	2	1040	Venipuncture (Vacutainer Apparatus)	1110	Excision	Not Applicable	2	1245	500		1254	9	1245	400		1254	9																2	1252	400
CPTAC-CL-18BR	18BR017	Collection	Baseline
CPTAC-CL-18BR	18BR017	Collection	Submission	18BR017	872	Female	White	Not Hispanic or Latino	No	No	No	No	Lumpectomy/Mastectomy	2	840	Venipuncture (Vacutainer Apparatus)	911	Excision	Not Applicable	2	1245	300		1259	14	1245	300		1259	14																2	1248	400
CPTAC-CL-18BR	18BR019	Collection	Baseline
CPTAC-CL-18BR	18BR019	Collection	Submission	18BR019	817	Female	White	Not Hispanic or Latino	No	No	No	No	Lumpectomy/Mastectomy	2	855	Venipuncture (Vacutainer Apparatus)	928	Excision	Not Applicable	2	1035	500		1048	13	1035	400		1048	13																2	1038	500
CPTAC-JC-20BR	20BR001	Collection	Baseline
CPTAC-JC-20BR	20BR001	Collection	Submission	20BR001	986	Female	Black or African American	Not Hispanic or Latino	No	No	No	No	Lumpectomy/Mastectomy	2	847	Venipuncture (Vacutainer Apparatus)	1105	Excision	Not Applicable	3	1216	80		1238	22	1216	81		1238	22	1216	79		1238	22											3	1216	87
CPTAC-JC-20BR	20BR002	Collection	Baseline
CPTAC-JC-20BR	20BR002	Collection	Submission	20BR002	1144	Female	White	Not Hispanic or Latino	No	No	No	No	Lumpectomy/Mastectomy	2	1200	Venipuncture (Syringe)	1239	Excision	Not Applicable	3	1402	140		1418	16	1402	200		1418	16	1402	230		1418	16											3	1402	160
CPTAC-JC-20BR	20BR005	Collection	Baseline
CPTAC-JC-20BR	20BR005	Collection	Submission	20BR005	568	Female	Black or African American	Not Hispanic or Latino	No	No	No	No	Lumpectomy/Mastectomy	2	1209	Venipuncture (Vacutainer Apparatus)	1139	Excision	Not Applicable	3	1240	100		1306	26	1240	110		1306	26	1240	140		1306	26											3	1240	120
CPTAC-JC-20BR	20BR006	Collection	Baseline
CPTAC-JC-20BR	20BR006	Collection	Submission	20BR006	786	Female	White	Not Hispanic or Latino	No	No	No	No	Lumpectomy/Mastectomy	2	1138	Venipuncture (Vacutainer Apparatus)	912	Excision	Not Reported/ Unknown	4	1009	190		1027	18	1009	270		1027	18	1009	310		1027	18	1009	170		1027	18						3	1009	150
CPTAC-JC-20BR	20BR007	Collection	Baseline
CPTAC-JC-20BR	20BR007	Collection	Submission	20BR007	660	Female	Black or African American	Not Hispanic or Latino	No	No	No	No	Lumpectomy/Mastectomy	2	918	Venipuncture (Vacutainer Apparatus)	952	Excision	Not Reported/ Unknown	3	1109	110		1125	16	1109	100		1125	16	1109	280		1128	19											3	1109	340
CPTAC-JC-20BR	20BR008	Collection	Baseline
CPTAC-JC-20BR	20BR008	Collection	Submission	20BR008	863	Female	Black or African American	Not Hispanic or Latino	No	No	No	No	Lumpectomy/Mastectomy	2	1220	Venipuncture (Vacutainer Apparatus)	1021	Excision	Not Performed	3	1114	160		1125	11	1114	220		1125	11	1114	270		1125	11											3	1114	200
CPTAC-BO-21BR	21BR001	Collection	Submission	21BR001	1032	Female	White	Hispanic or Latino	No	No	No	No	Lumpectomy/Mastectomy	2	1315	Venipuncture (Vacutainer Apparatus)	1433	Excision		5	1535	100		1555	20	1535	100		1555	20	1535	100		1555	20	1535	100		1555	20	1535	100		1555	20	3	1535	100
CPTAC-BO-21BR	21BR002	Collection	Submission	21BR002	1032	Female	White	Hispanic or Latino	No	No	No	No	Lumpectomy/Mastectomy	2	1000	Venipuncture (Vacutainer Apparatus)	1313	Excision		3	1402	100		1423	21	1402	100		1423	21	1402	200		1423	21											3	1402	500
CPTAC-BO-21BR	21BR010	Collection	Baseline
CPTAC-BO-21BR	21BR010	Collection	Submission	21BR010	852	Female	White	Hispanic or Latino	No	No	No	No	Lumpectomy/Mastectomy	2	1230	Venipuncture (Vacutainer Apparatus)	1418	Excision	Ultrasound core needle	3	1520	100		1538	18	1520	100		1538	18	1520	100		1538	18											2	1520	300
CPTAC-HF-22BR	22BR005	Collection	Baseline
CPTAC-HF-22BR	22BR005	Collection	Submission	22BR005	552	Female	White	Not Hispanic or Latino	No	No	No	No	Lumpectomy/Mastectomy	2	633	Venipuncture (Vacutainer Apparatus)	814	Excision	N/A	5	900	220		920	20	900	150		920	20	900	275		920	20	900	280		922	22	900	145		922	22	3	900	265
CPTAC-HF-22BR	22BR006	Collection	Baseline
CPTAC-HF-22BR	22BR006	Collection	Submission	22BR006	660	Female	Black or African American	Not Hispanic or Latino	No	No	No	No	Lumpectomy/Mastectomy	2	938	Venipuncture (Vacutainer Apparatus)	1100	Excision	na	5	1220	250	NA	1245	25	1220	285	NA	1245	25	1220	325	NA	1246	26	1220	310	NA	1246	26	1220	225	NA	1246	26	5	1220	420	NA
CPTAC-OL-09BR	09BR001	Collection	Submission	09BR001	739	Female	Black or African American	Not Hispanic or Latino	No	No	No	No	Lumpectomy/Mastectomy	2	850	IV Catheter		Excision		3	1141	64		1155	14	1141	77		1158	17	1141	69		1200	19											3	1141	18
CPTAC-WU-01BR	01BR008	Collection	Submission	01BR008	576	Female	Black or African American	Not Hispanic or Latino	No	No	No	No	Port Placement	1	1050	Venipuncture (Syringe)		Coring	BARD VAC	5	1104	133.3	Good	1105	1	1105	79.5		1106	1	1107	131.5	Good	1107	0	1109	91.5		1109	0	1110	166.3	Good	1111	1	2	1113	104.1
CPTAC-WU-01BR	01BR009	Collection	Submission	01BR009	768	Female	Black or African American	Not Hispanic or Latino	No	No	No	No	Port Placement	0				Coring	BARD VAC	3											852	170.6	Best	852		853	136.1	Best	854		856	125.2	Best	857		4
CPTAC-WU-01BR	01BR010	Collection	Submission	01BR010	780	Female	Black or African American	Not Hispanic or Latino	No	No	No	No	Lumpectomy/Mastectomy	2		Venipuncture (Syringe)		Coring	BARD VAC	3	1505	109	Best	1505	0	1507	106.5		1507	0	1510	133		1511	1											2	1511	107.3	Best
CPTAC-WU-01BR	01BR020	Collection	Submission	01BR020	540	Female	Black or African American	Not Hispanic or Latino	No	No	No	No	Port Placement	1	755	Venipuncture (Syringe)		Coring	BARD VAC	5	910	127.1		911	1	912	121.6	Good	913	1	914	103.6		914	0	918	165.1	Good	919	1	919	167.9	Good	920	1	2	921	113.6
CPTAC-WU-01BR	01BR023	Collection	Submission	01BR023	624	Female	White	Not Hispanic or Latino	No	No	No	No	Lumpectomy/Mastectomy	2	1315	Venipuncture (Syringe)		Coring	BARD VAC	5	1520	82		1520	0	1521	110	Good	1521	0	1522	70		1522	0	1522	115		1523	1	1523	117.5		1523	0	2	1525	141
CPTAC-WU-01BR	01BR026	Collection	Submission	01BR026	576	Female	White	Not Hispanic or Latino	No	No	No	No	Port Placement	2	725	Venipuncture (Syringe)	730	Coring	BARD VACORA	3	824	112	Primary	839	15	824	132		839	15	825	127		839	14											3	828	125.3
CPTAC-BO-21BR	21BR001	Collection	Submission	21BR001	1032	Female	White	Hispanic or Latino	No	No	No	No	Lumpectomy/Mastectomy	2	1315	Venipuncture (Vacutainer Apparatus)	1433	Excision		5	1535	100		1555	20	1535	100		1555	20	1535	100		1555	20	1535	100		1555	20	1535	100		1555	20	3	1535	100
CPTAC-BO-21BR	21BR002	Collection	Submission	21BR002	1032	Female	White	Hispanic or Latino	No	No	No	No	Lumpectomy/Mastectomy	2	1000	Venipuncture (Vacutainer Apparatus)	1313	Excision		3	1402	100		1423	21	1402	100		1423	21	1402	200		1423	21											3	1402	500
[truncated: 62 more columns]

[truncated: 2 more sheets: J.S043 sample information, K.S044 sample information]
