# Supplementary material for: Increased expression of peptides from non-coding genes in cancer proteomics datasets suggests potential tumor neoantigens
Source: Commun Biol. 2021 Apr 22;4:496. doi: 10.1038/s42003-021-02007-2 (PMC8062694; doi:10.1038/s42003-021-02007-2)
Supplement: Supplementary file 4 — Supplementary Data 1–2 [file 42003_2021_2007_MOESM4_ESM.zip › Supplementary data/Supplementary Data 1 Table 2.xlsx]

## Sheet: All novel peptides(health)
Note:representative tissue-specific pseudogenes/ lncRNAs were highlighted
Tissue_type	Mod.peptide	Sequence	Protein	GeneName	Description	Protein.1	chr	start	end	strand	from.SNPdb	blastp_category	blastp_match	identity	peplen	sub_pos	Nterm.seq.3aa.	aligned_seq	Cterm.seq.3aa.	alignlen	mismatch	gap	blat_category	blat_match	anovar_category	associated_gene	phastcon_max_score	phastcon_mean_score	PhyloCSF.1.score	PhyloCSF.2.score	PhyloCSF.3.score	PhyloCSF.1.score.1	PhyloCSF.2.score.1	PhyloCSF.3.score.1	PhyloCSF_prediction
lung	SSSPATEQSWMENDFDELREEGFRR	SSSPATEQSWMENDFDELREEGFRR	lncRNA_LINC01873:2	lncRNA_LINC01873:2	sp|Q9UN81|LORF1_HUMAN	lncRNA_LINC01873:2_RF2	chr2	66392111	66392185	+	No match in SNP-DB	match to known protein	sp|Q9UN81|LORF1_HUMAN	100	25	NA	KERSSS	SSSPATEQSWMENDFDELREEGFRR	FRRSNY	25	0	0	multiple locations	chr1_25507558_25507633_+;chr1_40365816_40365891_+;chr1_49006991_49007066_+;chr1_49258270_49258345_+;chr1_49283483_49283558_+;chr1_68924465_68924540_+;chr1_71889181_71889256_+;chr1_71514688_71514763_+;chr1_72899744_72899819_+;chr1_80946509_80946584_+;chr1_85749497_85749572_+;chr1_85928046_85928121_+;chr1_88342817_88342892_+;chr1_113498177_113498252_+;chr1_118281863_118281938_+;chr1_121402425_12140…	ncRNA_exonic	LINC01873	NA	NA	NA	NA	NA	NA	NA	NA	no
lung	VSAM+15.995EDEM+15.995NEMKR	VSAMEDEMNEMKR	lncRNA_LINC01873:2	lncRNA_LINC01873:2	sp|Q9UN81|LORF1_HUMAN	lncRNA_LINC01873:2_RF2	chr2	66392390	66392428	+	No match in SNP-DB	match to known protein	sp|Q9UN81|LORF1_HUMAN	100	13	NA	EERVSA	VSAMEDEMNEMKR	MKREGK	13	0	0	unique location	No match found by BLAT	ncRNA_exonic	LINC01873	NA	NA	NA	NA	NA	NA	NA	NA	no
salivary_gland	DSC+57.021QGDSGGPVVC+57.021NGQLQGVVSWGYGC+57.021AQK	DSCQGDSGGPVVCNGQLQGVVSWGYGCAQK	lncRNA_lnc-ADCK2-32:1	PRSS3P1	Protease, Serine 3 Pseudogene 1	lncRNA_lnc-ADCK2-32:1_RF3	chr7	142763480	142763870	+	No match in SNP-DB	map to known protein with 1 aa mismatch	sp|Q8NHM4|TRY6_HUMAN	96.667	30	20	GGKDSC	DSCQGDSGGPVVCNGQLQGIVSWGYGCAQK	AQKRRP	30	1	0	unique location	No match found by BLAT	intergenic	PRSS3P1	1	0.825818	-8.15379	-3.50824	-0.585825	-1.69657	-2.96537	-5.78754	no
adrenal_gland	IQVRLGEHNVEVLEGNEQFINAAK	IQVRLGEHNVEVLEGNEQFINAAK	lncRNA_lnc-ADCK2-32:1	PRSS3P1	Protease, Serine 3 Pseudogene 1	lncRNA_lnc-ADCK2-32:1_RF1	chr7	142762698	142762769	+	No match in SNP-DB	map to known protein with 1 aa mismatch	ENSP00000419912.1|ENST00000492062.1|ENSG00000204983.13|OTTHUMG00000158923.4|OTTHUMT00000352541.2|U66061.37-004|PRSS1|142	95.833	24	10	KSRIQV	IQVRLGEHNIEVLEGNEQFINAAK	AAKIIR	24	1	0	unique location	chr7_142762697_142762769_+	intergenic	PRSS3P1	1	0.589958	-8.30815	-10.4532	4.06949	-0.548085	-9.92158	-7.68087	yes
appendix	IQVRLGEHNVEVLEGNEQFINAAK	IQVRLGEHNVEVLEGNEQFINAAK	lncRNA_lnc-ADCK2-32:1	PRSS3P1	Protease, Serine 3 Pseudogene 1	lncRNA_lnc-ADCK2-32:1_RF1	chr7	142762698	142762769	+	No match in SNP-DB	map to known protein with 1 aa mismatch	ENSP00000419912.1|ENST00000492062.1|ENSG00000204983.13|OTTHUMG00000158923.4|OTTHUMT00000352541.2|U66061.37-004|PRSS1|142	95.833	24	10	KSRIQV	IQVRLGEHNIEVLEGNEQFINAAK	AAKIIR	24	1	0	unique location	chr7_142762697_142762769_+	intergenic	PRSS3P1	1	0.589958	-8.30815	-10.4532	4.06949	-0.548085	-9.92158	-7.68087	yes
brain	IQVRLGEHNVEVLEGNEQFINAAK	IQVRLGEHNVEVLEGNEQFINAAK	lncRNA_lnc-ADCK2-32:1	PRSS3P1	Protease, Serine 3 Pseudogene 1	lncRNA_lnc-ADCK2-32:1_RF1	chr7	142762698	142762769	+	No match in SNP-DB	map to known protein with 1 aa mismatch	ENSP00000419912.1|ENST00000492062.1|ENSG00000204983.13|OTTHUMG00000158923.4|OTTHUMT00000352541.2|U66061.37-004|PRSS1|142	95.833	24	10	KSRIQV	IQVRLGEHNIEVLEGNEQFINAAK	AAKIIR	24	1	0	unique location	chr7_142762697_142762769_+	intergenic	PRSS3P1	1	0.589958	-8.30815	-10.4532	4.06949	-0.548085	-9.92158	-7.68087	yes
colon	IQVRLGEHNVEVLEGNEQFINAAK	IQVRLGEHNVEVLEGNEQFINAAK	lncRNA_lnc-ADCK2-32:1	PRSS3P1	Protease, Serine 3 Pseudogene 1	lncRNA_lnc-ADCK2-32:1_RF1	chr7	142762698	142762769	+	No match in SNP-DB	map to known protein with 1 aa mismatch	ENSP00000419912.1|ENST00000492062.1|ENSG00000204983.13|OTTHUMG00000158923.4|OTTHUMT00000352541.2|U66061.37-004|PRSS1|142	95.833	24	10	KSRIQV	IQVRLGEHNIEVLEGNEQFINAAK	AAKIIR	24	1	0	unique location	chr7_142762697_142762769_+	intergenic	PRSS3P1	1	0.589958	-8.30815	-10.4532	4.06949	-0.548085	-9.92158	-7.68087	yes
duodenum	IQVRLGEHNVEVLEGNEQFINAAK	IQVRLGEHNVEVLEGNEQFINAAK	lncRNA_lnc-ADCK2-32:1	PRSS3P1	Protease, Serine 3 Pseudogene 1	lncRNA_lnc-ADCK2-32:1_RF1	chr7	142762698	142762769	+	No match in SNP-DB	map to known protein with 1 aa mismatch	ENSP00000419912.1|ENST00000492062.1|ENSG00000204983.13|OTTHUMG00000158923.4|OTTHUMT00000352541.2|U66061.37-004|PRSS1|142	95.833	24	10	KSRIQV	IQVRLGEHNIEVLEGNEQFINAAK	AAKIIR	24	1	0	unique location	chr7_142762697_142762769_+	intergenic	PRSS3P1	1	0.589958	-8.30815	-10.4532	4.06949	-0.548085	-9.92158	-7.68087	yes
endometrium	IQVRLGEHNVEVLEGNEQFINAAK	IQVRLGEHNVEVLEGNEQFINAAK	lncRNA_lnc-ADCK2-32:1	PRSS3P1	Protease, Serine 3 Pseudogene 1	lncRNA_lnc-ADCK2-32:1_RF1	chr7	142762698	142762769	+	No match in SNP-DB	map to known protein with 1 aa mismatch	ENSP00000419912.1|ENST00000492062.1|ENSG00000204983.13|OTTHUMG00000158923.4|OTTHUMT00000352541.2|U66061.37-004|PRSS1|142	95.833	24	10	KSRIQV	IQVRLGEHNIEVLEGNEQFINAAK	AAKIIR	24	1	0	unique location	chr7_142762697_142762769_+	intergenic	PRSS3P1	1	0.589958	-8.30815	-10.4532	4.06949	-0.548085	-9.92158	-7.68087	yes
esophagus	IQVRLGEHNVEVLEGNEQFINAAK	IQVRLGEHNVEVLEGNEQFINAAK	lncRNA_lnc-ADCK2-32:1	PRSS3P1	Protease, Serine 3 Pseudogene 1	lncRNA_lnc-ADCK2-32:1_RF1	chr7	142762698	142762769	+	No match in SNP-DB	map to known protein with 1 aa mismatch	ENSP00000419912.1|ENST00000492062.1|ENSG00000204983.13|OTTHUMG00000158923.4|OTTHUMT00000352541.2|U66061.37-004|PRSS1|142	95.833	24	10	KSRIQV	IQVRLGEHNIEVLEGNEQFINAAK	AAKIIR	24	1	0	unique location	chr7_142762697_142762769_+	intergenic	PRSS3P1	1	0.589958	-8.30815	-10.4532	4.06949	-0.548085	-9.92158	-7.68087	yes
fallopian	IQVRLGEHNVEVLEGNEQFINAAK	IQVRLGEHNVEVLEGNEQFINAAK	lncRNA_lnc-ADCK2-32:1	PRSS3P1	Protease, Serine 3 Pseudogene 1	lncRNA_lnc-ADCK2-32:1_RF1	chr7	142762698	142762769	+	No match in SNP-DB	map to known protein with 1 aa mismatch	ENSP00000419912.1|ENST00000492062.1|ENSG00000204983.13|OTTHUMG00000158923.4|OTTHUMT00000352541.2|U66061.37-004|PRSS1|142	95.833	24	10	KSRIQV	IQVRLGEHNIEVLEGNEQFINAAK	AAKIIR	24	1	0	unique location	chr7_142762697_142762769_+	intergenic	PRSS3P1	1	0.589958	-8.30815	-10.4532	4.06949	-0.548085	-9.92158	-7.68087	yes
fat_adipose	IQVRLGEHNVEVLEGNEQFINAAK	IQVRLGEHNVEVLEGNEQFINAAK	lncRNA_lnc-ADCK2-32:1	PRSS3P1	Protease, Serine 3 Pseudogene 1	lncRNA_lnc-ADCK2-32:1_RF1	chr7	142762698	142762769	+	No match in SNP-DB	map to known protein with 1 aa mismatch	ENSP00000419912.1|ENST00000492062.1|ENSG00000204983.13|OTTHUMG00000158923.4|OTTHUMT00000352541.2|U66061.37-004|PRSS1|142	95.833	24	10	KSRIQV	IQVRLGEHNIEVLEGNEQFINAAK	AAKIIR	24	1	0	unique location	chr7_142762697_142762769_+	intergenic	PRSS3P1	1	0.589958	-8.30815	-10.4532	4.06949	-0.548085	-9.92158	-7.68087	yes
gallbladder	IQVRLGEHNVEVLEGNEQFINAAK	IQVRLGEHNVEVLEGNEQFINAAK	lncRNA_lnc-ADCK2-32:1	PRSS3P1	Protease, Serine 3 Pseudogene 1	lncRNA_lnc-ADCK2-32:1_RF1	chr7	142762698	142762769	+	No match in SNP-DB	map to known protein with 1 aa mismatch	ENSP00000419912.1|ENST00000492062.1|ENSG00000204983.13|OTTHUMG00000158923.4|OTTHUMT00000352541.2|U66061.37-004|PRSS1|142	95.833	24	10	KSRIQV	IQVRLGEHNIEVLEGNEQFINAAK	AAKIIR	24	1	0	unique location	chr7_142762697_142762769_+	intergenic	PRSS3P1	1	0.589958	-8.30815	-10.4532	4.06949	-0.548085	-9.92158	-7.68087	yes
heart	IQVRLGEHNVEVLEGNEQFINAAK	IQVRLGEHNVEVLEGNEQFINAAK	lncRNA_lnc-ADCK2-32:1	PRSS3P1	Protease, Serine 3 Pseudogene 1	lncRNA_lnc-ADCK2-32:1_RF1	chr7	142762698	142762769	+	No match in SNP-DB	map to known protein with 1 aa mismatch	ENSP00000419912.1|ENST00000492062.1|ENSG00000204983.13|OTTHUMG00000158923.4|OTTHUMT00000352541.2|U66061.37-004|PRSS1|142	95.833	24	10	KSRIQV	IQVRLGEHNIEVLEGNEQFINAAK	AAKIIR	24	1	0	unique location	chr7_142762697_142762769_+	intergenic	PRSS3P1	1	0.589958	-8.30815	-10.4532	4.06949	-0.548085	-9.92158	-7.68087	yes
kidney	IQVRLGEHNVEVLEGNEQFINAAK	IQVRLGEHNVEVLEGNEQFINAAK	lncRNA_lnc-ADCK2-32:1	PRSS3P1	Protease, Serine 3 Pseudogene 1	lncRNA_lnc-ADCK2-32:1_RF1	chr7	142762698	142762769	+	No match in SNP-DB	map to known protein with 1 aa mismatch	ENSP00000419912.1|ENST00000492062.1|ENSG00000204983.13|OTTHUMG00000158923.4|OTTHUMT00000352541.2|U66061.37-004|PRSS1|142	95.833	24	10	KSRIQV	IQVRLGEHNIEVLEGNEQFINAAK	AAKIIR	24	1	0	unique location	chr7_142762697_142762769_+	intergenic	PRSS3P1	1	0.589958	-8.30815	-10.4532	4.06949	-0.548085	-9.92158	-7.68087	yes
liver	IQVRLGEHNVEVLEGNEQFINAAK	IQVRLGEHNVEVLEGNEQFINAAK	lncRNA_lnc-ADCK2-32:1	PRSS3P1	Protease, Serine 3 Pseudogene 1	lncRNA_lnc-ADCK2-32:1_RF1	chr7	142762698	142762769	+	No match in SNP-DB	map to known protein with 1 aa mismatch	ENSP00000419912.1|ENST00000492062.1|ENSG00000204983.13|OTTHUMG00000158923.4|OTTHUMT00000352541.2|U66061.37-004|PRSS1|142	95.833	24	10	KSRIQV	IQVRLGEHNIEVLEGNEQFINAAK	AAKIIR	24	1	0	unique location	chr7_142762697_142762769_+	intergenic	PRSS3P1	1	0.589958	-8.30815	-10.4532	4.06949	-0.548085	-9.92158	-7.68087	yes
lung	IQVRLGEHNVEVLEGNEQFINAAK	IQVRLGEHNVEVLEGNEQFINAAK	lncRNA_lnc-ADCK2-32:1	PRSS3P1	Protease, Serine 3 Pseudogene 1	lncRNA_lnc-ADCK2-32:1_RF1	chr7	142762698	142762769	+	No match in SNP-DB	map to known protein with 1 aa mismatch	ENSP00000419912.1|ENST00000492062.1|ENSG00000204983.13|OTTHUMG00000158923.4|OTTHUMT00000352541.2|U66061.37-004|PRSS1|142	95.833	24	10	KSRIQV	IQVRLGEHNIEVLEGNEQFINAAK	AAKIIR	24	1	0	unique location	chr7_142762697_142762769_+	intergenic	PRSS3P1	1	0.589958	-8.30815	-10.4532	4.06949	-0.548085	-9.92158	-7.68087	yes
ovary	IQVRLGEHNVEVLEGNEQFINAAK	IQVRLGEHNVEVLEGNEQFINAAK	lncRNA_lnc-ADCK2-32:1	PRSS3P1	Protease, Serine 3 Pseudogene 1	lncRNA_lnc-ADCK2-32:1_RF1	chr7	142762698	142762769	+	No match in SNP-DB	map to known protein with 1 aa mismatch	ENSP00000419912.1|ENST00000492062.1|ENSG00000204983.13|OTTHUMG00000158923.4|OTTHUMT00000352541.2|U66061.37-004|PRSS1|142	95.833	24	10	KSRIQV	IQVRLGEHNIEVLEGNEQFINAAK	AAKIIR	24	1	0	unique location	chr7_142762697_142762769_+	intergenic	PRSS3P1	1	0.589958	-8.30815	-10.4532	4.06949	-0.548085	-9.92158	-7.68087	yes
pituitary	IQVRLGEHNVEVLEGNEQFINAAK	IQVRLGEHNVEVLEGNEQFINAAK	lncRNA_lnc-ADCK2-32:1	PRSS3P1	Protease, Serine 3 Pseudogene 1	lncRNA_lnc-ADCK2-32:1_RF1	chr7	142762698	142762769	+	No match in SNP-DB	map to known protein with 1 aa mismatch	ENSP00000419912.1|ENST00000492062.1|ENSG00000204983.13|OTTHUMG00000158923.4|OTTHUMT00000352541.2|U66061.37-004|PRSS1|142	95.833	24	10	KSRIQV	IQVRLGEHNIEVLEGNEQFINAAK	AAKIIR	24	1	0	unique location	chr7_142762697_142762769_+	intergenic	PRSS3P1	1	0.589958	-8.30815	-10.4532	4.06949	-0.548085	-9.92158	-7.68087	yes
placenta	IQVRLGEHNVEVLEGNEQFINAAK	IQVRLGEHNVEVLEGNEQFINAAK	lncRNA_lnc-ADCK2-32:1	PRSS3P1	Protease, Serine 3 Pseudogene 1	lncRNA_lnc-ADCK2-32:1_RF1	chr7	142762698	142762769	+	No match in SNP-DB	map to known protein with 1 aa mismatch	ENSP00000419912.1|ENST00000492062.1|ENSG00000204983.13|OTTHUMG00000158923.4|OTTHUMT00000352541.2|U66061.37-004|PRSS1|142	95.833	24	10	KSRIQV	IQVRLGEHNIEVLEGNEQFINAAK	AAKIIR	24	1	0	unique location	chr7_142762697_142762769_+	intergenic	PRSS3P1	1	0.589958	-8.30815	-10.4532	4.06949	-0.548085	-9.92158	-7.68087	yes
prostate	IQVRLGEHNVEVLEGNEQFINAAK	IQVRLGEHNVEVLEGNEQFINAAK	lncRNA_lnc-ADCK2-32:1	PRSS3P1	Protease, Serine 3 Pseudogene 1	lncRNA_lnc-ADCK2-32:1_RF1	chr7	142762698	142762769	+	No match in SNP-DB	map to known protein with 1 aa mismatch	ENSP00000419912.1|ENST00000492062.1|ENSG00000204983.13|OTTHUMG00000158923.4|OTTHUMT00000352541.2|U66061.37-004|PRSS1|142	95.833	24	10	KSRIQV	IQVRLGEHNIEVLEGNEQFINAAK	AAKIIR	24	1	0	unique location	chr7_142762697_142762769_+	intergenic	PRSS3P1	1	0.589958	-8.30815	-10.4532	4.06949	-0.548085	-9.92158	-7.68087	yes
rectum	IQVRLGEHNVEVLEGNEQFINAAK	IQVRLGEHNVEVLEGNEQFINAAK	lncRNA_lnc-ADCK2-32:1	PRSS3P1	Protease, Serine 3 Pseudogene 1	lncRNA_lnc-ADCK2-32:1_RF1	chr7	142762698	142762769	+	No match in SNP-DB	map to known protein with 1 aa mismatch	ENSP00000419912.1|ENST00000492062.1|ENSG00000204983.13|OTTHUMG00000158923.4|OTTHUMT00000352541.2|U66061.37-004|PRSS1|142	95.833	24	10	KSRIQV	IQVRLGEHNIEVLEGNEQFINAAK	AAKIIR	24	1	0	unique location	chr7_142762697_142762769_+	intergenic	PRSS3P1	1	0.589958	-8.30815	-10.4532	4.06949	-0.548085	-9.92158	-7.68087	yes
salivary_gland	IQVRLGEHNVEVLEGNEQFINAAK	IQVRLGEHNVEVLEGNEQFINAAK	lncRNA_lnc-ADCK2-32:1	PRSS3P1	Protease, Serine 3 Pseudogene 1	lncRNA_lnc-ADCK2-32:1_RF1	chr7	142762698	142762769	+	No match in SNP-DB	map to known protein with 1 aa mismatch	ENSP00000419912.1|ENST00000492062.1|ENSG00000204983.13|OTTHUMG00000158923.4|OTTHUMT00000352541.2|U66061.37-004|PRSS1|142	95.833	24	10	KSRIQV	IQVRLGEHNIEVLEGNEQFINAAK	AAKIIR	24	1	0	unique location	chr7_142762697_142762769_+	intergenic	PRSS3P1	1	0.589958	-8.30815	-10.4532	4.06949	-0.548085	-9.92158	-7.68087	yes
small_intestine	IQVRLGEHNVEVLEGNEQFINAAK	IQVRLGEHNVEVLEGNEQFINAAK	lncRNA_lnc-ADCK2-32:1	PRSS3P1	Protease, Serine 3 Pseudogene 1	lncRNA_lnc-ADCK2-32:1_RF1	chr7	142762698	142762769	+	No match in SNP-DB	map to known protein with 1 aa mismatch	ENSP00000419912.1|ENST00000492062.1|ENSG00000204983.13|OTTHUMG00000158923.4|OTTHUMT00000352541.2|U66061.37-004|PRSS1|142	95.833	24	10	KSRIQV	IQVRLGEHNIEVLEGNEQFINAAK	AAKIIR	24	1	0	unique location	chr7_142762697_142762769_+	intergenic	PRSS3P1	1	0.589958	-8.30815	-10.4532	4.06949	-0.548085	-9.92158	-7.68087	yes
smooth_muscle	IQVRLGEHNVEVLEGNEQFINAAK	IQVRLGEHNVEVLEGNEQFINAAK	lncRNA_lnc-ADCK2-32:1	PRSS3P1	Protease, Serine 3 Pseudogene 1	lncRNA_lnc-ADCK2-32:1_RF1	chr7	142762698	142762769	+	No match in SNP-DB	map to known protein with 1 aa mismatch	ENSP00000419912.1|ENST00000492062.1|ENSG00000204983.13|OTTHUMG00000158923.4|OTTHUMT00000352541.2|U66061.37-004|PRSS1|142	95.833	24	10	KSRIQV	IQVRLGEHNIEVLEGNEQFINAAK	AAKIIR	24	1	0	unique location	chr7_142762697_142762769_+	intergenic	PRSS3P1	1	0.589958	-8.30815	-10.4532	4.06949	-0.548085	-9.92158	-7.68087	yes
spleen	IQVRLGEHNVEVLEGNEQFINAAK	IQVRLGEHNVEVLEGNEQFINAAK	lncRNA_lnc-ADCK2-32:1	PRSS3P1	Protease, Serine 3 Pseudogene 1	lncRNA_lnc-ADCK2-32:1_RF1	chr7	142762698	142762769	+	No match in SNP-DB	map to known protein with 1 aa mismatch	ENSP00000419912.1|ENST00000492062.1|ENSG00000204983.13|OTTHUMG00000158923.4|OTTHUMT00000352541.2|U66061.37-004|PRSS1|142	95.833	24	10	KSRIQV	IQVRLGEHNIEVLEGNEQFINAAK	AAKIIR	24	1	0	unique location	chr7_142762697_142762769_+	intergenic	PRSS3P1	1	0.589958	-8.30815	-10.4532	4.06949	-0.548085	-9.92158	-7.68087	yes
stomach	IQVRLGEHNVEVLEGNEQFINAAK	IQVRLGEHNVEVLEGNEQFINAAK	lncRNA_lnc-ADCK2-32:1	PRSS3P1	Protease, Serine 3 Pseudogene 1	lncRNA_lnc-ADCK2-32:1_RF1	chr7	142762698	142762769	+	No match in SNP-DB	map to known protein with 1 aa mismatch	ENSP00000419912.1|ENST00000492062.1|ENSG00000204983.13|OTTHUMG00000158923.4|OTTHUMT00000352541.2|U66061.37-004|PRSS1|142	95.833	24	10	KSRIQV	IQVRLGEHNIEVLEGNEQFINAAK	AAKIIR	24	1	0	unique location	chr7_142762697_142762769_+	intergenic	PRSS3P1	1	0.589958	-8.30815	-10.4532	4.06949	-0.548085	-9.92158	-7.68087	yes
testis	IQVRLGEHNVEVLEGNEQFINAAK	IQVRLGEHNVEVLEGNEQFINAAK	lncRNA_lnc-ADCK2-32:1	PRSS3P1	Protease, Serine 3 Pseudogene 1	lncRNA_lnc-ADCK2-32:1_RF1	chr7	142762698	142762769	+	No match in SNP-DB	map to known protein with 1 aa mismatch	ENSP00000419912.1|ENST00000492062.1|ENSG00000204983.13|OTTHUMG00000158923.4|OTTHUMT00000352541.2|U66061.37-004|PRSS1|142	95.833	24	10	KSRIQV	IQVRLGEHNIEVLEGNEQFINAAK	AAKIIR	24	1	0	unique location	chr7_142762697_142762769_+	intergenic	PRSS3P1	1	0.589958	-8.30815	-10.4532	4.06949	-0.548085	-9.92158	-7.68087	yes
thyroid	IQVRLGEHNVEVLEGNEQFINAAK	IQVRLGEHNVEVLEGNEQFINAAK	lncRNA_lnc-ADCK2-32:1	PRSS3P1	Protease, Serine 3 Pseudogene 1	lncRNA_lnc-ADCK2-32:1_RF1	chr7	142762698	142762769	+	No match in SNP-DB	map to known protein with 1 aa mismatch	ENSP00000419912.1|ENST00000492062.1|ENSG00000204983.13|OTTHUMG00000158923.4|OTTHUMT00000352541.2|U66061.37-004|PRSS1|142	95.833	24	10	KSRIQV	IQVRLGEHNIEVLEGNEQFINAAK	AAKIIR	24	1	0	unique location	chr7_142762697_142762769_+	intergenic	PRSS3P1	1	0.589958	-8.30815	-10.4532	4.06949	-0.548085	-9.92158	-7.68087	yes
urinary_bladder	IQVRLGEHNVEVLEGNEQFINAAK	IQVRLGEHNVEVLEGNEQFINAAK	lncRNA_lnc-ADCK2-32:1	PRSS3P1	Protease, Serine 3 Pseudogene 1	lncRNA_lnc-ADCK2-32:1_RF1	chr7	142762698	142762769	+	No match in SNP-DB	map to known protein with 1 aa mismatch	ENSP00000419912.1|ENST00000492062.1|ENSG00000204983.13|OTTHUMG00000158923.4|OTTHUMT00000352541.2|U66061.37-004|PRSS1|142	95.833	24	10	KSRIQV	IQVRLGEHNIEVLEGNEQFINAAK	AAKIIR	24	1	0	unique location	chr7_142762697_142762769_+	intergenic	PRSS3P1	1	0.589958	-8.30815	-10.4532	4.06949	-0.548085	-9.92158	-7.68087	yes
adrenal_gland	LGEHNVEVLEGNEQFINAAK	LGEHNVEVLEGNEQFINAAK	lncRNA_lnc-ADCK2-32:1	PRSS3P1	Protease, Serine 3 Pseudogene 1	lncRNA_lnc-ADCK2-32:1_RF1	chr7	142762710	142762769	+	No match in SNP-DB	map to known protein with 1 aa mismatch	ENSP00000419912.1|ENST00000492062.1|ENSG00000204983.13|OTTHUMG00000158923.4|OTTHUMT00000352541.2|U66061.37-004|PRSS1|142	95	20	6	QVRLGE	LGEHNIEVLEGNEQFINAAK	AAKIIR	20	1	0	unique location	chr7_142762709_142762769_+	intergenic	PRSS3P1	1	0.531763	-8.55719	-10.8392	4.08102	-0.583898	-10.0116	-8.02922	yes
appendix	LGEHNVEVLEGNEQFINAAK	LGEHNVEVLEGNEQFINAAK	lncRNA_lnc-ADCK2-32:1	PRSS3P1	Protease, Serine 3 Pseudogene 1	lncRNA_lnc-ADCK2-32:1_RF1	chr7	142762710	142762769	+	No match in SNP-DB	map to known protein with 1 aa mismatch	ENSP00000419912.1|ENST00000492062.1|ENSG00000204983.13|OTTHUMG00000158923.4|OTTHUMT00000352541.2|U66061.37-004|PRSS1|142	95	20	6	QVRLGE	LGEHNIEVLEGNEQFINAAK	AAKIIR	20	1	0	unique location	chr7_142762709_142762769_+	intergenic	PRSS3P1	1	0.531763	-8.55719	-10.8392	4.08102	-0.583898	-10.0116	-8.02922	yes
brain	LGEHNVEVLEGNEQFINAAK	LGEHNVEVLEGNEQFINAAK	lncRNA_lnc-ADCK2-32:1	PRSS3P1	Protease, Serine 3 Pseudogene 1	lncRNA_lnc-ADCK2-32:1_RF1	chr7	142762710	142762769	+	No match in SNP-DB	map to known protein with 1 aa mismatch	ENSP00000419912.1|ENST00000492062.1|ENSG00000204983.13|OTTHUMG00000158923.4|OTTHUMT00000352541.2|U66061.37-004|PRSS1|142	95	20	6	QVRLGE	LGEHNIEVLEGNEQFINAAK	AAKIIR	20	1	0	unique location	chr7_142762709_142762769_+	intergenic	PRSS3P1	1	0.531763	-8.55719	-10.8392	4.08102	-0.583898	-10.0116	-8.02922	yes
colon	LGEHNVEVLEGNEQFINAAK	LGEHNVEVLEGNEQFINAAK	lncRNA_lnc-ADCK2-32:1	PRSS3P1	Protease, Serine 3 Pseudogene 1	lncRNA_lnc-ADCK2-32:1_RF1	chr7	142762710	142762769	+	No match in SNP-DB	map to known protein with 1 aa mismatch	ENSP00000419912.1|ENST00000492062.1|ENSG00000204983.13|OTTHUMG00000158923.4|OTTHUMT00000352541.2|U66061.37-004|PRSS1|142	95	20	6	QVRLGE	LGEHNIEVLEGNEQFINAAK	AAKIIR	20	1	0	unique location	chr7_142762709_142762769_+	intergenic	PRSS3P1	1	0.531763	-8.55719	-10.8392	4.08102	-0.583898	-10.0116	-8.02922	yes
duodenum	LGEHNVEVLEGNEQFINAAK	LGEHNVEVLEGNEQFINAAK	lncRNA_lnc-ADCK2-32:1	PRSS3P1	Protease, Serine 3 Pseudogene 1	lncRNA_lnc-ADCK2-32:1_RF1	chr7	142762710	142762769	+	No match in SNP-DB	map to known protein with 1 aa mismatch	ENSP00000419912.1|ENST00000492062.1|ENSG00000204983.13|OTTHUMG00000158923.4|OTTHUMT00000352541.2|U66061.37-004|PRSS1|142	95	20	6	QVRLGE	LGEHNIEVLEGNEQFINAAK	AAKIIR	20	1	0	unique location	chr7_142762709_142762769_+	intergenic	PRSS3P1	1	0.531763	-8.55719	-10.8392	4.08102	-0.583898	-10.0116	-8.02922	yes
endometrium	LGEHNVEVLEGNEQFINAAK	LGEHNVEVLEGNEQFINAAK	lncRNA_lnc-ADCK2-32:1	PRSS3P1	Protease, Serine 3 Pseudogene 1	lncRNA_lnc-ADCK2-32:1_RF1	chr7	142762710	142762769	+	No match in SNP-DB	map to known protein with 1 aa mismatch	ENSP00000419912.1|ENST00000492062.1|ENSG00000204983.13|OTTHUMG00000158923.4|OTTHUMT00000352541.2|U66061.37-004|PRSS1|142	95	20	6	QVRLGE	LGEHNIEVLEGNEQFINAAK	AAKIIR	20	1	0	unique location	chr7_142762709_142762769_+	intergenic	PRSS3P1	1	0.531763	-8.55719	-10.8392	4.08102	-0.583898	-10.0116	-8.02922	yes
esophagus	LGEHNVEVLEGNEQFINAAK	LGEHNVEVLEGNEQFINAAK	lncRNA_lnc-ADCK2-32:1	PRSS3P1	Protease, Serine 3 Pseudogene 1	lncRNA_lnc-ADCK2-32:1_RF1	chr7	142762710	142762769	+	No match in SNP-DB	map to known protein with 1 aa mismatch	ENSP00000419912.1|ENST00000492062.1|ENSG00000204983.13|OTTHUMG00000158923.4|OTTHUMT00000352541.2|U66061.37-004|PRSS1|142	95	20	6	QVRLGE	LGEHNIEVLEGNEQFINAAK	AAKIIR	20	1	0	unique location	chr7_142762709_142762769_+	intergenic	PRSS3P1	1	0.531763	-8.55719	-10.8392	4.08102	-0.583898	-10.0116	-8.02922	yes
fallopian	LGEHNVEVLEGNEQFINAAK	LGEHNVEVLEGNEQFINAAK	lncRNA_lnc-ADCK2-32:1	PRSS3P1	Protease, Serine 3 Pseudogene 1	lncRNA_lnc-ADCK2-32:1_RF1	chr7	142762710	142762769	+	No match in SNP-DB	map to known protein with 1 aa mismatch	ENSP00000419912.1|ENST00000492062.1|ENSG00000204983.13|OTTHUMG00000158923.4|OTTHUMT00000352541.2|U66061.37-004|PRSS1|142	95	20	6	QVRLGE	LGEHNIEVLEGNEQFINAAK	AAKIIR	20	1	0	unique location	chr7_142762709_142762769_+	intergenic	PRSS3P1	1	0.531763	-8.55719	-10.8392	4.08102	-0.583898	-10.0116	-8.02922	yes
fat_adipose	LGEHNVEVLEGNEQFINAAK	LGEHNVEVLEGNEQFINAAK	lncRNA_lnc-ADCK2-32:1	PRSS3P1	Protease, Serine 3 Pseudogene 1	lncRNA_lnc-ADCK2-32:1_RF1	chr7	142762710	142762769	+	No match in SNP-DB	map to known protein with 1 aa mismatch	ENSP00000419912.1|ENST00000492062.1|ENSG00000204983.13|OTTHUMG00000158923.4|OTTHUMT00000352541.2|U66061.37-004|PRSS1|142	95	20	6	QVRLGE	LGEHNIEVLEGNEQFINAAK	AAKIIR	20	1	0	unique location	chr7_142762709_142762769_+	intergenic	PRSS3P1	1	0.531763	-8.55719	-10.8392	4.08102	-0.583898	-10.0116	-8.02922	yes
gallbladder	LGEHNVEVLEGNEQFINAAK	LGEHNVEVLEGNEQFINAAK	lncRNA_lnc-ADCK2-32:1	PRSS3P1	Protease, Serine 3 Pseudogene 1	lncRNA_lnc-ADCK2-32:1_RF1	chr7	142762710	142762769	+	No match in SNP-DB	map to known protein with 1 aa mismatch	ENSP00000419912.1|ENST00000492062.1|ENSG00000204983.13|OTTHUMG00000158923.4|OTTHUMT00000352541.2|U66061.37-004|PRSS1|142	95	20	6	QVRLGE	LGEHNIEVLEGNEQFINAAK	AAKIIR	20	1	0	unique location	chr7_142762709_142762769_+	intergenic	PRSS3P1	1	0.531763	-8.55719	-10.8392	4.08102	-0.583898	-10.0116	-8.02922	yes
heart	LGEHNVEVLEGNEQFINAAK	LGEHNVEVLEGNEQFINAAK	lncRNA_lnc-ADCK2-32:1	PRSS3P1	Protease, Serine 3 Pseudogene 1	lncRNA_lnc-ADCK2-32:1_RF1	chr7	142762710	142762769	+	No match in SNP-DB	map to known protein with 1 aa mismatch	ENSP00000419912.1|ENST00000492062.1|ENSG00000204983.13|OTTHUMG00000158923.4|OTTHUMT00000352541.2|U66061.37-004|PRSS1|142	95	20	6	QVRLGE	LGEHNIEVLEGNEQFINAAK	AAKIIR	20	1	0	unique location	chr7_142762709_142762769_+	intergenic	PRSS3P1	1	0.531763	-8.55719	-10.8392	4.08102	-0.583898	-10.0116	-8.02922	yes
kidney	LGEHNVEVLEGNEQFINAAK	LGEHNVEVLEGNEQFINAAK	lncRNA_lnc-ADCK2-32:1	PRSS3P1	Protease, Serine 3 Pseudogene 1	lncRNA_lnc-ADCK2-32:1_RF1	chr7	142762710	142762769	+	No match in SNP-DB	map to known protein with 1 aa mismatch	ENSP00000419912.1|ENST00000492062.1|ENSG00000204983.13|OTTHUMG00000158923.4|OTTHUMT00000352541.2|U66061.37-004|PRSS1|142	95	20	6	QVRLGE	LGEHNIEVLEGNEQFINAAK	AAKIIR	20	1	0	unique location	chr7_142762709_142762769_+	intergenic	PRSS3P1	1	0.531763	-8.55719	-10.8392	4.08102	-0.583898	-10.0116	-8.02922	yes
liver	LGEHNVEVLEGNEQFINAAK	LGEHNVEVLEGNEQFINAAK	lncRNA_lnc-ADCK2-32:1	PRSS3P1	Protease, Serine 3 Pseudogene 1	lncRNA_lnc-ADCK2-32:1_RF1	chr7	142762710	142762769	+	No match in SNP-DB	map to known protein with 1 aa mismatch	ENSP00000419912.1|ENST00000492062.1|ENSG00000204983.13|OTTHUMG00000158923.4|OTTHUMT00000352541.2|U66061.37-004|PRSS1|142	95	20	6	QVRLGE	LGEHNIEVLEGNEQFINAAK	AAKIIR	20	1	0	unique location	chr7_142762709_142762769_+	intergenic	PRSS3P1	1	0.531763	-8.55719	-10.8392	4.08102	-0.583898	-10.0116	-8.02922	yes
lung	LGEHNVEVLEGNEQFINAAK	LGEHNVEVLEGNEQFINAAK	lncRNA_lnc-ADCK2-32:1	PRSS3P1	Protease, Serine 3 Pseudogene 1	lncRNA_lnc-ADCK2-32:1_RF1	chr7	142762710	142762769	+	No match in SNP-DB	map to known protein with 1 aa mismatch	ENSP00000419912.1|ENST00000492062.1|ENSG00000204983.13|OTTHUMG00000158923.4|OTTHUMT00000352541.2|U66061.37-004|PRSS1|142	95	20	6	QVRLGE	LGEHNIEVLEGNEQFINAAK	AAKIIR	20	1	0	unique location	chr7_142762709_142762769_+	intergenic	PRSS3P1	1	0.531763	-8.55719	-10.8392	4.08102	-0.583898	-10.0116	-8.02922	yes
ovary	LGEHNVEVLEGNEQFINAAK	LGEHNVEVLEGNEQFINAAK	lncRNA_lnc-ADCK2-32:1	PRSS3P1	Protease, Serine 3 Pseudogene 1	lncRNA_lnc-ADCK2-32:1_RF1	chr7	142762710	142762769	+	No match in SNP-DB	map to known protein with 1 aa mismatch	ENSP00000419912.1|ENST00000492062.1|ENSG00000204983.13|OTTHUMG00000158923.4|OTTHUMT00000352541.2|U66061.37-004|PRSS1|142	95	20	6	QVRLGE	LGEHNIEVLEGNEQFINAAK	AAKIIR	20	1	0	unique location	chr7_142762709_142762769_+	intergenic	PRSS3P1	1	0.531763	-8.55719	-10.8392	4.08102	-0.583898	-10.0116	-8.02922	yes
pancreas	LGEHNVEVLEGNEQFINAAK	LGEHNVEVLEGNEQFINAAK	lncRNA_lnc-ADCK2-32:1	PRSS3P1	Protease, Serine 3 Pseudogene 1	lncRNA_lnc-ADCK2-32:1_RF1	chr7	142762710	142762769	+	No match in SNP-DB	map to known protein with 1 aa mismatch	ENSP00000419912.1|ENST00000492062.1|ENSG00000204983.13|OTTHUMG00000158923.4|OTTHUMT00000352541.2|U66061.37-004|PRSS1|142	95	20	6	QVRLGE	LGEHNIEVLEGNEQFINAAK	AAKIIR	20	1	0	unique location	chr7_142762709_142762769_+	intergenic	PRSS3P1	1	0.531763	-8.55719	-10.8392	4.08102	-0.583898	-10.0116	-8.02922	yes
pituitary	LGEHNVEVLEGNEQFINAAK	LGEHNVEVLEGNEQFINAAK	lncRNA_lnc-ADCK2-32:1	PRSS3P1	Protease, Serine 3 Pseudogene 1	lncRNA_lnc-ADCK2-32:1_RF1	chr7	142762710	142762769	+	No match in SNP-DB	map to known protein with 1 aa mismatch	ENSP00000419912.1|ENST00000492062.1|ENSG00000204983.13|OTTHUMG00000158923.4|OTTHUMT00000352541.2|U66061.37-004|PRSS1|142	95	20	6	QVRLGE	LGEHNIEVLEGNEQFINAAK	AAKIIR	20	1	0	unique location	chr7_142762709_142762769_+	intergenic	PRSS3P1	1	0.531763	-8.55719	-10.8392	4.08102	-0.583898	-10.0116	-8.02922	yes
placenta	LGEHNVEVLEGNEQFINAAK	LGEHNVEVLEGNEQFINAAK	lncRNA_lnc-ADCK2-32:1	PRSS3P1	Protease, Serine 3 Pseudogene 1	lncRNA_lnc-ADCK2-32:1_RF1	chr7	142762710	142762769	+	No match in SNP-DB	map to known protein with 1 aa mismatch	ENSP00000419912.1|ENST00000492062.1|ENSG00000204983.13|OTTHUMG00000158923.4|OTTHUMT00000352541.2|U66061.37-004|PRSS1|142	95	20	6	QVRLGE	LGEHNIEVLEGNEQFINAAK	AAKIIR	20	1	0	unique location	chr7_142762709_142762769_+	intergenic	PRSS3P1	1	0.531763	-8.55719	-10.8392	4.08102	-0.583898	-10.0116	-8.02922	yes
prostate	LGEHNVEVLEGNEQFINAAK	LGEHNVEVLEGNEQFINAAK	lncRNA_lnc-ADCK2-32:1	PRSS3P1	Protease, Serine 3 Pseudogene 1	lncRNA_lnc-ADCK2-32:1_RF1	chr7	142762710	142762769	+	No match in SNP-DB	map to known protein with 1 aa mismatch	ENSP00000419912.1|ENST00000492062.1|ENSG00000204983.13|OTTHUMG00000158923.4|OTTHUMT00000352541.2|U66061.37-004|PRSS1|142	95	20	6	QVRLGE	LGEHNIEVLEGNEQFINAAK	AAKIIR	20	1	0	unique location	chr7_142762709_142762769_+	intergenic	PRSS3P1	1	0.531763	-8.55719	-10.8392	4.08102	-0.583898	-10.0116	-8.02922	yes
rectum	LGEHNVEVLEGNEQFINAAK	LGEHNVEVLEGNEQFINAAK	lncRNA_lnc-ADCK2-32:1	PRSS3P1	Protease, Serine 3 Pseudogene 1	lncRNA_lnc-ADCK2-32:1_RF1	chr7	142762710	142762769	+	No match in SNP-DB	map to known protein with 1 aa mismatch	ENSP00000419912.1|ENST00000492062.1|ENSG00000204983.13|OTTHUMG00000158923.4|OTTHUMT00000352541.2|U66061.37-004|PRSS1|142	95	20	6	QVRLGE	LGEHNIEVLEGNEQFINAAK	AAKIIR	20	1	0	unique location	chr7_142762709_142762769_+	intergenic	PRSS3P1	1	0.531763	-8.55719	-10.8392	4.08102	-0.583898	-10.0116	-8.02922	yes
salivary_gland	LGEHNVEVLEGNEQFINAAK	LGEHNVEVLEGNEQFINAAK	lncRNA_lnc-ADCK2-32:1	PRSS3P1	Protease, Serine 3 Pseudogene 1	lncRNA_lnc-ADCK2-32:1_RF1	chr7	142762710	142762769	+	No match in SNP-DB	map to known protein with 1 aa mismatch	ENSP00000419912.1|ENST00000492062.1|ENSG00000204983.13|OTTHUMG00000158923.4|OTTHUMT00000352541.2|U66061.37-004|PRSS1|142	95	20	6	QVRLGE	LGEHNIEVLEGNEQFINAAK	AAKIIR	20	1	0	unique location	chr7_142762709_142762769_+	intergenic	PRSS3P1	1	0.531763	-8.55719	-10.8392	4.08102	-0.583898	-10.0116	-8.02922	yes
small_intestine	LGEHNVEVLEGNEQFINAAK	LGEHNVEVLEGNEQFINAAK	lncRNA_lnc-ADCK2-32:1	PRSS3P1	Protease, Serine 3 Pseudogene 1	lncRNA_lnc-ADCK2-32:1_RF1	chr7	142762710	142762769	+	No match in SNP-DB	map to known protein with 1 aa mismatch	ENSP00000419912.1|ENST00000492062.1|ENSG00000204983.13|OTTHUMG00000158923.4|OTTHUMT00000352541.2|U66061.37-004|PRSS1|142	95	20	6	QVRLGE	LGEHNIEVLEGNEQFINAAK	AAKIIR	20	1	0	unique location	chr7_142762709_142762769_+	intergenic	PRSS3P1	1	0.531763	-8.55719	-10.8392	4.08102	-0.583898	-10.0116	-8.02922	yes
smooth_muscle	LGEHNVEVLEGNEQFINAAK	LGEHNVEVLEGNEQFINAAK	lncRNA_lnc-ADCK2-32:1	PRSS3P1	Protease, Serine 3 Pseudogene 1	lncRNA_lnc-ADCK2-32:1_RF1	chr7	142762710	142762769	+	No match in SNP-DB	map to known protein with 1 aa mismatch	ENSP00000419912.1|ENST00000492062.1|ENSG00000204983.13|OTTHUMG00000158923.4|OTTHUMT00000352541.2|U66061.37-004|PRSS1|142	95	20	6	QVRLGE	LGEHNIEVLEGNEQFINAAK	AAKIIR	20	1	0	unique location	chr7_142762709_142762769_+	intergenic	PRSS3P1	1	0.531763	-8.55719	-10.8392	4.08102	-0.583898	-10.0116	-8.02922	yes
spleen	LGEHNVEVLEGNEQFINAAK	LGEHNVEVLEGNEQFINAAK	lncRNA_lnc-ADCK2-32:1	PRSS3P1	Protease, Serine 3 Pseudogene 1	lncRNA_lnc-ADCK2-32:1_RF1	chr7	142762710	142762769	+	No match in SNP-DB	map to known protein with 1 aa mismatch	ENSP00000419912.1|ENST00000492062.1|ENSG00000204983.13|OTTHUMG00000158923.4|OTTHUMT00000352541.2|U66061.37-004|PRSS1|142	95	20	6	QVRLGE	LGEHNIEVLEGNEQFINAAK	AAKIIR	20	1	0	unique location	chr7_142762709_142762769_+	intergenic	PRSS3P1	1	0.531763	-8.55719	-10.8392	4.08102	-0.583898	-10.0116	-8.02922	yes
stomach	LGEHNVEVLEGNEQFINAAK	LGEHNVEVLEGNEQFINAAK	lncRNA_lnc-ADCK2-32:1	PRSS3P1	Protease, Serine 3 Pseudogene 1	lncRNA_lnc-ADCK2-32:1_RF1	chr7	142762710	142762769	+	No match in SNP-DB	map to known protein with 1 aa mismatch	ENSP00000419912.1|ENST00000492062.1|ENSG00000204983.13|OTTHUMG00000158923.4|OTTHUMT00000352541.2|U66061.37-004|PRSS1|142	95	20	6	QVRLGE	LGEHNIEVLEGNEQFINAAK	AAKIIR	20	1	0	unique location	chr7_142762709_142762769_+	intergenic	PRSS3P1	1	0.531763	-8.55719	-10.8392	4.08102	-0.583898	-10.0116	-8.02922	yes
testis	LGEHNVEVLEGNEQFINAAK	LGEHNVEVLEGNEQFINAAK	lncRNA_lnc-ADCK2-32:1	PRSS3P1	Protease, Serine 3 Pseudogene 1	lncRNA_lnc-ADCK2-32:1_RF1	chr7	142762710	142762769	+	No match in SNP-DB	map to known protein with 1 aa mismatch	ENSP00000419912.1|ENST00000492062.1|ENSG00000204983.13|OTTHUMG00000158923.4|OTTHUMT00000352541.2|U66061.37-004|PRSS1|142	95	20	6	QVRLGE	LGEHNIEVLEGNEQFINAAK	AAKIIR	20	1	0	unique location	chr7_142762709_142762769_+	intergenic	PRSS3P1	1	0.531763	-8.55719	-10.8392	4.08102	-0.583898	-10.0116	-8.02922	yes
thyroid	LGEHNVEVLEGNEQFINAAK	LGEHNVEVLEGNEQFINAAK	lncRNA_lnc-ADCK2-32:1	PRSS3P1	Protease, Serine 3 Pseudogene 1	lncRNA_lnc-ADCK2-32:1_RF1	chr7	142762710	142762769	+	No match in SNP-DB	map to known protein with 1 aa mismatch	ENSP00000419912.1|ENST00000492062.1|ENSG00000204983.13|OTTHUMG00000158923.4|OTTHUMT00000352541.2|U66061.37-004|PRSS1|142	95	20	6	QVRLGE	LGEHNIEVLEGNEQFINAAK	AAKIIR	20	1	0	unique location	chr7_142762709_142762769_+	intergenic	PRSS3P1	1	0.531763	-8.55719	-10.8392	4.08102	-0.583898	-10.0116	-8.02922	yes
urinary_bladder	LGEHNVEVLEGNEQFINAAK	LGEHNVEVLEGNEQFINAAK	lncRNA_lnc-ADCK2-32:1	PRSS3P1	Protease, Serine 3 Pseudogene 1	lncRNA_lnc-ADCK2-32:1_RF1	chr7	142762710	142762769	+	No match in SNP-DB	map to known protein with 1 aa mismatch	ENSP00000419912.1|ENST00000492062.1|ENSG00000204983.13|OTTHUMG00000158923.4|OTTHUMT00000352541.2|U66061.37-004|PRSS1|142	95	20	6	QVRLGE	LGEHNIEVLEGNEQFINAAK	AAKIIR	20	1	0	unique location	chr7_142762709_142762769_+	intergenic	PRSS3P1	1	0.531763	-8.55719	-10.8392	4.08102	-0.583898	-10.0116	-8.02922	yes
stomach	+42.011RIQVRLGEHNVEVLEGNEQFINAAK	RIQVRLGEHNVEVLEGNEQFINAAK	lncRNA_lnc-ADCK2-32:1	PRSS3P1	Protease, Serine 3 Pseudogene 1	lncRNA_lnc-ADCK2-32:1_RF1	chr7	142762695	142762769	+	No match in SNP-DB	map to known protein with 1 aa mismatch	ENSP00000419912.1|ENST00000492062.1|ENSG00000204983.13|OTTHUMG00000158923.4|OTTHUMT00000352541.2|U66061.37-004|PRSS1|142	96	25	11	YKSRIQ	RIQVRLGEHNIEVLEGNEQFINAAK	AAKIIR	25	1	0	unique location	chr7_142762694_142762769_+	intergenic	PRSS3P1	1	0.578905	-8.32635	-10.2961	3.94939	-0.591838	-9.83585	-7.66981	yes
pancreas	YNSWTLDNDILLIK	YNSWTLDNDILLIK	lncRNA_lnc-ADCK2-32:1	PRSS3P1	Protease, Serine 3 Pseudogene 1	lncRNA_lnc-ADCK2-32:1_RF1	chr7	142762788	142762829	+	No match in SNP-DB	map to known protein with 1 aa mismatch	ENSP00000488789.1|ENST00000632998.1|ENSG00000275896.5|OTTHUMG00000158904.8|-|PRSS2-205|PRSS2|247	92.857	14	4	HPKYNS	YNSRTLDNDILLIK	LIKLSS	14	1	0	unique location	No match found by BLAT	intergenic	PRSS3P1	1	0.68322	-7.2262	-8.85876	1.37588	-2.38568	-7.93239	-7.61895	yes
fallopian	ELEEAKIDLIC+57.021QQNNIIVLEDTIKR	ELEEAKIDLICQQNNIIVLEDTIKR	lncRNA_lnc-AFF3-13:1	TSGA10	TSGA10 5' Untranslated region	lncRNA_lnc-AFF3-13:1_RF1	chr2	99110859	99117561	-	No match in SNP-DB	novelpep (map to known protein with more than 2 mismatched aa)	ENSP00000356399.4|ENST00000367429.8|ENSG00000000971.15|OTTHUMG00000035607.5|OTTHUMT00000086412.2|RP1-177P10.1-001|CFH|1231	41.667	25	NA	DGEKVS	KVSVLCQENYLI	YLIQEG	12	7	0	unique location	chr2_99110858_99117561_-	UTR5	TSGA10(NM_001349012:c.-1420delT,NM_001349014:c.-1420delT,NM_182911:c.-1420delT,NM_001349013:c.-1420delT,NM_025244:c.-1420delT)	1	0.807335	-5.53672	-5.23907	-7.76636	-6.79508	-4.11715	-1.71256	no
fallopian	EVVSSQVDDLTSHNEHLC+57.021K	EVVSSQVDDLTSHNEHLCK	lncRNA_lnc-AFF3-13:1	TSGA10	TSGA10 5' Untranslated region	lncRNA_lnc-AFF3-13:1_RF1	chr2	99117637	99117693	-	No match in SNP-DB	novelpep (map to known protein with more than 2 mismatched aa)	ENSP00000308021.7|ENST00000309041.11|ENSG00000198707.14|OTTHUMG00000169871.4|-|CEP290-201|CEP290|2481	53.333	19	NA	SLHLKA	LKAQVDQLTGRNEEL	EELRQE	15	7	0	unique location	chr2_99117636_99117693_-	UTR5	TSGA10(NM_001349014:c.-8198delT,NM_182911:c.-8198delT,NM_001349013:c.-8198delT,NM_025244:c.-8198delT)	1	0.893446	-6.0883	-1.3762	-6.77302	-5.75811	1.85734	-6.09432	yes
fallopian	IDLIC+57.021QQNNIIVLEDTIK	IDLICQQNNIIVLEDTIK	lncRNA_lnc-AFF3-13:1	TSGA10	TSGA10 5' Untranslated region	lncRNA_lnc-AFF3-13:1_RF1	chr2	99110862	99110915	-	No match in SNP-DB	novelpep (map to known protein with more than 2 mismatched aa)	ENSP00000438178.2|ENST00000541549.2|ENSG00000107581.12|OTTHUMG00000019144.3|-|EIF3A-203|EIF3A|1382	60	18	NA	YKNICQ	ICQQVNIKSLEDVVR	VVRAYL	15	6	0	unique location	chr2_99110861_99110915_-	UTR5	TSGA10(NM_001349012:c.-1423delT,NM_001349014:c.-1423delT,NM_182911:c.-1423delT,NM_001349013:c.-1423delT,NM_025244:c.-1423delT)	1	0.643245	-5.87068	-7.78709	-7.48645	-7.35115	-7.86413	0.946321	yes
fallopian	IDLIC+57.021QQNNIIVLEDTIKR	IDLICQQNNIIVLEDTIKR	lncRNA_lnc-AFF3-13:1	TSGA10	TSGA10 5' Untranslated region	lncRNA_lnc-AFF3-13:1_RF1	chr2	99110859	99110915	-	No match in SNP-DB	novelpep (map to known protein with more than 2 mismatched aa)	ENSP00000438178.2|ENST00000541549.2|ENSG00000107581.12|OTTHUMG00000019144.3|-|EIF3A-203|EIF3A|1382	60	19	NA	YKNICQ	ICQQVNIKSLEDVVR	VVRAYL	15	6	0	unique location	chr2_99110858_99110915_-	UTR5	TSGA10(NM_001349012:c.-1420delT,NM_001349014:c.-1420delT,NM_182911:c.-1420delT,NM_001349013:c.-1420delT,NM_025244:c.-1420delT)	1	0.616375	-5.77432	-7.81666	-7.68495	-7.43427	-7.77707	1.08364	yes
fallopian	IDQLAEQLEK	IDQLAEQLEK	lncRNA_lnc-AFF3-13:1	TSGA10	TSGA10 5' Untranslated region	lncRNA_lnc-AFF3-13:1_RF1	chr2	99117595	99117624	-	No match in SNP-DB	novelpep (map to known protein with more than 2 mismatched aa)	ENSP00000387310.3|ENST00000409678.7|ENSG00000185269.11|OTTHUMG00000154416.7|OTTHUMT00000335123.3|AC137723.6-001|NOTUM|496	70	10	NA	LLNVDR	VDRVAEQLEK	LEKLGY	10	3	0	unique location	No match found by BLAT	UTR5	TSGA10(NM_001349014:c.-8156delT,NM_182911:c.-8156delT,NM_001349013:c.-8156delT,NM_025244:c.-8156delT)	1	0.999517	-5.701	-2.70238	-8.22824	-6.72366	2.23172	-5.49334	yes
fallopian	IDQLAEQLEKEK	IDQLAEQLEKEK	lncRNA_lnc-AFF3-13:1	TSGA10	TSGA10 5' Untranslated region	lncRNA_lnc-AFF3-13:1_RF1	chr2	99117589	99117624	-	No match in SNP-DB	novelpep (map to known protein with more than 2 mismatched aa)	ENSP00000257287.3|ENST00000257287.4|ENSG00000174799.10|OTTHUMG00000160748.2|OTTHUMT00000362092.2|RP11-271B8.1-001|CEP135|1140	75	12	NA	LTEIDQ	IDQLAQQLERHK	RHKEEV	12	3	0	unique location	No match found by BLAT	UTR5	TSGA10(NM_001349014:c.-8150delT,NM_182911:c.-8150delT,NM_001349013:c.-8150delT,NM_025244:c.-8150delT)	1	0.991857	-6.05097	-2.7672	-8.49123	-6.95274	2.16786	-5.59134	yes
fallopian	NFVVDSANKELEEAK	NFVVDSANKELEEAK	lncRNA_lnc-AFF3-13:1	TSGA10	TSGA10 5' Untranslated region	lncRNA_lnc-AFF3-13:1_RF1	chr2	99117544	99117588	-	No match in SNP-DB	novelpep (map to known protein with more than 2 mismatched aa)	sp|P48048-3|KCNJ1_HUMAN	63.636	15	NA	ININFV	NFVVDAGNENL	ENLFFI	11	4	0	unique location	chr2_99117543_99117588_-	UTR5	TSGA10(NM_001349014:c.-8105delT,NM_182911:c.-8105delT,NM_001349013:c.-8105delT,NM_025244:c.-8105delT)	1	0.906455	-6.73673	-2.0075	-8.98198	-7.81689	1.26225	-7.55802	yes
fallopian	NFVVDSANKELEEAKIDLIC+57.021QQNNIIVLEDTIK	NFVVDSANKELEEAKIDLICQQNNIIVLEDTIK	lncRNA_lnc-AFF3-13:1	TSGA10	TSGA10 5' Untranslated region	lncRNA_lnc-AFF3-13:1_RF1	chr2	99110862	99117588	-	No match in SNP-DB	novelpep (map to known protein with more than 2 mismatched aa)	ENSP00000399606.2|ENST00000440696.2|ENSG00000100360.14|OTTHUMG00000150544.18|OTTHUMT00000318836.4|LL22NC01-132D12.2-003|IFT27|50	37.037	33	NA	VELFIF	FIFDSAGKELFSEMLDKLWESPNVLCL	LCLVYD	27	17	0	unique location	chr2_99110861_99117588_-	UTR5	TSGA10(NM_001349012:c.-1423delT,NM_001349014:c.-1423delT,NM_182911:c.-1423delT,NM_001349013:c.-1423delT,NM_025244:c.-1423delT)	1	0.77485	-6.3037	-4.8973	-8.23422	-7.58402	-3.30094	-3.30585	no
fallopian	QTNHGLEEYVR	QTNHGLEEYVR	lncRNA_lnc-AFF3-13:1	TSGA10	TSGA10 5' Untranslated region	lncRNA_lnc-AFF3-13:1_RF1	chr2	99117712	99117744	-	No match in SNP-DB	novelpep (map to known protein with more than 2 mismatched aa)	ENSP00000408330.1|ENST00000418123.1|ENSG00000153827.13|OTTHUMG00000153623.6|OTTHUMT00000331877.2|AC093384.1-016|TRIP12|187	70	11	NA	IPVTIH	TIHNLEEYLR	YLRLDQ	10	3	0	unique location	No match found by BLAT	UTR5	TSGA10(NM_001349014:c.-8273delT,NM_182911:c.-8273delT,NM_001349013:c.-8273delT,NM_025244:c.-8273delT)	1	0.995281	-5.66181	-4.74153	-7.12497	-6.39562	-3.83478	-6.08828	no
fallopian	SPGRDPELQVEAAEVTTK	SPGRDPELQVEAAEVTTK	lncRNA_lnc-AFF3-13:1	TSGA10	TSGA10 5' Untranslated region	lncRNA_lnc-AFF3-13:8_RF2	chr2	99127165	99141109	-	No match in SNP-DB	novelpep (map to known protein with more than 2 mismatched aa)	ENSP00000397050.2|ENST00000451287.6|ENSG00000213889.10|OTTHUMG00000140397.7|OTTHUMT00000326517.3|AC138534.3-007|PPM1N|430	64.286	18	NA	YKEAPG	APGRPPELQLVSAE	SAEPEV	14	5	0	unique location	No match found by BLAT	UTR5-intronic	TSGA10(NM_001349012:c.-17726delT,NM_182911:c.-17726delT,NM_001349013:c.-17726delT,NM_025244:c.-17726delT);TSGA10	1	0.644976	-6.34987	-6.31219	-2.88008	-4.78541	-5.71341	-6.31715	no
fat_adipose	GLEWIGEIHHSGSTYYNPSLK	GLEWIGEIHHSGSTYYNPSLK	lncRNA_lnc-AKT1-74:1	NA	NA	lncRNA_lnc-AKT1-74:1_RF1	chr14	106606217	106606279	-	No match in SNP-DB	novelpep (map to known protein with more than 2 mismatched aa)	ENSP00000478289.1	90.476	21	NA	PGKGLE	GLEWIGSIYHSGSTYYNPSLK	SLKSRV	21	2	0	multiple locations	chr14_106606216_106606279_-;chr14_KI270846v1_alt_1097895_1097958_-	intergenic	LINC00221(dist=110702),MIR7641-2(dist=30494)	1	0.128871	-7.30937	-6.56102	-4.26363	-2.6164	-6.18134	-7.38444	no
urinary_bladder	GLEWIGEIHHSGSTYYNPSLK	GLEWIGEIHHSGSTYYNPSLK	lncRNA_lnc-AKT1-74:1	NA	NA	lncRNA_lnc-AKT1-74:1_RF1	chr14	106606217	106606279	-	No match in SNP-DB	novelpep (map to known protein with more than 2 mismatched aa)	ENSP00000478289.1	90.476	21	NA	PGKGLE	GLEWIGSIYHSGSTYYNPSLK	SLKSRV	21	2	0	multiple locations	chr14_106606216_106606279_-;chr14_KI270846v1_alt_1097895_1097958_-	intergenic	LINC00221(dist=110702),MIR7641-2(dist=30494)	1	0.128871	-7.30937	-6.56102	-4.26363	-2.6164	-6.18134	-7.38444	no
fat_adipose	ITMSVDTSK	ITMSVDTSK	lncRNA_lnc-AKT1-74:1	IGHV4-28	immunoglobulin heavy variable 4-28 [Source:HGNC Symbol;Acc:HGNC:5645]	lncRNA_lnc-AKT1-74:1_RF1	chr14	106606184	106606210	-	No match in SNP-DB	map to known protein with 1 aa mismatch	ENSP00000375021.2|ENST00000390612.3|ENSG00000211952.3|OTTHUMG00000152062.4|OTTHUMT00000325156.4|AB019439.60-001|IGHV4-28|117	88.889	9	1	KSRVTM	VTMSVDTSK	TSKNQF	9	1	0	unique location	No match found by BLAT	intergenic	LINC00221(dist=110669),MIR7641-2(dist=30527)	0.989	0.126077	-7.39423	-7.28946	-5.05577	-3.10842	-7.22088	-6.37623	no
urinary_bladder	ITMSVDTSK	ITMSVDTSK	lncRNA_lnc-AKT1-74:1	IGHV4-28	immunoglobulin heavy variable 4-28 [Source:HGNC Symbol;Acc:HGNC:5645]	lncRNA_lnc-AKT1-74:1_RF1	chr14	106606184	106606210	-	No match in SNP-DB	map to known protein with 1 aa mismatch	ENSP00000375021.2|ENST00000390612.3|ENSG00000211952.3|OTTHUMG00000152062.4|OTTHUMT00000325156.4|AB019439.60-001|IGHV4-28|117	88.889	9	1	KSRVTM	VTMSVDTSK	TSKNQF	9	1	0	unique location	No match found by BLAT	intergenic	LINC00221(dist=110669),MIR7641-2(dist=30527)	0.989	0.126077	-7.39423	-7.28946	-5.05577	-3.10842	-7.22088	-6.37623	no
urinary_bladder	TEDAAIYYC+57.021VR	TEDAAIYYCVR	lncRNA_lnc-AKT1-74:1	IGHV3-35	immunoglobulin heavy variable 3-35 (non-functional) [Source:HGNC Symbol;Acc:HGNC:5598]	lncRNA_lnc-AKT1-75:1_RF2	chr14	106609764	106609796	-	No match in SNP-DB	novelpep (map to known protein with more than 2 mismatched aa)	ENSP00000375026.2|ENST00000390617.2|ENSG00000211957.2|OTTHUMG00000152079.2|OTTHUMT00000325174.2|AB019439.46-001|IGHV3-35|117	80	11	NA	LRAEDT	EDTAVYYCVR	R	10	2	0	unique location	No match found by BLAT	intergenic	LINC00221(dist=114249),MIR7641-2(dist=26947)	1	0.634562	-6.3865	-6.68697	-6.37297	-6.12247	-6.80347	-2.53144	no
endometrium	ITMSVDTSK	ITMSVDTSK	lncRNA_lnc-AKT1-74:1;lncRNA_lnc-AKT1-75:1	IGHV4-28	immunoglobulin heavy variable 4-28 [Source:HGNC Symbol;Acc:HGNC:5645]	lncRNA_lnc-AKT1-74:1_RF1	chr14	106606184	106606210	-	No match in SNP-DB	map to known protein with 1 aa mismatch	ENSP00000375021.2|ENST00000390612.3|ENSG00000211952.3|OTTHUMG00000152062.4|OTTHUMT00000325156.4|AB019439.60-001|IGHV4-28|117	88.889	9	1	KSRVTM	VTMSVDTSK	TSKNQF	9	1	0	unique location	No match found by BLAT	intergenic	LINC00221(dist=110669),MIR7641-2(dist=30527)	0.989	0.126077	-7.39423	-7.28946	-5.05577	-3.10842	-7.22088	-6.37623	no
fallopian	ITMSVDTSK	ITMSVDTSK	lncRNA_lnc-AKT1-74:1;lncRNA_lnc-AKT1-75:1	IGHV4-28	immunoglobulin heavy variable 4-28 [Source:HGNC Symbol;Acc:HGNC:5645]	lncRNA_lnc-AKT1-74:1_RF1	chr14	106606184	106606210	-	No match in SNP-DB	map to known protein with 1 aa mismatch	ENSP00000375021.2|ENST00000390612.3|ENSG00000211952.3|OTTHUMG00000152062.4|OTTHUMT00000325156.4|AB019439.60-001|IGHV4-28|117	88.889	9	1	KSRVTM	VTMSVDTSK	TSKNQF	9	1	0	unique location	No match found by BLAT	intergenic	LINC00221(dist=110669),MIR7641-2(dist=30527)	0.989	0.126077	-7.39423	-7.28946	-5.05577	-3.10842	-7.22088	-6.37623	no
endometrium	TEDAAIYYC+57.021VR	TEDAAIYYCVR	lncRNA_lnc-AKT1-74:1;lncRNA_lnc-AKT1-75:1	IGHV3-35	immunoglobulin heavy variable 3-35 (non-functional) [Source:HGNC Symbol;Acc:HGNC:5598]	lncRNA_lnc-AKT1-75:1_RF2	chr14	106609764	106609796	-	No match in SNP-DB	novelpep (map to known protein with more than 2 mismatched aa)	ENSP00000375026.2|ENST00000390617.2|ENSG00000211957.2|OTTHUMG00000152079.2|OTTHUMT00000325174.2|AB019439.46-001|IGHV3-35|117	80	11	NA	LRAEDT	EDTAVYYCVR	R	10	2	0	unique location	No match found by BLAT	intergenic	LINC00221(dist=114249),MIR7641-2(dist=26947)	1	0.634562	-6.3865	-6.68697	-6.37297	-6.12247	-6.80347	-2.53144	no
fallopian	TEDAAIYYC+57.021VR	TEDAAIYYCVR	lncRNA_lnc-AKT1-74:1;lncRNA_lnc-AKT1-75:1	IGHV3-35	immunoglobulin heavy variable 3-35 (non-functional) [Source:HGNC Symbol;Acc:HGNC:5598]	lncRNA_lnc-AKT1-75:1_RF2	chr14	106609764	106609796	-	No match in SNP-DB	novelpep (map to known protein with more than 2 mismatched aa)	ENSP00000375026.2|ENST00000390617.2|ENSG00000211957.2|OTTHUMG00000152079.2|OTTHUMT00000325174.2|AB019439.46-001|IGHV3-35|117	80	11	NA	LRAEDT	EDTAVYYCVR	R	10	2	0	unique location	No match found by BLAT	intergenic	LINC00221(dist=114249),MIR7641-2(dist=26947)	1	0.634562	-6.3865	-6.68697	-6.37297	-6.12247	-6.80347	-2.53144	no
adrenal_gland	LSC+57.021AASGFTFSDYYMSWVR	LSCAASGFTFSDYYMSWVR	lncRNA_lnc-AKT1-88:1	IGHV3-11	immunoglobulin heavy variable 3-11 (gene/pseudogene) [Source:HGNC Symbol;Acc:HGNC:5580]	lncRNA_lnc-AKT1-88:1_RF1	chr14	106775345	106775401	-	No match in SNP-DB	map to known protein with 1 aa mismatch	ENSP00000375010.2|ENST00000390601.3|ENSG00000211941.3|OTTHUMG00000152277.4|OTTHUMT00000325665.4|AB019440.41-001|IGHV3-11|117	94.737	19	18	SLRLSC	LSCAASGFTFSDYYMSWIR	WIRQAP	19	1	0	multiple locations	chr14_106775344_106775401_-;chr14_KI270846v1_alt_1266518_1266575_-	intergenic	MIR7641-2(dist=138585),MIR5195(dist=75540)	0.998	0.146196	NA	NA	NA	NA	NA	NA	no
fat_adipose	LSC+57.021AASGFTFSDYYMSWVR	LSCAASGFTFSDYYMSWVR	lncRNA_lnc-AKT1-88:1	IGHV3-11	immunoglobulin heavy variable 3-11 (gene/pseudogene) [Source:HGNC Symbol;Acc:HGNC:5580]	lncRNA_lnc-AKT1-88:1_RF1	chr14	106775345	106775401	-	No match in SNP-DB	map to known protein with 1 aa mismatch	ENSP00000375010.2|ENST00000390601.3|ENSG00000211941.3|OTTHUMG00000152277.4|OTTHUMT00000325665.4|AB019440.41-001|IGHV3-11|117	94.737	19	18	SLRLSC	LSCAASGFTFSDYYMSWIR	WIRQAP	19	1	0	multiple locations	chr14_106775344_106775401_-;chr14_KI270846v1_alt_1266518_1266575_-	intergenic	MIR7641-2(dist=138585),MIR5195(dist=75540)	0.998	0.146196	NA	NA	NA	NA	NA	NA	no
lung	LSC+57.021AASGFTFSDYYMSWVR	LSCAASGFTFSDYYMSWVR	lncRNA_lnc-AKT1-88:1	IGHV3-11	immunoglobulin heavy variable 3-11 (gene/pseudogene) [Source:HGNC Symbol;Acc:HGNC:5580]	lncRNA_lnc-AKT1-88:1_RF1	chr14	106775345	106775401	-	No match in SNP-DB	map to known protein with 1 aa mismatch	ENSP00000375010.2|ENST00000390601.3|ENSG00000211941.3|OTTHUMG00000152277.4|OTTHUMT00000325665.4|AB019440.41-001|IGHV3-11|117	94.737	19	18	SLRLSC	LSCAASGFTFSDYYMSWIR	WIRQAP	19	1	0	multiple locations	chr14_106775344_106775401_-;chr14_KI270846v1_alt_1266518_1266575_-	intergenic	MIR7641-2(dist=138585),MIR5195(dist=75540)	0.998	0.146196	NA	NA	NA	NA	NA	NA	no
placenta	LSC+57.021AASGFTFSDYYMSWVR	LSCAASGFTFSDYYMSWVR	lncRNA_lnc-AKT1-88:1	IGHV3-11	immunoglobulin heavy variable 3-11 (gene/pseudogene) [Source:HGNC Symbol;Acc:HGNC:5580]	lncRNA_lnc-AKT1-88:1_RF1	chr14	106775345	106775401	-	No match in SNP-DB	map to known protein with 1 aa mismatch	ENSP00000375010.2|ENST00000390601.3|ENSG00000211941.3|OTTHUMG00000152277.4|OTTHUMT00000325665.4|AB019440.41-001|IGHV3-11|117	94.737	19	18	SLRLSC	LSCAASGFTFSDYYMSWIR	WIRQAP	19	1	0	multiple locations	chr14_106775344_106775401_-;chr14_KI270846v1_alt_1266518_1266575_-	intergenic	\MIR7641-2(dist=138585),MIR5195(dist=75540)\""	0.998	0.146196	NA	NA	NA	NA	NA	NA	no
smooth_muscle	LSC+57.021AASGFTFSDYYMSWVR	LSCAASGFTFSDYYMSWVR	lncRNA_lnc-AKT1-88:1	IGHV3-11	immunoglobulin heavy variable 3-11 (gene/pseudogene) [Source:HGNC Symbol;Acc:HGNC:5580]	lncRNA_lnc-AKT1-88:1_RF1	chr14	106775345	106775401	-	No match in SNP-DB	map to known protein with 1 aa mismatch	ENSP00000375010.2|ENST00000390601.3|ENSG00000211941.3|OTTHUMG00000152277.4|OTTHUMT00000325665.4|AB019440.41-001|IGHV3-11|117	94.737	19	18	SLRLSC	LSCAASGFTFSDYYMSWIR	WIRQAP	19	1	0	multiple locations	chr14_106775344_106775401_-;chr14_KI270846v1_alt_1266518_1266575_-	intergenic	MIR7641-2(dist=138585),MIR5195(dist=75540)	0.998	0.146196	NA	NA	NA	NA	NA	NA	no
urinary_bladder	LSC+57.021AASGFTFSDYYMSWVR	LSCAASGFTFSDYYMSWVR	lncRNA_lnc-AKT1-88:1	IGHV3-11	immunoglobulin heavy variable 3-11 (gene/pseudogene) [Source:HGNC Symbol;Acc:HGNC:5580]	lncRNA_lnc-AKT1-88:1_RF1	chr14	106775345	106775401	-	No match in SNP-DB	map to known protein with 1 aa mismatch	ENSP00000375010.2|ENST00000390601.3|ENSG00000211941.3|OTTHUMG00000152277.4|OTTHUMT00000325665.4|AB019440.41-001|IGHV3-11|117	94.737	19	18	SLRLSC	LSCAASGFTFSDYYMSWIR	WIRQAP	19	1	0	multiple locations	chr14_106775344_106775401_-;chr14_KI270846v1_alt_1266518_1266575_-	intergenic	MIR7641-2(dist=138585),MIR5195(dist=75540)	0.998	0.146196	NA	NA	NA	NA	NA	NA	no
adrenal_gland	SITYLQM+15.995NSLR	SITYLQMNSLR	lncRNA_lnc-AKT1-88:1	IGHV3-49	immunoglobulin heavy variable 3-49 [Source:HGNC Symbol;Acc:HGNC:5607]	lncRNA_lnc-AKT1-88:1_RF1	chr14	106775192	106775224	-	No match in SNP-DB	novelpep (map to known protein with more than 2 mismatched aa)	ENSP00000375034.2|ENST00000390625.3|ENSG00000211965.4|OTTHUMG00000151967.4|OTTHUMT00000324613.4|AB019438.49-001|IGHV3-49|119	81.818	11	NA	DSKSIA	SIAYLQMNSLK	SLKTED	11	2	0	unique location	No match found by BLAT	intergenic	MIR7641-2(dist=138432),MIR5195(dist=75693)	0.97	0.089375	NA	NA	NA	NA	NA	NA	no
fat_adipose	SITYLQMNSLR	SITYLQMNSLR	lncRNA_lnc-AKT1-88:1	IGHV3-49	immunoglobulin heavy variable 3-49 [Source:HGNC Symbol;Acc:HGNC:5607]	lncRNA_lnc-AKT1-88:1_RF1	chr14	106775192	106775224	-	No match in SNP-DB	novelpep (map to known protein with more than 2 mismatched aa)	ENSP00000375034.2|ENST00000390625.3|ENSG00000211965.4|OTTHUMG00000151967.4|OTTHUMT00000324613.4|AB019438.49-001|IGHV3-49|119	81.818	11	NA	DSKSIA	SIAYLQMNSLK	SLKTED	11	2	0	unique location	No match found by BLAT	intergenic	MIR7641-2(dist=138432),MIR5195(dist=75693)	0.97	0.089375	NA	NA	NA	NA	NA	NA	no
lung	SITYLQM+15.995NSLR	SITYLQMNSLR	lncRNA_lnc-AKT1-88:1	IGHV3-49	immunoglobulin heavy variable 3-49 [Source:HGNC Symbol;Acc:HGNC:5607]	lncRNA_lnc-AKT1-88:1_RF1	chr14	106775192	106775224	-	No match in SNP-DB	novelpep (map to known protein with more than 2 mismatched aa)	ENSP00000375034.2|ENST00000390625.3|ENSG00000211965.4|OTTHUMG00000151967.4|OTTHUMT00000324613.4|AB019438.49-001|IGHV3-49|119	81.818	11	NA	DSKSIA	SIAYLQMNSLK	SLKTED	11	2	0	unique location	No match found by BLAT	intergenic	MIR7641-2(dist=138432),MIR5195(dist=75693)	0.97	0.089375	NA	NA	NA	NA	NA	NA	no
placenta	SITYLQM+15.995NSLR	SITYLQMNSLR	lncRNA_lnc-AKT1-88:1	IGHV3-49	immunoglobulin heavy variable 3-49 [Source:HGNC Symbol;Acc:HGNC:5607]	lncRNA_lnc-AKT1-88:1_RF1	chr14	106775192	106775224	-	No match in SNP-DB	novelpep (map to known protein with more than 2 mismatched aa)	ENSP00000375034.2|ENST00000390625.3|ENSG00000211965.4|OTTHUMG00000151967.4|OTTHUMT00000324613.4|AB019438.49-001|IGHV3-49|119	81.818	11	NA	DSKSIA	SIAYLQMNSLK	SLKTED	11	2	0	unique location	No match found by BLAT	intergenic	\MIR7641-2(dist=138432),MIR5195(dist=75693)\""	0.97	0.089375	NA	NA	NA	NA	NA	NA	no
urinary_bladder	SITYLQM+15.995NSLR	SITYLQMNSLR	lncRNA_lnc-AKT1-88:1	IGHV3-49	immunoglobulin heavy variable 3-49 [Source:HGNC Symbol;Acc:HGNC:5607]	lncRNA_lnc-AKT1-88:1_RF1	chr14	106775192	106775224	-	No match in SNP-DB	novelpep (map to known protein with more than 2 mismatched aa)	ENSP00000375034.2|ENST00000390625.3|ENSG00000211965.4|OTTHUMG00000151967.4|OTTHUMT00000324613.4|AB019438.49-001|IGHV3-49|119	81.818	11	NA	DSKSIA	SIAYLQMNSLK	SLKTED	11	2	0	unique location	No match found by BLAT	intergenic	MIR7641-2(dist=138432),MIR5195(dist=75693)	0.97	0.089375	NA	NA	NA	NA	NA	NA	no
smooth_muscle	SITYLQMNSLRAEDTAVYYC+57.021AR	SITYLQMNSLRAEDTAVYYCAR	lncRNA_lnc-AKT1-88:1	IGHV3-21	immunoglobulin heavy variable 3-21 [Source:HGNC Symbol;Acc:HGNC:5586]	lncRNA_lnc-AKT1-88:1_RF1	chr14	106775159	106775224	-	No match in SNP-DB	novelpep (map to known protein with more than 2 mismatched aa)	ENSP00000375016.2|ENST00000390607.2|ENSG00000211947.2|OTTHUMG00000152279.2|OTTHUMT00000325667.2|AB019439.74-001|IGHV3-21|117	100	22	NA	NSLYLQ	YLQMNSLRAEDTAVYYCAR	R	19	0	0	unique location	chr14_106775158_106775224_-	intergenic	MIR7641-2(dist=138399),MIR5195(dist=75726)	1	0.272569	NA	NA	NA	NA	NA	NA	no
placenta	HTGPGILSMANAGPGTNVSQFFIC+57.021TAK	HTGPGILSMANAGPGTNVSQFFICTAK	lncRNA_lnc-ANKRD34B-88:1	PPIA	peptidylprolyl isomerase A [Source:HGNC Symbol;Acc:HGNC:9253]	lncRNA_lnc-ANKRD34B-88:1_RF1	chr5	84999954	85000034	-	No match in SNP-DB	novelpep (map to known protein with more than 2 mismatched aa)	ENSP00000479961.1|ENST00000620047.4|ENSG00000196262.13|OTTHUMG00000023687.5|-|PPIA-210|PPIA|105	92.593	27	NA	ILKHTG	HTGPGILSMANAGPNTNGSQFFICTAK	TAKTEW	27	2	0	unique location	chr5_84999953_85000034_-	intergenic	\EDIL3(dist=615087),NBPF22P(dist=1282490)\""	1	0.826637	NA	NA	NA	NA	NA	NA	no
placenta	SIYQEKFDDENFILK	SIYQEKFDDENFILK	lncRNA_lnc-ANKRD34B-88:1	PPIA	peptidylprolyl isomerase A [Source:HGNC Symbol;Acc:HGNC:9253]	lncRNA_lnc-ANKRD34B-88:1_RF1	chr5	85000035	85000079	-	No match in SNP-DB	novelpep (map to known protein with more than 2 mismatched aa)	ENSP00000479961.1|ENST00000620047.4|ENSG00000196262.13|OTTHUMG00000023687.5|-|PPIA-210|PPIA|105	86.667	15	NA	GGKSIY	SIYGEKFEDENFILK	ILKHTG	15	2	0	multiple locations	chr17_8560698_8560743_+;chr5_85000034_85000079_-	intergenic	EDIL3(dist=615168),NBPF22P(dist=1282409)	1	0.836523	NA	NA	NA	NA	NA	NA	no
heart	DHFFVEDQIYC+57.021EK	DHFFVEDQIYCEK	lncRNA_lnc-AP5M1-106:1;PGOHUM_ENST00000604187.1_RP11-58E21.6	lncRNA_lnc-AP5M1-106:1;PGOHUM_ENST00000604187.1_RP11-58E21.6;PDLIM1P1	lncRNA_lnc-AP5M1-106:1;PGOHUM_ENST00000604187.1_RP11-58E21.6;PDZ and LIM domain 1 pseudogene 1 [Source:HGNC Symbol;Acc:HGNC:20026]	PGOHUM_ENST00000604187.1_RP11-58E21.6_RF1	chr14	50051235	50051273	+	No match in SNP-DB	map to known protein with 1 aa deletion	ENSP00000360305.3|ENST00000329399.6|ENSG00000107438.8|OTTHUMG00000018810.1|OTTHUMT00000049508.1|RP11-310E22.1-001|PDLIM1|329	100	13	NA	QKGHFF	HFFVEDQIYCEK	CEKHAR	12	0	0	unique location	No match found by BLAT	ncRNA_intronic	LINC01599	1	0.932684	-5.13168	-5.82113	0.606053	-3.25461	-5.62787	-5.61418	yes
liver	DHFFVEDQIYC+57.021EK	DHFFVEDQIYCEK	lncRNA_lnc-AP5M1-106:1;PGOHUM_ENST00000604187.1_RP11-58E21.6	PDLIM1P1;lncRNA_lnc-AP5M1-106:1;PGOHUM_ENST00000604187.1_RP11-58E21.6	lncRNA_lnc-AP5M1-106:1;PGOHUM_ENST00000604187.1_RP11-58E21.6;PDZ and LIM domain 1 pseudogene 1 [Source:HGNC Symbol;Acc:HGNC:20026]	PGOHUM_ENST00000604187.1_RP11-58E21.6_RF1	chr14	50051235	50051273	+	No match in SNP-DB	map to known protein with 1 aa deletion	ENSP00000360305.3|ENST00000329399.6|ENSG00000107438.8|OTTHUMG00000018810.1|OTTHUMT00000049508.1|RP11-310E22.1-001|PDLIM1|329	100	13	NA	QKGHFF	HFFVEDQIYCEK	CEKHAR	12	0	0	unique location	No match found by BLAT	ncRNA_intronic	LINC01599	1	0.932684	-5.13168	-5.82113	0.606053	-3.25461	-5.62787	-5.61418	yes
heart	M+15.995NLVSEPQEVLHIGSAHNR	MNLVSEPQEVLHIGSAHNR	lncRNA_lnc-AP5M1-106:1;PGOHUM_ENST00000604187.1_RP11-58E21.6	lncRNA_lnc-AP5M1-106:1;PGOHUM_ENST00000604187.1_RP11-58E21.6;PDLIM1P1	lncRNA_lnc-AP5M1-106:1;PGOHUM_ENST00000604187.1_RP11-58E21.6;PDZ and LIM domain 1 pseudogene 1 [Source:HGNC Symbol;Acc:HGNC:20026]	lncRNA_lnc-AP5M1-106:1_RF1	chr14	50050674	50050730	+	No match in SNP-DB	map to known protein with 1 aa mismatch	ENSP00000360305.3|ENST00000329399.6|ENSG00000107438.8|OTTHUMG00000018810.1|OTTHUMT00000049508.1|RP11-310E22.1-001|PDLIM1|329	94.737	19	4	PYKMNL	MNLASEPQEVLHIGSAHNR	HNRSAM	19	1	0	unique location	chr14_50050673_50050730_+	ncRNA_intronic	LINC01599	1	0.851304	-6.28027	-5.99625	-0.340143	-3.81146	-5.68011	-6.2272	no
liver	M+15.995NLVSEPQEVLHIGSAHNR	MNLVSEPQEVLHIGSAHNR	lncRNA_lnc-AP5M1-106:1;PGOHUM_ENST00000604187.1_RP11-58E21.6	PDLIM1P1;lncRNA_lnc-AP5M1-106:1;PGOHUM_ENST00000604187.1_RP11-58E21.6	lncRNA_lnc-AP5M1-106:1;PGOHUM_ENST00000604187.1_RP11-58E21.6;PDZ and LIM domain 1 pseudogene 1 [Source:HGNC Symbol;Acc:HGNC:20026]	lncRNA_lnc-AP5M1-106:1_RF1	chr14	50050674	50050730	+	No match in SNP-DB	map to known protein with 1 aa mismatch	ENSP00000360305.3|ENST00000329399.6|ENSG00000107438.8|OTTHUMG00000018810.1|OTTHUMT00000049508.1|RP11-310E22.1-001|PDLIM1|329	94.737	19	4	PYKMNL	MNLASEPQEVLHIGSAHNR	HNRSAM	19	1	0	unique location	chr14_50050673_50050730_+	ncRNA_intronic	LINC01599	1	0.851304	-6.28027	-5.99625	-0.340143	-3.81146	-5.68011	-6.2272	no
placenta	GSASLHLPK	GSASLHLPK	lncRNA_lnc-BRCA1-21:4;PGOHUM_ENST00000590052.1_HSD17B1P1	HSD17B1P1	hydroxysteroid 17-beta dehydrogenase 1 pseudogene 1 [Source:HGNC Symbol;Acc:HGNC:5216];lncRNA_lnc-BRCA1-21:4;PGOHUM_ENST00000590052.1_HSD17B1P1	lncRNA_lnc-BRCA1-21:4_RF2	chr17	42551211	42551237	-	No match in SNP-DB	map to known protein with 1 aa deletion	ENSP00000386094.1|ENST00000402629.1|ENSG00000197249.13|OTTHUMG00000150355.5|OTTHUMT00000317772.1|AL132708.6-006|SERPINA1|359	100	9	NA	DRRSAS	SASLHLPK	LPKLSI	8	0	0	unique location	No match found by BLAT	intergenic	NAGLU(dist=6763),LOC108783654(dist=1225)	0.002	0.000423	NA	NA	NA	NA	NA	NA	no
placenta	VLVTGSMGGLMGLPFNDVYC+57.021ASK	VLVTGSMGGLMGLPFNDVYCASK	lncRNA_lnc-BRCA1-21:4;PGOHUM_ENST00000590052.1_HSD17B1P1	HSD17B1P1	hydroxysteroid 17-beta dehydrogenase 1 pseudogene 1 [Source:HGNC Symbol;Acc:HGNC:5216];lncRNA_lnc-BRCA1-21:4;PGOHUM_ENST00000590052.1_HSD17B1P1	PGOHUM_ENST00000590052.1_HSD17B1P1_RF1	chr17	42547405	42547640	+	No match in SNP-DB	map to known protein with 1 aa mismatch	ENSP00000466799.1|ENST00000585807.5|ENSG00000108786.10|OTTHUMG00000180243.1|OTTHUMT00000450392.1|RP11-400F19.5-001|HSD17B1|328	95.652	23	7	SGRVLV	VLVTGSVGGLMGLPFNDVYCASK	ASKFAL	23	1	0	unique location	chr17_42547404_42547640_+	intergenic	\NAGLU(dist=2957),LOC108783654(dist=5031)\""	1	0.575706	-1.27199	-6.68692	-0.331792	-3.66458	-7.65481	-2.21074	no
gallbladder	FHPSPSGNLLASFSFLGESFTR	FHPSPSGNLLASFSFLGESFTR	lncRNA_lnc-C8orf86-8:1	NA	NA	lncRNA_lnc-C8orf86-8:1_RF3	chr8	38541148	38541213	-	No match in SNP-DB	novelpep (no match to known protein found)	NA	NA	NA	NA	NA	NA	NA	NA	NA	NA	unique location	chr8_38541147_38541213_-	intergenic	C8orf86(dist=12486),RNF5P1(dist=59027)	0.556	0.554338	NA	NA	NA	NA	NA	NA	no
gallbladder	LLETSGVSIPLETSPR	LLETSGVSIPLETSPR	lncRNA_lnc-C8orf86-8:1	PML	promyelocytic leukemia [Source:HGNC Symbol;Acc:HGNC:9113]	lncRNA_lnc-C8orf86-8:1_RF3	chr8	38541412	38541459	-	No match in SNP-DB	novelpep (map to known protein with more than 2 mismatched aa)	ENSP00000315434.8|ENST00000354026.10|ENSG00000140464.19|OTTHUMG00000137607.5|OTTHUMT00000269040.1|AC013486.1-004|PML|781	57.143	16	NA	RGSMEA	MEASQVQVPLEASP	ASPITF	14	6	0	unique location	chr8_38541411_38541459_-	intergenic	C8orf86(dist=12750),RNF5P1(dist=58763)	0.388	0.332766	NA	NA	NA	NA	NA	NA	no
lung	GFGRGGPESHTFK	GFGRGGPESHTFK	lncRNA_lnc-CABIN1-20:1	AL928654.3	novel transcript	lncRNA_lnc-CABIN1-20:1_RF1	chr22	24712481	24712519	+	No match in SNP-DB	map to known protein with 1 aa mismatch	ENSP00000456357.1|ENST00000553228.5|ENSG00000257341.5|OTTHUMG00000029910.8|OTTHUMT00000409085.1|AL928654.7-002|AL928654.7|49	92.308	13	7	GPKGFG	GFGRGGAESHTFK	K	13	1	0	unique location	No match found by BLAT	intergenic	POM121L10P(dist=53334),PIWIL3(dist=6553)	0.991	0.334947	-6.46534	-2.51624	-6.10445	-5.47121	-3.94668	-6.73526	no
lung	TLTSGGHAEHEGKPYGNHPC+57.021YAAM+15.995FGPK	TLTSGGHAEHEGKPYGNHPCYAAMFGPK	lncRNA_lnc-CABIN1-20:1	AL928654.3	novel transcript	lncRNA_lnc-CABIN1-20:1_RF1	chr22	24712397	24712480	+	No match in SNP-DB	map to known protein with 1 aa mismatch	ENSP00000456357.1|ENST00000553228.5|ENSG00000257341.5|OTTHUMG00000029910.8|OTTHUMT00000409085.1|AL928654.7-002|AL928654.7|49	96.429	28	16	CGKTLT	TLTSGGHAEHEGKPYCNHPCYAAMFGPK	GPKGFG	28	1	0	unique location	chr22_24712396_24712480_+	intergenic	POM121L10P(dist=53250),PIWIL3(dist=6637)	1	0.711663	-6.78747	-0.452566	-6.37184	-5.88594	-3.81525	-6.96781	no
placenta	EQAPPAPSSLYR	EQAPPAPSSLYR	lncRNA_lnc-CACNG8-28:1	CLEC12A	C-type lectin domain family 12 member A [Source:HGNC Symbol;Acc:HGNC:31713]	lncRNA_lnc-CACNG8-28:1_RF2	chr19	53009761	53009796	+	No match in SNP-DB	novelpep (map to known protein with more than 2 mismatched aa)	ENSP00000405244.2|ENST00000434319.6|ENSG00000172322.13|OTTHUMG00000168396.6|OTTHUMT00000399546.1|RP11-290C10.2-002|CLEC12A|213	66.667	12	NA	KFGEKA	EKAPPAPSHVWR	VWRPAA	12	4	0	unique location	No match found by BLAT	intergenic	\ZNF702P(dist=16230),ERVV-1(dist=4330)\""	0.058	0.016571	NA	NA	NA	NA	NA	NA	no
placenta	HTNLDPGSPEGQLVLK	HTNLDPGSPEGQLVLK	lncRNA_lnc-CACNG8-28:1	POTEH	POTE ankyrin domain family member H [Source:HGNC Symbol;Acc:HGNC:133]	lncRNA_lnc-CACNG8-28:1_RF2	chr19	53010358	53010405	+	No match in SNP-DB	novelpep (map to known protein with more than 2 mismatched aa)	ENSP00000442107.1|ENST00000452800.1|ENSG00000198062.14|OTTHUMG00000140314.5|OTTHUMT00000340296.2|LA16c-3G11.6-002|POTEH|303	50	16	NA	WCDHSS	HSSLQPRPPEAQMVLQ	VLQPQP	16	8	0	unique location	chr19_53010357_53010405_+	intergenic	\ZNF702P(dist=16827),ERVV-1(dist=3733)\""	0.581	0.375766	NA	NA	NA	NA	NA	NA	no
placenta	IDPALLAILSR	IDPALLAILSR	lncRNA_lnc-CACNG8-28:1	FUT11	fucosyltransferase 11 [Source:HGNC Symbol;Acc:HGNC:19233]	lncRNA_lnc-CACNG8-28:1_RF2	chr19	53009644	53009676	+	No match in SNP-DB	novelpep (map to known protein with more than 2 mismatched aa)	ENSP00000361932.3|ENST00000372841.7|ENSG00000196968.10|OTTHUMG00000018483.2|OTTHUMT00000048689.1|RP11-574K11.11-001|FUT11|492	80	11	NA	TTEDPE	DPELLAFLSR	LSRYKF	10	2	0	unique location	No match found by BLAT	intergenic	\ZNF702P(dist=16113),ERVV-1(dist=4447)\""	0.702	0.272313	NA	NA	NA	NA	NA	NA	no
placenta	LATIDQGPHENPTAFLER	LATIDQGPHENPTAFLER	lncRNA_lnc-CACNG8-28:1	ATP6V1B2	ATPase H+ transporting V1 subunit B2 [Source:HGNC Symbol;Acc:HGNC:854]	lncRNA_lnc-CACNG8-28:1_RF2	chr19	53010283	53010336	+	No match in SNP-DB	novelpep (map to known protein with more than 2 mismatched aa)	ENSP00000276390.2|ENST00000276390.6|ENSG00000147416.10|OTTHUMG00000131073.2|OTTHUMT00000253732.1|AC025853.4-001|ATP6V1B2|511	66.667	18	NA	RNFIAQ	IAQGPYENRTVF	TVFETL	12	4	0	unique location	chr19_53010282_53010336_+	intergenic	\ZNF702P(dist=16752),ERVV-1(dist=3808)\""	0.251	0.132264	NA	NA	NA	NA	NA	NA	no
placenta	PLQRPQPGGFNDFLVNPPQPPLPETK	PLQRPQPGGFNDFLVNPPQPPLPETK	lncRNA_lnc-CACNG8-28:1	BCL11A	B cell CLL/lymphoma 11A [Source:HGNC Symbol;Acc:HGNC:13221]	lncRNA_lnc-CACNG8-28:1_RF2	chr19	53009677	53009754	+	No match in SNP-DB	novelpep (map to known protein with more than 2 mismatched aa)	ENSP00000338774.7|ENST00000335712.11|ENSG00000119866.21|OTTHUMG00000129420.11|OTTHUMT00000327043.2|AC007381.4-006|BCL11A|801	57.143	26	NA	QRLLQP	LQPFQPGSKPPFLATPPLPPL	PPLQSA	21	9	0	unique location	chr19_53009676_53009754_+	intergenic	\ZNF702P(dist=16146),ERVV-1(dist=4414)\""	0.334	0.104584	NA	NA	NA	NA	NA	NA	no
placenta	QAQLLAALQVHQPPPGC+57.021PK	QAQLLAALQVHQPPPGCPK	lncRNA_lnc-CACNG8-28:1	NISCH	nischarin [Source:HGNC Symbol;Acc:HGNC:18006]	lncRNA_lnc-CACNG8-28:1_RF2	chr19	53010580	53010636	+	No match in SNP-DB	novelpep (map to known protein with more than 2 mismatched aa)	ENSP00000339958.4|ENST00000345716.8|ENSG00000010322.15|OTTHUMG00000158571.2|-|NISCH-201|NISCH|1504	72.727	19	NA	YVQAFQ	AFQVGMPPPGC	PGCCRG	11	3	0	unique location	chr19_53010579_53010636_+	intergenic	ZNF702P(dist=17049),ERVV-1(dist=3511)	0.038	0.015839	NA	NA	NA	NA	NA	NA	no
placenta	SGIC+57.021LLPVVSRPVGPVQVQVPFSMQDLSQVK	SGICLLPVVSRPVGPVQVQVPFSMQDLSQVK	lncRNA_lnc-CACNG8-28:1	DBF4	DBF4 zinc finger [Source:HGNC Symbol;Acc:HGNC:17364]	lncRNA_lnc-CACNG8-28:1_RF2	chr19	53009851	53009943	+	No match in SNP-DB	novelpep (map to known protein with more than 2 mismatched aa)	ENSP00000265728.1|ENST00000265728.5|ENSG00000006634.7|OTTHUMG00000131034.6|OTTHUMT00000253678.1|AC005164.2-001|DBF4|674	43.478	31	NA	NYSIQK	IQKPCSPFDVDKPSSMQKQTQVK	QVKLRI	23	13	0	unique location	chr19_53009850_53009943_+	intergenic	\ZNF702P(dist=16320),ERVV-1(dist=4240)\""	0.074	0.013022	NA	NA	NA	NA	NA	NA	no
placenta	TEFLPLLSVSFVSENSVVAAGHDC+57.021YPMLFNYDDR	TEFLPLLSVSFVSENSVVAAGHDCYPMLFNYDDR	lncRNA_lnc-CACNG8-28:1	ARPC1A	actin related protein 2/3 complex subunit 1A [Source:HGNC Symbol;Acc:HGNC:703]	PGOHUM_ENST00000597698.1_CTD-2620I22.2_RF3	chr19	53004768	53004869	+	No match in SNP-DB	map to known protein with 1 aa mismatch	ENSP00000262942.5|ENST00000262942.9|ENSG00000241685.9|OTTHUMG00000192204.1|OTTHUMT00000335908.1|AC004922.6-001|ARPC1A|370	97.059	34	25	TLKTEF	TEFLPLLSVSFVSENSVVAAGHDCCPMLFNYDDR	DDRGCL	34	1	0	unique location	chr19_53004767_53004869_+	intergenic	\ZNF702P(dist=11237),ERVV-1(dist=9323)\""	1	0.627178	-6.16425	-6.36037	0.0782871	-3.05887	-6.5327	-5.87591	yes
rectum	LKVSDTVIPLYIPQC+57.021GEC+57.021K	LKVSDTVIPLYIPQCGECK	lncRNA_lnc-CARD6-161:1	ADH5	alcohol dehydrogenase 5 (class III), chi polypeptide [Source:HGNC Symbol;Acc:HGNC:253]	lncRNA_lnc-CARD6-161:1_RF1	chr5	23980836	23980892	+	No match in SNP-DB	novelpep (map to known protein with more than 2 mismatched aa)	ENSP00000421556.1|ENST00000505652.1|ENSG00000197894.10|OTTHUMG00000161230.10|OTTHUMT00000364228.1|RP11-571L19.5-005|ADH5|115	89.474	19	NA	VTKLKA	LKAGDTVIPLYIPQCGECK	ECKFCL	19	2	0	unique location	chr5_23980835_23980892_+	ncRNA_exonic-ncRNA_intronic	C5orf17;C5orf17	1	0.910357	NA	NA	NA	NA	NA	NA	no
rectum	VSDTVIPLYIPQC+57.021GEC+57.021K	VSDTVIPLYIPQCGECK	lncRNA_lnc-CARD6-161:1	ADH5	alcohol dehydrogenase 5 (class III), chi polypeptide [Source:HGNC Symbol;Acc:HGNC:253]	lncRNA_lnc-CARD6-161:1_RF1	chr5	23980842	23980892	+	No match in SNP-DB	map to known protein with 1 aa mismatch	ENSP00000427049.1|ENST00000503130.5|ENSG00000197894.10|OTTHUMG00000161230.10|OTTHUMT00000364234.9|RP11-571L19.5-011|ADH5|262	94.118	17	2	VESVGD	VGDTVIPLYIPQCGECK	ECKFCL	17	1	0	unique location	chr5_23980841_23980892_+	ncRNA_splicing-ncRNA_intronic	C5orf17(NR_131245:exon4:c.1557+1A>-);C5orf17	1	0.9086	NA	NA	NA	NA	NA	NA	no
liver	IGGIGSVPVGRVETGILKPGM+15.995VVTFAPVNVTTEVK	IGGIGSVPVGRVETGILKPGMVVTFAPVNVTTEVK	lncRNA_lnc-CDH12-71:2	lncRNA_lnc-CDH12-71:2	lncRNA_lnc-CDH12-71:2	PGOHUM_ENST00000503537.1_CTD-2165H16.1_RF1	chr5	14652457	14652561	-	No match in SNP-DB	novelpep (map to known protein with more than 2 mismatched aa)	sp|P68104-2|EF1A1_HUMAN	94.286	35	NA	VYKIGG	IGGIGTVPVGRVETGVLKPGMVVTFAPVNVTTEVK	EVKSVE	35	2	0	unique location	chr5_14652456_14652561_-	upstream	SNORD141A,SNORD141B(dist=75)	1	0.948385	NA	NA	NA	NA	NA	NA	no
brain	IGYNPDTVAFVPISGWNGNNM+15.995LEPSANM+15.995PWFK	IGYNPDTVAFVPISGWNGNNMLEPSANMPWFK	lncRNA_lnc-CDH12-71:2	EEF1A1	eukaryotic translation elongation factor 1 alpha 1 [Source:HGNC Symbol;Acc:HGNC:3189]	lncRNA_lnc-CDH12-71:2_RF2	chr5	14652691	14652786	-	No match in SNP-DB	map to known protein with 1 aa mismatch	ENSP00000479609.1|ENST00000610520.4|ENSG00000156508.17|OTTHUMG00000015031.6|-|EEF1A1-210|EEF1A1|441	96.875	32	19	IKKIGY	IGYNPDTVAFVPISGWNGDNMLEPSANMPWFK	WFKGWK	32	1	0	unique location	chr5_14652690_14652786_-	upstream	SNORD141A,SNORD141B(dist=309)	1	0.990389	NA	NA	NA	NA	NA	NA	no
colon	IGYNPDTVAFVPISGWNGNNM+15.995LEPSANM+15.995PWFK	IGYNPDTVAFVPISGWNGNNMLEPSANMPWFK	lncRNA_lnc-CDH12-71:2	EEF1A1	eukaryotic translation elongation factor 1 alpha 1 [Source:HGNC Symbol;Acc:HGNC:3189]	lncRNA_lnc-CDH12-71:2_RF2	chr5	14652691	14652786	-	No match in SNP-DB	map to known protein with 1 aa mismatch	ENSP00000479609.1|ENST00000610520.4|ENSG00000156508.17|OTTHUMG00000015031.6|-|EEF1A1-210|EEF1A1|441	96.875	32	19	IKKIGY	IGYNPDTVAFVPISGWNGDNMLEPSANMPWFK	WFKGWK	32	1	0	unique location	chr5_14652690_14652786_-	upstream	SNORD141A,SNORD141B(dist=309)	1	0.990389	NA	NA	NA	NA	NA	NA	no
duodenum	IGYNPDTVAFVPISGWNGNNM+15.995LEPSANM+15.995PWFK	IGYNPDTVAFVPISGWNGNNMLEPSANMPWFK	lncRNA_lnc-CDH12-71:2	EEF1A1	eukaryotic translation elongation factor 1 alpha 1 [Source:HGNC Symbol;Acc:HGNC:3189]	lncRNA_lnc-CDH12-71:2_RF2	chr5	14652691	14652786	-	No match in SNP-DB	map to known protein with 1 aa mismatch	ENSP00000479609.1|ENST00000610520.4|ENSG00000156508.17|OTTHUMG00000015031.6|-|EEF1A1-210|EEF1A1|441	96.875	32	19	IKKIGY	IGYNPDTVAFVPISGWNGDNMLEPSANMPWFK	WFKGWK	32	1	0	unique location	chr5_14652690_14652786_-	upstream	SNORD141A,SNORD141B(dist=309)	1	0.990389	NA	NA	NA	NA	NA	NA	no
liver	IGYNPDTVAFVPISGWNGNNM+15.995LEPSANM+15.995PWFK	IGYNPDTVAFVPISGWNGNNMLEPSANMPWFK	lncRNA_lnc-CDH12-71:2	EEF1A1	eukaryotic translation elongation factor 1 alpha 1 [Source:HGNC Symbol;Acc:HGNC:3189]	lncRNA_lnc-CDH12-71:2_RF2	chr5	14652691	14652786	-	No match in SNP-DB	map to known protein with 1 aa mismatch	ENSP00000479609.1|ENST00000610520.4|ENSG00000156508.17|OTTHUMG00000015031.6|-|EEF1A1-210|EEF1A1|441	96.875	32	19	IKKIGY	IGYNPDTVAFVPISGWNGDNMLEPSANMPWFK	WFKGWK	32	1	0	unique location	chr5_14652690_14652786_-	upstream	SNORD141A,SNORD141B(dist=309)	1	0.990389	NA	NA	NA	NA	NA	NA	no
lung	IGYNPDTVAFVPISGWNGNNM+15.995LEPSANM+15.995PWFK	IGYNPDTVAFVPISGWNGNNMLEPSANMPWFK	lncRNA_lnc-CDH12-71:2	EEF1A1	eukaryotic translation elongation factor 1 alpha 1 [Source:HGNC Symbol;Acc:HGNC:3189]	lncRNA_lnc-CDH12-71:2_RF2	chr5	14652691	14652786	-	No match in SNP-DB	map to known protein with 1 aa mismatch	ENSP00000479609.1|ENST00000610520.4|ENSG00000156508.17|OTTHUMG00000015031.6|-|EEF1A1-210|EEF1A1|441	96.875	32	19	IKKIGY	IGYNPDTVAFVPISGWNGDNMLEPSANMPWFK	WFKGWK	32	1	0	unique location	chr5_14652690_14652786_-	upstream	SNORD141A,SNORD141B(dist=309)	1	0.990389	NA	NA	NA	NA	NA	NA	no
placenta	IGYNPDTVAFVPISGWNGNNM+15.995LEPSANM+15.995PWFK	IGYNPDTVAFVPISGWNGNNMLEPSANMPWFK	lncRNA_lnc-CDH12-71:2	EEF1A1	eukaryotic translation elongation factor 1 alpha 1 [Source:HGNC Symbol;Acc:HGNC:3189]	lncRNA_lnc-CDH12-71:2_RF2	chr5	14652691	14652786	-	No match in SNP-DB	map to known protein with 1 aa mismatch	ENSP00000479609.1|ENST00000610520.4|ENSG00000156508.17|OTTHUMG00000015031.6|-|EEF1A1-210|EEF1A1|441	96.875	32	19	IKKIGY	IGYNPDTVAFVPISGWNGDNMLEPSANMPWFK	WFKGWK	32	1	0	unique location	chr5_14652690_14652786_-	upstream	\SNORD141A,SNORD141B(dist=309)\""	1	0.990389	NA	NA	NA	NA	NA	NA	no
rectum	IGYNPDTVAFVPISGWNGNNM+15.995LEPSANM+15.995PWFK	IGYNPDTVAFVPISGWNGNNMLEPSANMPWFK	lncRNA_lnc-CDH12-71:2	EEF1A1	eukaryotic translation elongation factor 1 alpha 1 [Source:HGNC Symbol;Acc:HGNC:3189]	lncRNA_lnc-CDH12-71:2_RF2	chr5	14652691	14652786	-	No match in SNP-DB	map to known protein with 1 aa mismatch	ENSP00000479609.1|ENST00000610520.4|ENSG00000156508.17|OTTHUMG00000015031.6|-|EEF1A1-210|EEF1A1|441	96.875	32	19	IKKIGY	IGYNPDTVAFVPISGWNGDNMLEPSANMPWFK	WFKGWK	32	1	0	unique location	chr5_14652690_14652786_-	upstream	SNORD141A,SNORD141B(dist=309)	1	0.990389	NA	NA	NA	NA	NA	NA	no
salivary_gland	IGYNPDTVAFVPISGWNGNNM+15.995LEPSANM+15.995PWFK	IGYNPDTVAFVPISGWNGNNMLEPSANMPWFK	lncRNA_lnc-CDH12-71:2	EEF1A1	eukaryotic translation elongation factor 1 alpha 1 [Source:HGNC Symbol;Acc:HGNC:3189]	lncRNA_lnc-CDH12-71:2_RF2	chr5	14652691	14652786	-	No match in SNP-DB	map to known protein with 1 aa mismatch	ENSP00000479609.1|ENST00000610520.4|ENSG00000156508.17|OTTHUMG00000015031.6|-|EEF1A1-210|EEF1A1|441	96.875	32	19	IKKIGY	IGYNPDTVAFVPISGWNGDNMLEPSANMPWFK	WFKGWK	32	1	0	unique location	chr5_14652690_14652786_-	upstream	SNORD141A,SNORD141B(dist=309)	1	0.990389	NA	NA	NA	NA	NA	NA	no
testis	IGYNPDTVAFVPISGWNGNNM+15.995LEPSANM+15.995PWFK	IGYNPDTVAFVPISGWNGNNMLEPSANMPWFK	lncRNA_lnc-CDH12-71:2	EEF1A1	eukaryotic translation elongation factor 1 alpha 1 [Source:HGNC Symbol;Acc:HGNC:3189]	lncRNA_lnc-CDH12-71:2_RF2	chr5	14652691	14652786	-	No match in SNP-DB	map to known protein with 1 aa mismatch	ENSP00000479609.1|ENST00000610520.4|ENSG00000156508.17|OTTHUMG00000015031.6|-|EEF1A1-210|EEF1A1|441	96.875	32	19	IKKIGY	IGYNPDTVAFVPISGWNGDNMLEPSANMPWFK	WFKGWK	32	1	0	unique location	chr5_14652690_14652786_-	upstream	SNORD141A,SNORD141B(dist=309)	1	0.990389	NA	NA	NA	NA	NA	NA	no
brain	KIGYNPDTVAFVPISGWNGNNM+15.995LEPSANM+15.995PWFK	KIGYNPDTVAFVPISGWNGNNMLEPSANMPWFK	lncRNA_lnc-CDH12-71:2	EEF1A1	eukaryotic translation elongation factor 1 alpha 1 [Source:HGNC Symbol;Acc:HGNC:3189]	lncRNA_lnc-CDH12-71:2_RF2	chr5	14652691	14652789	-	No match in SNP-DB	map to known protein with 1 aa mismatch	ENSP00000479609.1|ENST00000610520.4|ENSG00000156508.17|OTTHUMG00000015031.6|-|EEF1A1-210|EEF1A1|441	96.97	33	20	YIKKIG	KIGYNPDTVAFVPISGWNGDNMLEPSANMPWFK	WFKGWK	33	1	0	unique location	chr5_14652690_14652789_-	upstream	SNORD141A,SNORD141B(dist=309)	1	0.990684	NA	NA	NA	NA	NA	NA	no
colon	KIGYNPDTVAFVPISGWNGNNM+15.995LEPSANM+15.995PWFK	KIGYNPDTVAFVPISGWNGNNMLEPSANMPWFK	lncRNA_lnc-CDH12-71:2	EEF1A1	eukaryotic translation elongation factor 1 alpha 1 [Source:HGNC Symbol;Acc:HGNC:3189]	lncRNA_lnc-CDH12-71:2_RF2	chr5	14652691	14652789	-	No match in SNP-DB	map to known protein with 1 aa mismatch	ENSP00000479609.1|ENST00000610520.4|ENSG00000156508.17|OTTHUMG00000015031.6|-|EEF1A1-210|EEF1A1|441	96.97	33	20	YIKKIG	KIGYNPDTVAFVPISGWNGDNMLEPSANMPWFK	WFKGWK	33	1	0	unique location	chr5_14652690_14652789_-	upstream	SNORD141A,SNORD141B(dist=309)	1	0.990684	NA	NA	NA	NA	NA	NA	no
duodenum	KIGYNPDTVAFVPISGWNGNNMLEPSANMPWFK	KIGYNPDTVAFVPISGWNGNNMLEPSANMPWFK	lncRNA_lnc-CDH12-71:2	EEF1A1	eukaryotic translation elongation factor 1 alpha 1 [Source:HGNC Symbol;Acc:HGNC:3189]	lncRNA_lnc-CDH12-71:2_RF2	chr5	14652691	14652789	-	No match in SNP-DB	map to known protein with 1 aa mismatch	ENSP00000479609.1|ENST00000610520.4|ENSG00000156508.17|OTTHUMG00000015031.6|-|EEF1A1-210|EEF1A1|441	96.97	33	20	YIKKIG	KIGYNPDTVAFVPISGWNGDNMLEPSANMPWFK	WFKGWK	33	1	0	unique location	chr5_14652690_14652789_-	upstream	SNORD141A,SNORD141B(dist=309)	1	0.990684	NA	NA	NA	NA	NA	NA	no
liver	KIGYNPDTVAFVPISGWNGNNM+15.995LEPSANM+15.995PWFK	KIGYNPDTVAFVPISGWNGNNMLEPSANMPWFK	lncRNA_lnc-CDH12-71:2	EEF1A1	eukaryotic translation elongation factor 1 alpha 1 [Source:HGNC Symbol;Acc:HGNC:3189]	lncRNA_lnc-CDH12-71:2_RF2	chr5	14652691	14652789	-	No match in SNP-DB	map to known protein with 1 aa mismatch	ENSP00000479609.1|ENST00000610520.4|ENSG00000156508.17|OTTHUMG00000015031.6|-|EEF1A1-210|EEF1A1|441	96.97	33	20	YIKKIG	KIGYNPDTVAFVPISGWNGDNMLEPSANMPWFK	WFKGWK	33	1	0	unique location	chr5_14652690_14652789_-	upstream	SNORD141A,SNORD141B(dist=309)	1	0.990684	NA	NA	NA	NA	NA	NA	no
lung	KIGYNPDTVAFVPISGWNGNNM+15.995LEPSANM+15.995PWFK	KIGYNPDTVAFVPISGWNGNNMLEPSANMPWFK	lncRNA_lnc-CDH12-71:2	EEF1A1	eukaryotic translation elongation factor 1 alpha 1 [Source:HGNC Symbol;Acc:HGNC:3189]	lncRNA_lnc-CDH12-71:2_RF2	chr5	14652691	14652789	-	No match in SNP-DB	map to known protein with 1 aa mismatch	ENSP00000479609.1|ENST00000610520.4|ENSG00000156508.17|OTTHUMG00000015031.6|-|EEF1A1-210|EEF1A1|441	96.97	33	20	YIKKIG	KIGYNPDTVAFVPISGWNGDNMLEPSANMPWFK	WFKGWK	33	1	0	unique location	chr5_14652690_14652789_-	upstream	SNORD141A,SNORD141B(dist=309)	1	0.990684	NA	NA	NA	NA	NA	NA	no
placenta	KIGYNPDTVAFVPISGWNGNNM+15.995LEPSANMPWFK	KIGYNPDTVAFVPISGWNGNNMLEPSANMPWFK	lncRNA_lnc-CDH12-71:2	EEF1A1	eukaryotic translation elongation factor 1 alpha 1 [Source:HGNC Symbol;Acc:HGNC:3189]	lncRNA_lnc-CDH12-71:2_RF2	chr5	14652691	14652789	-	No match in SNP-DB	map to known protein with 1 aa mismatch	ENSP00000479609.1|ENST00000610520.4|ENSG00000156508.17|OTTHUMG00000015031.6|-|EEF1A1-210|EEF1A1|441	96.97	33	20	YIKKIG	KIGYNPDTVAFVPISGWNGDNMLEPSANMPWFK	WFKGWK	33	1	0	unique location	chr5_14652690_14652789_-	upstream	SNORD141A,SNORD141B(dist=309)	1	0.990684	NA	NA	NA	NA	NA	NA	no
rectum	KIGYNPDTVAFVPISGWNGNNM+15.995LEPSANM+15.995PWFK	KIGYNPDTVAFVPISGWNGNNMLEPSANMPWFK	lncRNA_lnc-CDH12-71:2	EEF1A1	eukaryotic translation elongation factor 1 alpha 1 [Source:HGNC Symbol;Acc:HGNC:3189]	lncRNA_lnc-CDH12-71:2_RF2	chr5	14652691	14652789	-	No match in SNP-DB	map to known protein with 1 aa mismatch	ENSP00000479609.1|ENST00000610520.4|ENSG00000156508.17|OTTHUMG00000015031.6|-|EEF1A1-210|EEF1A1|441	96.97	33	20	YIKKIG	KIGYNPDTVAFVPISGWNGDNMLEPSANMPWFK	WFKGWK	33	1	0	unique location	chr5_14652690_14652789_-	upstream	SNORD141A,SNORD141B(dist=309)	1	0.990684	NA	NA	NA	NA	NA	NA	no
salivary_gland	KIGYNPDTVAFVPISGWNGNNMLEPSANMPWFK	KIGYNPDTVAFVPISGWNGNNMLEPSANMPWFK	lncRNA_lnc-CDH12-71:2	EEF1A1	eukaryotic translation elongation factor 1 alpha 1 [Source:HGNC Symbol;Acc:HGNC:3189]	lncRNA_lnc-CDH12-71:2_RF2	chr5	14652691	14652789	-	No match in SNP-DB	map to known protein with 1 aa mismatch	ENSP00000479609.1|ENST00000610520.4|ENSG00000156508.17|OTTHUMG00000015031.6|-|EEF1A1-210|EEF1A1|441	96.97	33	20	YIKKIG	KIGYNPDTVAFVPISGWNGDNMLEPSANMPWFK	WFKGWK	33	1	0	unique location	chr5_14652690_14652789_-	upstream	SNORD141A,SNORD141B(dist=309)	1	0.990684	NA	NA	NA	NA	NA	NA	no
testis	KIGYNPDTVAFVPISGWNGNNM+15.995LEPSANMPWFK	KIGYNPDTVAFVPISGWNGNNMLEPSANMPWFK	lncRNA_lnc-CDH12-71:2	EEF1A1	eukaryotic translation elongation factor 1 alpha 1 [Source:HGNC Symbol;Acc:HGNC:3189]	lncRNA_lnc-CDH12-71:2_RF2	chr5	14652691	14652789	-	No match in SNP-DB	map to known protein with 1 aa mismatch	ENSP00000479609.1|ENST00000610520.4|ENSG00000156508.17|OTTHUMG00000015031.6|-|EEF1A1-210|EEF1A1|441	96.97	33	20	YIKKIG	KIGYNPDTVAFVPISGWNGDNMLEPSANMPWFK	WFKGWK	33	1	0	unique location	chr5_14652690_14652789_-	upstream	SNORD141A,SNORD141B(dist=309)	1	0.990684	NA	NA	NA	NA	NA	NA	no
liver	AAVEEGFVLGGGC+57.021ALLRC+57.021ILALDSLTPANEDQK	AAVEEGFVLGGGCALLRCILALDSLTPANEDQK	lncRNA_lnc-CDK2-38:1	HSPD1	heat shock protein family D (Hsp60) member 1 [Source:HGNC Symbol;Acc:HGNC:5261]	lncRNA_lnc-CDK2-38:1_RF2	chr12	56512288	56512386	+	No match in SNP-DB	novelpep (map to known protein with more than 2 mismatched aa)	ENSP00000340019.2|ENST00000345042.6|ENSG00000144381.16|OTTHUMG00000154463.4|-|HSPD1-201|HSPD1|573	93.939	33	NA	ATRAAV	AAVEEGIVLGGGCALLRCIPALDSLTPANEDQK	DQKIGI	33	2	0	unique location	chr12_56512287_56512386_+	upstream	SNORA105C(dist=577)	1	0.867827	NA	NA	NA	NA	NA	NA	no
liver	C+57.021ILALDSLTPANEDQK	CILALDSLTPANEDQK	lncRNA_lnc-CDK2-38:1	HSPD1	heat shock protein family D (Hsp60) member 1 [Source:HGNC Symbol;Acc:HGNC:5261]	lncRNA_lnc-CDK2-38:1_RF2	chr12	56512339	56512386	+	No match in SNP-DB	map to known protein with 1 aa mismatch	ENSP00000340019.2|ENST00000345042.6|ENSG00000144381.16|OTTHUMG00000154463.4|-|HSPD1-201|HSPD1|573	93.75	16	3	LLRCIP	CIPALDSLTPANEDQK	DQKIGI	16	1	0	unique location	chr12_56512338_56512386_+	upstream	SNORA105C(dist=526)	1	0.879319	NA	NA	NA	NA	NA	NA	no
duodenum	GVM+15.995LVVDAVIAELKK	GVMLVVDAVIAELKK	lncRNA_lnc-CDK2-38:1	HSPD1	heat shock protein family D (Hsp60) member 1 [Source:HGNC Symbol;Acc:HGNC:5261]	lncRNA_lnc-CDK2-38:1_RF3	chr12	56511431	56511475	+	No match in SNP-DB	map to known protein with 1 aa mismatch	ENSP00000393670.1|ENST00000430176.5|ENSG00000144381.16|OTTHUMG00000154463.4|OTTHUMT00000336365.2|AC020550.6-013|HSPD1|234	93.333	15	5	IRRGVM	GVMLAVDAVIAELKK	LKKQSK	15	1	0	unique location	chr12_56511430_56511475_+	intergenic	GLS2(dist=23017),SNORA105C(dist=1434)	1	0.6665	NA	NA	NA	NA	NA	NA	no
heart	GVM+15.995LVVDAVIAELKK	GVMLVVDAVIAELKK	lncRNA_lnc-CDK2-38:1	HSPD1	heat shock protein family D (Hsp60) member 1 [Source:HGNC Symbol;Acc:HGNC:5261]	lncRNA_lnc-CDK2-38:1_RF3	chr12	56511431	56511475	+	No match in SNP-DB	map to known protein with 1 aa mismatch	ENSP00000393670.1|ENST00000430176.5|ENSG00000144381.16|OTTHUMG00000154463.4|OTTHUMT00000336365.2|AC020550.6-013|HSPD1|234	93.333	15	5	IRRGVM	GVMLAVDAVIAELKK	LKKQSK	15	1	0	unique location	chr12_56511430_56511475_+	intergenic	GLS2(dist=23017),SNORA105C(dist=1434)	1	0.6665	NA	NA	NA	NA	NA	NA	no
lung	GVM+15.995LVVDAVIAELKK	GVMLVVDAVIAELKK	lncRNA_lnc-CDK2-38:1	HSPD1	heat shock protein family D (Hsp60) member 1 [Source:HGNC Symbol;Acc:HGNC:5261]	lncRNA_lnc-CDK2-38:1_RF3	chr12	56511431	56511475	+	No match in SNP-DB	map to known protein with 1 aa mismatch	ENSP00000393670.1|ENST00000430176.5|ENSG00000144381.16|OTTHUMG00000154463.4|OTTHUMT00000336365.2|AC020550.6-013|HSPD1|234	93.333	15	5	IRRGVM	GVMLAVDAVIAELKK	LKKQSK	15	1	0	unique location	chr12_56511430_56511475_+	intergenic	GLS2(dist=23017),SNORA105C(dist=1434)	1	0.6665	NA	NA	NA	NA	NA	NA	no
small_intestine	ISSVQSVVPALEIANAHR	ISSVQSVVPALEIANAHR	lncRNA_lnc-CDK2-38:1	HSPD1	heat shock protein family D (Hsp60) member 1 [Source:HGNC Symbol;Acc:HGNC:5261]	lncRNA_lnc-CDK2-38:1_RF3	chr12	56511752	56511805	+	No match in SNP-DB	novelpep (map to known protein with more than 2 mismatched aa)	ENSP00000340019.2|ENST00000345042.6|ENSG00000144381.16|OTTHUMG00000154463.4|-|HSPD1-201|HSPD1|573	88.889	18	NA	EKKISS	ISSIQSIVPALEIANAHR	AHRKPL	18	2	0	unique location	chr12_56511751_56511805_+	intergenic	GLS2(dist=23338),SNORA105C(dist=1113)	1	0.990396	NA	NA	NA	NA	NA	NA	no
duodenum	RGVM+15.995LVVDAVIAELKK	RGVMLVVDAVIAELKK	lncRNA_lnc-CDK2-38:1	HSPD1	heat shock protein family D (Hsp60) member 1 [Source:HGNC Symbol;Acc:HGNC:5261]	lncRNA_lnc-CDK2-38:1_RF3	chr12	56511428	56511475	+	No match in SNP-DB	map to known protein with 1 aa mismatch	ENSP00000393670.1|ENST00000430176.5|ENSG00000144381.16|OTTHUMG00000154463.4|OTTHUMT00000336365.2|AC020550.6-013|HSPD1|234	93.75	16	6	EIRRGV	RGVMLAVDAVIAELKK	LKKQSK	16	1	0	unique location	chr12_56511427_56511475_+	intergenic	GLS2(dist=23014),SNORA105C(dist=1437)	1	0.685809	NA	NA	NA	NA	NA	NA	no
heart	RGVM+15.995LVVDAVIAELKK	RGVMLVVDAVIAELKK	lncRNA_lnc-CDK2-38:1	HSPD1	heat shock protein family D (Hsp60) member 1 [Source:HGNC Symbol;Acc:HGNC:5261]	lncRNA_lnc-CDK2-38:1_RF3	chr12	56511428	56511475	+	No match in SNP-DB	map to known protein with 1 aa mismatch	ENSP00000393670.1|ENST00000430176.5|ENSG00000144381.16|OTTHUMG00000154463.4|OTTHUMT00000336365.2|AC020550.6-013|HSPD1|234	93.75	16	6	EIRRGV	RGVMLAVDAVIAELKK	LKKQSK	16	1	0	unique location	chr12_56511427_56511475_+	intergenic	GLS2(dist=23014),SNORA105C(dist=1437)	1	0.685809	NA	NA	NA	NA	NA	NA	no
liver	RGVM+15.995LVVDAVIAELKK	RGVMLVVDAVIAELKK	lncRNA_lnc-CDK2-38:1	HSPD1	heat shock protein family D (Hsp60) member 1 [Source:HGNC Symbol;Acc:HGNC:5261]	lncRNA_lnc-CDK2-38:1_RF3	chr12	56511428	56511475	+	No match in SNP-DB	map to known protein with 1 aa mismatch	ENSP00000393670.1|ENST00000430176.5|ENSG00000144381.16|OTTHUMG00000154463.4|OTTHUMT00000336365.2|AC020550.6-013|HSPD1|234	93.75	16	6	EIRRGV	RGVMLAVDAVIAELKK	LKKQSK	16	1	0	unique location	chr12_56511427_56511475_+	intergenic	GLS2(dist=23014),SNORA105C(dist=1437)	1	0.685809	NA	NA	NA	NA	NA	NA	no
lung	RGVM+15.995LVVDAVIAELKK	RGVMLVVDAVIAELKK	lncRNA_lnc-CDK2-38:1	HSPD1	heat shock protein family D (Hsp60) member 1 [Source:HGNC Symbol;Acc:HGNC:5261]	lncRNA_lnc-CDK2-38:1_RF3	chr12	56511428	56511475	+	No match in SNP-DB	map to known protein with 1 aa mismatch	ENSP00000393670.1|ENST00000430176.5|ENSG00000144381.16|OTTHUMG00000154463.4|OTTHUMT00000336365.2|AC020550.6-013|HSPD1|234	93.75	16	6	EIRRGV	RGVMLAVDAVIAELKK	LKKQSK	16	1	0	unique location	chr12_56511427_56511475_+	intergenic	GLS2(dist=23014),SNORA105C(dist=1437)	1	0.685809	NA	NA	NA	NA	NA	NA	no
small_intestine	RGVM+15.995LVVDAVIAELKK	RGVMLVVDAVIAELKK	lncRNA_lnc-CDK2-38:1	HSPD1	heat shock protein family D (Hsp60) member 1 [Source:HGNC Symbol;Acc:HGNC:5261]	lncRNA_lnc-CDK2-38:1_RF3	chr12	56511428	56511475	+	No match in SNP-DB	map to known protein with 1 aa mismatch	ENSP00000393670.1|ENST00000430176.5|ENSG00000144381.16|OTTHUMG00000154463.4|OTTHUMT00000336365.2|AC020550.6-013|HSPD1|234	93.75	16	6	EIRRGV	RGVMLAVDAVIAELKK	LKKQSK	16	1	0	unique location	chr12_56511427_56511475_+	intergenic	GLS2(dist=23014),SNORA105C(dist=1437)	1	0.685809	NA	NA	NA	NA	NA	NA	no
liver	QATVGDINTEWPGM+15.995LDFK	QATVGDINTEWPGMLDFK	lncRNA_lnc-CEP162-43:1	DBI	diazepam binding inhibitor, acyl-CoA binding protein [Source:HGNC Symbol;Acc:HGNC:2690]	lncRNA_lnc-CEP162-43:1_RF3	chr6	79437016	79437069	-	No match in SNP-DB	novelpep (map to known protein with more than 2 mismatched aa)	ENSP00000348116.3|ENST00000355857.7|ENSG00000155368.16|OTTHUMG00000131403.4|OTTHUMT00000330590.2|AC016736.4-001|DBI|87	94.118	18	NA	HYKQAT	QATVGDINTERPGMLDF	LDFTGK	17	1	0	multiple locations	chr6_GL383533v1_alt_9842_9896_+;chr6_79437015_79437069_-	intergenic	LCAL1(dist=123632),LCA5(dist=47975)	1	0.464755	-5.84215	-5.65415	-6.33685	-6.72715	-3.64883	-4.77443	no
liver	QATVGDINTEWPGMLDFKGK	QATVGDINTEWPGMLDFKGK	lncRNA_lnc-CEP162-43:1	DBI	diazepam binding inhibitor, acyl-CoA binding protein [Source:HGNC Symbol;Acc:HGNC:2690]	lncRNA_lnc-CEP162-43:1_RF3	chr6	79437010	79437069	-	No match in SNP-DB	novelpep (map to known protein with more than 2 mismatched aa)	ENSP00000348116.3|ENST00000355857.7|ENSG00000155368.16|OTTHUMG00000131403.4|OTTHUMT00000330590.2|AC016736.4-001|DBI|87	90	20	NA	HYKQAT	QATVGDINTERPGMLDFTGK	TGKAKW	20	2	0	multiple locations	chr6_GL383533v1_alt_9842_9902_+;chr6_79437009_79437069_-	intergenic	LCAL1(dist=123626),LCA5(dist=47981)	1	0.418746	-5.88015	-5.5412	-6.47759	-6.88675	-3.56034	-4.93373	no
liver	M+15.995QHSLAGQTYAVPLIQPDLR	MQHSLAGQTYAVPLIQPDLR	lncRNA_lnc-CHD4-131:1	WASHC1	WASH complex subunit 1 [Source:HGNC Symbol;Acc:HGNC:24361]	lncRNA_lnc-CHD4-131:1_RF3	chr12	26875	26934	-	No match in SNP-DB	map to known protein with 1 aa mismatch	ENSP00000494459.1|ENST00000642633.1|ENSG00000181404.16|OTTHUMG00000019420.4|OTTHUMT00000493773.1|XXyac-YRM2039.2-002|WASHC1|36	95	20	14	PVRMQH	MQHSLAGQTYAVPFIQPDLR	DLRREE	20	1	0	multiple locations	chr15_101966089_101966149_+;chr2_113588569_113588629_+;chr1_195336_195396_-;chr12_26874_26934_-;chr12_GL877875v1_alt_16874_16934_-	ncRNA_exonic	LOC100288778	1	0.882695	-8.89559	-1.81276	-8.75976	3.44881	-8.91708	-8.18437	yes
pituitary	MQHSLAGQTYAVPLIQPDLR	MQHSLAGQTYAVPLIQPDLR	lncRNA_lnc-CHD4-131:1	WASHC1	WASH complex subunit 1 [Source:HGNC Symbol;Acc:HGNC:24361]	lncRNA_lnc-CHD4-131:1_RF3	chr12	26875	26934	-	No match in SNP-DB	map to known protein with 1 aa mismatch	ENSP00000494459.1|ENST00000642633.1|ENSG00000181404.16|OTTHUMG00000019420.4|OTTHUMT00000493773.1|XXyac-YRM2039.2-002|WASHC1|36	95	20	14	PVRMQH	MQHSLAGQTYAVPFIQPDLR	DLRREE	20	1	0	multiple locations	chr15_101966089_101966149_+;chr2_113588569_113588629_+;chr1_195336_195396_-;chr12_26874_26934_-;chr12_GL877875v1_alt_16874_16934_-	ncRNA_exonic	LOC100288778	1	0.882695	-8.89559	-1.81276	-8.75976	3.44881	-8.91708	-8.18437	yes
placenta	MQHSLAGQTYAVPLIQPDLR	MQHSLAGQTYAVPLIQPDLR	lncRNA_lnc-CHD4-131:1	WASHC1	WASH complex subunit 1 [Source:HGNC Symbol;Acc:HGNC:24361]	lncRNA_lnc-CHD4-131:1_RF3	chr12	26875	26934	-	No match in SNP-DB	map to known protein with 1 aa mismatch	ENSP00000494459.1|ENST00000642633.1|ENSG00000181404.16|OTTHUMG00000019420.4|OTTHUMT00000493773.1|XXyac-YRM2039.2-002|WASHC1|36	95	20	14	PVRMQH	MQHSLAGQTYAVPFIQPDLR	DLRREE	20	1	0	multiple locations	chr15_101966089_101966149_+;chr2_113588569_113588629_+;chr1_195336_195396_-;chr12_26874_26934_-;chr12_GL877875v1_alt_16874_16934_-	ncRNA_exonic	LOC100288778	1	0.882695	-8.89559	-1.81276	-8.75976	3.44881	-8.91708	-8.18437	yes
stomach	MQHSLAGQTYAVPLIQPDLR	MQHSLAGQTYAVPLIQPDLR	lncRNA_lnc-CHD4-131:1	WASHC1	WASH complex subunit 1 [Source:HGNC Symbol;Acc:HGNC:24361]	lncRNA_lnc-CHD4-131:1_RF3	chr12	26875	26934	-	No match in SNP-DB	map to known protein with 1 aa mismatch	ENSP00000494459.1|ENST00000642633.1|ENSG00000181404.16|OTTHUMG00000019420.4|OTTHUMT00000493773.1|XXyac-YRM2039.2-002|WASHC1|36	95	20	14	PVRMQH	MQHSLAGQTYAVPFIQPDLR	DLRREE	20	1	0	multiple locations	chr15_101966089_101966149_+;chr2_113588569_113588629_+;chr1_195336_195396_-;chr12_26874_26934_-;chr12_GL877875v1_alt_16874_16934_-	ncRNA_exonic	LOC100288778	1	0.882695	-8.89559	-1.81276	-8.75976	3.44881	-8.91708	-8.18437	yes
liver	MQHSLAGQTYAVPLIQPDLRR	MQHSLAGQTYAVPLIQPDLRR	lncRNA_lnc-CHD4-131:1	WASHC1	WASH complex subunit 1 [Source:HGNC Symbol;Acc:HGNC:24361]	lncRNA_lnc-CHD4-131:1_RF3	chr12	26872	26934	-	No match in SNP-DB	map to known protein with 1 aa mismatch	ENSP00000494459.1|ENST00000642633.1|ENSG00000181404.16|OTTHUMG00000019420.4|OTTHUMT00000493773.1|XXyac-YRM2039.2-002|WASHC1|36	95.238	21	14	PVRMQH	MQHSLAGQTYAVPFIQPDLRR	LRREEA	21	1	0	multiple locations	chr15_101966089_101966152_+;chr1_195333_195396_-;chr12_26871_26934_-;chr12_GL877875v1_alt_16871_16934_-	ncRNA_exonic	LOC100288778	1	0.874694	-8.81197	-1.65934	-8.74821	3.56489	-8.77906	-8.20129	yes
pituitary	MQHSLAGQTYAVPLIQPDLRR	MQHSLAGQTYAVPLIQPDLRR	lncRNA_lnc-CHD4-131:1	WASHC1	WASH complex subunit 1 [Source:HGNC Symbol;Acc:HGNC:24361]	lncRNA_lnc-CHD4-131:1_RF3	chr12	26872	26934	-	No match in SNP-DB	map to known protein with 1 aa mismatch	ENSP00000494459.1|ENST00000642633.1|ENSG00000181404.16|OTTHUMG00000019420.4|OTTHUMT00000493773.1|XXyac-YRM2039.2-002|WASHC1|36	95.238	21	14	PVRMQH	MQHSLAGQTYAVPFIQPDLRR	LRREEA	21	1	0	multiple locations	chr15_101966089_101966152_+;chr1_195333_195396_-;chr12_26871_26934_-;chr12_GL877875v1_alt_16871_16934_-	ncRNA_exonic	LOC100288778	1	0.874694	-8.81197	-1.65934	-8.74821	3.56489	-8.77906	-8.20129	yes
placenta	MQHSLAGQTYAVPLIQPDLRR	MQHSLAGQTYAVPLIQPDLRR	lncRNA_lnc-CHD4-131:1	WASHC1	WASH complex subunit 1 [Source:HGNC Symbol;Acc:HGNC:24361]	lncRNA_lnc-CHD4-131:1_RF3	chr12	26872	26934	-	No match in SNP-DB	map to known protein with 1 aa mismatch	ENSP00000494459.1|ENST00000642633.1|ENSG00000181404.16|OTTHUMG00000019420.4|OTTHUMT00000493773.1|XXyac-YRM2039.2-002|WASHC1|36	95.238	21	14	PVRMQH	MQHSLAGQTYAVPFIQPDLRR	LRREEA	21	1	0	multiple locations	chr15_101966089_101966152_+;chr1_195333_195396_-;chr12_26871_26934_-;chr12_GL877875v1_alt_16871_16934_-	ncRNA_exonic	LOC100288778	1	0.874694	-8.81197	-1.65934	-8.74821	3.56489	-8.77906	-8.20129	yes
stomach	MQHSLAGQTYAVPLIQPDLRR	MQHSLAGQTYAVPLIQPDLRR	lncRNA_lnc-CHD4-131:1	WASHC1	WASH complex subunit 1 [Source:HGNC Symbol;Acc:HGNC:24361]	lncRNA_lnc-CHD4-131:1_RF3	chr12	26872	26934	-	No match in SNP-DB	map to known protein with 1 aa mismatch	ENSP00000494459.1|ENST00000642633.1|ENSG00000181404.16|OTTHUMG00000019420.4|OTTHUMT00000493773.1|XXyac-YRM2039.2-002|WASHC1|36	95.238	21	14	PVRMQH	MQHSLAGQTYAVPFIQPDLRR	LRREEA	21	1	0	multiple locations	chr15_101966089_101966152_+;chr1_195333_195396_-;chr12_26871_26934_-;chr12_GL877875v1_alt_16871_16934_-	ncRNA_exonic	LOC100288778	1	0.874694	-8.81197	-1.65934	-8.74821	3.56489	-8.77906	-8.20129	yes
adrenal_gland	C+57.021SSIAAAIAAVNALHGR	CSSIAAAIAAVNALHGR	lncRNA_lnc-CHST7-45:1	RP6-218J18.2	processed pseudogene, similar to RNA binding motif protein 39	lncRNA_lnc-CHST7-45:1_RF1	chrX	44030760	44030810	+	No match in SNP-DB	novelpep (map to known protein with more than 2 mismatched aa)	ENSP00000470649.1|ENST00000601392.5|ENSG00000101489.19|OTTHUMG00000178178.6|OTTHUMT00000460978.2|RP11-95O2.3-020|CELF4|294	73.333	17	NA	VKYSSH	SSHAEAQAAINALHG	LHGSQT	15	4	0	unique location	chrX_44030759_44030810_+	intergenic	NDP(dist=57085),EFHC2(dist=117122)	1	0.95152	NA	NA	NA	NA	NA	NA	no
adrenal_gland	NSAQGNVYVKC+57.021SSIAAAIAAVNALHGR	NSAQGNVYVKCSSIAAAIAAVNALHGR	lncRNA_lnc-CHST7-45:1	RP6-218J18.2	processed pseudogene, similar to RNA binding motif protein 39	lncRNA_lnc-CHST7-45:1_RF1	chrX	44030730	44030810	+	No match in SNP-DB	map to known protein with 1 aa mismatch	ENSP00000436747.2|ENST00000528062.7|ENSG00000131051.22|OTTHUMG00000032358.19|OTTHUMT00000127144.2|RP11-353C18.2-015|RBM39|508	96.296	27	12	VDKNSA	NSAQGNVYVKCPSIAAAIAAVNALHGR	HGRWFA	27	1	0	unique location	chrX_44030729_44030810_+	intergenic	NDP(dist=57055),EFHC2(dist=117152)	1	0.968575	NA	NA	NA	NA	NA	NA	no
stomach	HLEGLSEEAVM+15.995QLNLPTGIPIVYELDK	HLEGLSEEAVMQLNLPTGIPIVYELDK	lncRNA_lnc-CIB1-65:1	PGAM1P12	phosphoglycerate mutase 1 pseudogene 12	lncRNA_lnc-CIB1-65:1_RF2	chr15	96441665	96441745	-	No match in SNP-DB	novelpep (map to known protein with more than 2 mismatched aa)	ENSP00000359991.4|ENST00000334828.5|ENSG00000171314.8|OTTHUMG00000018846.2|OTTHUMT00000049652.1|RP11-452K12.8-001|PGAM1|254	92.593	27	NA	IVKHLE	HLEGLSEEAIMELNLPTGIPIVYELDK	LDKNLK	27	2	0	unique location	chr15_96441664_96441745_-	intergenic	PGAM1P12	1	0.958637	NA	NA	NA	NA	NA	NA	no
stomach	LEERHYGGLTGLNK	LEERHYGGLTGLNK	lncRNA_lnc-CIB1-65:1	PGAM1P12	phosphoglycerate mutase 1 pseudogene 12	lncRNA_lnc-CIB1-65:1_RF3	chr15	96442030	96442071	-	No match in SNP-DB	map to known protein with 1 aa mismatch	ENSP00000412189.1|ENST00000458128.2|ENSG00000226784.2|OTTHUMG00000057865.3|OTTHUMT00000128371.3|RP5-1000K24.1-001|PGAM4|254	92.857	14	2	TWRLNE	LNERHYGGLTGLNK	LNKAET	14	1	0	unique location	No match found by BLAT	intergenic	PGAM1P12	1	0.917341	NA	NA	NA	NA	NA	NA	no
brain	EILVGDVGVTISEPFK	EILVGDVGVTISEPFK	lncRNA_lnc-CLEC4D-37:1	DSTN	destrin, actin depolymerizing factor [Source:HGNC Symbol;Acc:HGNC:15750]	lncRNA_lnc-CLEC4D-37:1_RF2	chr12	6885055	6885102	+	No match in SNP-DB	novelpep (map to known protein with more than 2 mismatched aa)	ENSP00000434355.1|ENST00000449141.2|ENSG00000125868.15|OTTHUMG00000031947.9|OTTHUMT00000127140.3|RP11-462D18.1-003|DSTN|135	87.5	16	NA	EGKEIL	EILVGDVGVTITDPFK	PFKHFV	16	2	0	unique location	chr12_6885054_6885102_+	ncRNA_exonic	DSTNP2	1	0.974426	NA	NA	NA	NA	NA	NA	no
endometrium	EILVGDVGVTISEPFK	EILVGDVGVTISEPFK	lncRNA_lnc-CLEC4D-37:1	DSTN	destrin, actin depolymerizing factor [Source:HGNC Symbol;Acc:HGNC:15750]	lncRNA_lnc-CLEC4D-37:1_RF2	chr12	6885055	6885102	+	No match in SNP-DB	novelpep (map to known protein with more than 2 mismatched aa)	ENSP00000434355.1|ENST00000449141.2|ENSG00000125868.15|OTTHUMG00000031947.9|OTTHUMT00000127140.3|RP11-462D18.1-003|DSTN|135	87.5	16	NA	EGKEIL	EILVGDVGVTITDPFK	PFKHFV	16	2	0	unique location	chr12_6885054_6885102_+	ncRNA_exonic	DSTNP2	1	0.974426	NA	NA	NA	NA	NA	NA	no
smooth_muscle	EILVGDVGVTISEPFK	EILVGDVGVTISEPFK	lncRNA_lnc-CLEC4D-37:1	DSTN	destrin, actin depolymerizing factor [Source:HGNC Symbol;Acc:HGNC:15750]	lncRNA_lnc-CLEC4D-37:1_RF2	chr12	6885055	6885102	+	No match in SNP-DB	novelpep (map to known protein with more than 2 mismatched aa)	ENSP00000434355.1|ENST00000449141.2|ENSG00000125868.15|OTTHUMG00000031947.9|OTTHUMT00000127140.3|RP11-462D18.1-003|DSTN|135	87.5	16	NA	EGKEIL	EILVGDVGVTITDPFK	PFKHFV	16	2	0	unique location	chr12_6885054_6885102_+	ncRNA_exonic	DSTNP2	1	0.974426	NA	NA	NA	NA	NA	NA	no
stomach	EILVGDVGVTISEPFK	EILVGDVGVTISEPFK	lncRNA_lnc-CLEC4D-37:1	DSTN	destrin, actin depolymerizing factor [Source:HGNC Symbol;Acc:HGNC:15750]	lncRNA_lnc-CLEC4D-37:1_RF2	chr12	6885055	6885102	+	No match in SNP-DB	novelpep (map to known protein with more than 2 mismatched aa)	ENSP00000434355.1|ENST00000449141.2|ENSG00000125868.15|OTTHUMG00000031947.9|OTTHUMT00000127140.3|RP11-462D18.1-003|DSTN|135	87.5	16	NA	EGKEIL	EILVGDVGVTITDPFK	PFKHFV	16	2	0	unique location	chr12_6885054_6885102_+	ncRNA_exonic	DSTNP2	1	0.974426	NA	NA	NA	NA	NA	NA	no
brain	EILVGDVGVTISEPFKHFVGM+15.995LPEK	EILVGDVGVTISEPFKHFVGMLPEK	lncRNA_lnc-CLEC4D-37:1	DSTN	destrin, actin depolymerizing factor [Source:HGNC Symbol;Acc:HGNC:15750]	lncRNA_lnc-CLEC4D-37:1_RF2	chr12	6885055	6885129	+	No match in SNP-DB	novelpep (map to known protein with more than 2 mismatched aa)	ENSP00000434355.1|ENST00000449141.2|ENSG00000125868.15|OTTHUMG00000031947.9|OTTHUMT00000127140.3|RP11-462D18.1-003|DSTN|135	92	25	NA	EGKEIL	EILVGDVGVTITDPFKHFVGMLPEK	PEKDCR	25	2	0	unique location	chr12_6885054_6885129_+	ncRNA_exonic	DSTNP2	1	0.980284	NA	NA	NA	NA	NA	NA	no
endometrium	EILVGDVGVTISEPFKHFVGM+15.995LPEK	EILVGDVGVTISEPFKHFVGMLPEK	lncRNA_lnc-CLEC4D-37:1	DSTN	destrin, actin depolymerizing factor [Source:HGNC Symbol;Acc:HGNC:15750]	lncRNA_lnc-CLEC4D-37:1_RF2	chr12	6885055	6885129	+	No match in SNP-DB	novelpep (map to known protein with more than 2 mismatched aa)	ENSP00000434355.1|ENST00000449141.2|ENSG00000125868.15|OTTHUMG00000031947.9|OTTHUMT00000127140.3|RP11-462D18.1-003|DSTN|135	92	25	NA	EGKEIL	EILVGDVGVTITDPFKHFVGMLPEK	PEKDCR	25	2	0	unique location	chr12_6885054_6885129_+	ncRNA_exonic	DSTNP2	1	0.980284	NA	NA	NA	NA	NA	NA	no
smooth_muscle	EILVGDVGVTISEPFKHFVGM+15.995LPEK	EILVGDVGVTISEPFKHFVGMLPEK	lncRNA_lnc-CLEC4D-37:1	DSTN	destrin, actin depolymerizing factor [Source:HGNC Symbol;Acc:HGNC:15750]	lncRNA_lnc-CLEC4D-37:1_RF2	chr12	6885055	6885129	+	No match in SNP-DB	novelpep (map to known protein with more than 2 mismatched aa)	ENSP00000434355.1|ENST00000449141.2|ENSG00000125868.15|OTTHUMG00000031947.9|OTTHUMT00000127140.3|RP11-462D18.1-003|DSTN|135	92	25	NA	EGKEIL	EILVGDVGVTITDPFKHFVGMLPEK	PEKDCR	25	2	0	unique location	chr12_6885054_6885129_+	ncRNA_exonic	DSTNP2	1	0.980284	NA	NA	NA	NA	NA	NA	no
stomach	EILVGDVGVTISEPFKHFVGM+15.995LPEK	EILVGDVGVTISEPFKHFVGMLPEK	lncRNA_lnc-CLEC4D-37:1	DSTN	destrin, actin depolymerizing factor [Source:HGNC Symbol;Acc:HGNC:15750]	lncRNA_lnc-CLEC4D-37:1_RF2	chr12	6885055	6885129	+	No match in SNP-DB	novelpep (map to known protein with more than 2 mismatched aa)	ENSP00000434355.1|ENST00000449141.2|ENSG00000125868.15|OTTHUMG00000031947.9|OTTHUMT00000127140.3|RP11-462D18.1-003|DSTN|135	92	25	NA	EGKEIL	EILVGDVGVTITDPFKHFVGMLPEK	PEKDCR	25	2	0	unique location	chr12_6885054_6885129_+	ncRNA_exonic	DSTNP2	1	0.980284	NA	NA	NA	NA	NA	NA	no
colon	DYHFKVDNDENEHKLSLR	DYHFKVDNDENEHKLSLR	lncRNA_lnc-COLEC10-80:1	NPM1	nucleophosmin 1 [Source:HGNC Symbol;Acc:HGNC:7910]	lncRNA_lnc-COLEC10-80:1_RF3	chr8	103016824	103016877	+	No match in SNP-DB	map to known protein with 1 aa mismatch	ENSP00000341168.6|ENST00000351986.10|ENSG00000181163.13|OTTHUMG00000130465.4|OTTHUMT00000252859.2|AC093246.2-002|NPM1|265	94.444	18	14	ADKDYH	DYHFKVDNDENEHQLSLR	SLRTVS	18	1	0	unique location	chr8_103016823_103016877_+	intergenic	AZIN1-AS1(dist=38948),ATP6V1C1(dist=4196)	0.088	0.005472	-6.09994	-5.92887	-6.81421	-6.76189	-5.82555	-6.44087	no
kidney	DYHFKVDNDENEHKLSLR	DYHFKVDNDENEHKLSLR	lncRNA_lnc-COLEC10-80:1	NPM1	nucleophosmin 1 [Source:HGNC Symbol;Acc:HGNC:7910]	lncRNA_lnc-COLEC10-80:1_RF3	chr8	103016824	103016877	+	No match in SNP-DB	map to known protein with 1 aa mismatch	ENSP00000341168.6|ENST00000351986.10|ENSG00000181163.13|OTTHUMG00000130465.4|OTTHUMT00000252859.2|AC093246.2-002|NPM1|265	94.444	18	14	ADKDYH	DYHFKVDNDENEHQLSLR	SLRTVS	18	1	0	unique location	chr8_103016823_103016877_+	intergenic	AZIN1-AS1(dist=38948),ATP6V1C1(dist=4196)	0.088	0.005472	-6.09994	-5.92887	-6.81421	-6.76189	-5.82555	-6.44087	no
colon	VDNDENEHKLSLR	VDNDENEHKLSLR	lncRNA_lnc-COLEC10-80:1	NPM1	nucleophosmin 1 [Source:HGNC Symbol;Acc:HGNC:7910]	lncRNA_lnc-COLEC10-80:1_RF3	chr8	103016839	103016877	+	No match in SNP-DB	map to known protein with 1 aa mismatch	ENSP00000341168.6|ENST00000351986.10|ENSG00000181163.13|OTTHUMG00000130465.4|OTTHUMT00000252859.2|AC093246.2-002|NPM1|265	92.308	13	9	HFKVDN	VDNDENEHQLSLR	SLRTVS	13	1	0	unique location	No match found by BLAT	intergenic	AZIN1-AS1(dist=38963),ATP6V1C1(dist=4181)	0.008	0.000974	-5.94687	-5.50234	-6.57516	-6.66095	-6.01326	-6.18297	no
kidney	VDNDENEHKLSLR	VDNDENEHKLSLR	lncRNA_lnc-COLEC10-80:1	NPM1	nucleophosmin 1 [Source:HGNC Symbol;Acc:HGNC:7910]	lncRNA_lnc-COLEC10-80:1_RF3	chr8	103016839	103016877	+	No match in SNP-DB	map to known protein with 1 aa mismatch	ENSP00000341168.6|ENST00000351986.10|ENSG00000181163.13|OTTHUMG00000130465.4|OTTHUMT00000252859.2|AC093246.2-002|NPM1|265	92.308	13	9	HFKVDN	VDNDENEHQLSLR	SLRTVS	13	1	0	unique location	No match found by BLAT	intergenic	AZIN1-AS1(dist=38963),ATP6V1C1(dist=4181)	0.008	0.000974	-5.94687	-5.50234	-6.57516	-6.66095	-6.01326	-6.18297	no
duodenum	EGKNIVEAMER	EGKNIVEAMER	lncRNA_lnc-CST4-53:1	PPIA	peptidylprolyl isomerase A [Source:HGNC Symbol;Acc:HGNC:9253]	lncRNA_lnc-CST4-53:1_RF1	chr20	25368338	25368370	-	No match in SNP-DB	map to known protein with 1 aa mismatch	ENSP00000419425.1|ENST00000468812.5|ENSG00000196262.13|OTTHUMG00000023687.5|OTTHUMT00000251293.1|AC013436.3-001|PPIA|165	90.909	11	3	KVKEGM	EGMNIVEAMER	MERFGS	11	1	0	unique location	No match found by BLAT	intronic	ABHD12	1	0.62525	NA	NA	NA	NA	NA	NA	no
small_intestine	EGKNIVEAMER	EGKNIVEAMER	lncRNA_lnc-CST4-53:1	PPIA	peptidylprolyl isomerase A [Source:HGNC Symbol;Acc:HGNC:9253]	lncRNA_lnc-CST4-53:1_RF1	chr20	25368338	25368370	-	No match in SNP-DB	map to known protein with 1 aa mismatch	ENSP00000419425.1|ENST00000468812.5|ENSG00000196262.13|OTTHUMG00000023687.5|OTTHUMT00000251293.1|AC013436.3-001|PPIA|165	90.909	11	3	KVKEGM	EGMNIVEAMER	MERFGS	11	1	0	unique location	No match found by BLAT	intronic	ABHD12	1	0.62525	NA	NA	NA	NA	NA	NA	no
smooth_muscle	EGKNIVEAMER	EGKNIVEAMER	lncRNA_lnc-CST4-53:1	PPIA	peptidylprolyl isomerase A [Source:HGNC Symbol;Acc:HGNC:9253]	lncRNA_lnc-CST4-53:1_RF1	chr20	25368338	25368370	-	No match in SNP-DB	map to known protein with 1 aa mismatch	ENSP00000419425.1|ENST00000468812.5|ENSG00000196262.13|OTTHUMG00000023687.5|OTTHUMT00000251293.1|AC013436.3-001|PPIA|165	90.909	11	3	KVKEGM	EGMNIVEAMER	MERFGS	11	1	0	unique location	No match found by BLAT	intronic	ABHD12	1	0.62525	NA	NA	NA	NA	NA	NA	no
duodenum	HTGPSILSMANAGPNTNGSQFFIC+57.021TAK	HTGPSILSMANAGPNTNGSQFFICTAK	lncRNA_lnc-CST4-53:1	PPIA	peptidylprolyl isomerase A [Source:HGNC Symbol;Acc:HGNC:9253]	lncRNA_lnc-CST4-53:1_RF1	chr20	25368416	25368496	-	No match in SNP-DB	map to known protein with 1 aa mismatch	ENSP00000479961.1|ENST00000620047.4|ENSG00000196262.13|OTTHUMG00000023687.5|-|PPIA-210|PPIA|105	96.296	27	5	ILKHTG	HTGPGILSMANAGPNTNGSQFFICTAK	TAKTEW	27	1	0	unique location	chr20_25368415_25368496_-	intronic	ABHD12	1	0.953788	NA	NA	NA	NA	NA	NA	no
small_intestine	HTGPSILSMANAGPNTNGSQFFIC+57.021TAK	HTGPSILSMANAGPNTNGSQFFICTAK	lncRNA_lnc-CST4-53:1	PPIA	peptidylprolyl isomerase A [Source:HGNC Symbol;Acc:HGNC:9253]	lncRNA_lnc-CST4-53:1_RF1	chr20	25368416	25368496	-	No match in SNP-DB	map to known protein with 1 aa mismatch	ENSP00000479961.1|ENST00000620047.4|ENSG00000196262.13|OTTHUMG00000023687.5|-|PPIA-210|PPIA|105	96.296	27	5	ILKHTG	HTGPGILSMANAGPNTNGSQFFICTAK	TAKTEW	27	1	0	unique location	chr20_25368415_25368496_-	intronic	ABHD12	1	0.953788	NA	NA	NA	NA	NA	NA	no
smooth_muscle	HTGPSILSM+15.995ANAGPNTNGSQFFIC+57.021TAK	HTGPSILSMANAGPNTNGSQFFICTAK	lncRNA_lnc-CST4-53:1	PPIA	peptidylprolyl isomerase A [Source:HGNC Symbol;Acc:HGNC:9253]	lncRNA_lnc-CST4-53:1_RF1	chr20	25368416	25368496	-	No match in SNP-DB	map to known protein with 1 aa mismatch	ENSP00000479961.1|ENST00000620047.4|ENSG00000196262.13|OTTHUMG00000023687.5|-|PPIA-210|PPIA|105	96.296	27	5	ILKHTG	HTGPGILSMANAGPNTNGSQFFICTAK	TAKTEW	27	1	0	unique location	chr20_25368415_25368496_-	intronic	ABHD12	1	0.953788	NA	NA	NA	NA	NA	NA	no
heart	DFIMDNC+57.021EELIPEYLNFIR	DFIMDNCEELIPEYLNFIR	lncRNA_lnc-CSTF3-58:1	lncRNA_lnc-CSTF3-58:1	lncRNA_lnc-CSTF3-58:1	lncRNA_lnc-CSTF3-58:1_RF1	chr11	27889879	27889935	-	No match in SNP-DB	map to known protein with 1 aa mismatch	sp|Q58FG1|HS904_HUMAN	94.737	19	2	ARRDLI	DLIMDNCEELIPEYLNFIR	FIRGVV	19	1	0	unique location	chr11_27889878_27889935_-	intergenic	BDNF(dist=167821),KIF18A(dist=130737)	1	0.982768	-5.73704	-4.5795	-5.6765	-1.02739	-5.83666	-5.08739	no
testis	DFIM+15.995DNC+57.021EELIPEYLNFIR	DFIMDNCEELIPEYLNFIR	lncRNA_lnc-CSTF3-58:1	lncRNA_lnc-CSTF3-58:1	lncRNA_lnc-CSTF3-58:1	lncRNA_lnc-CSTF3-58:1_RF1	chr11	27889879	27889935	-	No match in SNP-DB	map to known protein with 1 aa mismatch	sp|Q58FG1|HS904_HUMAN	94.737	19	2	ARRDLI	DLIMDNCEELIPEYLNFIR	FIRGVV	19	1	0	unique location	chr11_27889878_27889935_-	intergenic	BDNF(dist=167821),KIF18A(dist=130737)	1	0.982768	-5.73704	-4.5795	-5.6765	-1.02739	-5.83666	-5.08739	no
testis	HLEINPDDSIIETLR	HLEINPDDSIIETLR	lncRNA_lnc-CSTF3-58:1	HSP90AA1	heat shock protein 90 alpha family class A member 1 [Source:HGNC Symbol;Acc:HGNC:5253]	PGOHUM_ENST00000530115.1_RP11-1033A18.1_RF3	chr11	27889097	27889141	-	No match in SNP-DB	map to known protein with 1 aa mismatch	ENSP00000216281.7|ENST00000216281.12|ENSG00000080824.18|OTTHUMG00000171752.7|OTTHUMT00000414952.2|RP11-114H15.1-002|HSP90AA1|732	93.333	15	8	AKKHLE	HLEINPDHSIIETLR	TLRQKA	15	1	0	unique location	chr11_27889096_27889141_-	intergenic	BDNF(dist=167039),KIF18A(dist=131519)	1	0.935614	-6.62552	-5.88732	-4.03934	-4.96811	-6.45695	4.34077	yes
heart	RDFIM+15.995DNC+57.021EELIPEYLNFIR	RDFIMDNCEELIPEYLNFIR	lncRNA_lnc-CSTF3-58:1	lncRNA_lnc-CSTF3-58:1	lncRNA_lnc-CSTF3-58:1	lncRNA_lnc-CSTF3-58:1_RF1	chr11	27889879	27889938	-	No match in SNP-DB	map to known protein with 1 aa mismatch	sp|Q58FG1|HS904_HUMAN	95	20	3	SARRDL	RDLIMDNCEELIPEYLNFIR	FIRGVV	20	1	0	unique location	chr11_27889878_27889938_-	intergenic	BDNF(dist=167821),KIF18A(dist=130737)	1	0.983525	-5.66575	-4.64176	-5.73497	-1.19308	-5.75059	-5.08354	no
testis	RDFIM+15.995DNC+57.021EELIPEYLNFIR	RDFIMDNCEELIPEYLNFIR	lncRNA_lnc-CSTF3-58:1	lncRNA_lnc-CSTF3-58:1	lncRNA_lnc-CSTF3-58:1	lncRNA_lnc-CSTF3-58:1_RF1	chr11	27889879	27889938	-	No match in SNP-DB	map to known protein with 1 aa mismatch	sp|Q58FG1|HS904_HUMAN	95	20	3	SARRDL	RDLIMDNCEELIPEYLNFIR	FIRGVV	20	1	0	unique location	chr11_27889878_27889938_-	intergenic	BDNF(dist=167821),KIF18A(dist=130737)	1	0.983525	-5.66575	-4.64176	-5.73497	-1.19308	-5.75059	-5.08354	no
testis	YEFQDFFNLHEDK	YEFQDFFNLHEDK	lncRNA_lnc-CT47A8-35:1	COL28A1	collagen type XXVIII alpha 1 chain [Source:HGNC Symbol;Acc:HGNC:22442]	lncRNA_lnc-CT47A8-35:1_RF1	chrX	118633466	118633504	-	No match in SNP-DB	novelpep (map to known protein with more than 2 mismatched aa)	ENSP00000382356.3|ENST00000399429.7|ENSG00000215018.9|OTTHUMG00000150034.2|OTTHUMT00000315899.1|AC004982.2-001|COL28A1|1125	54.545	13	NA	EHVYQF	YQFDDFFTLQD	LQDTLK	11	5	0	unique location	No match found by BLAT	intronic	DOCK11	0.002	0.000211	-10.2715	-10.5294	-8.74139	-10.5168	-9.53171	-10.6722	no
testis	YEFQDFFNLHEDKIGQPK	YEFQDFFNLHEDKIGQPK	lncRNA_lnc-CT47A8-35:1	lncRNA_lnc-CT47A8-35:1	lncRNA_lnc-CT47A8-35:1	lncRNA_lnc-CT47A8-35:1_RF1	chrX	118633451	118633504	-	No match in SNP-DB	novelpep (map to known protein with more than 2 mismatched aa)	sp|P17858-2|PFKAL_HUMAN	50	18	NA	DAAYVF	YVFEDPFNIHDLKV	LKVNVE	14	7	0	unique location	chrX_118633450_118633504_-	intronic	DOCK11	0.002	0.000189	-9.96489	-10.2814	-9.1524	-10.0869	-9.17732	-9.8083	no
testis	ELFQPEHIITGK	ELFQPEHIITGK	lncRNA_lnc-CT47A8-74:1	TUBA8	tubulin alpha 8 [Source:HGNC Symbol;Acc:HGNC:12410]	lncRNA_lnc-CT47A8-74:1_RF2	chrX	115425486	115425521	-	No match in SNP-DB	novelpep (map to known protein with more than 2 mismatched aa)	ENSP00000412646.1|ENST00000416740.1|ENSG00000183785.14|OTTHUMG00000150097.5|OTTHUMT00000316268.2|XXbac-B476C20.16-003|TUBA8|467	66.667	12	NA	TYRQLF	QLFHPEQLITGK	TGKEDA	12	4	0	unique location	No match found by BLAT	intergenic	LUZP4(dist=117930),PLS3-AS1(dist=92703)	1	0.969571	NA	NA	NA	NA	NA	NA	no
testis	ELFQPEHIITGKEDAANNYAR	ELFQPEHIITGKEDAANNYAR	lncRNA_lnc-CT47A8-74:1	TUBA8	tubulin alpha 8 [Source:HGNC Symbol;Acc:HGNC:12410]	lncRNA_lnc-CT47A8-74:1_RF2	chrX	115425459	115425521	-	No match in SNP-DB	novelpep (map to known protein with more than 2 mismatched aa)	ENSP00000407624.1|ENST00000426208.5|ENSG00000183785.14|OTTHUMG00000150097.5|OTTHUMT00000316269.2|XXbac-B476C20.16-004|TUBA8|47	80.952	21	NA	TYRQLF	QLFHPEQLITGKEDAANNYAR	YARGHY	21	4	0	unique location	chrX_115425458_115425521_-	intergenic	LUZP4(dist=117903),PLS3-AS1(dist=92730)	1	0.974081	NA	NA	NA	NA	NA	NA	no
pituitary	AAPHLPAAHPVVAGAR	AAPHLPAAHPVVAGAR	lncRNA_lnc-CYB561-18:1	GH1	non canonical reading frame of GH1	lncRNA_lnc-CYB561-18:1_RF1	chr17	63917869	63917916	-	No match in SNP-DB	novelpep (map to known protein with more than 2 mismatched aa)	ENSP00000265459.5|ENST00000265459.10|ENSG00000110076.18|OTTHUMG00000045214.18|-|NRXN2-201|NRXN2|1712	57.143	16	NA	PGFPHL	PHLPTANPTGPGER	GERGPP	14	6	0	unique location	chr17_63917868_63917916_-	exonic	GH1	1	0.821489	-0.284872	-8.01077	-7.59268	-7.49547	-8.41474	6.76502	yes
pituitary	GTEVFIPAEPPDLPLFLR	GTEVFIPAEPPDLPLFLR	lncRNA_lnc-CYB561-18:1	GH1	non canonical reading frame of GH1	lncRNA_lnc-CYB561-18:1_RF1	chr17	63918063	63918116	-	No match in SNP-DB	novelpep (map to known protein with more than 2 mismatched aa)	ENSP00000460348.1|ENST00000572621.5|ENSG00000174231.16|OTTHUMG00000090553.6|OTTHUMT00000438412.2|AC130343.4-002|PRPF8|2335	69.231	18	NA	PNVVFI	VFIKTEDPDLPAF	PAFYFD	13	4	0	unique location	chr17_63918062_63918116_-	exonic	GH1	1	0.774962	-8.16216	-5.88855	-1.16732	6.09194	-8.1087	-7.08023	yes
pituitary	SLYPKGTEVFIPAEPPDLPLFLR	SLYPKGTEVFIPAEPPDLPLFLR	lncRNA_lnc-CYB561-18:1	GH1	non canonical reading frame of GH1	lncRNA_lnc-CYB561-18:1_RF1	chr17	63918063	63918131	-	No match in SNP-DB	novelpep (map to known protein with more than 2 mismatched aa)	ENSP00000284885.3|ENST00000284885.7|ENSG00000154646.8|OTTHUMG00000074518.7|OTTHUMT00000158231.2|AL078474.5-001|TMPRSS15|1019	52.632	23	NA	CNGSLY	SLYPEPT--LVPTPPPELP	ELPTDC	19	7	2	unique location	chr17_63918062_63918131_-	exonic	GH1	1	0.779912	-8.62195	-6.18746	-0.250838	6.46372	-8.26546	-7.79312	yes
pituitary	AASDREPPEVR	AASDREPPEVR	lncRNA_lnc-DNAJC27-5:1	POMC	non canonical reading frame of POMC	lncRNA_lnc-DNAJC27-5:1_RF2	chr2	25161652	25161684	-	No match in SNP-DB	novelpep (map to known protein with more than 2 mismatched aa)	sp|P78536-2|ADA17_HUMAN	100	11	NA	GLVDRE	DREPPE	PPEELV	6	0	0	unique location	No match found by BLAT	exonic	POMC	1	0.967844	3.43084	-7.23466	-6.7975	-7.77684	-7.86153	5.23241	yes
pituitary	HGPLPLGPIRPPQQQQQR	HGPLPLGPIRPPQQQQQR	lncRNA_lnc-DNAJC27-5:1	POMC	non canonical reading frame of POMC	lncRNA_lnc-DNAJC27-5:1_RF2	chr2	25161598	25161651	-	No match in SNP-DB	novelpep (map to known protein with more than 2 mismatched aa)	ENSP00000340507.4|ENST00000343526.8|ENSG00000122779.17|OTTHUMG00000155820.4|OTTHUMT00000341814.1|AC013429.2-001|TRIM24|1050	55.556	18	NA	FQNHSP	HSPKPNGPVLPPHPQQLR	QLRYPP	18	8	0	unique location	chr2_25161597_25161651_-	exonic	POMC	1	0.767981	0.154824	-7.0629	-4.44635	-6.24418	-7.18053	4.78237	yes
appendix	QVHPDTGISSKTM+15.995GIMNSFVNDIFER	QVHPDTGISSKTMGIMNSFVNDIFER	lncRNA_lnc-FAM72C-6:1	HIST2H3PS2	Homo sapiens histone cluster 2 H3 pseudogene 2	lncRNA_lnc-FAM72C-6:1_RF2	chr1	143904385	143904462	-	No match in SNP-DB	map to known protein with 1 aa mismatch	ENSP00000349430.1|ENST00000356950.1|ENSG00000197903.7|OTTHUMG00000014473.2|OTTHUMT00000040141.2|RP1-86C11.6-001|HIST1H2BK|126	96.154	26	12	VLKQVH	QVHPDTGISSKAMGIMNSFVNDIFER	FERIAG	26	1	0	unique location	chr1_143904384_143904462_-	intergenic	HIST2H3PS2	1	0.948506	-7.38288	1.21079	-6.9926	6.83955	-8.34657	-7.18744	yes
colon	QVHPDTGISSKTM+15.995GIMNSFVNDIFER	QVHPDTGISSKTMGIMNSFVNDIFER	lncRNA_lnc-FAM72C-6:1	HIST2H3PS2	Homo sapiens histone cluster 2 H3 pseudogene 2	lncRNA_lnc-FAM72C-6:1_RF2	chr1	143904385	143904462	-	No match in SNP-DB	map to known protein with 1 aa mismatch	ENSP00000349430.1|ENST00000356950.1|ENSG00000197903.7|OTTHUMG00000014473.2|OTTHUMT00000040141.2|RP1-86C11.6-001|HIST1H2BK|126	96.154	26	12	VLKQVH	QVHPDTGISSKAMGIMNSFVNDIFER	FERIAG	26	1	0	unique location	chr1_143904384_143904462_-	intergenic	HIST2H3PS2	1	0.948506	-7.38288	1.21079	-6.9926	6.83955	-8.34657	-7.18744	yes
fallopian	QVHPDTGISSKTM+15.995GIM+15.995NSFVNDIFER	QVHPDTGISSKTMGIMNSFVNDIFER	lncRNA_lnc-FAM72C-6:1	HIST2H3PS2	Homo sapiens histone cluster 2 H3 pseudogene 2	lncRNA_lnc-FAM72C-6:1_RF2	chr1	143904385	143904462	-	No match in SNP-DB	map to known protein with 1 aa mismatch	ENSP00000349430.1|ENST00000356950.1|ENSG00000197903.7|OTTHUMG00000014473.2|OTTHUMT00000040141.2|RP1-86C11.6-001|HIST1H2BK|126	96.154	26	12	VLKQVH	QVHPDTGISSKAMGIMNSFVNDIFER	FERIAG	26	1	0	unique location	chr1_143904384_143904462_-	intergenic	HIST2H3PS2	1	0.948506	-7.38288	1.21079	-6.9926	6.83955	-8.34657	-7.18744	yes
heart	QVHPDTGISSKTM+15.995GIM+15.995NSFVNDIFER	QVHPDTGISSKTMGIMNSFVNDIFER	lncRNA_lnc-FAM72C-6:1	HIST2H3PS2	Homo sapiens histone cluster 2 H3 pseudogene 2	lncRNA_lnc-FAM72C-6:1_RF2	chr1	143904385	143904462	-	No match in SNP-DB	map to known protein with 1 aa mismatch	ENSP00000349430.1|ENST00000356950.1|ENSG00000197903.7|OTTHUMG00000014473.2|OTTHUMT00000040141.2|RP1-86C11.6-001|HIST1H2BK|126	96.154	26	12	VLKQVH	QVHPDTGISSKAMGIMNSFVNDIFER	FERIAG	26	1	0	unique location	chr1_143904384_143904462_-	intergenic	HIST2H3PS2	1	0.948506	-7.38288	1.21079	-6.9926	6.83955	-8.34657	-7.18744	yes
liver	QVHPDTGISSKTM+15.995GIM+15.995NSFVNDIFER	QVHPDTGISSKTMGIMNSFVNDIFER	lncRNA_lnc-FAM72C-6:1	HIST2H3PS2	Homo sapiens histone cluster 2 H3 pseudogene 2	lncRNA_lnc-FAM72C-6:1_RF2	chr1	143904385	143904462	-	No match in SNP-DB	map to known protein with 1 aa mismatch	ENSP00000349430.1|ENST00000356950.1|ENSG00000197903.7|OTTHUMG00000014473.2|OTTHUMT00000040141.2|RP1-86C11.6-001|HIST1H2BK|126	96.154	26	12	VLKQVH	QVHPDTGISSKAMGIMNSFVNDIFER	FERIAG	26	1	0	unique location	chr1_143904384_143904462_-	intergenic	HIST2H3PS2	1	0.948506	-7.38288	1.21079	-6.9926	6.83955	-8.34657	-7.18744	yes
lung	QVHPDTGISSKTM+15.995GIMNSFVNDIFER	QVHPDTGISSKTMGIMNSFVNDIFER	lncRNA_lnc-FAM72C-6:1	HIST2H3PS2	Homo sapiens histone cluster 2 H3 pseudogene 2	lncRNA_lnc-FAM72C-6:1_RF2	chr1	143904385	143904462	-	No match in SNP-DB	map to known protein with 1 aa mismatch	ENSP00000349430.1|ENST00000356950.1|ENSG00000197903.7|OTTHUMG00000014473.2|OTTHUMT00000040141.2|RP1-86C11.6-001|HIST1H2BK|126	96.154	26	12	VLKQVH	QVHPDTGISSKAMGIMNSFVNDIFER	FERIAG	26	1	0	unique location	chr1_143904384_143904462_-	intergenic	HIST2H3PS2	1	0.948506	-7.38288	1.21079	-6.9926	6.83955	-8.34657	-7.18744	yes
lymph_node	QVHPDTGISSKTMGIMNSFVNDIFER	QVHPDTGISSKTMGIMNSFVNDIFER	lncRNA_lnc-FAM72C-6:1	HIST2H3PS2	Homo sapiens histone cluster 2 H3 pseudogene 2	lncRNA_lnc-FAM72C-6:1_RF2	chr1	143904385	143904462	-	No match in SNP-DB	map to known protein with 1 aa mismatch	ENSP00000349430.1|ENST00000356950.1|ENSG00000197903.7|OTTHUMG00000014473.2|OTTHUMT00000040141.2|RP1-86C11.6-001|HIST1H2BK|126	96.154	26	12	VLKQVH	QVHPDTGISSKAMGIMNSFVNDIFER	FERIAG	26	1	0	unique location	chr1_143904384_143904462_-	intergenic	HIST2H3PS2	1	0.948506	-7.38288	1.21079	-6.9926	6.83955	-8.34657	-7.18744	yes
ovary	QVHPDTGISSKTM+15.995GIM+15.995NSFVNDIFER	QVHPDTGISSKTMGIMNSFVNDIFER	lncRNA_lnc-FAM72C-6:1	HIST2H3PS2	Homo sapiens histone cluster 2 H3 pseudogene 2	lncRNA_lnc-FAM72C-6:1_RF2	chr1	143904385	143904462	-	No match in SNP-DB	map to known protein with 1 aa mismatch	ENSP00000349430.1|ENST00000356950.1|ENSG00000197903.7|OTTHUMG00000014473.2|OTTHUMT00000040141.2|RP1-86C11.6-001|HIST1H2BK|126	96.154	26	12	VLKQVH	QVHPDTGISSKAMGIMNSFVNDIFER	FERIAG	26	1	0	unique location	chr1_143904384_143904462_-	intergenic	HIST2H3PS2	1	0.948506	-7.38288	1.21079	-6.9926	6.83955	-8.34657	-7.18744	yes
pancreas	QVHPDTGISSKTM+15.995GIM+15.995NSFVNDIFER	QVHPDTGISSKTMGIMNSFVNDIFER	lncRNA_lnc-FAM72C-6:1	HIST2H3PS2	Homo sapiens histone cluster 2 H3 pseudogene 2	lncRNA_lnc-FAM72C-6:1_RF2	chr1	143904385	143904462	-	No match in SNP-DB	map to known protein with 1 aa mismatch	ENSP00000349430.1|ENST00000356950.1|ENSG00000197903.7|OTTHUMG00000014473.2|OTTHUMT00000040141.2|RP1-86C11.6-001|HIST1H2BK|126	96.154	26	12	VLKQVH	QVHPDTGISSKAMGIMNSFVNDIFER	FERIAG	26	1	0	unique location	chr1_143904384_143904462_-	intergenic	HIST2H3PS2	1	0.948506	-7.38288	1.21079	-6.9926	6.83955	-8.34657	-7.18744	yes
pituitary	QVHPDTGISSKTMGIMNSFVNDIFER	QVHPDTGISSKTMGIMNSFVNDIFER	lncRNA_lnc-FAM72C-6:1	HIST2H3PS2	Homo sapiens histone cluster 2 H3 pseudogene 2	lncRNA_lnc-FAM72C-6:1_RF2	chr1	143904385	143904462	-	No match in SNP-DB	map to known protein with 1 aa mismatch	ENSP00000349430.1|ENST00000356950.1|ENSG00000197903.7|OTTHUMG00000014473.2|OTTHUMT00000040141.2|RP1-86C11.6-001|HIST1H2BK|126	96.154	26	12	VLKQVH	QVHPDTGISSKAMGIMNSFVNDIFER	FERIAG	26	1	0	unique location	chr1_143904384_143904462_-	intergenic	HIST2H3PS2	1	0.948506	-7.38288	1.21079	-6.9926	6.83955	-8.34657	-7.18744	yes
placenta	QVHPDTGISSKTMGIM+15.995NSFVNDIFER	QVHPDTGISSKTMGIMNSFVNDIFER	lncRNA_lnc-FAM72C-6:1	HIST2H3PS2	Homo sapiens histone cluster 2 H3 pseudogene 2	lncRNA_lnc-FAM72C-6:1_RF2	chr1	143904385	143904462	-	No match in SNP-DB	map to known protein with 1 aa mismatch	ENSP00000349430.1|ENST00000356950.1|ENSG00000197903.7|OTTHUMG00000014473.2|OTTHUMT00000040141.2|RP1-86C11.6-001|HIST1H2BK|126	96.154	26	12	VLKQVH	QVHPDTGISSKAMGIMNSFVNDIFER	FERIAG	26	1	0	unique location	chr1_143904384_143904462_-	intergenic	HIST2H3PS2	1	0.948506	-7.38288	1.21079	-6.9926	6.83955	-8.34657	-7.18744	yes
small_intestine	QVHPDTGISSKTM+15.995GIM+15.995NSFVNDIFER	QVHPDTGISSKTMGIMNSFVNDIFER	lncRNA_lnc-FAM72C-6:1	HIST2H3PS2	Homo sapiens histone cluster 2 H3 pseudogene 2	lncRNA_lnc-FAM72C-6:1_RF2	chr1	143904385	143904462	-	No match in SNP-DB	map to known protein with 1 aa mismatch	ENSP00000349430.1|ENST00000356950.1|ENSG00000197903.7|OTTHUMG00000014473.2|OTTHUMT00000040141.2|RP1-86C11.6-001|HIST1H2BK|126	96.154	26	12	VLKQVH	QVHPDTGISSKAMGIMNSFVNDIFER	FERIAG	26	1	0	unique location	chr1_143904384_143904462_-	intergenic	HIST2H3PS2	1	0.948506	-7.38288	1.21079	-6.9926	6.83955	-8.34657	-7.18744	yes
stomach	QVHPDTGISSKTMGIMNSFVNDIFER	QVHPDTGISSKTMGIMNSFVNDIFER	lncRNA_lnc-FAM72C-6:1	HIST2H3PS2	Homo sapiens histone cluster 2 H3 pseudogene 2	lncRNA_lnc-FAM72C-6:1_RF2	chr1	143904385	143904462	-	No match in SNP-DB	map to known protein with 1 aa mismatch	ENSP00000349430.1|ENST00000356950.1|ENSG00000197903.7|OTTHUMG00000014473.2|OTTHUMT00000040141.2|RP1-86C11.6-001|HIST1H2BK|126	96.154	26	12	VLKQVH	QVHPDTGISSKAMGIMNSFVNDIFER	FERIAG	26	1	0	unique location	chr1_143904384_143904462_-	intergenic	HIST2H3PS2	1	0.948506	-7.38288	1.21079	-6.9926	6.83955	-8.34657	-7.18744	yes
thyroid	QVHPDTGISSKTMGIMNSFVNDIFER	QVHPDTGISSKTMGIMNSFVNDIFER	lncRNA_lnc-FAM72C-6:1	HIST2H3PS2	Homo sapiens histone cluster 2 H3 pseudogene 2	lncRNA_lnc-FAM72C-6:1_RF2	chr1	143904385	143904462	-	No match in SNP-DB	map to known protein with 1 aa mismatch	ENSP00000349430.1|ENST00000356950.1|ENSG00000197903.7|OTTHUMG00000014473.2|OTTHUMT00000040141.2|RP1-86C11.6-001|HIST1H2BK|126	96.154	26	12	VLKQVH	QVHPDTGISSKAMGIMNSFVNDIFER	FERIAG	26	1	0	unique location	chr1_143904384_143904462_-	intergenic	HIST2H3PS2	1	0.948506	-7.38288	1.21079	-6.9926	6.83955	-8.34657	-7.18744	yes
urinary_bladder	QVHPDTGISSKTMGIMNSFVNDIFER	QVHPDTGISSKTMGIMNSFVNDIFER	lncRNA_lnc-FAM72C-6:1	HIST2H3PS2	Homo sapiens histone cluster 2 H3 pseudogene 2	lncRNA_lnc-FAM72C-6:1_RF2	chr1	143904385	143904462	-	No match in SNP-DB	map to known protein with 1 aa mismatch	ENSP00000349430.1|ENST00000356950.1|ENSG00000197903.7|OTTHUMG00000014473.2|OTTHUMT00000040141.2|RP1-86C11.6-001|HIST1H2BK|126	96.154	26	12	VLKQVH	QVHPDTGISSKAMGIMNSFVNDIFER	FERIAG	26	1	0	unique location	chr1_143904384_143904462_-	intergenic	HIST2H3PS2	1	0.948506	-7.38288	1.21079	-6.9926	6.83955	-8.34657	-7.18744	yes
appendix	TM+15.995GIMNSFVNDIFER	TMGIMNSFVNDIFER	lncRNA_lnc-FAM72C-6:1	HIST2H3PS2	Homo sapiens histone cluster 2 H3 pseudogene 2	lncRNA_lnc-FAM72C-6:1_RF2	chr1	143904385	143904429	-	No match in SNP-DB	map to known protein with 1 aa deletion	ENSP00000481622.1|ENST00000599962.1|ENSG00000234289.5|OTTHUMG00000086869.3|OTTHUMT00000195634.3|AP001051.2-001|H2BFS|126	100	15	NA	SKAMGI	MGIMNSFVNDIFER	FERIAG	14	0	0	unique location	chr1_143904384_143904429_-	intergenic	HIST2H3PS2	1	0.979136	-6.8008	0.980705	-5.46148	6.57555	-7.63293	-5.74368	yes
colon	TMGIM+15.995NSFVNDIFER	TMGIMNSFVNDIFER	lncRNA_lnc-FAM72C-6:1	HIST2H3PS2	Homo sapiens histone cluster 2 H3 pseudogene 2	lncRNA_lnc-FAM72C-6:1_RF2	chr1	143904385	143904429	-	No match in SNP-DB	map to known protein with 1 aa deletion	ENSP00000481622.1|ENST00000599962.1|ENSG00000234289.5|OTTHUMG00000086869.3|OTTHUMT00000195634.3|AP001051.2-001|H2BFS|126	100	15	NA	SKAMGI	MGIMNSFVNDIFER	FERIAG	14	0	0	unique location	chr1_143904384_143904429_-	intergenic	HIST2H3PS2	1	0.979136	-6.8008	0.980705	-5.46148	6.57555	-7.63293	-5.74368	yes
fallopian	TMGIM+15.995NSFVNDIFER	TMGIMNSFVNDIFER	lncRNA_lnc-FAM72C-6:1	HIST2H3PS2	Homo sapiens histone cluster 2 H3 pseudogene 2	lncRNA_lnc-FAM72C-6:1_RF2	chr1	143904385	143904429	-	No match in SNP-DB	map to known protein with 1 aa deletion	ENSP00000481622.1|ENST00000599962.1|ENSG00000234289.5|OTTHUMG00000086869.3|OTTHUMT00000195634.3|AP001051.2-001|H2BFS|126	100	15	NA	SKAMGI	MGIMNSFVNDIFER	FERIAG	14	0	0	unique location	chr1_143904384_143904429_-	intergenic	HIST2H3PS2	1	0.979136	-6.8008	0.980705	-5.46148	6.57555	-7.63293	-5.74368	yes
heart	TMGIMNSFVNDIFER	TMGIMNSFVNDIFER	lncRNA_lnc-FAM72C-6:1	HIST2H3PS2	Homo sapiens histone cluster 2 H3 pseudogene 2	lncRNA_lnc-FAM72C-6:1_RF2	chr1	143904385	143904429	-	No match in SNP-DB	map to known protein with 1 aa deletion	ENSP00000481622.1|ENST00000599962.1|ENSG00000234289.5|OTTHUMG00000086869.3|OTTHUMT00000195634.3|AP001051.2-001|H2BFS|126	100	15	NA	SKAMGI	MGIMNSFVNDIFER	FERIAG	14	0	0	unique location	chr1_143904384_143904429_-	intergenic	HIST2H3PS2	1	0.979136	-6.8008	0.980705	-5.46148	6.57555	-7.63293	-5.74368	yes
liver	TM+15.995GIMNSFVNDIFER	TMGIMNSFVNDIFER	lncRNA_lnc-FAM72C-6:1	HIST2H3PS2	Homo sapiens histone cluster 2 H3 pseudogene 2	lncRNA_lnc-FAM72C-6:1_RF2	chr1	143904385	143904429	-	No match in SNP-DB	map to known protein with 1 aa deletion	ENSP00000481622.1|ENST00000599962.1|ENSG00000234289.5|OTTHUMG00000086869.3|OTTHUMT00000195634.3|AP001051.2-001|H2BFS|126	100	15	NA	SKAMGI	MGIMNSFVNDIFER	FERIAG	14	0	0	unique location	chr1_143904384_143904429_-	intergenic	HIST2H3PS2	1	0.979136	-6.8008	0.980705	-5.46148	6.57555	-7.63293	-5.74368	yes
lung	TMGIM+15.995NSFVNDIFER	TMGIMNSFVNDIFER	lncRNA_lnc-FAM72C-6:1	HIST2H3PS2	Homo sapiens histone cluster 2 H3 pseudogene 2	lncRNA_lnc-FAM72C-6:1_RF2	chr1	143904385	143904429	-	No match in SNP-DB	map to known protein with 1 aa deletion	ENSP00000481622.1|ENST00000599962.1|ENSG00000234289.5|OTTHUMG00000086869.3|OTTHUMT00000195634.3|AP001051.2-001|H2BFS|126	100	15	NA	SKAMGI	MGIMNSFVNDIFER	FERIAG	14	0	0	unique location	chr1_143904384_143904429_-	intergenic	HIST2H3PS2	1	0.979136	-6.8008	0.980705	-5.46148	6.57555	-7.63293	-5.74368	yes
lymph_node	TM+15.995GIM+15.995NSFVNDIFER	TMGIMNSFVNDIFER	lncRNA_lnc-FAM72C-6:1	HIST2H3PS2	Homo sapiens histone cluster 2 H3 pseudogene 2	lncRNA_lnc-FAM72C-6:1_RF2	chr1	143904385	143904429	-	No match in SNP-DB	map to known protein with 1 aa deletion	ENSP00000481622.1|ENST00000599962.1|ENSG00000234289.5|OTTHUMG00000086869.3|OTTHUMT00000195634.3|AP001051.2-001|H2BFS|126	100	15	NA	SKAMGI	MGIMNSFVNDIFER	FERIAG	14	0	0	unique location	chr1_143904384_143904429_-	intergenic	HIST2H3PS2	1	0.979136	-6.8008	0.980705	-5.46148	6.57555	-7.63293	-5.74368	yes
ovary	TM+15.995GIM+15.995NSFVNDIFER	TMGIMNSFVNDIFER	lncRNA_lnc-FAM72C-6:1	HIST2H3PS2	Homo sapiens histone cluster 2 H3 pseudogene 2	lncRNA_lnc-FAM72C-6:1_RF2	chr1	143904385	143904429	-	No match in SNP-DB	map to known protein with 1 aa deletion	ENSP00000481622.1|ENST00000599962.1|ENSG00000234289.5|OTTHUMG00000086869.3|OTTHUMT00000195634.3|AP001051.2-001|H2BFS|126	100	15	NA	SKAMGI	MGIMNSFVNDIFER	FERIAG	14	0	0	unique location	chr1_143904384_143904429_-	intergenic	HIST2H3PS2	1	0.979136	-6.8008	0.980705	-5.46148	6.57555	-7.63293	-5.74368	yes
pancreas	TM+15.995GIMNSFVNDIFER	TMGIMNSFVNDIFER	lncRNA_lnc-FAM72C-6:1	HIST2H3PS2	Homo sapiens histone cluster 2 H3 pseudogene 2	lncRNA_lnc-FAM72C-6:1_RF2	chr1	143904385	143904429	-	No match in SNP-DB	map to known protein with 1 aa deletion	ENSP00000481622.1|ENST00000599962.1|ENSG00000234289.5|OTTHUMG00000086869.3|OTTHUMT00000195634.3|AP001051.2-001|H2BFS|126	100	15	NA	SKAMGI	MGIMNSFVNDIFER	FERIAG	14	0	0	unique location	chr1_143904384_143904429_-	intergenic	HIST2H3PS2	1	0.979136	-6.8008	0.980705	-5.46148	6.57555	-7.63293	-5.74368	yes
pituitary	TM+15.995GIMNSFVNDIFER	TMGIMNSFVNDIFER	lncRNA_lnc-FAM72C-6:1	HIST2H3PS2	Homo sapiens histone cluster 2 H3 pseudogene 2	lncRNA_lnc-FAM72C-6:1_RF2	chr1	143904385	143904429	-	No match in SNP-DB	map to known protein with 1 aa deletion	ENSP00000481622.1|ENST00000599962.1|ENSG00000234289.5|OTTHUMG00000086869.3|OTTHUMT00000195634.3|AP001051.2-001|H2BFS|126	100	15	NA	SKAMGI	MGIMNSFVNDIFER	FERIAG	14	0	0	unique location	chr1_143904384_143904429_-	intergenic	HIST2H3PS2	1	0.979136	-6.8008	0.980705	-5.46148	6.57555	-7.63293	-5.74368	yes
placenta	TMGIM+15.995NSFVNDIFER	TMGIMNSFVNDIFER	lncRNA_lnc-FAM72C-6:1	HIST2H3PS2	Homo sapiens histone cluster 2 H3 pseudogene 2	lncRNA_lnc-FAM72C-6:1_RF2	chr1	143904385	143904429	-	No match in SNP-DB	map to known protein with 1 aa deletion	ENSP00000481622.1|ENST00000599962.1|ENSG00000234289.5|OTTHUMG00000086869.3|OTTHUMT00000195634.3|AP001051.2-001|H2BFS|126	100	15	NA	SKAMGI	MGIMNSFVNDIFER	FERIAG	14	0	0	unique location	chr1_143904384_143904429_-	intergenic	HIST2H3PS2	1	0.979136	-6.8008	0.980705	-5.46148	6.57555	-7.63293	-5.74368	yes
small_intestine	TMGIMNSFVNDIFER	TMGIMNSFVNDIFER	lncRNA_lnc-FAM72C-6:1	HIST2H3PS2	Homo sapiens histone cluster 2 H3 pseudogene 2	lncRNA_lnc-FAM72C-6:1_RF2	chr1	143904385	143904429	-	No match in SNP-DB	map to known protein with 1 aa deletion	ENSP00000481622.1|ENST00000599962.1|ENSG00000234289.5|OTTHUMG00000086869.3|OTTHUMT00000195634.3|AP001051.2-001|H2BFS|126	100	15	NA	SKAMGI	MGIMNSFVNDIFER	FERIAG	14	0	0	unique location	chr1_143904384_143904429_-	intergenic	HIST2H3PS2	1	0.979136	-6.8008	0.980705	-5.46148	6.57555	-7.63293	-5.74368	yes
stomach	TMGIMNSFVNDIFER	TMGIMNSFVNDIFER	lncRNA_lnc-FAM72C-6:1	HIST2H3PS2	Homo sapiens histone cluster 2 H3 pseudogene 2	lncRNA_lnc-FAM72C-6:1_RF2	chr1	143904385	143904429	-	No match in SNP-DB	map to known protein with 1 aa deletion	ENSP00000481622.1|ENST00000599962.1|ENSG00000234289.5|OTTHUMG00000086869.3|OTTHUMT00000195634.3|AP001051.2-001|H2BFS|126	100	15	NA	SKAMGI	MGIMNSFVNDIFER	FERIAG	14	0	0	unique location	chr1_143904384_143904429_-	intergenic	HIST2H3PS2	1	0.979136	-6.8008	0.980705	-5.46148	6.57555	-7.63293	-5.74368	yes
thyroid	TMGIM+15.995NSFVNDIFER	TMGIMNSFVNDIFER	lncRNA_lnc-FAM72C-6:1	HIST2H3PS2	Homo sapiens histone cluster 2 H3 pseudogene 2	lncRNA_lnc-FAM72C-6:1_RF2	chr1	143904385	143904429	-	No match in SNP-DB	map to known protein with 1 aa deletion	ENSP00000481622.1|ENST00000599962.1|ENSG00000234289.5|OTTHUMG00000086869.3|OTTHUMT00000195634.3|AP001051.2-001|H2BFS|126	100	15	NA	SKAMGI	MGIMNSFVNDIFER	FERIAG	14	0	0	unique location	chr1_143904384_143904429_-	intergenic	HIST2H3PS2	1	0.979136	-6.8008	0.980705	-5.46148	6.57555	-7.63293	-5.74368	yes
urinary_bladder	TM+15.995GIMNSFVNDIFER	TMGIMNSFVNDIFER	lncRNA_lnc-FAM72C-6:1	HIST2H3PS2	Homo sapiens histone cluster 2 H3 pseudogene 2	lncRNA_lnc-FAM72C-6:1_RF2	chr1	143904385	143904429	-	No match in SNP-DB	map to known protein with 1 aa deletion	ENSP00000481622.1|ENST00000599962.1|ENSG00000234289.5|OTTHUMG00000086869.3|OTTHUMT00000195634.3|AP001051.2-001|H2BFS|126	100	15	NA	SKAMGI	MGIMNSFVNDIFER	FERIAG	14	0	0	unique location	chr1_143904384_143904429_-	intergenic	HIST2H3PS2	1	0.979136	-6.8008	0.980705	-5.46148	6.57555	-7.63293	-5.74368	yes
duodenum	FAHTNVESLVNEYDDNGDGIILFR	FAHTNVESLVNEYDDNGDGIILFR	lncRNA_lnc-FCGR1A-43:1	PDIA3	protein disulfide isomerase family A member 3 [Source:HGNC Symbol;Acc:HGNC:4606]	lncRNA_lnc-FCGR1A-43:1_RF2	chr1	147178663	147178734	+	No match in SNP-DB	map to known protein with 1 aa mismatch	ENSP00000300289.5|ENST00000300289.9|ENSG00000167004.12|OTTHUMG00000044444.8|OTTHUMT00000103532.3|AC018512.1-001|PDIA3|505	95.833	24	18	NYRFAH	FAHTNVESLVNEYDDNGEGIILFR	LFRPSH	24	1	0	unique location	chr1_147178662_147178734_+	ncRNA_exonic	PDIA3P1	1	0.75738	NA	NA	NA	NA	NA	NA	no
duodenum	FAHTNVESLVNEYDDNGDGIILFRPSHLTNK	FAHTNVESLVNEYDDNGDGIILFRPSHLTNK	lncRNA_lnc-FCGR1A-43:1	PDIA3	protein disulfide isomerase family A member 3 [Source:HGNC Symbol;Acc:HGNC:4606]	lncRNA_lnc-FCGR1A-43:1_RF2	chr1	147178663	147178755	+	No match in SNP-DB	map to known protein with 1 aa mismatch	ENSP00000300289.5|ENST00000300289.9|ENSG00000167004.12|OTTHUMG00000044444.8|OTTHUMT00000103532.3|AC018512.1-001|PDIA3|505	96.774	31	18	NYRFAH	FAHTNVESLVNEYDDNGEGIILFRPSHLTNK	TNKFED	31	1	0	unique location	chr1_147178662_147178755_+	ncRNA_exonic	PDIA3P1	1	0.679674	NA	NA	NA	NA	NA	NA	no
appendix	KLGEM+15.995WNNTAADDKEPYEK	KLGEMWNNTAADDKEPYEK	lncRNA_lnc-GABRA4-24:1	HMGB1P28	high mobility group box 1 pseudogene 28	lncRNA_lnc-GABRA4-24:1_RF1	chr4	41842575	41842631	-	No match in SNP-DB	novelpep (map to known protein with more than 2 mismatched aa)	ENSP00000369904.1|ENST00000326004.4|ENSG00000189403.14|OTTHUMG00000016670.7|OTTHUMT00000044358.1|RP11-550P23.1-003|HMGB1|158	94.118	19	NA	VAKKLG	KLGEMWNNTAADDKQPY	QPYEKK	17	1	0	unique location	chr4_41842574_41842631_-	intergenic	HMGB1P28	1	0.946964	NA	NA	NA	NA	NA	NA	no
endometrium	KLGEMWNNTAADDKEPYEK	KLGEMWNNTAADDKEPYEK	lncRNA_lnc-GABRA4-24:1	HMGB1P28	high mobility group box 1 pseudogene 28	lncRNA_lnc-GABRA4-24:1_RF1	chr4	41842575	41842631	-	No match in SNP-DB	novelpep (map to known protein with more than 2 mismatched aa)	ENSP00000369904.1|ENST00000326004.4|ENSG00000189403.14|OTTHUMG00000016670.7|OTTHUMT00000044358.1|RP11-550P23.1-003|HMGB1|158	94.118	19	NA	VAKKLG	KLGEMWNNTAADDKQPY	QPYEKK	17	1	0	unique location	chr4_41842574_41842631_-	intergenic	HMGB1P28	1	0.946964	NA	NA	NA	NA	NA	NA	no
fallopian	KLGEM+15.995WNNTAADDKEPYEK	KLGEMWNNTAADDKEPYEK	lncRNA_lnc-GABRA4-24:1	HMGB1P28	high mobility group box 1 pseudogene 28	lncRNA_lnc-GABRA4-24:1_RF1	chr4	41842575	41842631	-	No match in SNP-DB	novelpep (map to known protein with more than 2 mismatched aa)	ENSP00000369904.1|ENST00000326004.4|ENSG00000189403.14|OTTHUMG00000016670.7|OTTHUMT00000044358.1|RP11-550P23.1-003|HMGB1|158	94.118	19	NA	VAKKLG	KLGEMWNNTAADDKQPY	QPYEKK	17	1	0	unique location	chr4_41842574_41842631_-	intergenic	HMGB1P28	1	0.946964	NA	NA	NA	NA	NA	NA	no
liver	KLGEMWNNTAADDKEPYEK	KLGEMWNNTAADDKEPYEK	lncRNA_lnc-GABRA4-24:1	HMGB1P28	high mobility group box 1 pseudogene 28	lncRNA_lnc-GABRA4-24:1_RF1	chr4	41842575	41842631	-	No match in SNP-DB	novelpep (map to known protein with more than 2 mismatched aa)	ENSP00000369904.1|ENST00000326004.4|ENSG00000189403.14|OTTHUMG00000016670.7|OTTHUMT00000044358.1|RP11-550P23.1-003|HMGB1|158	94.118	19	NA	VAKKLG	KLGEMWNNTAADDKQPY	QPYEKK	17	1	0	unique location	chr4_41842574_41842631_-	intergenic	HMGB1P28	1	0.946964	NA	NA	NA	NA	NA	NA	no
lung	KLGEMWNNTAADDKEPYEK	KLGEMWNNTAADDKEPYEK	lncRNA_lnc-GABRA4-24:1	HMGB1P28	high mobility group box 1 pseudogene 28	lncRNA_lnc-GABRA4-24:1_RF1	chr4	41842575	41842631	-	No match in SNP-DB	novelpep (map to known protein with more than 2 mismatched aa)	ENSP00000369904.1|ENST00000326004.4|ENSG00000189403.14|OTTHUMG00000016670.7|OTTHUMT00000044358.1|RP11-550P23.1-003|HMGB1|158	94.118	19	NA	VAKKLG	KLGEMWNNTAADDKQPY	QPYEKK	17	1	0	unique location	chr4_41842574_41842631_-	intergenic	HMGB1P28	1	0.946964	NA	NA	NA	NA	NA	NA	no
placenta	KLGEMWNNTAADDKEPYEK	KLGEMWNNTAADDKEPYEK	lncRNA_lnc-GABRA4-24:1	HMGB1P28	high mobility group box 1 pseudogene 28	lncRNA_lnc-GABRA4-24:1_RF1	chr4	41842575	41842631	-	No match in SNP-DB	novelpep (map to known protein with more than 2 mismatched aa)	ENSP00000369904.1|ENST00000326004.4|ENSG00000189403.14|OTTHUMG00000016670.7|OTTHUMT00000044358.1|RP11-550P23.1-003|HMGB1|158	94.118	19	NA	VAKKLG	KLGEMWNNTAADDKQPY	QPYEKK	17	1	0	unique location	chr4_41842574_41842631_-	intergenic	HMGB1P28	1	0.946964	NA	NA	NA	NA	NA	NA	no
prostate	KLGEMWNNTAADDKEPYEK	KLGEMWNNTAADDKEPYEK	lncRNA_lnc-GABRA4-24:1	HMGB1P28	high mobility group box 1 pseudogene 28	lncRNA_lnc-GABRA4-24:1_RF1	chr4	41842575	41842631	-	No match in SNP-DB	novelpep (map to known protein with more than 2 mismatched aa)	ENSP00000369904.1|ENST00000326004.4|ENSG00000189403.14|OTTHUMG00000016670.7|OTTHUMT00000044358.1|RP11-550P23.1-003|HMGB1|158	94.118	19	NA	VAKKLG	KLGEMWNNTAADDKQPY	QPYEKK	17	1	0	unique location	chr4_41842574_41842631_-	intergenic	HMGB1P28	1	0.946964	NA	NA	NA	NA	NA	NA	no
small_intestine	KLGEM+15.995WNNTAADDKEPYEK	KLGEMWNNTAADDKEPYEK	lncRNA_lnc-GABRA4-24:1	HMGB1P28	high mobility group box 1 pseudogene 28	lncRNA_lnc-GABRA4-24:1_RF1	chr4	41842575	41842631	-	No match in SNP-DB	novelpep (map to known protein with more than 2 mismatched aa)	ENSP00000369904.1|ENST00000326004.4|ENSG00000189403.14|OTTHUMG00000016670.7|OTTHUMT00000044358.1|RP11-550P23.1-003|HMGB1|158	94.118	19	NA	VAKKLG	KLGEMWNNTAADDKQPY	QPYEKK	17	1	0	unique location	chr4_41842574_41842631_-	intergenic	HMGB1P28	1	0.946964	NA	NA	NA	NA	NA	NA	no
endometrium	LGEMWNNTAADDKEPYEK	LGEMWNNTAADDKEPYEK	lncRNA_lnc-GABRA4-24:1	HMGB1P28	high mobility group box 1 pseudogene 28	lncRNA_lnc-GABRA4-24:1_RF1	chr4	41842575	41842628	-	No match in SNP-DB	novelpep (map to known protein with more than 2 mismatched aa)	ENSP00000369904.1|ENST00000326004.4|ENSG00000189403.14|OTTHUMG00000016670.7|OTTHUMT00000044358.1|RP11-550P23.1-003|HMGB1|158	93.75	18	NA	AKKLGE	LGEMWNNTAADDKQPY	QPYEKK	16	1	0	unique location	chr4_41842574_41842628_-	intergenic	HMGB1P28	1	0.943962	NA	NA	NA	NA	NA	NA	no
fallopian	LGEM+15.995WNNTAADDKEPYEK	LGEMWNNTAADDKEPYEK	lncRNA_lnc-GABRA4-24:1	HMGB1P28	high mobility group box 1 pseudogene 28	lncRNA_lnc-GABRA4-24:1_RF1	chr4	41842575	41842628	-	No match in SNP-DB	novelpep (map to known protein with more than 2 mismatched aa)	ENSP00000369904.1|ENST00000326004.4|ENSG00000189403.14|OTTHUMG00000016670.7|OTTHUMT00000044358.1|RP11-550P23.1-003|HMGB1|158	93.75	18	NA	AKKLGE	LGEMWNNTAADDKQPY	QPYEKK	16	1	0	unique location	chr4_41842574_41842628_-	intergenic	HMGB1P28	1	0.943962	NA	NA	NA	NA	NA	NA	no
gallbladder	LGEM+15.995WNNTAADDKEPYEK	LGEMWNNTAADDKEPYEK	lncRNA_lnc-GABRA4-24:1	HMGB1P28	high mobility group box 1 pseudogene 28	lncRNA_lnc-GABRA4-24:1_RF1	chr4	41842575	41842628	-	No match in SNP-DB	novelpep (map to known protein with more than 2 mismatched aa)	ENSP00000369904.1|ENST00000326004.4|ENSG00000189403.14|OTTHUMG00000016670.7|OTTHUMT00000044358.1|RP11-550P23.1-003|HMGB1|158	93.75	18	NA	AKKLGE	LGEMWNNTAADDKQPY	QPYEKK	16	1	0	unique location	chr4_41842574_41842628_-	intergenic	HMGB1P28	1	0.943962	NA	NA	NA	NA	NA	NA	no
liver	LGEM+15.995WNNTAADDKEPYEK	LGEMWNNTAADDKEPYEK	lncRNA_lnc-GABRA4-24:1	HMGB1P28	high mobility group box 1 pseudogene 28	lncRNA_lnc-GABRA4-24:1_RF1	chr4	41842575	41842628	-	No match in SNP-DB	novelpep (map to known protein with more than 2 mismatched aa)	ENSP00000369904.1|ENST00000326004.4|ENSG00000189403.14|OTTHUMG00000016670.7|OTTHUMT00000044358.1|RP11-550P23.1-003|HMGB1|158	93.75	18	NA	AKKLGE	LGEMWNNTAADDKQPY	QPYEKK	16	1	0	unique location	chr4_41842574_41842628_-	intergenic	HMGB1P28	1	0.943962	NA	NA	NA	NA	NA	NA	no
lung	LGEM+15.995WNNTAADDKEPYEK	LGEMWNNTAADDKEPYEK	lncRNA_lnc-GABRA4-24:1	HMGB1P28	high mobility group box 1 pseudogene 28	lncRNA_lnc-GABRA4-24:1_RF1	chr4	41842575	41842628	-	No match in SNP-DB	novelpep (map to known protein with more than 2 mismatched aa)	ENSP00000369904.1|ENST00000326004.4|ENSG00000189403.14|OTTHUMG00000016670.7|OTTHUMT00000044358.1|RP11-550P23.1-003|HMGB1|158	93.75	18	NA	AKKLGE	LGEMWNNTAADDKQPY	QPYEKK	16	1	0	unique location	chr4_41842574_41842628_-	intergenic	HMGB1P28	1	0.943962	NA	NA	NA	NA	NA	NA	no
placenta	LGEM+15.995WNNTAADDKEPYEK	LGEMWNNTAADDKEPYEK	lncRNA_lnc-GABRA4-24:1	HMGB1P28	high mobility group box 1 pseudogene 28	lncRNA_lnc-GABRA4-24:1_RF1	chr4	41842575	41842628	-	No match in SNP-DB	novelpep (map to known protein with more than 2 mismatched aa)	ENSP00000369904.1|ENST00000326004.4|ENSG00000189403.14|OTTHUMG00000016670.7|OTTHUMT00000044358.1|RP11-550P23.1-003|HMGB1|158	93.75	18	NA	AKKLGE	LGEMWNNTAADDKQPY	QPYEKK	16	1	0	unique location	chr4_41842574_41842628_-	intergenic	HMGB1P28	1	0.943962	NA	NA	NA	NA	NA	NA	no
small_intestine	LGEM+15.995WNNTAADDKEPYEK	LGEMWNNTAADDKEPYEK	lncRNA_lnc-GABRA4-24:1	HMGB1P28	high mobility group box 1 pseudogene 28	lncRNA_lnc-GABRA4-24:1_RF1	chr4	41842575	41842628	-	No match in SNP-DB	novelpep (map to known protein with more than 2 mismatched aa)	ENSP00000369904.1|ENST00000326004.4|ENSG00000189403.14|OTTHUMG00000016670.7|OTTHUMT00000044358.1|RP11-550P23.1-003|HMGB1|158	93.75	18	NA	AKKLGE	LGEMWNNTAADDKQPY	QPYEKK	16	1	0	unique location	chr4_41842574_41842628_-	intergenic	HMGB1P28	1	0.943962	NA	NA	NA	NA	NA	NA	no
urinary_bladder	LGEM+15.995WNNTAADDKEPYEK	LGEMWNNTAADDKEPYEK	lncRNA_lnc-GABRA4-24:1	HMGB1P28	high mobility group box 1 pseudogene 28	lncRNA_lnc-GABRA4-24:1_RF1	chr4	41842575	41842628	-	No match in SNP-DB	novelpep (map to known protein with more than 2 mismatched aa)	ENSP00000369904.1|ENST00000326004.4|ENSG00000189403.14|OTTHUMG00000016670.7|OTTHUMT00000044358.1|RP11-550P23.1-003|HMGB1|158	93.75	18	NA	AKKLGE	LGEMWNNTAADDKQPY	QPYEKK	16	1	0	unique location	chr4_41842574_41842628_-	intergenic	HMGB1P28	1	0.943962	NA	NA	NA	NA	NA	NA	no
appendix	LGEMWNNTAADDKEPYEKK	LGEMWNNTAADDKEPYEKK	lncRNA_lnc-GABRA4-24:1	HMGB1P28	high mobility group box 1 pseudogene 28	lncRNA_lnc-GABRA4-24:1_RF1	chr4	41842572	41842628	-	No match in SNP-DB	novelpep (map to known protein with more than 2 mismatched aa)	ENSP00000369904.1|ENST00000326004.4|ENSG00000189403.14|OTTHUMG00000016670.7|OTTHUMT00000044358.1|RP11-550P23.1-003|HMGB1|158	93.75	19	NA	AKKLGE	LGEMWNNTAADDKQPY	QPYEKK	16	1	0	unique location	chr4_41842571_41842628_-	intergenic	HMGB1P28	1	0.946911	NA	NA	NA	NA	NA	NA	no
gallbladder	LGEM+15.995WNNTAADDKEPYEKK	LGEMWNNTAADDKEPYEKK	lncRNA_lnc-GABRA4-24:1	HMGB1P28	high mobility group box 1 pseudogene 28	lncRNA_lnc-GABRA4-24:1_RF1	chr4	41842572	41842628	-	No match in SNP-DB	novelpep (map to known protein with more than 2 mismatched aa)	ENSP00000369904.1|ENST00000326004.4|ENSG00000189403.14|OTTHUMG00000016670.7|OTTHUMT00000044358.1|RP11-550P23.1-003|HMGB1|158	93.75	19	NA	AKKLGE	LGEMWNNTAADDKQPY	QPYEKK	16	1	0	unique location	chr4_41842571_41842628_-	intergenic	HMGB1P28	1	0.946911	NA	NA	NA	NA	NA	NA	no
placenta	LGEMWNNTAADDKEPYEKK	LGEMWNNTAADDKEPYEKK	lncRNA_lnc-GABRA4-24:1	HMGB1P28	high mobility group box 1 pseudogene 28	lncRNA_lnc-GABRA4-24:1_RF1	chr4	41842572	41842628	-	No match in SNP-DB	novelpep (map to known protein with more than 2 mismatched aa)	ENSP00000369904.1|ENST00000326004.4|ENSG00000189403.14|OTTHUMG00000016670.7|OTTHUMT00000044358.1|RP11-550P23.1-003|HMGB1|158	93.75	19	NA	AKKLGE	LGEMWNNTAADDKQPY	QPYEKK	16	1	0	unique location	chr4_41842571_41842628_-	intergenic	HMGB1P28	1	0.946911	NA	NA	NA	NA	NA	NA	no
prostate	LGEMWNNTAADDKEPYEKK	LGEMWNNTAADDKEPYEKK	lncRNA_lnc-GABRA4-24:1	HMGB1P28	high mobility group box 1 pseudogene 28	lncRNA_lnc-GABRA4-24:1_RF1	chr4	41842572	41842628	-	No match in SNP-DB	novelpep (map to known protein with more than 2 mismatched aa)	ENSP00000369904.1|ENST00000326004.4|ENSG00000189403.14|OTTHUMG00000016670.7|OTTHUMT00000044358.1|RP11-550P23.1-003|HMGB1|158	93.75	19	NA	AKKLGE	LGEMWNNTAADDKQPY	QPYEKK	16	1	0	unique location	chr4_41842571_41842628_-	intergenic	HMGB1P28	1	0.946911	NA	NA	NA	NA	NA	NA	no
urinary_bladder	LGEMWNNTAADDKEPYEKK	LGEMWNNTAADDKEPYEKK	lncRNA_lnc-GABRA4-24:1	HMGB1P28	high mobility group box 1 pseudogene 28	lncRNA_lnc-GABRA4-24:1_RF1	chr4	41842572	41842628	-	No match in SNP-DB	novelpep (map to known protein with more than 2 mismatched aa)	ENSP00000369904.1|ENST00000326004.4|ENSG00000189403.14|OTTHUMG00000016670.7|OTTHUMT00000044358.1|RP11-550P23.1-003|HMGB1|158	93.75	19	NA	AKKLGE	LGEMWNNTAADDKQPY	QPYEKK	16	1	0	unique location	chr4_41842571_41842628_-	intergenic	HMGB1P28	1	0.946911	NA	NA	NA	NA	NA	NA	no
tonsil	YLYTLVISEK	YLYTLVISEK	lncRNA_lnc-GABRR3-7:1	RPL38	ribosomal protein L38 [Source:HGNC Symbol;Acc:HGNC:10349]	lncRNA_lnc-GABRR3-7:1_RF1	chr3	98525125	98525154	-	No match in SNP-DB	novelpep (map to known protein with more than 2 mismatched aa)	ENSP00000463312.1|ENST00000584577.5|ENSG00000172809.12|OTTHUMG00000166016.2|OTTHUMT00000442531.1|CTD-2514K5.3-008|RPL38|67	80	10	NA	CSRYLY	YLYTLVITDK	TDKEKA	10	2	0	unique location	No match found by BLAT	intergenic	CLDND1(dist=2059),GPR15(dist=6774)	1	0.94331	-6.48634	-5.32541	-6.76003	-6.68086	-6.37403	-5.36007	no
tonsil	YLYTLVISEKEK	YLYTLVISEKEK	lncRNA_lnc-GABRR3-7:1	RPL38	ribosomal protein L38 [Source:HGNC Symbol;Acc:HGNC:10349]	lncRNA_lnc-GABRR3-7:1_RF1	chr3	98525119	98525154	-	No match in SNP-DB	novelpep (map to known protein with more than 2 mismatched aa)	ENSP00000462837.1|ENST00000534490.5|ENSG00000172809.12|OTTHUMG00000166016.2|OTTHUMT00000387453.2|CTD-2514K5.3-007|RPL38|64	83.333	12	NA	CSRYLY	YLYTLVITDKEK	KEKAEK	12	2	0	unique location	No match found by BLAT	intergenic	CLDND1(dist=2053),GPR15(dist=6780)	1	0.952971	-6.6216	-5.39023	-6.73789	-6.74223	-5.89309	-5.41497	no
brain	GRGEPITIPVQTFSNLQIR	GRGEPITIPVQTFSNLQIR	lncRNA_lnc-GPATCH8-19:4;lncRNA_lnc-GPATCH8-19:1	GFAP	glial fibrillary acidic protein [Source:HGNC Symbol;Acc:HGNC:4235]	lncRNA_lnc-GPATCH8-19:1_RF1	chr17	44910616	44911250	-	No match in SNP-DB	novelpep (map to known protein with more than 2 mismatched aa)	ENSP00000492832.1|ENST00000638618.1|ENSG00000131095.12|OTTHUMG00000179866.9|OTTHUMT00000492030.1|CTD-2534I21.4-039|GFAP|326	78.947	19	NA	LLEGEE	GEENRITIPVQTFSNLQIR	QIRETS	19	4	0	unique location	No match found by BLAT	exonic	GFAP	1	0.985859	-6.33133	-1.87877	-0.702183	-0.398313	0.00482604	-6.36227	yes
brain	THLVASAPSHEGPEQK	THLVASAPSHEGPEQK	lncRNA_lnc-GPATCH8-19:4;lncRNA_lnc-GPATCH8-19:1	GFAP	glial fibrillary acidic protein [Source:HGNC Symbol;Acc:HGNC:4235]	lncRNA_lnc-GPATCH8-19:4_RF1	chr17	44907293	44907340	-	No match in SNP-DB	novelpep (map to known protein with more than 2 mismatched aa)	ENSP00000365807.4|ENST00000341700.6|ENSG00000156049.6|OTTHUMG00000020058.1|OTTHUMT00000052759.1|RP11-498N2.2-001|GNA14|355	40	16	NA	IMYSHL	SHLISYFPEYTGPKQ	PKQDVR	15	9	0	unique location	chr17_44907292_44907340_-	UTR3	GFAP(NM_002055:c.*54delT)	0.782	0.122106	-7.53066	-9.58151	-7.34932	-7.77357	-8.93296	-7.47715	no
bone_marrow	M+15.995NYYC+57.021YLNR	MNYYCYLNR	lncRNA_lnc-GSTM5-13:1	NA	NA	lncRNA_lnc-GSTM5-13:1_RF3	chr1	109422827	109422853	+	No match in SNP-DB	NA	NA	NA	NA	NA	NA	NA	NA	NA	NA	NA	unique location	No match found by BLAT	intronic	PSMA5	0.091	0.009077	-8.61554	-8.22515	-8.37265	-8.14696	-8.43442	-8.36042	no
bone_marrow	M+15.995NYYC+57.021YLNRLR	MNYYCYLNRLR	lncRNA_lnc-GSTM5-13:1	NA	NA	lncRNA_lnc-GSTM5-13:1_RF3	chr1	109422827	109422859	+	No match in SNP-DB	NA	NA	NA	NA	NA	NA	NA	NA	NA	NA	NA	unique location	No match found by BLAT	intronic	PSMA5	0.091	0.009688	-8.42981	-7.96553	-8.32331	-7.82081	-8.30263	-8.66166	no
bone_marrow	+42.011NYYC+57.021YLNR	NYYCYLNR	lncRNA_lnc-GSTM5-13:1	NA	NA	lncRNA_lnc-GSTM5-13:1_RF3	chr1	109422830	109422853	+	No match in SNP-DB	NA	NA	NA	NA	NA	NA	NA	NA	NA	NA	NA	unique location	No match found by BLAT	intronic	PSMA5	0.091	0.010043	-8.34883	-8.25196	-8.47878	-8.15165	-8.31852	-8.39743	no
bone_marrow	NYYC+57.021YLNRLR	NYYCYLNRLR	lncRNA_lnc-GSTM5-13:1	NA	NA	lncRNA_lnc-GSTM5-13:1_RF3	chr1	109422830	109422859	+	No match in SNP-DB	NA	NA	NA	NA	NA	NA	NA	NA	NA	NA	NA	unique location	No match found by BLAT	intronic	PSMA5	0.091	0.010517	-8.19907	-7.95993	-8.40238	-7.79079	-8.19707	-8.72217	no
placenta	NHDDITQEEYGEFYK	NHDDITQEEYGEFYK	lncRNA_lnc-HERC6-8:1	HSP90AB1	heat shock protein 90 alpha family class B member 1 [Source:HGNC Symbol;Acc:HGNC:5258]	lncRNA_lnc-HERC6-8:1_RF2	chr4	87892715	87892759	+	No match in SNP-DB	map to known protein with 1 aa mismatch	ENSP00000360609.1|ENST00000371554.2|ENSG00000096384.19|OTTHUMG00000014761.7|OTTHUMT00000040730.1|RP1-302G2.1-005|HSP90AB1|724	93.333	15	2	WTRNPD	NPDDITQEEYGEFYK	FYKSLT	15	1	0	unique location	chr4_87892714_87892759_+	intergenic	\MEPE(dist=45899),SPP1(dist=82935)\""	1	0.983409	NA	NA	NA	NA	NA	NA	no
placenta	TKPIWTRNHDDITQEEYGEFYK	TKPIWTRNHDDITQEEYGEFYK	lncRNA_lnc-HERC6-8:1	HSP90AB1	heat shock protein 90 alpha family class B member 1 [Source:HGNC Symbol;Acc:HGNC:5258]	lncRNA_lnc-HERC6-8:1_RF2	chr4	87892694	87892759	+	No match in SNP-DB	map to known protein with 1 aa mismatch	ENSP00000360609.1|ENST00000371554.2|ENSG00000096384.19|OTTHUMG00000014761.7|OTTHUMT00000040730.1|RP1-302G2.1-005|HSP90AB1|724	95.455	22	9	LNKTKP	TKPIWTRNPDDITQEEYGEFYK	FYKSLT	22	1	0	unique location	chr4_87892693_87892759_+	intergenic	MEPE(dist=45878),SPP1(dist=82956)	1	0.979185	NA	NA	NA	NA	NA	NA	no
colon	KDNNNTLVFIVDVK	KDNNNTLVFIVDVK	lncRNA_lnc-KCNJ3-11:1	RPL23A	ribosomal protein L23a [Source:HGNC Symbol;Acc:HGNC:10317]	lncRNA_lnc-KCNJ3-11:1_RF1	chr2	153370864	153370905	+	No match in SNP-DB	novelpep (map to known protein with more than 2 mismatched aa)	ENSP00000378396.4|ENST00000394938.8|ENSG00000198242.13|OTTHUMG00000132684.5|OTTHUMT00000446461.1|AC010761.1-009|RPL23A|194	84.615	14	NA	KKIEDN	EDNNTLVFIVDVK	DVKANK	13	2	0	unique location	No match found by BLAT	intergenic	ARL6IP6(dist=609611),RPRM(dist=106474)	1	0.969683	-5.57437	-6.55924	-6.55422	-7.20332	-5.95939	-5.96861	no
colon	KKDNNNTLVFIVDVK	KKDNNNTLVFIVDVK	lncRNA_lnc-KCNJ3-11:1	RPL23A	ribosomal protein L23a [Source:HGNC Symbol;Acc:HGNC:10317]	lncRNA_lnc-KCNJ3-11:1_RF1	chr2	153370861	153370905	+	No match in SNP-DB	novelpep (map to known protein with more than 2 mismatched aa)	ENSP00000378396.4|ENST00000394938.8|ENSG00000198242.13|OTTHUMG00000132684.5|OTTHUMT00000446461.1|AC010761.1-009|RPL23A|194	80	15	NA	AMKKIE	KIEDNNTLVFIVDVK	DVKANK	15	3	0	unique location	chr2_153370860_153370905_+	intergenic	ARL6IP6(dist=609608),RPRM(dist=106477)	1	0.97175	-5.5478	-6.52855	-6.54273	-7.19286	-5.97816	-5.96441	no
lung	FNANEFEDMVAEK	FNANEFEDMVAEK	lncRNA_lnc-LRRC10-48:8	RPL10	ribosomal protein L10 [Source:HGNC Symbol;Acc:HGNC:10298]	lncRNA_lnc-LRRC10-48:8_RF3	chr12	75688868	75688906	-	No match in SNP-DB	map to known protein with 1 aa mismatch	ENSP00000385621.2|ENST00000406022.6|ENSG00000147403.16|OTTHUMG00000033189.13|OTTHUMT00000127777.3|XX-FW83563B9.1-011|RPL10|163	92.308	13	4	FTKFNA	FNADEFEDMVAEK	AEKRLI	13	1	0	unique location	No match found by BLAT	intergenic	KRR1(dist=177230),PHLDA1(dist=336579)	1	0.916237	NA	NA	NA	NA	NA	NA	no
lung	FNANEFEDMVAEKR	FNANEFEDMVAEKR	lncRNA_lnc-LRRC10-48:8	RPL10	ribosomal protein L10 [Source:HGNC Symbol;Acc:HGNC:10298]	lncRNA_lnc-LRRC10-48:8_RF3	chr12	75688865	75688906	-	No match in SNP-DB	map to known protein with 1 aa mismatch	ENSP00000479103.1|ENST00000618723.4|ENSG00000147403.16|OTTHUMG00000033189.13|-|RPL10-218|RPL10|178	92.857	14	4	FTKFNA	FNADEFEDMVAEKR	EKRLIP	14	1	0	unique location	No match found by BLAT	intergenic	KRR1(dist=177227),PHLDA1(dist=336582)	1	0.922268	NA	NA	NA	NA	NA	NA	no
fallopian	AEKEQLSEEIAALQQEHDEGLLLAESEK	AEKEQLSEEIAALQQEHDEGLLLAESEK	lncRNA_lnc-LRRC38-45:10	lncRNA_lnc-LRRC38-45:10	lncRNA_lnc-LRRC38-45:10	lncRNA_lnc-LRRC38-45:10_RF2	chr1	16619851	16619934	-	No match in SNP-DB	novelpep (map to known protein with more than 2 mismatched aa)	sp|Q5TZA2-2|CROCC_HUMAN	94.737	28	NA	SEEIAA	IAALQQERDEGLLLAESEK	SEKQQA	19	1	0	unique location	chr1_16619850_16619934_-	ncRNA_exonic	CROCCP2	1	0.753771	-5.80107	4.76817	-8.85286	7.34581	-8.22213	-9.09781	yes
fallopian	EQLSEEIAALQQEHDEGLLLAESEK	EQLSEEIAALQQEHDEGLLLAESEK	lncRNA_lnc-LRRC38-45:10	lncRNA_lnc-LRRC38-45:10	lncRNA_lnc-LRRC38-45:10	lncRNA_lnc-LRRC38-45:10_RF2	chr1	16619851	16619925	-	No match in SNP-DB	novelpep (map to known protein with more than 2 mismatched aa)	sp|Q5TZA2-2|CROCC_HUMAN	94.737	25	NA	SEEIAA	IAALQQERDEGLLLAESEK	SEKQQA	19	1	0	unique location	chr1_16619850_16619925_-	ncRNA_exonic	CROCCP2	1	0.753162	-5.72714	4.80651	-8.91236	7.36216	-8.14412	-9.08382	yes
gallbladder	LLIYENNKRPSGIPDR	LLIYENNKRPSGIPDR	lncRNA_lnc-LRRC74B-52:1	IGLV1-51	immunoglobulin lambda variable 1-51 [Source:HGNC Symbol;Acc:HGNC:5882]	lncRNA_lnc-LRRC74B-52:1_RF3	chr22	22404564	22404611	+	No match in SNP-DB	map to known protein with 1 aa mismatch	ENSP00000374825.3|ENST00000390290.3|ENSG00000211644.3|OTTHUMG00000151035.3|OTTHUMT00000321094.3|LL22NC03-80A10.8-001|IGLV1-51|117	93.75	16	5	APKLLI	LLIYDNNKRPSGIPDR	PDRFSG	16	1	0	multiple locations	chr22_22404563_22404611_+;chr22_KI270875v1_alt_40211_40259_+	intergenic	BMS1P20(dist=81596),ZNF280B(dist=79862)	0.573	0.042745	-8.30279	-7.65494	-3.40753	-6.21098	-9.24596	-8.02447	no
urinary_bladder	LLIYENNKRPSGIPDR	LLIYENNKRPSGIPDR	lncRNA_lnc-LRRC74B-52:1	IGLV1-51	immunoglobulin lambda variable 1-51 [Source:HGNC Symbol;Acc:HGNC:5882]	lncRNA_lnc-LRRC74B-52:1_RF3	chr22	22404564	22404611	+	No match in SNP-DB	map to known protein with 1 aa mismatch	ENSP00000374825.3|ENST00000390290.3|ENSG00000211644.3|OTTHUMG00000151035.3|OTTHUMT00000321094.3|LL22NC03-80A10.8-001|IGLV1-51|117	93.75	16	5	APKLLI	LLIYDNNKRPSGIPDR	PDRFSG	16	1	0	multiple locations	chr22_22404563_22404611_+;chr22_KI270875v1_alt_40211_40259_+	intergenic	BMS1P20(dist=81596),ZNF280B(dist=79862)	0.573	0.042745	-8.30279	-7.65494	-3.40753	-6.21098	-9.24596	-8.02447	no
gallbladder	VTISC+57.021SGSSSDM+15.995GNYAVSWYQQLPGTAPK	VTISCSGSSSDMGNYAVSWYQQLPGTAPK	lncRNA_lnc-LRRC74B-52:1	IGLV1-51	immunoglobulin lambda variable 1-51 [Source:HGNC Symbol;Acc:HGNC:5882]	lncRNA_lnc-LRRC74B-52:1_RF3	chr22	22404477	22404563	+	No match in SNP-DB	novelpep (map to known protein with more than 2 mismatched aa)	ENSP00000374825.3|ENST00000390290.3|ENSG00000211644.3|OTTHUMG00000151035.3|OTTHUMT00000321094.3|LL22NC03-80A10.8-001|IGLV1-51|117	86.207	29	NA	GQKVTI	VTISCSGSSSNIGNNYVSWYQQLPGTAPK	APKLLI	29	4	0	multiple locations	chr22_22404476_22404563_+;chr22_KI270875v1_alt_40124_40211_+	intergenic	BMS1P20(dist=81509),ZNF280B(dist=79949)	1	0.17114	-7.33534	-7.97356	-3.17797	-6.55176	-8.68608	-7.06594	no
urinary_bladder	VTISC+57.021SGSSSDM+15.995GNYAVSWYQQLPGTAPK	VTISCSGSSSDMGNYAVSWYQQLPGTAPK	lncRNA_lnc-LRRC74B-52:1	IGLV1-51	immunoglobulin lambda variable 1-51 [Source:HGNC Symbol;Acc:HGNC:5882]	lncRNA_lnc-LRRC74B-52:1_RF3	chr22	22404477	22404563	+	No match in SNP-DB	novelpep (map to known protein with more than 2 mismatched aa)	ENSP00000374825.3|ENST00000390290.3|ENSG00000211644.3|OTTHUMG00000151035.3|OTTHUMT00000321094.3|LL22NC03-80A10.8-001|IGLV1-51|117	86.207	29	NA	GQKVTI	VTISCSGSSSNIGNNYVSWYQQLPGTAPK	APKLLI	29	4	0	multiple locations	chr22_22404476_22404563_+;chr22_KI270875v1_alt_40124_40211_+	intergenic	BMS1P20(dist=81509),ZNF280B(dist=79949)	1	0.17114	-7.33534	-7.97356	-3.17797	-6.55176	-8.68608	-7.06594	no
endometrium	AAVGAAAAGPGLARPQGGSGAAAAGGAGR	AAVGAAAAGPGLARPQGGSGAAAAGGAGR	lncRNA_lnc-LTBP3-120:1	HNRNPUL2-BSCL2	HNRNPUL2-BSCL2 read through transcript	lncRNA_lnc-LTBP3-120:1_RF3	chr11	62727041	62727127	-	No match in SNP-DB	novelpep (map to known protein with more than 2 mismatched aa)	ENSP00000356630.2|ENST00000367658.2|ENSG00000112406.4|OTTHUMG00000015686.1|OTTHUMT00000042456.1|RP1-225E12.1-001|HECA|543	66.667	29	NA	QEKAVG	AVGAAAYG---ARSPGGS	GGSPGQ	18	3	3	unique location	chr11_62727040_62727127_-	exonic	HNRNPUL2	1	0.628081	-3.6754	1.74308	-4.83123	5.80943	-4.52916	-4.94595	yes
pituitary	EAEAGGGGGAC+57.021AVGLGR	EAEAGGGGGACAVGLGR	lncRNA_lnc-LTBP3-120:1	HNRNPUL2-BSCL2	HNRNPUL2-BSCL2 read through transcript	lncRNA_lnc-LTBP3-120:1_RF3	chr11	62727206	62727256	-	No match in SNP-DB	novelpep (no match to known protein found)	NA	NA	NA	NA	NA	NA	NA	NA	NA	NA	unique location	chr11_62727205_62727256_-	ncRNA_exonic	HNRNPUL2-BSCL2	1	0.30036	1.9511	3.133	3.24838	-2.32906	2.55838	4.45486	yes
tonsil	EAEAGGGGGAC+57.021AVGLGR	EAEAGGGGGACAVGLGR	lncRNA_lnc-LTBP3-120:1	HNRNPUL2-BSCL2	HNRNPUL2-BSCL2 read through transcript	lncRNA_lnc-LTBP3-120:1_RF3	chr11	62727206	62727256	-	No match in SNP-DB	novelpep (no match to known protein found)	NA	NA	NA	NA	NA	NA	NA	NA	NA	NA	unique location	chr11_62727205_62727256_-	ncRNA_exonic	HNRNPUL2-BSCL2	1	0.30036	1.9511	3.133	3.24838	-2.32906	2.55838	4.45486	yes
pituitary	EAEAGGGGGAC+57.021AVGLGRR	EAEAGGGGGACAVGLGRR	lncRNA_lnc-LTBP3-120:1	HNRNPUL2-BSCL2	HNRNPUL2-BSCL2 read through transcript	lncRNA_lnc-LTBP3-120:1_RF3	chr11	62727203	62727256	-	No match in SNP-DB	novelpep (no match to known protein found)	NA	NA	NA	NA	NA	NA	NA	NA	NA	NA	unique location	chr11_62727202_62727256_-	ncRNA_exonic	HNRNPUL2-BSCL2	1	0.283377	1.99279	3.05634	3.16798	-2.33881	2.67875	4.42638	yes
endometrium	FAGEEAAGGGGGGGGDGGEAAESDR	FAGEEAAGGGGGGGGDGGEAAESDR	lncRNA_lnc-LTBP3-120:1	HNRNPUL2-BSCL2	HNRNPUL2-BSCL2 read through transcript	lncRNA_lnc-LTBP3-120:1_RF3	chr11	62727128	62727202	-	No match in SNP-DB	novelpep (no match to known protein found)	NA	NA	NA	NA	NA	NA	NA	NA	NA	NA	unique location	chr11_62727127_62727202_-	exonic-ncRNA_exonic	HNRNPUL2;HNRNPUL2-BSCL2	1	0.643541	2.29942	3.81566	-2.0557	3.02086	2.05573	0.822081	yes
fallopian	FAGEEAAGGGGGGGGDGGEAAESDR	FAGEEAAGGGGGGGGDGGEAAESDR	lncRNA_lnc-LTBP3-120:1	HNRNPUL2-BSCL2	HNRNPUL2-BSCL2 read through transcript	lncRNA_lnc-LTBP3-120:1_RF3	chr11	62727128	62727202	-	No match in SNP-DB	novelpep (no match to known protein found)	NA	NA	NA	NA	NA	NA	NA	NA	NA	NA	unique location	chr11_62727127_62727202_-	exonic-ncRNA_exonic	HNRNPUL2;HNRNPUL2-BSCL2	1	0.643541	2.29942	3.81566	-2.0557	3.02086	2.05573	0.822081	yes
small_intestine	FAGEEAAGGGGGGGGDGGEAAESDR	FAGEEAAGGGGGGGGDGGEAAESDR	lncRNA_lnc-LTBP3-120:1	HNRNPUL2-BSCL2	HNRNPUL2-BSCL2 read through transcript	lncRNA_lnc-LTBP3-120:1_RF3	chr11	62727128	62727202	-	No match in SNP-DB	novelpep (no match to known protein found)	NA	NA	NA	NA	NA	NA	NA	NA	NA	NA	unique location	chr11_62727127_62727202_-	exonic-ncRNA_exonic	HNRNPUL2;HNRNPUL2-BSCL2	1	0.643541	2.29942	3.81566	-2.0557	3.02086	2.05573	0.822081	yes
tonsil	FAGEEAAGGGGGGGGDGGEAAESDR	FAGEEAAGGGGGGGGDGGEAAESDR	lncRNA_lnc-LTBP3-120:1	HNRNPUL2-BSCL2	HNRNPUL2-BSCL2 read through transcript	lncRNA_lnc-LTBP3-120:1_RF3	chr11	62727128	62727202	-	No match in SNP-DB	novelpep (no match to known protein found)	NA	NA	NA	NA	NA	NA	NA	NA	NA	NA	unique location	chr11_62727127_62727202_-	exonic-ncRNA_exonic	HNRNPUL2;HNRNPUL2-BSCL2	1	0.643541	2.29942	3.81566	-2.0557	3.02086	2.05573	0.822081	yes
endometrium	RFAGEEAAGGGGGGGGDGGEAAESDR	RFAGEEAAGGGGGGGGDGGEAAESDR	lncRNA_lnc-LTBP3-120:1	HNRNPUL2-BSCL2	HNRNPUL2-BSCL2 read through transcript	lncRNA_lnc-LTBP3-120:1_RF3	chr11	62727128	62727205	-	No match in SNP-DB	novelpep (no match to known protein found)	NA	NA	NA	NA	NA	NA	NA	NA	NA	NA	unique location	chr11_62727127_62727205_-	exonic-ncRNA_exonic	HNRNPUL2;HNRNPUL2-BSCL2	1	0.618649	2.31773	3.73487	-1.91814	2.81053	2.1447	0.900234	yes
fallopian	RFAGEEAAGGGGGGGGDGGEAAESDR	RFAGEEAAGGGGGGGGDGGEAAESDR	lncRNA_lnc-LTBP3-120:1	HNRNPUL2-BSCL2	HNRNPUL2-BSCL2 read through transcript	lncRNA_lnc-LTBP3-120:1_RF3	chr11	62727128	62727205	-	No match in SNP-DB	novelpep (no match to known protein found)	NA	NA	NA	NA	NA	NA	NA	NA	NA	NA	unique location	chr11_62727127_62727205_-	exonic-ncRNA_exonic	HNRNPUL2;HNRNPUL2-BSCL2	1	0.618649	2.31773	3.73487	-1.91814	2.81053	2.1447	0.900234	yes
small_intestine	RFAGEEAAGGGGGGGGDGGEAAESDR	RFAGEEAAGGGGGGGGDGGEAAESDR	lncRNA_lnc-LTBP3-120:1	HNRNPUL2-BSCL2	HNRNPUL2-BSCL2 read through transcript	lncRNA_lnc-LTBP3-120:1_RF3	chr11	62727128	62727205	-	No match in SNP-DB	novelpep (no match to known protein found)	NA	NA	NA	NA	NA	NA	NA	NA	NA	NA	unique location	chr11_62727127_62727205_-	exonic-ncRNA_exonic	HNRNPUL2;HNRNPUL2-BSCL2	1	0.618649	2.31773	3.73487	-1.91814	2.81053	2.1447	0.900234	yes
salivary_gland	DHLWEDSNLNPLLVMGTR	DHLWEDSNLNPLLVMGTR	lncRNA_lnc-M6PR-48:14	PRH1-PRR4	PRH1-PRR4 read-through transcript	lncRNA_lnc-M6PR-48:14_RF1	chr12	10882603	10882656	-	No match in SNP-DB	novelpep (map to known protein with more than 2 mismatched aa)	ENSP00000363832.2|ENST00000374700.6|ENSG00000138356.13|OTTHUMG00000154536.5|OTTHUMT00000335844.2|AC007163.2-001|AOX1|1338	63.636	18	NA	RHPDSD	DSDLNPILAVG	AVGNCT	11	4	0	multiple locations	chr12_10930703_10930757_+;chr12_GL877876v1_alt_129409_129463_+;chr12_KI270904v1_alt_129409_129463_+;chr12_10882602_10882656_-;chr12_GL877876v1_alt_81308_81362_-;chr12_KI270904v1_alt_81308_81362_-	exonic	PRH1-PRR4 read-through transcript	0.071	0.004887	-6.97325	-6.85643	-7.77347	-5.93013	-7.39472	-7.08708	no
salivary_gland	EAIPVLLEEGHK	EAIPVLLEEGHK	lncRNA_lnc-M6PR-48:14	PRH1-PRR4	PRH1-PRR4 read-through transcript	lncRNA_lnc-M6PR-48:14_RF3	chr12	10882357	10882392	-	No match in SNP-DB	novelpep (map to known protein with more than 2 mismatched aa)	ENSP00000479439.1|ENST00000476058.5|ENSG00000089091.16|OTTHUMG00000031968.7|OTTHUMT00000078167.2|RP4-568F9.4-007|DZANK1|225	70	12	NA	KHHEAI	EAIPVLVQRG	QRGADI	10	3	0	unique location	No match found by BLAT	exonic	PRH1-PRR4 read-through transcript	0.093	0.019571	-7.16494	-7.21247	-5.37543	-6.99726	-5.09366	-5.03225	no
salivary_gland	EAIPVLLEEGHKDHPNR	EAIPVLLEEGHKDHPNR	lncRNA_lnc-M6PR-48:14	PRH1-PRR4	PRH1-PRR4 read-through transcript	lncRNA_lnc-M6PR-48:14_RF3	chr12	10882342	10882392	-	No match in SNP-DB	novelpep (map to known protein with more than 2 mismatched aa)	sp|Q86XX4|FRAS1_HUMAN	63.636	17	NA	LKYLDV	LDVKHKEHPNR	PNRIHI	11	4	0	multiple locations	chr12_10930904_10930955_+;chr12_GL877876v1_alt_129610_129661_+;chr12_KI270904v1_alt_129610_129661_+;chr12_10882341_10882392_-;chr12_GL877876v1_alt_81047_81098_-;chr12_KI270904v1_alt_81047_81098_-	exonic	PRH1-PRR4 read-through transcript	0.093	0.01908	-6.76002	-7.45564	-5.79272	-6.94318	-4.44534	-5.25902	no
salivary_gland	GSLLSNLGFNDR	GSLLSNLGFNDR	lncRNA_lnc-M6PR-48:14	PRH1-PRR4	PRH1-PRR4 read-through transcript	lncRNA_lnc-M6PR-48:1_RF1	chr12	10848407	10882251	-	No match in SNP-DB	novelpep (map to known protein with more than 2 mismatched aa)	ENSP00000365107.4|ENST00000375940.8|ENSG00000120539.14|OTTHUMG00000017855.3|OTTHUMT00000047320.1|RP11-85G18.2-004|MASTL|879	77.778	12	NA	QVLSLI	SLISSLGFN	GFNTPI	9	2	0	unique location	No match found by BLAT	exonic	PRH1-PRR4 read-through transcript	0.148	0.504963	-6.76968	-5.07494	-7.23971	-5.85585	-7.23079	-6.27206	no
salivary_gland	ISNDHPDEDTVNSLYPDFLLSAC+57.021R	ISNDHPDEDTVNSLYPDFLLSACR	lncRNA_lnc-M6PR-48:14	PRH1-PRR4	PRH1-PRR4 read-through transcript	lncRNA_lnc-M6PR-48:1_RF3	chr12	10847128	10847199	-	No match in SNP-DB	novelpep (map to known protein with more than 2 mismatched aa)	ENSP00000368173.4|ENST00000378895.8|ENSG00000167536.13|OTTHUMG00000132678.2|OTTHUMT00000255952.1|AC005726.12-001|DHRS13|377	50	24	NA	PSSLST	LSTPHPEEPTVSQPYP	PYPSPQ	16	8	0	multiple locations	chr12_10847127_10847199_-;chr12_GL877876v1_alt_45833_45905_-;chr12_KI270904v1_alt_45833_45905_-	exonic	PRH1-PRR4 read-through transcript	0.03	0.003352	-6.48987	-7.88932	-9.53389	-7.94823	-6.55976	-8.36156	no
salivary_gland	VLPHLLLESPR	VLPHLLLESPR	lncRNA_lnc-M6PR-48:14	PRH1-PRR4	PRH1-PRR4 read-through transcript	lncRNA_lnc-M6PR-48:14_RF3	chr12	10882294	10882326	-	No match in SNP-DB	novelpep (map to known protein with more than 2 mismatched aa)	ENSP00000376325.2|ENST00000392542.6|ENSG00000111445.13|OTTHUMG00000156438.4|OTTHUMT00000344195.2|RP11-33N14.1-001|RFC5|319	77.778	11	NA	EDRLPH	LPHLLLYGP	YGPPGT	9	2	0	unique location	No match found by BLAT	exonic	PRH1-PRR4 read-through transcript	0.515	0.098563	-6.76253	-7.82178	-7.14875	-6.78784	-6.71513	-4.20369	no
adrenal_gland	EAGAGAEAAAGSAR	EAGAGAEAAAGSAR	lncRNA_lnc-MCRIP1-2:1	NPLOC4	NPLOC4 5'UTR	lncRNA_lnc-MCRIP1-2:1_RF1	chr17	81636991	81637032	-	No match in SNP-DB	novelpep (no match to known protein found)	NA	NA	NA	NA	NA	NA	NA	NA	NA	NA	unique location	No match found by BLAT	UTR5	NPLOC4(NM_017921:c.-61delT)	0.008	0.000805	-5.59837	1.30583	-4.05517	-4.62661	3.16556	-6.96129	yes
brain	EAGAGAEAAAGSAR	EAGAGAEAAAGSAR	lncRNA_lnc-MCRIP1-2:1	NPLOC4	NPLOC4 5'UTR	lncRNA_lnc-MCRIP1-2:1_RF1	chr17	81636991	81637032	-	No match in SNP-DB	novelpep (no match to known protein found)	NA	NA	NA	NA	NA	NA	NA	NA	NA	NA	unique location	No match found by BLAT	UTR5	NPLOC4(NM_017921:c.-61delT)	0.008	0.000805	-5.59837	1.30583	-4.05517	-4.62661	3.16556	-6.96129	yes
fat_adipose	EAGAGAEAAAGSAR	EAGAGAEAAAGSAR	lncRNA_lnc-MCRIP1-2:1	NPLOC4	NPLOC4 5'UTR	lncRNA_lnc-MCRIP1-2:1_RF1	chr17	81636991	81637032	-	No match in SNP-DB	novelpep (no match to known protein found)	NA	NA	NA	NA	NA	NA	NA	NA	NA	NA	unique location	No match found by BLAT	UTR5	NPLOC4(NM_017921:c.-61delT)	0.008	0.000805	-5.59837	1.30583	-4.05517	-4.62661	3.16556	-6.96129	yes
kidney	EAGAGAEAAAGSAR	EAGAGAEAAAGSAR	lncRNA_lnc-MCRIP1-2:1	NPLOC4	NPLOC4 5'UTR	lncRNA_lnc-MCRIP1-2:1_RF1	chr17	81636991	81637032	-	No match in SNP-DB	novelpep (no match to known protein found)	NA	NA	NA	NA	NA	NA	NA	NA	NA	NA	unique location	No match found by BLAT	UTR5	NPLOC4(NM_017921:c.-61delT)	0.008	0.000805	-5.59837	1.30583	-4.05517	-4.62661	3.16556	-6.96129	yes
liver	EAGAGAEAAAGSAR	EAGAGAEAAAGSAR	lncRNA_lnc-MCRIP1-2:1	NPLOC4	NPLOC4 5'UTR	lncRNA_lnc-MCRIP1-2:1_RF1	chr17	81636991	81637032	-	No match in SNP-DB	novelpep (no match to known protein found)	NA	NA	NA	NA	NA	NA	NA	NA	NA	NA	unique location	No match found by BLAT	UTR5	NPLOC4(NM_017921:c.-61delT)	0.008	0.000805	-5.59837	1.30583	-4.05517	-4.62661	3.16556	-6.96129	yes
lung	EAGAGAEAAAGSAR	EAGAGAEAAAGSAR	lncRNA_lnc-MCRIP1-2:1	NPLOC4	NPLOC4 5'UTR	lncRNA_lnc-MCRIP1-2:1_RF1	chr17	81636991	81637032	-	No match in SNP-DB	novelpep (no match to known protein found)	NA	NA	NA	NA	NA	NA	NA	NA	NA	NA	unique location	No match found by BLAT	UTR5	NPLOC4(NM_017921:c.-61delT)	0.008	0.000805	-5.59837	1.30583	-4.05517	-4.62661	3.16556	-6.96129	yes
lymph_node	EAGAGAEAAAGSAR	EAGAGAEAAAGSAR	lncRNA_lnc-MCRIP1-2:1	NPLOC4	NPLOC4 5'UTR	lncRNA_lnc-MCRIP1-2:1_RF1	chr17	81636991	81637032	-	No match in SNP-DB	novelpep (no match to known protein found)	NA	NA	NA	NA	NA	NA	NA	NA	NA	NA	unique location	No match found by BLAT	UTR5	NPLOC4(NM_017921:c.-61delT)	0.008	0.000805	-5.59837	1.30583	-4.05517	-4.62661	3.16556	-6.96129	yes
stomach	EAGAGAEAAAGSAR	EAGAGAEAAAGSAR	lncRNA_lnc-MCRIP1-2:1	NPLOC4	NPLOC4 5'UTR	lncRNA_lnc-MCRIP1-2:1_RF1	chr17	81636991	81637032	-	No match in SNP-DB	novelpep (no match to known protein found)	NA	NA	NA	NA	NA	NA	NA	NA	NA	NA	unique location	No match found by BLAT	UTR5	NPLOC4(NM_017921:c.-61delT)	0.008	0.000805	-5.59837	1.30583	-4.05517	-4.62661	3.16556	-6.96129	yes
adrenal_gland	EAGAGAEAAAGSARPLGR	EAGAGAEAAAGSARPLGR	lncRNA_lnc-MCRIP1-2:1	NPLOC4	NPLOC4 5'UTR	lncRNA_lnc-MCRIP1-2:1_RF1	chr17	81636979	81637032	-	No match in SNP-DB	novelpep (map to known protein with more than 2 mismatched aa)	ENSP00000372170.4|ENST00000382723.4|ENSG00000163132.6|OTTHUMG00000090335.4|OTTHUMT00000206700.3|AC092437.1-001|MSX1|303	69.231	18	NA	PSEGVQ	GVQAAGGSAQPLG	PLGVPP	13	4	0	unique location	chr17_81636978_81637032_-	UTR5	NPLOC4(NM_017921:c.-49delT)	0.008	0.000755	-5.88189	0.768189	-4.06842	-5.01002	2.99202	-7.19589	yes
brain	EAGAGAEAAAGSARPLGR	EAGAGAEAAAGSARPLGR	lncRNA_lnc-MCRIP1-2:1	NPLOC4	NPLOC4 5'UTR	lncRNA_lnc-MCRIP1-2:1_RF1	chr17	81636979	81637032	-	No match in SNP-DB	novelpep (map to known protein with more than 2 mismatched aa)	ENSP00000372170.4|ENST00000382723.4|ENSG00000163132.6|OTTHUMG00000090335.4|OTTHUMT00000206700.3|AC092437.1-001|MSX1|303	69.231	18	NA	PSEGVQ	GVQAAGGSAQPLG	PLGVPP	13	4	0	unique location	chr17_81636978_81637032_-	UTR5	NPLOC4(NM_017921:c.-49delT)	0.008	0.000755	-5.88189	0.768189	-4.06842	-5.01002	2.99202	-7.19589	yes
fat_adipose	EAGAGAEAAAGSARPLGR	EAGAGAEAAAGSARPLGR	lncRNA_lnc-MCRIP1-2:1	NPLOC4	NPLOC4 5'UTR	lncRNA_lnc-MCRIP1-2:1_RF1	chr17	81636979	81637032	-	No match in SNP-DB	novelpep (map to known protein with more than 2 mismatched aa)	ENSP00000372170.4|ENST00000382723.4|ENSG00000163132.6|OTTHUMG00000090335.4|OTTHUMT00000206700.3|AC092437.1-001|MSX1|303	69.231	18	NA	PSEGVQ	GVQAAGGSAQPLG	PLGVPP	13	4	0	unique location	chr17_81636978_81637032_-	UTR5	NPLOC4(NM_017921:c.-49delT)	0.008	0.000755	-5.88189	0.768189	-4.06842	-5.01002	2.99202	-7.19589	yes
kidney	EAGAGAEAAAGSARPLGR	EAGAGAEAAAGSARPLGR	lncRNA_lnc-MCRIP1-2:1	NPLOC4	NPLOC4 5'UTR	lncRNA_lnc-MCRIP1-2:1_RF1	chr17	81636979	81637032	-	No match in SNP-DB	novelpep (map to known protein with more than 2 mismatched aa)	ENSP00000372170.4|ENST00000382723.4|ENSG00000163132.6|OTTHUMG00000090335.4|OTTHUMT00000206700.3|AC092437.1-001|MSX1|303	69.231	18	NA	PSEGVQ	GVQAAGGSAQPLG	PLGVPP	13	4	0	unique location	chr17_81636978_81637032_-	UTR5	NPLOC4(NM_017921:c.-49delT)	0.008	0.000755	-5.88189	0.768189	-4.06842	-5.01002	2.99202	-7.19589	yes
liver	EAGAGAEAAAGSARPLGR	EAGAGAEAAAGSARPLGR	lncRNA_lnc-MCRIP1-2:1	NPLOC4	NPLOC4 5'UTR	lncRNA_lnc-MCRIP1-2:1_RF1	chr17	81636979	81637032	-	No match in SNP-DB	novelpep (map to known protein with more than 2 mismatched aa)	ENSP00000372170.4|ENST00000382723.4|ENSG00000163132.6|OTTHUMG00000090335.4|OTTHUMT00000206700.3|AC092437.1-001|MSX1|303	69.231	18	NA	PSEGVQ	GVQAAGGSAQPLG	PLGVPP	13	4	0	unique location	chr17_81636978_81637032_-	UTR5	NPLOC4(NM_017921:c.-49delT)	0.008	0.000755	-5.88189	0.768189	-4.06842	-5.01002	2.99202	-7.19589	yes
lung	EAGAGAEAAAGSARPLGR	EAGAGAEAAAGSARPLGR	lncRNA_lnc-MCRIP1-2:1	NPLOC4	NPLOC4 5'UTR	lncRNA_lnc-MCRIP1-2:1_RF1	chr17	81636979	81637032	-	No match in SNP-DB	novelpep (map to known protein with more than 2 mismatched aa)	ENSP00000372170.4|ENST00000382723.4|ENSG00000163132.6|OTTHUMG00000090335.4|OTTHUMT00000206700.3|AC092437.1-001|MSX1|303	69.231	18	NA	PSEGVQ	GVQAAGGSAQPLG	PLGVPP	13	4	0	unique location	chr17_81636978_81637032_-	UTR5	NPLOC4(NM_017921:c.-49delT)	0.008	0.000755	-5.88189	0.768189	-4.06842	-5.01002	2.99202	-7.19589	yes
lymph_node	EAGAGAEAAAGSARPLGR	EAGAGAEAAAGSARPLGR	lncRNA_lnc-MCRIP1-2:1	NPLOC4	NPLOC4 5'UTR	lncRNA_lnc-MCRIP1-2:1_RF1	chr17	81636979	81637032	-	No match in SNP-DB	novelpep (map to known protein with more than 2 mismatched aa)	ENSP00000372170.4|ENST00000382723.4|ENSG00000163132.6|OTTHUMG00000090335.4|OTTHUMT00000206700.3|AC092437.1-001|MSX1|303	69.231	18	NA	PSEGVQ	GVQAAGGSAQPLG	PLGVPP	13	4	0	unique location	chr17_81636978_81637032_-	UTR5	NPLOC4(NM_017921:c.-49delT)	0.008	0.000755	-5.88189	0.768189	-4.06842	-5.01002	2.99202	-7.19589	yes
stomach	EAGAGAEAAAGSARPLGR	EAGAGAEAAAGSARPLGR	lncRNA_lnc-MCRIP1-2:1	NPLOC4	NPLOC4 5'UTR	lncRNA_lnc-MCRIP1-2:1_RF1	chr17	81636979	81637032	-	No match in SNP-DB	novelpep (map to known protein with more than 2 mismatched aa)	ENSP00000372170.4|ENST00000382723.4|ENSG00000163132.6|OTTHUMG00000090335.4|OTTHUMT00000206700.3|AC092437.1-001|MSX1|303	69.231	18	NA	PSEGVQ	GVQAAGGSAQPLG	PLGVPP	13	4	0	unique location	chr17_81636978_81637032_-	UTR5	NPLOC4(NM_017921:c.-49delT)	0.008	0.000755	-5.88189	0.768189	-4.06842	-5.01002	2.99202	-7.19589	yes
colon	NDDIPEQDSLGLSNLQK	NDDIPEQDSLGLSNLQK	lncRNA_lnc-MKKS-4:1	MKKS	MKKS 5' UTR	lncRNA_lnc-MKKS-4:1_RF1	chr20	10420567	10420617	-	No match in SNP-DB	novelpep (map to known protein with more than 2 mismatched aa)	ENSP00000333802.6|ENST00000329285.12|ENSG00000153896.17|OTTHUMG00000182346.3|OTTHUMT00000460648.2|CTD-2553L13.3-001|ZNF599|588	52.941	17	NA	SYKHDD	HDDLEPDDSLGLRVLQE	LQERVT	17	8	0	unique location	chr20_10420566_10420617_-	UTR5	MKKS(NM_018848:c.-7053delT,NM_170784:c.-7053delT)	1	0.40684	-9.54234	-6.08192	-9.95028	-4.0828	-8.413	-9.06076	no
heart	NDDIPEQDSLGLSNLQK	NDDIPEQDSLGLSNLQK	lncRNA_lnc-MKKS-4:1	MKKS	MKKS 5' UTR	lncRNA_lnc-MKKS-4:1_RF1	chr20	10420567	10420617	-	No match in SNP-DB	novelpep (map to known protein with more than 2 mismatched aa)	ENSP00000333802.6|ENST00000329285.12|ENSG00000153896.17|OTTHUMG00000182346.3|OTTHUMT00000460648.2|CTD-2553L13.3-001|ZNF599|588	52.941	17	NA	SYKHDD	HDDLEPDDSLGLRVLQE	LQERVT	17	8	0	unique location	chr20_10420566_10420617_-	UTR5	MKKS(NM_018848:c.-7053delT,NM_170784:c.-7053delT)	1	0.40684	-9.54234	-6.08192	-9.95028	-4.0828	-8.413	-9.06076	no
pituitary	NDDIPEQDSLGLSNLQK	NDDIPEQDSLGLSNLQK	lncRNA_lnc-MKKS-4:1	MKKS	MKKS 5' UTR	lncRNA_lnc-MKKS-4:1_RF1	chr20	10420567	10420617	-	No match in SNP-DB	novelpep (map to known protein with more than 2 mismatched aa)	ENSP00000333802.6|ENST00000329285.12|ENSG00000153896.17|OTTHUMG00000182346.3|OTTHUMT00000460648.2|CTD-2553L13.3-001|ZNF599|588	52.941	17	NA	SYKHDD	HDDLEPDDSLGLRVLQE	LQERVT	17	8	0	unique location	chr20_10420566_10420617_-	UTR5	MKKS(NM_018848:c.-7053delT,NM_170784:c.-7053delT)	1	0.40684	-9.54234	-6.08192	-9.95028	-4.0828	-8.413	-9.06076	no
placenta	NDDIPEQDSLGLSNLQK	NDDIPEQDSLGLSNLQK	lncRNA_lnc-MKKS-4:1	MKKS	MKKS 5' UTR	lncRNA_lnc-MKKS-4:1_RF1	chr20	10420567	10420617	-	No match in SNP-DB	novelpep (map to known protein with more than 2 mismatched aa)	ENSP00000333802.6|ENST00000329285.12|ENSG00000153896.17|OTTHUMG00000182346.3|OTTHUMT00000460648.2|CTD-2553L13.3-001|ZNF599|588	52.941	17	NA	SYKHDD	HDDLEPDDSLGLRVLQE	LQERVT	17	8	0	unique location	chr20_10420566_10420617_-	UTR5	\MKKS(NM_018848:c.-7053delT,NM_170784:c.-7053delT)\""	1	0.40684	-9.54234	-6.08192	-9.95028	-4.0828	-8.413	-9.06076	no
small_intestine	NDDIPEQDSLGLSNLQK	NDDIPEQDSLGLSNLQK	lncRNA_lnc-MKKS-4:1	MKKS	MKKS 5' UTR	lncRNA_lnc-MKKS-4:1_RF1	chr20	10420567	10420617	-	No match in SNP-DB	novelpep (map to known protein with more than 2 mismatched aa)	ENSP00000333802.6|ENST00000329285.12|ENSG00000153896.17|OTTHUMG00000182346.3|OTTHUMT00000460648.2|CTD-2553L13.3-001|ZNF599|588	52.941	17	NA	SYKHDD	HDDLEPDDSLGLRVLQE	LQERVT	17	8	0	unique location	chr20_10420566_10420617_-	UTR5	MKKS(NM_018848:c.-7053delT,NM_170784:c.-7053delT)	1	0.40684	-9.54234	-6.08192	-9.95028	-4.0828	-8.413	-9.06076	no
pituitary	NDDIPEQDSLGLSNLQKSQIQGK	NDDIPEQDSLGLSNLQKSQIQGK	lncRNA_lnc-MKKS-4:1	MKKS	MKKS 5' UTR	lncRNA_lnc-MKKS-4:1_RF1	chr20	10420549	10420617	-	No match in SNP-DB	novelpep (map to known protein with more than 2 mismatched aa)	ENSP00000317534.4|ENST00000319119.4|ENSG00000177125.5|OTTHUMG00000020694.1|OTTHUMT00000054128.1|RP11-106H5.1-001|ZBTB34|504	47.619	23	NA	IQFDVP	DVPEYSSTVLSQLNELRLQGK	QGKLCD	21	11	0	unique location	chr20_10420548_10420617_-	UTR5	MKKS(NM_018848:c.-7035delT,NM_170784:c.-7035delT)	1	0.453412	-9.52518	-6.14494	-9.41366	-4.66512	-8.02076	-8.85056	no
colon	SSPVFQIPK	SSPVFQIPK	lncRNA_lnc-MKKS-4:1	MKKS	MKKS 5' UTR	lncRNA_lnc-MKKS-4:1_RF1	chr20	10420618	10420644	-	No match in SNP-DB	novelpep (map to known protein with more than 2 mismatched aa)	ENSP00000263969.5|ENST00000263969.9|ENSG00000171109.18|OTTHUMG00000157385.6|OTTHUMT00000348656.2|RP11-145M9.1-003|MFN1|741	55.556	9	NA	LGLSEP	SEPIFQLPR	LPRSLA	9	4	0	unique location	No match found by BLAT	UTR5	MKKS(NM_018848:c.-7104delT,NM_170784:c.-7104delT)	1	0.682769	-6.62188	-3.95142	-9.16535	4.52912	-6.59958	-8.03727	yes
placenta	SSPVFQIPK	SSPVFQIPK	lncRNA_lnc-MKKS-4:1	MKKS	MKKS 5' UTR	lncRNA_lnc-MKKS-4:1_RF1	chr20	10420618	10420644	-	No match in SNP-DB	novelpep (map to known protein with more than 2 mismatched aa)	ENSP00000263969.5|ENST00000263969.9|ENSG00000171109.18|OTTHUMG00000157385.6|OTTHUMT00000348656.2|RP11-145M9.1-003|MFN1|741	55.556	9	NA	LGLSEP	SEPIFQLPR	LPRSLA	9	4	0	unique location	No match found by BLAT	UTR5	MKKS(NM_018848:c.-7104delT,NM_170784:c.-7104delT)	1	0.682769	-6.62188	-3.95142	-9.16535	4.52912	-6.59958	-8.03727	yes
heart	SSPVFQIPKNDDIPEQDSLGLSNLQK	SSPVFQIPKNDDIPEQDSLGLSNLQK	lncRNA_lnc-MKKS-4:1	MKKS	MKKS 5' UTR	lncRNA_lnc-MKKS-4:1_RF1	chr20	10420567	10420644	-	No match in SNP-DB	novelpep (map to known protein with more than 2 mismatched aa)	ENSP00000468686.1|ENST00000590612.1|ENSG00000256294.7|OTTHUMG00000182336.4|OTTHUMT00000460585.2|AC021092.1-003|ZNF225|706	55.556	26	NA	VNSFQF	FQFSKQDDMPCQVDAGLS	GLSIIH	18	8	0	unique location	chr20_10420566_10420644_-	UTR5	MKKS(NM_018848:c.-7053delT,NM_170784:c.-7053delT)	1	0.49474	-8.58966	-5.31365	-9.71196	-1.12655	-7.82384	-8.71357	no
pituitary	SSPVFQIPKNDDIPEQDSLGLSNLQK	SSPVFQIPKNDDIPEQDSLGLSNLQK	lncRNA_lnc-MKKS-4:1	MKKS	MKKS 5' UTR	lncRNA_lnc-MKKS-4:1_RF1	chr20	10420567	10420644	-	No match in SNP-DB	novelpep (map to known protein with more than 2 mismatched aa)	ENSP00000468686.1|ENST00000590612.1|ENSG00000256294.7|OTTHUMG00000182336.4|OTTHUMT00000460585.2|AC021092.1-003|ZNF225|706	55.556	26	NA	VNSFQF	FQFSKQDDMPCQVDAGLS	GLSIIH	18	8	0	unique location	chr20_10420566_10420644_-	UTR5	MKKS(NM_018848:c.-7053delT,NM_170784:c.-7053delT)	1	0.49474	-8.58966	-5.31365	-9.71196	-1.12655	-7.82384	-8.71357	no
small_intestine	SSPVFQIPKNDDIPEQDSLGLSNLQK	SSPVFQIPKNDDIPEQDSLGLSNLQK	lncRNA_lnc-MKKS-4:1	MKKS	MKKS 5' UTR	lncRNA_lnc-MKKS-4:1_RF1	chr20	10420567	10420644	-	No match in SNP-DB	novelpep (map to known protein with more than 2 mismatched aa)	ENSP00000468686.1|ENST00000590612.1|ENSG00000256294.7|OTTHUMG00000182336.4|OTTHUMT00000460585.2|AC021092.1-003|ZNF225|706	55.556	26	NA	VNSFQF	FQFSKQDDMPCQVDAGLS	GLSIIH	18	8	0	unique location	chr20_10420566_10420644_-	UTR5	MKKS(NM_018848:c.-7053delT,NM_170784:c.-7053delT)	1	0.49474	-8.58966	-5.31365	-9.71196	-1.12655	-7.82384	-8.71357	no
pituitary	SSPVFQIPKNDDIPEQDSLGLSNLQKSQIQGK	SSPVFQIPKNDDIPEQDSLGLSNLQKSQIQGK	lncRNA_lnc-MKKS-4:1	MKKS	MKKS 5' UTR	lncRNA_lnc-MKKS-4:1_RF1	chr20	10420549	10420644	-	No match in SNP-DB	novelpep (map to known protein with more than 2 mismatched aa)	ENSP00000468686.1|ENST00000590612.1|ENSG00000256294.7|OTTHUMG00000182336.4|OTTHUMT00000460585.2|AC021092.1-003|ZNF225|706	45.833	32	NA	VNSFQF	FQFSKQDDMPCQVDAGLSIIHVRQ	VRQKPS	24	13	0	unique location	chr20_10420548_10420644_-	UTR5	MKKS(NM_018848:c.-7035delT,NM_170784:c.-7035delT)	1	0.511421	-8.75788	-5.50433	-9.37301	-2.10349	-7.65472	-8.62889	no
pituitary	FLQDHNSDSFLAEHK	FLQDHNSDSFLAEHK	lncRNA_lnc-MTRNR2L11-12:1	FKBP3	FK506 binding protein 3 [Source:HGNC Symbol;Acc:HGNC:3719]	lncRNA_lnc-MTRNR2L11-12:1_RF3	chr1	236286833	236286877	-	No match in SNP-DB	novelpep (map to known protein with more than 2 mismatched aa)	ENSP00000216330.3|ENST00000216330.7|ENSG00000100442.10|OTTHUMG00000140267.2|OTTHUMT00000276796.1|AL121809.8-001|FKBP3|224	86.667	15	NA	IIKFLQ	FLQEHGSDSFLAEHK	EHKLLG	15	2	0	unique location	chr1_236286832_236286877_-	intergenic	ERO1B(dist=4794),EDARADD(dist=107547)	1	0.98925	-5.82732	-6.29489	-4.93984	-6.11041	-6.15607	0.439159	yes
pituitary	FLQDHNSDSFLAEHKLLGNIK	FLQDHNSDSFLAEHKLLGNIK	lncRNA_lnc-MTRNR2L11-12:1	FKBP3	FK506 binding protein 3 [Source:HGNC Symbol;Acc:HGNC:3719]	lncRNA_lnc-MTRNR2L11-12:1_RF3	chr1	236286815	236286877	-	No match in SNP-DB	novelpep (map to known protein with more than 2 mismatched aa)	ENSP00000216330.3|ENST00000216330.7|ENSG00000100442.10|OTTHUMG00000140267.2|OTTHUMT00000276796.1|AL121809.8-001|FKBP3|224	90.476	21	NA	IIKFLQ	FLQEHGSDSFLAEHKLLGNIK	NIKNVA	21	2	0	unique location	chr1_236286814_236286877_-	intergenic	ERO1B(dist=4776),EDARADD(dist=107565)	1	0.991726	-6.02952	-6.31977	-5.11258	-6.06682	-6.22244	0.326823	yes
heart	KVLAIDHLNEDQLRR	KVLAIDHLNEDQLRR	lncRNA_lnc-MYOG-56:3	TNNT2	TNNT2 non-canonical reading frame	lncRNA_lnc-MYOG-56:3_RF2	chr1	201361365	201361953	-	No match in SNP-DB	map to known protein with 1 aa deletion	sp|P45379-9|TNNT2_HUMAN	100	15	NA	ERRKVL	KVLAIDHLNEDQLR	QLREKA	14	0	0	unique location	No match found by BLAT	exonic	TNNT2	1	0.980644	-4.51913	0.560622	-8.01318	3.29687	-6.84849	-7.45167	yes
heart	VLAIDHLNEDQLRR	VLAIDHLNEDQLRR	lncRNA_lnc-MYOG-56:3	TNNT2	TNNT2 non-canonical reading frame	lncRNA_lnc-MYOG-56:3_RF2	chr1	201361365	201361950	-	No match in SNP-DB	map to known protein with 1 aa deletion	sp|P45379-9|TNNT2_HUMAN	100	14	NA	RRKVLA	VLAIDHLNEDQLR	QLREKA	13	0	0	unique location	No match found by BLAT	exonic	TNNT2	1	0.979042	-4.52962	0.486764	-8.09142	3.30154	-6.91903	-7.54997	yes
lung	LENTLQDIIQENFPNLAR	LENTLQDIIQENFPNLAR	lncRNA_lnc-NANOGP8-26:6	lncRNA_lnc-NANOGP8-26:6	sp|Q9UN81|LORF1_HUMAN	lncRNA_lnc-NANOGP8-26:6_RF3	chr15	38141242	38141295	-	No match in SNP-DB	match to known protein	sp|Q9UN81|LORF1_HUMAN	100	18	NA	GTKLEN	LENTLQDIIQENFPNLAR	LARQAN	18	0	0	multiple locations	chr1_677785_677839_+;chr1_442809_442863_+;chr1_11162345_11162399_+;chr1_12906668_12906722_+;chr1_25508005_25508059_+;chr1_30494955_30495009_+;chr1_30439518_30439572_+;chr1_34252165_34252219_+;chr1_37208969_37209023_+;chr1_40366263_40366317_+;chr1_42060793_42060847_+;chr1_42558708_42558762_+;chr1_45286110_45286164_+;chr1_46847717_46847771_+;chr1_46986445_46986499_+;chr1_47007984_47008038_+;chr1_46…	intergenic	LINC01852(dist=68252),SPRED1(dist=111609)	0.355	0.256811	NA	NA	NA	NA	NA	NA	no
ovary	LENTLQDIIQENFPNLAR	LENTLQDIIQENFPNLAR	lncRNA_lnc-NANOGP8-26:6	lncRNA_lnc-NANOGP8-26:6	sp|Q9UN81|LORF1_HUMAN	lncRNA_lnc-NANOGP8-26:6_RF3	chr15	38141242	38141295	-	No match in SNP-DB	match to known protein	sp|Q9UN81|LORF1_HUMAN	100	18	NA	GTKLEN	LENTLQDIIQENFPNLAR	LARQAN	18	0	0	multiple locations	chr1_677785_677839_+;chr1_442809_442863_+;chr1_11162345_11162399_+;chr1_12906668_12906722_+;chr1_25508005_25508059_+;chr1_30494955_30495009_+;chr1_30439518_30439572_+;chr1_34252165_34252219_+;chr1_37208969_37209023_+;chr1_40366263_40366317_+;chr1_42060793_42060847_+;chr1_42558708_42558762_+;chr1_45286110_45286164_+;chr1_46847717_46847771_+;chr1_46986445_46986499_+;chr1_47007984_47008038_+;chr1_46…	intergenic	LINC01852(dist=68252),SPRED1(dist=111609)	0.355	0.256811	NA	NA	NA	NA	NA	NA	no
prostate	LENTLQDIIQENFPNLAR	LENTLQDIIQENFPNLAR	lncRNA_lnc-NANOGP8-26:6	lncRNA_lnc-NANOGP8-26:6	sp|Q9UN81|LORF1_HUMAN	lncRNA_lnc-NANOGP8-26:6_RF3	chr15	38141242	38141295	-	No match in SNP-DB	match to known protein	sp|Q9UN81|LORF1_HUMAN	100	18	NA	GTKLEN	LENTLQDIIQENFPNLAR	LARQAN	18	0	0	multiple locations	chr1_677785_677839_+;chr1_442809_442863_+;chr1_11162345_11162399_+;chr1_12906668_12906722_+;chr1_25508005_25508059_+;chr1_30494955_30495009_+;chr1_30439518_30439572_+;chr1_34252165_34252219_+;chr1_37208969_37209023_+;chr1_40366263_40366317_+;chr1_42060793_42060847_+;chr1_42558708_42558762_+;chr1_45286110_45286164_+;chr1_46847717_46847771_+;chr1_46986445_46986499_+;chr1_47007984_47008038_+;chr1_46…	intergenic	LINC01852(dist=68252),SPRED1(dist=111609)	0.355	0.256811	NA	NA	NA	NA	NA	NA	no
lung	LSFISEGEIK	LSFISEGEIK	lncRNA_lnc-NANOGP8-26:6	lncRNA_lnc-NANOGP8-26:6	sp|Q9UN81|LORF1_HUMAN	lncRNA_lnc-NANOGP8-26:6_RF2	chr15	38140934	38140963	-	No match in SNP-DB	match to known protein	sp|Q9UN81|LORF1_HUMAN	100	10	NA	PAKLSF	LSFISEGEIK	EIKYFI	10	0	0	unique location	No match found by BLAT	intergenic	LINC01852(dist=67944),SPRED1(dist=111917)	0.252	0.213414	NA	NA	NA	NA	NA	NA	no
lung	NEQSLQEIWDYVK	NEQSLQEIWDYVK	lncRNA_lnc-NANOGP8-26:6	lncRNA_lnc-NANOGP8-26:6	sp|Q9UN81|LORF1_HUMAN	lncRNA_lnc-NANOGP8-26:6_RF3	chr15	38141353	38141391	-	No match in SNP-DB	match to known protein	sp|Q9UN81|LORF1_HUMAN	100	13	NA	IKRNEQ	NEQSLQEIWDYVK	YVKRPN	13	0	0	unique location	No match found by BLAT	intergenic	LINC01852(dist=68363),SPRED1(dist=111498)	0.199	0.180474	NA	NA	NA	NA	NA	NA	no
ovary	NEQSLQEIWDYVK	NEQSLQEIWDYVK	lncRNA_lnc-NANOGP8-26:6	lncRNA_lnc-NANOGP8-26:6	sp|Q9UN81|LORF1_HUMAN	lncRNA_lnc-NANOGP8-26:6_RF3	chr15	38141353	38141391	-	No match in SNP-DB	match to known protein	sp|Q9UN81|LORF1_HUMAN	100	13	NA	IKRNEQ	NEQSLQEIWDYVK	YVKRPN	13	0	0	unique location	No match found by BLAT	intergenic	LINC01852(dist=68363),SPRED1(dist=111498)	0.199	0.180474	NA	NA	NA	NA	NA	NA	no
prostate	NEQSLQEIWDYVK	NEQSLQEIWDYVK	lncRNA_lnc-NANOGP8-26:6	lncRNA_lnc-NANOGP8-26:6	sp|Q9UN81|LORF1_HUMAN	lncRNA_lnc-NANOGP8-26:6_RF3	chr15	38141353	38141391	-	No match in SNP-DB	match to known protein	sp|Q9UN81|LORF1_HUMAN	100	13	NA	IKRNEQ	NEQSLQEIWDYVK	YVKRPN	13	0	0	unique location	No match found by BLAT	intergenic	LINC01852(dist=68363),SPRED1(dist=111498)	0.199	0.180474	NA	NA	NA	NA	NA	NA	no
lung	RNEQSLQEIWDYVK	RNEQSLQEIWDYVK	lncRNA_lnc-NANOGP8-26:6	lncRNA_lnc-NANOGP8-26:6	sp|Q9UN81|LORF1_HUMAN	lncRNA_lnc-NANOGP8-26:6_RF3	chr15	38141353	38141394	-	No match in SNP-DB	match to known protein	sp|Q9UN81|LORF1_HUMAN	100	14	NA	RIKRNE	RNEQSLQEIWDYVK	YVKRPN	14	0	0	unique location	No match found by BLAT	intergenic	LINC01852(dist=68363),SPRED1(dist=111498)	0.199	0.179683	NA	NA	NA	NA	NA	NA	no
lung	EWGPIFNLLK	EWGPIFNLLK	lncRNA_lnc-NRCAM-34:5	lncRNA_lnc-NRCAM-34:5	sp|Q9UN81|LORF1_HUMAN	lncRNA_lnc-NRCAM-34:5_RF3	chr7	110355082	110355111	-	No match in SNP-DB	map to known protein with 1 aa mismatch	sp|Q9UN81|LORF1_HUMAN	90	10	8	ARREWG	EWGPIFNILK	ILKEKN	10	1	0	unique location	No match found by BLAT	intergenic	EIF3IP1(dist=394869),IMMP2L(dist=307968)	0.018	0.011621	NA	NA	NA	NA	NA	NA	no
lung	REWGPIFNLLK	REWGPIFNLLK	lncRNA_lnc-NRCAM-34:5	lncRNA_lnc-NRCAM-34:5	sp|Q9UN81|LORF1_HUMAN	lncRNA_lnc-NRCAM-34:5_RF3	chr7	110355082	110355114	-	No match in SNP-DB	map to known protein with 1 aa mismatch	sp|Q9UN81|LORF1_HUMAN	90.909	11	9	QARREW	REWGPIFNILK	ILKEKN	11	1	0	unique location	No match found by BLAT	intergenic	EIF3IP1(dist=394869),IMMP2L(dist=307968)	0.018	0.012125	NA	NA	NA	NA	NA	NA	no
brain	EAILKDEIYC+57.021PTETAVLLASYAVQAK	EAILKDEIYCPTETAVLLASYAVQAK	lncRNA_lnc-OR52A1-17:1	RDX	radixin [Source:HGNC Symbol;Acc:HGNC:9944]	lncRNA_lnc-OR52A1-17:1_RF2	chr11	4211689	4211766	-	No match in SNP-DB	novelpep (map to known protein with more than 2 mismatched aa)	ENSP00000494706.1|ENST00000642511.1|ENSG00000137710.15|OTTHUMG00000166574.8|OTTHUMT00000496381.1|RP11-686G14.2-020|RDX|115	92.308	26	NA	QVKEAI	EAILNDEIYCPPETAVLLASYAVQAK	QAKYGD	26	2	0	unique location	chr11_4211688_4211766_-	intergenic	LOC100506082(dist=9036),OR52B4(dist=155574)	1	0.969675	NA	NA	NA	NA	NA	NA	no
liver	EAILKDEIYC+57.021PTETAVLLASYAVQAK	EAILKDEIYCPTETAVLLASYAVQAK	lncRNA_lnc-OR52A1-17:1	RDX	radixin [Source:HGNC Symbol;Acc:HGNC:9944]	lncRNA_lnc-OR52A1-17:1_RF2	chr11	4211689	4211766	-	No match in SNP-DB	novelpep (map to known protein with more than 2 mismatched aa)	ENSP00000494706.1|ENST00000642511.1|ENSG00000137710.15|OTTHUMG00000166574.8|OTTHUMT00000496381.1|RP11-686G14.2-020|RDX|115	92.308	26	NA	QVKEAI	EAILNDEIYCPPETAVLLASYAVQAK	QAKYGD	26	2	0	unique location	chr11_4211688_4211766_-	intergenic	LOC100506082(dist=9036),OR52B4(dist=155574)	1	0.969675	NA	NA	NA	NA	NA	NA	no
placenta	EAILKDEIYC+57.021PTETAVLLASYAVQAK	EAILKDEIYCPTETAVLLASYAVQAK	lncRNA_lnc-OR52A1-17:1	RDX	radixin [Source:HGNC Symbol;Acc:HGNC:9944]	lncRNA_lnc-OR52A1-17:1_RF2	chr11	4211689	4211766	-	No match in SNP-DB	novelpep (map to known protein with more than 2 mismatched aa)	ENSP00000494706.1|ENST00000642511.1|ENSG00000137710.15|OTTHUMG00000166574.8|OTTHUMT00000496381.1|RP11-686G14.2-020|RDX|115	92.308	26	NA	QVKEAI	EAILNDEIYCPPETAVLLASYAVQAK	QAKYGD	26	2	0	unique location	chr11_4211688_4211766_-	intergenic	LOC100506082(dist=9036),OR52B4(dist=155574)	1	0.969675	NA	NA	NA	NA	NA	NA	no
liver	ETELC+57.021LGVDALGLNIYEHDDKLTPK	ETELCLGVDALGLNIYEHDDKLTPK	lncRNA_lnc-OR52A1-17:1	RDX	radixin [Source:HGNC Symbol;Acc:HGNC:9944]	lncRNA_lnc-OR52A1-17:1_RF3	chr11	4211385	4211459	-	No match in SNP-DB	novelpep (map to known protein with more than 2 mismatched aa)	ENSP00000384136.1|ENST00000405097.5|ENSG00000137710.15|OTTHUMG00000166574.8|OTTHUMT00000390532.1|RP11-686G14.2-002|RDX|604	95.833	25	NA	KKGTEL	TELWLGVDALGLNIYEHDDKLTPK	TPKIGF	24	1	0	unique location	chr11_4211384_4211459_-	intergenic	LOC100506082(dist=8732),OR52B4(dist=155878)	1	0.964338	NA	NA	NA	NA	NA	NA	no
brain	IAQDLEMYGVKYFEIK	IAQDLEMYGVKYFEIK	lncRNA_lnc-OR52A1-17:1	RDX	radixin [Source:HGNC Symbol;Acc:HGNC:9944]	lncRNA_lnc-OR52A1-17:1_RF1	chr11	4211465	4211512	-	No match in SNP-DB	map to known protein with 1 aa mismatch	ENSP00000431560.1|ENST00000534683.1|ENSG00000137710.15|OTTHUMG00000166574.8|OTTHUMT00000390583.1|RP11-686G14.2-012|RDX|51	93.75	16	11	YLKIAQ	IAQDLEMYGVNYFEIK	EIKNKK	16	1	0	unique location	chr11_4211464_4211512_-	intergenic	LOC100506082(dist=8812),OR52B4(dist=155798)	1	0.979745	NA	NA	NA	NA	NA	NA	no
liver	IAQDLEM+15.995YGVKYFEIK	IAQDLEMYGVKYFEIK	lncRNA_lnc-OR52A1-17:1	RDX	radixin [Source:HGNC Symbol;Acc:HGNC:9944]	lncRNA_lnc-OR52A1-17:1_RF1	chr11	4211465	4211512	-	No match in SNP-DB	map to known protein with 1 aa mismatch	ENSP00000431560.1|ENST00000534683.1|ENSG00000137710.15|OTTHUMG00000166574.8|OTTHUMT00000390583.1|RP11-686G14.2-012|RDX|51	93.75	16	11	YLKIAQ	IAQDLEMYGVNYFEIK	EIKNKK	16	1	0	unique location	chr11_4211464_4211512_-	intergenic	LOC100506082(dist=8812),OR52B4(dist=155798)	1	0.979745	NA	NA	NA	NA	NA	NA	no
placenta	IAQDLEM+15.995YGVKYFEIK	IAQDLEMYGVKYFEIK	lncRNA_lnc-OR52A1-17:1	RDX	radixin [Source:HGNC Symbol;Acc:HGNC:9944]	lncRNA_lnc-OR52A1-17:1_RF1	chr11	4211465	4211512	-	No match in SNP-DB	map to known protein with 1 aa mismatch	ENSP00000431560.1|ENST00000534683.1|ENSG00000137710.15|OTTHUMG00000166574.8|OTTHUMT00000390583.1|RP11-686G14.2-012|RDX|51	93.75	16	11	YLKIAQ	IAQDLEMYGVNYFEIK	EIKNKK	16	1	0	unique location	chr11_4211464_4211512_-	intergenic	\LOC100506082(dist=8812),OR52B4(dist=155798)\""	1	0.979745	NA	NA	NA	NA	NA	NA	no
brain	KETELC+57.021LGVDALGLNIYEHDDKLTPK	KETELCLGVDALGLNIYEHDDKLTPK	lncRNA_lnc-OR52A1-17:1	RDX	radixin [Source:HGNC Symbol;Acc:HGNC:9944]	lncRNA_lnc-OR52A1-17:1_RF3	chr11	4211385	4211462	-	No match in SNP-DB	novelpep (map to known protein with more than 2 mismatched aa)	ENSP00000384136.1|ENST00000405097.5|ENSG00000137710.15|OTTHUMG00000166574.8|OTTHUMT00000390532.1|RP11-686G14.2-002|RDX|604	92.308	26	NA	KNKKGT	KGTELWLGVDALGLNIYEHDDKLTPK	TPKIGF	26	2	0	unique location	chr11_4211384_4211462_-	intergenic	LOC100506082(dist=8732),OR52B4(dist=155878)	1	0.965429	NA	NA	NA	NA	NA	NA	no
liver	KETELC+57.021LGVDALGLNIYEHDDKLTPK	KETELCLGVDALGLNIYEHDDKLTPK	lncRNA_lnc-OR52A1-17:1	RDX	radixin [Source:HGNC Symbol;Acc:HGNC:9944]	lncRNA_lnc-OR52A1-17:1_RF3	chr11	4211385	4211462	-	No match in SNP-DB	novelpep (map to known protein with more than 2 mismatched aa)	ENSP00000384136.1|ENST00000405097.5|ENSG00000137710.15|OTTHUMG00000166574.8|OTTHUMT00000390532.1|RP11-686G14.2-002|RDX|604	92.308	26	NA	KNKKGT	KGTELWLGVDALGLNIYEHDDKLTPK	TPKIGF	26	2	0	unique location	chr11_4211384_4211462_-	intergenic	LOC100506082(dist=8732),OR52B4(dist=155878)	1	0.965429	NA	NA	NA	NA	NA	NA	no
bone_marrow	ATPGHTGC+57.021LSPGC+57.021PDQPAR	ATPGHTGCLSPGCPDQPAR	lncRNA_lnc-OR52A1-80:3	CEMIP	cell migration inducing hyaluronidase 1 [Source:HGNC Symbol;Acc:HGNC:29213]	lncRNA_lnc-OR52A1-80:3_RF1	chr11	803527	803583	-	No match in SNP-DB	novelpep (map to known protein with more than 2 mismatched aa)	ENSP00000348583.5|ENST00000356249.9|ENSG00000103888.16|OTTHUMG00000144184.4|OTTHUMT00000313748.1|AC027808.1-002|CEMIP|1361	57.143	19	NA	TCFPGA	PGATSTVAAGCPDQ	PDQSPE	14	6	0	unique location	chr11_803526_803583_-	exonic	PIDD1	1	0.592304	2.57995	-8.03818	-8.78009	-7.94941	4.0665	-8.42057	yes
bone_marrow	GPSAAGGHPGPAASEPVLPPLPGPQR	GPSAAGGHPGPAASEPVLPPLPGPQR	lncRNA_lnc-OR52A1-80:3	lncRNA_lnc-OR52A1-80:3	lncRNA_lnc-OR52A1-80:3	lncRNA_lnc-OR52A1-80:3_RF1	chr11	803647	804170	-	No match in SNP-DB	novelpep (map to known protein with more than 2 mismatched aa)	sp|A8MYX2|FM25E_HUMAN	62.5	26	NA	LSPHPG	HPGLRGHEPALSPLPG	LPGLGG	16	6	0	unique location	chr11_804092_804170_-	intronic-exonic	PIDD1;PIDD1	1	0.622317	-6.24662	-4.76224	-5.28034	-7.00407	-6.49546	0.830649	yes
esophagus	FWLSYLGEK	FWLSYLGEK	lncRNA_lnc-PABPC4-1:4;lncRNA_lnc-PPIE-15:1	TTC1	tetratricopeptide repeat domain 1 [Source:HGNC Symbol;Acc:HGNC:12391]	lncRNA_lnc-PABPC4-1:4_RF1	chr1	39548739	39548765	-	No match in SNP-DB	novelpep (map to known protein with more than 2 mismatched aa)	ENSP00000428613.1|ENST00000518560.1|ENSG00000113312.10|OTTHUMG00000130326.3|OTTHUMT00000374086.1|AC008706.1-005|TTC1|163	66.667	9	NA	CPRFWL	FWLSYVQEE	QEEAHL	9	3	0	unique location	No match found by BLAT	ncRNA_exonic	PPIEL	0.019	0.002308	-8.03423	-8.26312	-7.28685	-7.44065	-8.94854	-6.06642	no
esophagus	LVPNLDVHVHLR	LVPNLDVHVHLR	lncRNA_lnc-PABPC4-1:4;lncRNA_lnc-PPIE-15:1	CAD	carbamoyl-phosphate synthetase 2, aspartate transcarbamylase, and dihydroorotase [Source:HGNC Symbol;Acc:HGNC:1424]	lncRNA_lnc-PPIE-15:1_RF1	chr1	39545788	39545823	+	No match in SNP-DB	novelpep (map to known protein with more than 2 mismatched aa)	ENSP00000384510.1|ENST00000403525.5|ENSG00000084774.13|OTTHUMG00000097070.5|OTTHUMT00000324970.1|AC013413.2-002|CAD|2162	87.5	12	NA	PGLIDV	IDVHVHLR	HLREPG	8	1	0	unique location	No match found by BLAT	ncRNA_exonic	PPIEL	1	0.942029	-7.23589	-3.56549	-8.51446	3.80909	-8.54651	-8.42711	yes
pancreas	AEGGIAAGGVMDVNTALQEVLK	AEGGIAAGGVMDVNTALQEVLK	lncRNA_lnc-PLPPR2-16:1	RPS12	ribosomal protein S12 [Source:HGNC Symbol;Acc:HGNC:10385]	lncRNA_lnc-PLPPR2-16:1_RF1	chr19	11523439	11523504	+	No match in SNP-DB	map to known protein with 1 aa mismatch	ENSP00000230050.3|ENST00000230050.3|ENSG00000112306.7|OTTHUMG00000015593.3|OTTHUMT00000042270.2|RP5-1181K21.3-001|RPS12|132	95.455	22	3	MA	AEEGIAAGGVMDVNTALQEVLK	VLKTAL	22	1	0	unique location	chr19_11523438_11523504_+	intronic	ECSIT	1	0.997508	NA	NA	NA	NA	NA	NA	no
fallopian	LVESLC+57.021AEHQINLIK	LVESLCAEHQINLIK	lncRNA_lnc-PLPPR2-16:1	RPS12	ribosomal protein S12 [Source:HGNC Symbol;Acc:HGNC:10385]	lncRNA_lnc-PLPPR2-16:1_RF3	chr19	11523624	11523668	+	No match in SNP-DB	map to known protein with 1 aa mismatch	ENSP00000230050.3|ENST00000230050.3|ENSG00000112306.7|OTTHUMG00000015593.3|OTTHUMT00000042270.2|RP5-1181K21.3-001|RPS12|132	93.333	15	4	YVKLVE	LVEALCAEHQINLIK	LIKVDD	15	1	0	unique location	chr19_11523623_11523668_+	intronic	ECSIT	1	0.999705	NA	NA	NA	NA	NA	NA	no
kidney	LVESLC+57.021AEHQINLIK	LVESLCAEHQINLIK	lncRNA_lnc-PLPPR2-16:1	RPS12	ribosomal protein S12 [Source:HGNC Symbol;Acc:HGNC:10385]	lncRNA_lnc-PLPPR2-16:1_RF3	chr19	11523624	11523668	+	No match in SNP-DB	map to known protein with 1 aa mismatch	ENSP00000230050.3|ENST00000230050.3|ENSG00000112306.7|OTTHUMG00000015593.3|OTTHUMT00000042270.2|RP5-1181K21.3-001|RPS12|132	93.333	15	4	YVKLVE	LVEALCAEHQINLIK	LIKVDD	15	1	0	unique location	chr19_11523623_11523668_+	intronic	ECSIT	1	0.999705	NA	NA	NA	NA	NA	NA	no
lung	LVESLC+57.021AEHQINLIK	LVESLCAEHQINLIK	lncRNA_lnc-PLPPR2-16:1	RPS12	ribosomal protein S12 [Source:HGNC Symbol;Acc:HGNC:10385]	lncRNA_lnc-PLPPR2-16:1_RF3	chr19	11523624	11523668	+	No match in SNP-DB	map to known protein with 1 aa mismatch	ENSP00000230050.3|ENST00000230050.3|ENSG00000112306.7|OTTHUMG00000015593.3|OTTHUMT00000042270.2|RP5-1181K21.3-001|RPS12|132	93.333	15	4	YVKLVE	LVEALCAEHQINLIK	LIKVDD	15	1	0	unique location	chr19_11523623_11523668_+	intronic	ECSIT	1	0.999705	NA	NA	NA	NA	NA	NA	no
salivary_gland	LVESLC+57.021AEHQINLIK	LVESLCAEHQINLIK	lncRNA_lnc-PLPPR2-16:1	RPS12	ribosomal protein S12 [Source:HGNC Symbol;Acc:HGNC:10385]	lncRNA_lnc-PLPPR2-16:1_RF3	chr19	11523624	11523668	+	No match in SNP-DB	map to known protein with 1 aa mismatch	ENSP00000230050.3|ENST00000230050.3|ENSG00000112306.7|OTTHUMG00000015593.3|OTTHUMT00000042270.2|RP5-1181K21.3-001|RPS12|132	93.333	15	4	YVKLVE	LVEALCAEHQINLIK	LIKVDD	15	1	0	unique location	chr19_11523623_11523668_+	intronic	ECSIT	1	0.999705	NA	NA	NA	NA	NA	NA	no
fallopian	MAEGGIAAGGVM+15.995DVNTALQEVLK	MAEGGIAAGGVMDVNTALQEVLK	lncRNA_lnc-PLPPR2-16:1	RPS12	ribosomal protein S12 [Source:HGNC Symbol;Acc:HGNC:10385]	lncRNA_lnc-PLPPR2-16:1_RF1	chr19	11523436	11523504	+	No match in SNP-DB	map to known protein with 1 aa mismatch	ENSP00000230050.3|ENST00000230050.3|ENSG00000112306.7|OTTHUMG00000015593.3|OTTHUMT00000042270.2|RP5-1181K21.3-001|RPS12|132	95.652	23	4	M	MAEEGIAAGGVMDVNTALQEVLK	VLKTAL	23	1	0	unique location	chr19_11523435_11523504_+	intronic	ECSIT	1	0.997485	NA	NA	NA	NA	NA	NA	no
kidney	MAEGGIAAGGVM+15.995DVNTALQEVLK	MAEGGIAAGGVMDVNTALQEVLK	lncRNA_lnc-PLPPR2-16:1	RPS12	ribosomal protein S12 [Source:HGNC Symbol;Acc:HGNC:10385]	lncRNA_lnc-PLPPR2-16:1_RF1	chr19	11523436	11523504	+	No match in SNP-DB	map to known protein with 1 aa mismatch	ENSP00000230050.3|ENST00000230050.3|ENSG00000112306.7|OTTHUMG00000015593.3|OTTHUMT00000042270.2|RP5-1181K21.3-001|RPS12|132	95.652	23	4	M	MAEEGIAAGGVMDVNTALQEVLK	VLKTAL	23	1	0	unique location	chr19_11523435_11523504_+	intronic	ECSIT	1	0.997485	NA	NA	NA	NA	NA	NA	no
lung	MAEGGIAAGGVM+15.995DVNTALQEVLK	MAEGGIAAGGVMDVNTALQEVLK	lncRNA_lnc-PLPPR2-16:1	RPS12	ribosomal protein S12 [Source:HGNC Symbol;Acc:HGNC:10385]	lncRNA_lnc-PLPPR2-16:1_RF1	chr19	11523436	11523504	+	No match in SNP-DB	map to known protein with 1 aa mismatch	ENSP00000230050.3|ENST00000230050.3|ENSG00000112306.7|OTTHUMG00000015593.3|OTTHUMT00000042270.2|RP5-1181K21.3-001|RPS12|132	95.652	23	4	M	MAEEGIAAGGVMDVNTALQEVLK	VLKTAL	23	1	0	unique location	chr19_11523435_11523504_+	intronic	ECSIT	1	0.997485	NA	NA	NA	NA	NA	NA	no
pancreas	MAEGGIAAGGVM+15.995DVNTALQEVLK	MAEGGIAAGGVMDVNTALQEVLK	lncRNA_lnc-PLPPR2-16:1	RPS12	ribosomal protein S12 [Source:HGNC Symbol;Acc:HGNC:10385]	lncRNA_lnc-PLPPR2-16:1_RF1	chr19	11523436	11523504	+	No match in SNP-DB	map to known protein with 1 aa mismatch	ENSP00000230050.3|ENST00000230050.3|ENSG00000112306.7|OTTHUMG00000015593.3|OTTHUMT00000042270.2|RP5-1181K21.3-001|RPS12|132	95.652	23	4	M	MAEEGIAAGGVMDVNTALQEVLK	VLKTAL	23	1	0	unique location	chr19_11523435_11523504_+	intronic	ECSIT	1	0.997485	NA	NA	NA	NA	NA	NA	no
salivary_gland	MAEGGIAAGGVM+15.995DVNTALQEVLK	MAEGGIAAGGVMDVNTALQEVLK	lncRNA_lnc-PLPPR2-16:1	RPS12	ribosomal protein S12 [Source:HGNC Symbol;Acc:HGNC:10385]	lncRNA_lnc-PLPPR2-16:1_RF1	chr19	11523436	11523504	+	No match in SNP-DB	map to known protein with 1 aa mismatch	ENSP00000230050.3|ENST00000230050.3|ENSG00000112306.7|OTTHUMG00000015593.3|OTTHUMT00000042270.2|RP5-1181K21.3-001|RPS12|132	95.652	23	4	M	MAEEGIAAGGVMDVNTALQEVLK	VLKTAL	23	1	0	unique location	chr19_11523435_11523504_+	intronic	ECSIT	1	0.997485	NA	NA	NA	NA	NA	NA	no
placenta	HGSIYYSDILR	HGSIYYSDILR	lncRNA_lnc-POFUT2-83:1	LRP6	LDL receptor related protein 6 [Source:HGNC Symbol;Acc:HGNC:6698]	lncRNA_lnc-POFUT2-83:1_RF1	chr21	41184904	41184936	-	No match in SNP-DB	novelpep (map to known protein with more than 2 mismatched aa)	ENSP00000261349.4|ENST00000261349.8|ENSG00000070018.8|OTTHUMG00000168540.2|OTTHUMT00000400137.1|RP11-267J23.3-001|LRP6|1613	66.667	11	NA	VFSHGL	HGLIYWSDV	SDVSEE	9	3	0	unique location	No match found by BLAT	UTR5	PLAC4(NM_182832:c.-5276delT)	0.703	0.632	NA	NA	NA	NA	NA	NA	no
placenta	YKLDDEYIWPK	YKLDDEYIWPK	lncRNA_lnc-POFUT2-83:1	MYO1G	myosin IG [Source:HGNC Symbol;Acc:HGNC:13880]	lncRNA_lnc-POFUT2-83:1_RF1	chr21	41184937	41184969	-	No match in SNP-DB	novelpep (map to known protein with more than 2 mismatched aa)	ENSP00000258787.7|ENST00000258787.11|ENSG00000136286.14|OTTHUMG00000155821.2|OTTHUMT00000341832.2|AC004847.3-001|MYO1G|1018	60	11	NA	LLRYKM	YKMTCEYTWP	TWPNHL	10	4	0	unique location	No match found by BLAT	UTR5	PLAC4(NM_182832:c.-5309delT)	0.703	0.464313	NA	NA	NA	NA	NA	NA	no
fat_adipose	DAFC+57.021IFEQNQGLPLR	DAFCIFEQNQGLPLR	lncRNA_lnc-RUNDC1-11:1;PGOHUM_ENST00000566825.5_AOC4	AOC4P;lncRNA_lnc-RUNDC1-11:1;PGOHUM_ENST00000566825.5_AOC4	amine oxidase, copper containing 4, pseudogene [Source:HGNC Symbol;Acc:HGNC:48869];lncRNA_lnc-RUNDC1-11:1;PGOHUM_ENST00000566825.5_AOC4	PGOHUM_ENST00000566825.5_AOC4_RF1	chr17	42868554	42868598	+	No match in SNP-DB	map to known protein with 1 aa mismatch	ENSP00000484312.1|ENST00000613571.1|ENSG00000131471.6|OTTHUMG00000180656.2|-|AOC3-206|AOC3|634	93.333	15	5	TIRDAF	DAFCVFEQNQGLPLR	PLRRHH	15	1	0	unique location	chr17_42868553_42868598_+	ncRNA_exonic	AOC4P	1	0.584977	-8.29007	-7.52641	6.22295	0.856636	-8.83927	-7.71105	yes
fat_adipose	YGNKVSEHTLGTVHTHSAHFK	YGNKVSEHTLGTVHTHSAHFK	lncRNA_lnc-RUNDC1-11:1;PGOHUM_ENST00000566825.5_AOC4	AOC4P;lncRNA_lnc-RUNDC1-11:1;PGOHUM_ENST00000566825.5_AOC4	amine oxidase, copper containing 4, pseudogene [Source:HGNC Symbol;Acc:HGNC:48869];lncRNA_lnc-RUNDC1-11:1;PGOHUM_ENST00000566825.5_AOC4	lncRNA_lnc-RUNDC1-11:1_RF3	chr17	42868794	42868856	+	No match in SNP-DB	map to known protein with 1 aa mismatch	ENSP00000312326.1|ENST00000308423.6|ENSG00000131471.6|OTTHUMG00000180656.2|OTTHUMT00000452444.1|RP11-506G7.8-001|AOC3|763	95.238	21	4	TGKYGN	YGNQVSEHTLGTVHTHSAHFK	HFKVDL	21	1	0	unique location	chr17_42868793_42868856_+	ncRNA_exonic	AOC4P	1	0.527726	-8.8835	-9.17765	6.33939	-0.699516	-9.08503	-8.47687	yes
fallopian	AMADNSSDEC+57.021EEENNKEK	AMADNSSDECEEENNKEK	lncRNA_lnc-SCN4B-25:1	IFT46	intraflagellar transport 46 [Source:HGNC Symbol;Acc:HGNC:26146]	lncRNA_lnc-SCN4B-25:1_RF1	chr11	118557040	118559832	-	No match in SNP-DB	map to known protein with 1 aa deletion	ENSP00000264021.3|ENST00000264021.7|ENSG00000118096.7|OTTHUMG00000166408.2|OTTHUMT00000389627.1|AP002954.8-001|IFT46|304	100	18	NA	M	MADNSSDECEEENNKEK	KEKKKT	17	0	0	unique location	No match found by BLAT	exonic-UTR5	IFT46;IFT46(NM_020153:c.-3delT,NM_001168618:c.-3delT)	1	0.959234	-7.13951	0.389162	-8.3946	3.94524	-7.30683	-7.15178	yes
fallopian	VVENQTYDER	VVENQTYDER	lncRNA_lnc-SCN4B-25:1	ARHGEF5	Rho guanine nucleotide exchange factor 5 [Source:HGNC Symbol;Acc:HGNC:13209]	lncRNA_lnc-SCN4B-25:1_RF1	chr11	118565026	118565055	-	No match in SNP-DB	novelpep (map to known protein with more than 2 mismatched aa)	ENSP00000418745.1|ENST00000474817.5|ENSG00000050327.14|OTTHUMG00000158004.3|OTTHUMT00000349982.1|RP4-545C24.3-002|ARHGEF5|797	77.778	10	NA	LPYVTN	VTNQTYQER	QERTFQ	9	2	0	unique location	No match found by BLAT	UTR5	IFT46(NM_020153:c.-5197delT,NM_001168618:c.-5197delT)	1	0.934931	-6.97997	1.93259	-9.07562	5.32207	-6.93766	-8.26169	yes
appendix	ADAGEEGNNPAENGDAKTDQAQK	ADAGEEGNNPAENGDAKTDQAQK	lncRNA_lnc-SEC22C-19:1	HMGN2P24	high mobility group nucleosomal binding domain 2 pseudogene 24	lncRNA_lnc-SEC22C-19:1_RF1	chr3	40699093	40699161	-	No match in SNP-DB	map to known protein with 1 aa mismatch	ENSP00000355228.5|ENST00000361427.5|ENSG00000198830.10|OTTHUMG00000003555.3|OTTHUMT00000009901.1|RP3-476K8.5-001|HMGN2|90	95.652	23	5	KGKADA	ADAGKEGNNPAENGDAKTDQAQK	AQKAEG	23	1	0	unique location	chr3_40699092_40699161_-	intergenic	HMGN2P24	1	0.994074	NA	NA	NA	NA	NA	NA	no
bone_marrow	ADAGEEGNNPAENGDAKTDQAQK	ADAGEEGNNPAENGDAKTDQAQK	lncRNA_lnc-SEC22C-19:1	HMGN2P24	high mobility group nucleosomal binding domain 2 pseudogene 24	lncRNA_lnc-SEC22C-19:1_RF1	chr3	40699093	40699161	-	No match in SNP-DB	map to known protein with 1 aa mismatch	ENSP00000355228.5|ENST00000361427.5|ENSG00000198830.10|OTTHUMG00000003555.3|OTTHUMT00000009901.1|RP3-476K8.5-001|HMGN2|90	95.652	23	5	KGKADA	ADAGKEGNNPAENGDAKTDQAQK	AQKAEG	23	1	0	unique location	chr3_40699092_40699161_-	intergenic	HMGN2P24	1	0.994074	NA	NA	NA	NA	NA	NA	no
brain	ADAGEEGNNPAENGDAKTDQAQK	ADAGEEGNNPAENGDAKTDQAQK	lncRNA_lnc-SEC22C-19:1	HMGN2P24	high mobility group nucleosomal binding domain 2 pseudogene 24	lncRNA_lnc-SEC22C-19:1_RF1	chr3	40699093	40699161	-	No match in SNP-DB	map to known protein with 1 aa mismatch	ENSP00000355228.5|ENST00000361427.5|ENSG00000198830.10|OTTHUMG00000003555.3|OTTHUMT00000009901.1|RP3-476K8.5-001|HMGN2|90	95.652	23	5	KGKADA	ADAGKEGNNPAENGDAKTDQAQK	AQKAEG	23	1	0	unique location	chr3_40699092_40699161_-	intergenic	HMGN2P24	1	0.994074	NA	NA	NA	NA	NA	NA	no
colon	ADAGEEGNNPAENGDAKTDQAQK	ADAGEEGNNPAENGDAKTDQAQK	lncRNA_lnc-SEC22C-19:1	HMGN2P24	high mobility group nucleosomal binding domain 2 pseudogene 24	lncRNA_lnc-SEC22C-19:1_RF1	chr3	40699093	40699161	-	No match in SNP-DB	map to known protein with 1 aa mismatch	ENSP00000355228.5|ENST00000361427.5|ENSG00000198830.10|OTTHUMG00000003555.3|OTTHUMT00000009901.1|RP3-476K8.5-001|HMGN2|90	95.652	23	5	KGKADA	ADAGKEGNNPAENGDAKTDQAQK	AQKAEG	23	1	0	unique location	chr3_40699092_40699161_-	intergenic	HMGN2P24	1	0.994074	NA	NA	NA	NA	NA	NA	no
endometrium	ADAGEEGNNPAENGDAKTDQAQK	ADAGEEGNNPAENGDAKTDQAQK	lncRNA_lnc-SEC22C-19:1	HMGN2P24	high mobility group nucleosomal binding domain 2 pseudogene 24	lncRNA_lnc-SEC22C-19:1_RF1	chr3	40699093	40699161	-	No match in SNP-DB	map to known protein with 1 aa mismatch	ENSP00000355228.5|ENST00000361427.5|ENSG00000198830.10|OTTHUMG00000003555.3|OTTHUMT00000009901.1|RP3-476K8.5-001|HMGN2|90	95.652	23	5	KGKADA	ADAGKEGNNPAENGDAKTDQAQK	AQKAEG	23	1	0	unique location	chr3_40699092_40699161_-	intergenic	HMGN2P24	1	0.994074	NA	NA	NA	NA	NA	NA	no
fallopian	ADAGEEGNNPAENGDAKTDQAQK	ADAGEEGNNPAENGDAKTDQAQK	lncRNA_lnc-SEC22C-19:1	HMGN2P24	high mobility group nucleosomal binding domain 2 pseudogene 24	lncRNA_lnc-SEC22C-19:1_RF1	chr3	40699093	40699161	-	No match in SNP-DB	map to known protein with 1 aa mismatch	ENSP00000355228.5|ENST00000361427.5|ENSG00000198830.10|OTTHUMG00000003555.3|OTTHUMT00000009901.1|RP3-476K8.5-001|HMGN2|90	95.652	23	5	KGKADA	ADAGKEGNNPAENGDAKTDQAQK	AQKAEG	23	1	0	unique location	chr3_40699092_40699161_-	intergenic	HMGN2P24	1	0.994074	NA	NA	NA	NA	NA	NA	no
kidney	ADAGEEGNNPAENGDAKTDQAQK	ADAGEEGNNPAENGDAKTDQAQK	lncRNA_lnc-SEC22C-19:1	HMGN2P24	high mobility group nucleosomal binding domain 2 pseudogene 24	lncRNA_lnc-SEC22C-19:1_RF1	chr3	40699093	40699161	-	No match in SNP-DB	map to known protein with 1 aa mismatch	ENSP00000355228.5|ENST00000361427.5|ENSG00000198830.10|OTTHUMG00000003555.3|OTTHUMT00000009901.1|RP3-476K8.5-001|HMGN2|90	95.652	23	5	KGKADA	ADAGKEGNNPAENGDAKTDQAQK	AQKAEG	23	1	0	unique location	chr3_40699092_40699161_-	intergenic	HMGN2P24	1	0.994074	NA	NA	NA	NA	NA	NA	no
lung	ADAGEEGNNPAENGDAKTDQAQK	ADAGEEGNNPAENGDAKTDQAQK	lncRNA_lnc-SEC22C-19:1	HMGN2P24	high mobility group nucleosomal binding domain 2 pseudogene 24	lncRNA_lnc-SEC22C-19:1_RF1	chr3	40699093	40699161	-	No match in SNP-DB	map to known protein with 1 aa mismatch	ENSP00000355228.5|ENST00000361427.5|ENSG00000198830.10|OTTHUMG00000003555.3|OTTHUMT00000009901.1|RP3-476K8.5-001|HMGN2|90	95.652	23	5	KGKADA	ADAGKEGNNPAENGDAKTDQAQK	AQKAEG	23	1	0	unique location	chr3_40699092_40699161_-	intergenic	HMGN2P24	1	0.994074	NA	NA	NA	NA	NA	NA	no
rectum	ADAGEEGNNPAENGDAKTDQAQK	ADAGEEGNNPAENGDAKTDQAQK	lncRNA_lnc-SEC22C-19:1	HMGN2P24	high mobility group nucleosomal binding domain 2 pseudogene 24	lncRNA_lnc-SEC22C-19:1_RF1	chr3	40699093	40699161	-	No match in SNP-DB	map to known protein with 1 aa mismatch	ENSP00000355228.5|ENST00000361427.5|ENSG00000198830.10|OTTHUMG00000003555.3|OTTHUMT00000009901.1|RP3-476K8.5-001|HMGN2|90	95.652	23	5	KGKADA	ADAGKEGNNPAENGDAKTDQAQK	AQKAEG	23	1	0	unique location	chr3_40699092_40699161_-	intergenic	HMGN2P24	1	0.994074	NA	NA	NA	NA	NA	NA	no
small_intestine	ADAGEEGNNPAENGDAKTDQAQK	ADAGEEGNNPAENGDAKTDQAQK	lncRNA_lnc-SEC22C-19:1	HMGN2P24	high mobility group nucleosomal binding domain 2 pseudogene 24	lncRNA_lnc-SEC22C-19:1_RF1	chr3	40699093	40699161	-	No match in SNP-DB	map to known protein with 1 aa mismatch	ENSP00000355228.5|ENST00000361427.5|ENSG00000198830.10|OTTHUMG00000003555.3|OTTHUMT00000009901.1|RP3-476K8.5-001|HMGN2|90	95.652	23	5	KGKADA	ADAGKEGNNPAENGDAKTDQAQK	AQKAEG	23	1	0	unique location	chr3_40699092_40699161_-	intergenic	HMGN2P24	1	0.994074	NA	NA	NA	NA	NA	NA	no
spleen	ADAGEEGNNPAENGDAKTDQAQK	ADAGEEGNNPAENGDAKTDQAQK	lncRNA_lnc-SEC22C-19:1	HMGN2P24	high mobility group nucleosomal binding domain 2 pseudogene 24	lncRNA_lnc-SEC22C-19:1_RF1	chr3	40699093	40699161	-	No match in SNP-DB	map to known protein with 1 aa mismatch	ENSP00000355228.5|ENST00000361427.5|ENSG00000198830.10|OTTHUMG00000003555.3|OTTHUMT00000009901.1|RP3-476K8.5-001|HMGN2|90	95.652	23	5	KGKADA	ADAGKEGNNPAENGDAKTDQAQK	AQKAEG	23	1	0	unique location	chr3_40699092_40699161_-	intergenic	HMGN2P24	1	0.994074	NA	NA	NA	NA	NA	NA	no
thyroid	ADAGEEGNNPAENGDAKTDQAQK	ADAGEEGNNPAENGDAKTDQAQK	lncRNA_lnc-SEC22C-19:1	HMGN2P24	high mobility group nucleosomal binding domain 2 pseudogene 24	lncRNA_lnc-SEC22C-19:1_RF1	chr3	40699093	40699161	-	No match in SNP-DB	map to known protein with 1 aa mismatch	ENSP00000355228.5|ENST00000361427.5|ENSG00000198830.10|OTTHUMG00000003555.3|OTTHUMT00000009901.1|RP3-476K8.5-001|HMGN2|90	95.652	23	5	KGKADA	ADAGKEGNNPAENGDAKTDQAQK	AQKAEG	23	1	0	unique location	chr3_40699092_40699161_-	intergenic	HMGN2P24	1	0.994074	NA	NA	NA	NA	NA	NA	no
appendix	GKADAGEEGNNPAENGDAKTDQAQK	GKADAGEEGNNPAENGDAKTDQAQK	lncRNA_lnc-SEC22C-19:1	HMGN2P24	high mobility group nucleosomal binding domain 2 pseudogene 24	lncRNA_lnc-SEC22C-19:1_RF1	chr3	40699093	40699167	-	No match in SNP-DB	map to known protein with 1 aa mismatch	ENSP00000355228.5|ENST00000361427.5|ENSG00000198830.10|OTTHUMG00000003555.3|OTTHUMT00000009901.1|RP3-476K8.5-001|HMGN2|90	96	25	7	GKKGKA	GKADAGKEGNNPAENGDAKTDQAQK	AQKAEG	25	1	0	unique location	chr3_40699092_40699167_-	intergenic	HMGN2P24	1	0.9945	NA	NA	NA	NA	NA	NA	no
bone_marrow	GKADAGEEGNNPAENGDAKTDQAQK	GKADAGEEGNNPAENGDAKTDQAQK	lncRNA_lnc-SEC22C-19:1	HMGN2P24	high mobility group nucleosomal binding domain 2 pseudogene 24	lncRNA_lnc-SEC22C-19:1_RF1	chr3	40699093	40699167	-	No match in SNP-DB	map to known protein with 1 aa mismatch	ENSP00000355228.5|ENST00000361427.5|ENSG00000198830.10|OTTHUMG00000003555.3|OTTHUMT00000009901.1|RP3-476K8.5-001|HMGN2|90	96	25	7	GKKGKA	GKADAGKEGNNPAENGDAKTDQAQK	AQKAEG	25	1	0	unique location	chr3_40699092_40699167_-	intergenic	HMGN2P24	1	0.9945	NA	NA	NA	NA	NA	NA	no
brain	GKADAGEEGNNPAENGDAKTDQAQK	GKADAGEEGNNPAENGDAKTDQAQK	lncRNA_lnc-SEC22C-19:1	HMGN2P24	high mobility group nucleosomal binding domain 2 pseudogene 24	lncRNA_lnc-SEC22C-19:1_RF1	chr3	40699093	40699167	-	No match in SNP-DB	map to known protein with 1 aa mismatch	ENSP00000355228.5|ENST00000361427.5|ENSG00000198830.10|OTTHUMG00000003555.3|OTTHUMT00000009901.1|RP3-476K8.5-001|HMGN2|90	96	25	7	GKKGKA	GKADAGKEGNNPAENGDAKTDQAQK	AQKAEG	25	1	0	unique location	chr3_40699092_40699167_-	intergenic	HMGN2P24	1	0.9945	NA	NA	NA	NA	NA	NA	no
colon	GKADAGEEGNNPAENGDAKTDQAQK	GKADAGEEGNNPAENGDAKTDQAQK	lncRNA_lnc-SEC22C-19:1	HMGN2P24	high mobility group nucleosomal binding domain 2 pseudogene 24	lncRNA_lnc-SEC22C-19:1_RF1	chr3	40699093	40699167	-	No match in SNP-DB	map to known protein with 1 aa mismatch	ENSP00000355228.5|ENST00000361427.5|ENSG00000198830.10|OTTHUMG00000003555.3|OTTHUMT00000009901.1|RP3-476K8.5-001|HMGN2|90	96	25	7	GKKGKA	GKADAGKEGNNPAENGDAKTDQAQK	AQKAEG	25	1	0	unique location	chr3_40699092_40699167_-	intergenic	HMGN2P24	1	0.9945	NA	NA	NA	NA	NA	NA	no
endometrium	GKADAGEEGNNPAENGDAKTDQAQK	GKADAGEEGNNPAENGDAKTDQAQK	lncRNA_lnc-SEC22C-19:1	HMGN2P24	high mobility group nucleosomal binding domain 2 pseudogene 24	lncRNA_lnc-SEC22C-19:1_RF1	chr3	40699093	40699167	-	No match in SNP-DB	map to known protein with 1 aa mismatch	ENSP00000355228.5|ENST00000361427.5|ENSG00000198830.10|OTTHUMG00000003555.3|OTTHUMT00000009901.1|RP3-476K8.5-001|HMGN2|90	96	25	7	GKKGKA	GKADAGKEGNNPAENGDAKTDQAQK	AQKAEG	25	1	0	unique location	chr3_40699092_40699167_-	intergenic	HMGN2P24	1	0.9945	NA	NA	NA	NA	NA	NA	no
fallopian	GKADAGEEGNNPAENGDAKTDQAQK	GKADAGEEGNNPAENGDAKTDQAQK	lncRNA_lnc-SEC22C-19:1	HMGN2P24	high mobility group nucleosomal binding domain 2 pseudogene 24	lncRNA_lnc-SEC22C-19:1_RF1	chr3	40699093	40699167	-	No match in SNP-DB	map to known protein with 1 aa mismatch	ENSP00000355228.5|ENST00000361427.5|ENSG00000198830.10|OTTHUMG00000003555.3|OTTHUMT00000009901.1|RP3-476K8.5-001|HMGN2|90	96	25	7	GKKGKA	GKADAGKEGNNPAENGDAKTDQAQK	AQKAEG	25	1	0	unique location	chr3_40699092_40699167_-	intergenic	HMGN2P24	1	0.9945	NA	NA	NA	NA	NA	NA	no
kidney	GKADAGEEGNNPAENGDAKTDQAQK	GKADAGEEGNNPAENGDAKTDQAQK	lncRNA_lnc-SEC22C-19:1	HMGN2P24	high mobility group nucleosomal binding domain 2 pseudogene 24	lncRNA_lnc-SEC22C-19:1_RF1	chr3	40699093	40699167	-	No match in SNP-DB	map to known protein with 1 aa mismatch	ENSP00000355228.5|ENST00000361427.5|ENSG00000198830.10|OTTHUMG00000003555.3|OTTHUMT00000009901.1|RP3-476K8.5-001|HMGN2|90	96	25	7	GKKGKA	GKADAGKEGNNPAENGDAKTDQAQK	AQKAEG	25	1	0	unique location	chr3_40699092_40699167_-	intergenic	HMGN2P24	1	0.9945	NA	NA	NA	NA	NA	NA	no
lung	GKADAGEEGNNPAENGDAKTDQAQK	GKADAGEEGNNPAENGDAKTDQAQK	lncRNA_lnc-SEC22C-19:1	HMGN2P24	high mobility group nucleosomal binding domain 2 pseudogene 24	lncRNA_lnc-SEC22C-19:1_RF1	chr3	40699093	40699167	-	No match in SNP-DB	map to known protein with 1 aa mismatch	ENSP00000355228.5|ENST00000361427.5|ENSG00000198830.10|OTTHUMG00000003555.3|OTTHUMT00000009901.1|RP3-476K8.5-001|HMGN2|90	96	25	7	GKKGKA	GKADAGKEGNNPAENGDAKTDQAQK	AQKAEG	25	1	0	unique location	chr3_40699092_40699167_-	intergenic	HMGN2P24	1	0.9945	NA	NA	NA	NA	NA	NA	no
rectum	GKADAGEEGNNPAENGDAKTDQAQK	GKADAGEEGNNPAENGDAKTDQAQK	lncRNA_lnc-SEC22C-19:1	HMGN2P24	high mobility group nucleosomal binding domain 2 pseudogene 24	lncRNA_lnc-SEC22C-19:1_RF1	chr3	40699093	40699167	-	No match in SNP-DB	map to known protein with 1 aa mismatch	ENSP00000355228.5|ENST00000361427.5|ENSG00000198830.10|OTTHUMG00000003555.3|OTTHUMT00000009901.1|RP3-476K8.5-001|HMGN2|90	96	25	7	GKKGKA	GKADAGKEGNNPAENGDAKTDQAQK	AQKAEG	25	1	0	unique location	chr3_40699092_40699167_-	intergenic	HMGN2P24	1	0.9945	NA	NA	NA	NA	NA	NA	no
small_intestine	GKADAGEEGNNPAENGDAKTDQAQK	GKADAGEEGNNPAENGDAKTDQAQK	lncRNA_lnc-SEC22C-19:1	HMGN2P24	high mobility group nucleosomal binding domain 2 pseudogene 24	lncRNA_lnc-SEC22C-19:1_RF1	chr3	40699093	40699167	-	No match in SNP-DB	map to known protein with 1 aa mismatch	ENSP00000355228.5|ENST00000361427.5|ENSG00000198830.10|OTTHUMG00000003555.3|OTTHUMT00000009901.1|RP3-476K8.5-001|HMGN2|90	96	25	7	GKKGKA	GKADAGKEGNNPAENGDAKTDQAQK	AQKAEG	25	1	0	unique location	chr3_40699092_40699167_-	intergenic	HMGN2P24	1	0.9945	NA	NA	NA	NA	NA	NA	no
spleen	GKADAGEEGNNPAENGDAKTDQAQK	GKADAGEEGNNPAENGDAKTDQAQK	lncRNA_lnc-SEC22C-19:1	HMGN2P24	high mobility group nucleosomal binding domain 2 pseudogene 24	lncRNA_lnc-SEC22C-19:1_RF1	chr3	40699093	40699167	-	No match in SNP-DB	map to known protein with 1 aa mismatch	ENSP00000355228.5|ENST00000361427.5|ENSG00000198830.10|OTTHUMG00000003555.3|OTTHUMT00000009901.1|RP3-476K8.5-001|HMGN2|90	96	25	7	GKKGKA	GKADAGKEGNNPAENGDAKTDQAQK	AQKAEG	25	1	0	unique location	chr3_40699092_40699167_-	intergenic	HMGN2P24	1	0.9945	NA	NA	NA	NA	NA	NA	no
thyroid	GKADAGEEGNNPAENGDAKTDQAQK	GKADAGEEGNNPAENGDAKTDQAQK	lncRNA_lnc-SEC22C-19:1	HMGN2P24	high mobility group nucleosomal binding domain 2 pseudogene 24	lncRNA_lnc-SEC22C-19:1_RF1	chr3	40699093	40699167	-	No match in SNP-DB	map to known protein with 1 aa mismatch	ENSP00000355228.5|ENST00000361427.5|ENSG00000198830.10|OTTHUMG00000003555.3|OTTHUMT00000009901.1|RP3-476K8.5-001|HMGN2|90	96	25	7	GKKGKA	GKADAGKEGNNPAENGDAKTDQAQK	AQKAEG	25	1	0	unique location	chr3_40699092_40699167_-	intergenic	HMGN2P24	1	0.9945	NA	NA	NA	NA	NA	NA	no
placenta	DNYVPKVSALDQEIIEVDPDTK	DNYVPKVSALDQEIIEVDPDTK	lncRNA_lnc-SFTA2-42:1	RPS17	ribosomal protein S17 [Source:HGNC Symbol;Acc:HGNC:10397]	lncRNA_lnc-SFTA2-42:1_RF2	chr6	29489370	29489435	-	No match in SNP-DB	map to known protein with 1 aa mismatch	ENSP00000452889.1|ENST00000558397.1|ENSG00000182774.11|OTTHUMG00000147355.6|OTTHUMT00000419042.2|RP13-608F4.3-009|RPS17|191	95.455	22	6	ERRDNY	DNYVPEVSALDQEIIEVDPDTK	DTKEML	22	1	0	multiple locations	chr6_29489369_29489435_-;chr6_GL000250v2_alt_755031_755097_-;chr6_GL000251v2_alt_975821_975887_-;chr6_GL000252v2_alt_754892_754958_-;chr6_GL000253v2_alt_754495_754561_-;chr6_GL000254v2_alt_754743_754809_-;chr6_GL000255v2_alt_754836_754902_-;chr6_GL000256v2_alt_798380_798446_-	intergenic	\MAS1L(dist=1414),LINC01015(dist=40036)\""	1	0.960215	NA	NA	NA	NA	NA	NA	no
placenta	DNYVPKVSALDQEIIEVDPDTKEMLK	DNYVPKVSALDQEIIEVDPDTKEMLK	lncRNA_lnc-SFTA2-42:1	RPS17	ribosomal protein S17 [Source:HGNC Symbol;Acc:HGNC:10397]	lncRNA_lnc-SFTA2-42:1_RF2	chr6	29489358	29489435	-	No match in SNP-DB	map to known protein with 1 aa mismatch	ENSP00000452889.1|ENST00000558397.1|ENSG00000182774.11|OTTHUMG00000147355.6|OTTHUMT00000419042.2|RP13-608F4.3-009|RPS17|191	96.154	26	6	ERRDNY	DNYVPEVSALDQEIIEVDPDTKEMLK	MLKLLL	26	1	0	multiple locations	chr6_29489357_29489435_-;chr6_GL000250v2_alt_755019_755097_-;chr6_GL000251v2_alt_975809_975887_-;chr6_GL000252v2_alt_754880_754958_-;chr6_GL000253v2_alt_754483_754561_-;chr6_GL000254v2_alt_754731_754809_-;chr6_GL000255v2_alt_754824_754902_-;chr6_GL000256v2_alt_798368_798446_-	intergenic	\MAS1L(dist=1402),LINC01015(dist=40048)\""	1	0.948857	NA	NA	NA	NA	NA	NA	no
stomach	GHGEAVEYLEKEER	GHGEAVEYLEKEER	lncRNA_lnc-SLC12A4-13:4	RNF103	ring finger protein 103 [Source:HGNC Symbol;Acc:HGNC:12859]	lncRNA_lnc-SLC12A4-13:4_RF2	chr16	68645407	68645448	-	No match in SNP-DB	novelpep (map to known protein with more than 2 mismatched aa)	ENSP00000237455.4|ENST00000237455.4|ENSG00000239305.6|OTTHUMG00000153197.4|OTTHUMT00000330041.2|AC015971.1-001|RNF103|685	50	14	NA	TYLGHG	GHGLLIDYFEKKRR	KRRRNN	14	7	0	unique location	No match found by BLAT	exonic-intronic	CDH3;CDH3	1	0.299707	-5.23054	-6.6671	-7.07993	-6.24766	-8.8159	-6.15095	no
stomach	LGEGLSHPASR	LGEGLSHPASR	lncRNA_lnc-SLC12A4-13:4	NLRP12	NLR family pyrin domain containing 12 [Source:HGNC Symbol;Acc:HGNC:22938]	lncRNA_lnc-SLC12A4-13:4_RF2	chr16	68645994	68646026	-	No match in SNP-DB	novelpep (map to known protein with more than 2 mismatched aa)	ENSP00000375653.1|ENST00000391773.5|ENSG00000142405.21|OTTHUMG00000060776.3|OTTHUMT00000134341.1|AC008753.5-002|NLRP12|1062	54.545	11	NA	VLLLCE	LCEGLRHPTCK	TCKLQT	11	5	0	unique location	No match found by BLAT	intronic	CDH3	0.007	0.0005	-6.48788	-7.12778	-7.07791	-6.82428	-7.23894	-6.28244	no
lung	LIGVPESDGENGTK	LIGVPESDGENGTK	lncRNA_lnc-SLC29A4-49:1	lncRNA_lnc-SLC29A4-49:1	sp|Q9UN81|LORF1_HUMAN	lncRNA_lnc-SLC29A4-49:1_RF2	chr7	8353116	8353157	+	No match in SNP-DB	map to known protein with 1 aa mismatch	sp|Q9UN81|LORF1_HUMAN	92.857	14	9	NLRLIG	LIGVPESDVENGTK	GTKLEN	14	1	0	unique location	No match found by BLAT	intergenic	LOC100505938(dist=9835),NXPH1(dist=80839)	0.276	0.247561	NA	NA	NA	NA	NA	NA	no
lung	LIGVPESDGENGTKLENTLQDIIQENFPNLAR	LIGVPESDGENGTKLENTLQDIIQENFPNLAR	lncRNA_lnc-SLC29A4-49:1	lncRNA_lnc-SLC29A4-49:1	sp|Q9UN81|LORF1_HUMAN	lncRNA_lnc-SLC29A4-49:1_RF2	chr7	8353116	8353211	+	No match in SNP-DB	map to known protein with 1 aa mismatch	sp|Q9UN81|LORF1_HUMAN	96.875	32	9	NLRLIG	LIGVPESDVENGTKLENTLQDIIQENFPNLAR	LARQAN	32	1	0	multiple locations	chr1_25507963_25508059_+;chr1_30494913_30495009_+;chr1_30439476_30439572_+;chr1_37208927_37209023_+;chr1_40366221_40366317_+;chr1_42060751_42060847_+;chr1_45286068_45286164_+;chr1_46847675_46847771_+;chr1_49283888_49283984_+;chr1_56091029_56091125_+;chr1_60491502_60491598_+;chr1_66482306_66482402_+;chr1_71216685_71216781_+;chr1_75383575_75383671_+;chr1_75679131_75679227_+;chr1_82251425_82251521_+…	intergenic	LOC100505938(dist=9835),NXPH1(dist=80839)	0.276	0.237168	NA	NA	NA	NA	NA	NA	no
lung	QANVQIQEIQR	QANVQIQEIQR	lncRNA_lnc-SLC29A4-49:1	lncRNA_lnc-SLC29A4-49:1	sp|Q9UN81|LORF1_HUMAN	lncRNA_lnc-SLC29A4-49:1_RF2	chr7	8353212	8353244	+	No match in SNP-DB	match to known protein	sp|Q9UN81|LORF1_HUMAN	100	11	NA	LARQAN	QANVQIQEIQR	IQRTPQ	11	0	0	unique location	No match found by BLAT	intergenic	LOC100505938(dist=9931),NXPH1(dist=80743)	0.377	0.279938	NA	NA	NA	NA	NA	NA	no
fat_adipose	ATPLVTLFPPSSEELQANK	ATPLVTLFPPSSEELQANK	lncRNA_lnc-SLC2A11-29:1	IGLL1	immunoglobulin lambda like polypeptide 1 [Source:HGNC Symbol;Acc:HGNC:5870]	lncRNA_lnc-SLC2A11-29:1_RF1	chr22	22915635	22915691	+	No match in SNP-DB	map to known protein with 1 aa mismatch	ENSP00000329312.2|ENST00000330377.2|ENSG00000128322.6|OTTHUMG00000150673.2|OTTHUMT00000319569.1|AP000345.3-001|IGLL1|213	94.737	19	4	QPKATP	ATPSVTLFPPSSEELQANK	ANKATL	19	1	0	unique location	chr22_22915634_22915691_+	intergenic	IGLL5(dist=19802),RSPH14(dist=143780)	0.999	0.266304	-7.38411	-8.1167	0.0795893	-7.21702	-8.86061	-8.13434	yes
fat_adipose	GIETTTPSTQSNNNYAASSYLSLTPEQWK	GIETTTPSTQSNNNYAASSYLSLTPEQWK	lncRNA_lnc-SLC2A11-29:1	IGLC3	immunoglobulin lambda constant 3 (Kern-Oz+ marker) [Source:HGNC Symbol;Acc:HGNC:5857]	lncRNA_lnc-SLC2A11-29:1_RF2	chr22	22915765	22915851	+	No match in SNP-DB	novelpep (map to known protein with more than 2 mismatched aa)	ENSP00000374857.2|ENST00000390325.2|ENSG00000211679.2|OTTHUMG00000151217.4|OTTHUMT00000321821.4|SC-9C5.15-001|IGLC3|106	89.655	29	NA	VKAGVE	GVETTTPSKQSNNKYAASSYLSLTPEQWK	QWKSHK	29	3	0	unique location	chr22_22915764_22915851_+	intergenic	IGLL5(dist=19932),RSPH14(dist=143650)	1	0.461291	-4.89901	-7.69984	-7.03594	-8.39314	-7.52762	-6.81728	no
adrenal_gland	DGERPSGIPER	DGERPSGIPER	lncRNA_lnc-SLC2A11-37:1	IGLV3-27	immunoglobulin lambda variable 3-27 [Source:HGNC Symbol;Acc:HGNC:5910]	lncRNA_lnc-SLC2A11-37:1_RF1	chr22	22762438	22762470	+	No match in SNP-DB	map to known protein with 1 aa mismatch	ENSP00000374839.2|ENST00000390304.2|ENSG00000211658.2|OTTHUMG00000151171.2|OTTHUMT00000321641.2|LL22NC03-102D1.13-001|IGLV3-27|113	90.909	11	2	IYKDSE	DSERPSGIPER	PERFSG	11	1	0	unique location	No match found by BLAT	intergenic	GGTLC2(dist=114540),MIR650(dist=60338)	1	0.063813	-3.62681	-8.36141	-8.7265	-9.38041	-7.41097	-3.02191	no
lung	DGERPSGIPER	DGERPSGIPER	lncRNA_lnc-SLC2A11-37:1	IGLV3-27	immunoglobulin lambda variable 3-27 [Source:HGNC Symbol;Acc:HGNC:5910]	lncRNA_lnc-SLC2A11-37:1_RF1	chr22	22762438	22762470	+	No match in SNP-DB	map to known protein with 1 aa mismatch	ENSP00000374839.2|ENST00000390304.2|ENSG00000211658.2|OTTHUMG00000151171.2|OTTHUMT00000321641.2|LL22NC03-102D1.13-001|IGLV3-27|113	90.909	11	2	IYKDSE	DSERPSGIPER	PERFSG	11	1	0	unique location	No match found by BLAT	intergenic	GGTLC2(dist=114540),MIR650(dist=60338)	1	0.063813	-3.62681	-8.36141	-8.7265	-9.38041	-7.41097	-3.02191	no
adrenal_gland	YELTQPPAVSVSPGQTAR	YELTQPPAVSVSPGQTAR	lncRNA_lnc-SLC2A11-37:1	IGLV3-10	immunoglobulin lambda variable 3-10 [Source:HGNC Symbol;Acc:HGNC:5897]	lncRNA_lnc-SLC2A11-37:1_RF1	chr22	22762294	22762347	+	No match in SNP-DB	map to known protein with 1 aa mismatch	ENSP00000374850.3|ENST00000390315.3|ENSG00000211669.3|OTTHUMG00000151237.3|OTTHUMT00000321842.3|LL22NC03-84E4.12-001|IGLV3-10|115	94.444	18	8	EASYEL	YELTQPPSVSVSPGQTAR	TARITC	18	1	0	unique location	chr22_22762293_22762347_+	intergenic	GGTLC2(dist=114396),MIR650(dist=60482)	1	0.169642	-1.64177	-9.06579	-7.84828	-8.5087	-8.73623	-4.61223	no
lung	YELTQPPAVSVSPGQTAR	YELTQPPAVSVSPGQTAR	lncRNA_lnc-SLC2A11-37:1	IGLV3-10	immunoglobulin lambda variable 3-10 [Source:HGNC Symbol;Acc:HGNC:5897]	lncRNA_lnc-SLC2A11-37:1_RF1	chr22	22762294	22762347	+	No match in SNP-DB	map to known protein with 1 aa mismatch	ENSP00000374850.3|ENST00000390315.3|ENSG00000211669.3|OTTHUMG00000151237.3|OTTHUMT00000321842.3|LL22NC03-84E4.12-001|IGLV3-10|115	94.444	18	8	EASYEL	YELTQPPSVSVSPGQTAR	TARITC	18	1	0	unique location	chr22_22762293_22762347_+	intergenic	GGTLC2(dist=114396),MIR650(dist=60482)	1	0.169642	-1.64177	-9.06579	-7.84828	-8.5087	-8.73623	-4.61223	no
esophagus	DIQM+15.995TQPPSSLSASVGDR	DIQMTQPPSSLSASVGDR	lncRNA_lnc-SLC9A4-104:2	IGKV1D-33	immunoglobulin kappa variable 1D-33 [Source:HGNC Symbol;Acc:HGNC:5753]	lncRNA_lnc-SLC9A4-104:2_RF2	chr2	97060129	97060182	+	No match in SNP-DB	map to known protein with 1 aa mismatch	ENSP00000482678.1|ENST00000611734.1|ENSG00000239975.2|OTTHUMG00000151602.2|-|IGKV1D-33-202|IGKV1D-33|108	94.444	18	7	D	DIQMTQSPSSLSASVGDR	GDRVTI	18	1	0	multiple locations	chr2_97060128_97060182_+;chr2_97386081_97386135_+;chr2_97322369_97322423_-	intergenic	FAM178B(dist=73565),FAHD2B(dist=23457)	1	0.337189	NA	NA	NA	NA	NA	NA	no
lung	DIQM+15.995TQPPSSLSASVGDR	DIQMTQPPSSLSASVGDR	lncRNA_lnc-SLC9A4-104:2	IGKV1D-33	immunoglobulin kappa variable 1D-33 [Source:HGNC Symbol;Acc:HGNC:5753]	lncRNA_lnc-SLC9A4-104:2_RF2	chr2	97060129	97060182	+	No match in SNP-DB	map to known protein with 1 aa mismatch	ENSP00000482678.1|ENST00000611734.1|ENSG00000239975.2|OTTHUMG00000151602.2|-|IGKV1D-33-202|IGKV1D-33|108	94.444	18	7	D	DIQMTQSPSSLSASVGDR	GDRVTI	18	1	0	multiple locations	chr2_97060128_97060182_+;chr2_97386081_97386135_+;chr2_97322369_97322423_-	intergenic	FAM178B(dist=73565),FAHD2B(dist=23457)	1	0.337189	NA	NA	NA	NA	NA	NA	no
esophagus	VTVSC+57.021QASQSIYNYLNWYQQKPGK	VTVSCQASQSIYNYLNWYQQKPGK	lncRNA_lnc-SLC9A4-104:2	IGKV1D-33	immunoglobulin kappa variable 1D-33 [Source:HGNC Symbol;Acc:HGNC:5753]	lncRNA_lnc-SLC9A4-104:1_RF1	chr2	97060183	97060254	+	No match in SNP-DB	novelpep (map to known protein with more than 2 mismatched aa)	ENSP00000482678.1|ENST00000611734.1|ENSG00000239975.2|OTTHUMG00000151602.2|-|IGKV1D-33-202|IGKV1D-33|108	83.333	24	NA	GDRVTI	VTITCQASQDISNYLNWYQQKPGK	PGKAPK	24	4	0	unique location	chr2_97060182_97060254_+	intergenic	FAM178B(dist=73619),FAHD2B(dist=23403)	1	0.362042	NA	NA	NA	NA	NA	NA	no
lung	VTVSC+57.021QASQSIYNYLNWYQQKPGK	VTVSCQASQSIYNYLNWYQQKPGK	lncRNA_lnc-SLC9A4-104:2	IGKV1D-33	immunoglobulin kappa variable 1D-33 [Source:HGNC Symbol;Acc:HGNC:5753]	lncRNA_lnc-SLC9A4-104:1_RF1	chr2	97060183	97060254	+	No match in SNP-DB	novelpep (map to known protein with more than 2 mismatched aa)	ENSP00000482678.1|ENST00000611734.1|ENSG00000239975.2|OTTHUMG00000151602.2|-|IGKV1D-33-202|IGKV1D-33|108	83.333	24	NA	GDRVTI	VTITCQASQDISNYLNWYQQKPGK	PGKAPK	24	4	0	unique location	chr2_97060182_97060254_+	intergenic	FAM178B(dist=73619),FAHD2B(dist=23403)	1	0.362042	NA	NA	NA	NA	NA	NA	no
lung	DILLTQTPLSLSITPGEPASISC+57.021R	DILLTQTPLSLSITPGEPASISCR	lncRNA_lnc-SLC9A4-106:1	IGKV2-40	immunoglobulin kappa variable 2-40 [Source:HGNC Symbol;Acc:HGNC:5789]	lncRNA_lnc-SLC9A4-106:1_RF1	chr2	97046588	97046659	+	No match in SNP-DB	novelpep (map to known protein with more than 2 mismatched aa)	ENSP00000480029.1|ENST00000620613.1|ENSG00000273962.1|OTTHUMG00000188265.3|OTTHUMT00000476797.3|CH17-436P12.1-001|IGKV2-40|105	83.333	24	NA	SSEDIV	DIVMTQTPLSLPVTPGEPASISCR	SCRSSQ	24	4	0	multiple locations	chr2_97046587_97046659_+;chr2_97372531_97372603_+;chr2_97335902_97335974_-	intergenic	FAM178B(dist=60024),FAHD2B(dist=36998)	1	0.424282	NA	NA	NA	NA	NA	NA	no
lung	FSGSGSGIDFTLK	FSGSGSGIDFTLK	lncRNA_lnc-SLC9A4-106:1	lncRNA_lnc-SLC9A4-106:1	lncRNA_lnc-SLC9A4-106:1	lncRNA_lnc-SLC9A4-106:1_RF1	chr2	97046786	97046824	+	No match in SNP-DB	map to known protein with 1 aa mismatch	sp|P01614|KVD40_HUMAN	92.308	13	8	PDRFSG	FSGSGSGTDFTLK	TLKISR	13	1	0	unique location	No match found by BLAT	intergenic	FAM178B(dist=60222),FAHD2B(dist=36800)	1	0.856368	NA	NA	NA	NA	NA	NA	no
fat_adipose	LLIYAASSLQSGIPSR	LLIYAASSLQSGIPSR	lncRNA_lnc-SLC9A4-157:1	IGKV1D-12	immunoglobulin kappa variable 1D-12 [Source:HGNC Symbol;Acc:HGNC:5746]	lncRNA_lnc-SLC9A4-157:1_RF2	chr2	91818097	91818144	+	No match in SNP-DB	map to known protein with 1 aa mismatch	ENSP00000482464.1|ENST00000377032.5|ENSG00000278857.1|OTTHUMG00000188272.2|OTTHUMT00000476804.2|CH17-132F21.3-001|IGKV1D-12|117	93.75	16	13	APKLLI	LLIYAASSLQSGVPSR	PSRFSG	16	1	0	multiple locations	chr1_144085946_144085994_+;chr10_42185639_42185687_+;chr10_KI270824v1_alt_83493_83541_+;chr1_KI270712v1_random_39350_39398_+;chr2_91818096_91818144_+;chr2_KI270772v1_alt_87005_87053_+;chr9_65771282_65771330_+;chr1_144874713_144874761_-;chr14_KI270725v1_random_86114_86162_-;chr2_94265155_94265203_-;chr2_92034625_92034673_-;chr2_90315469_90315517_-;chr22_10685790_10685838_-;chr9_64765157_64765205_-…	intergenic	GGT8P(dist=35970),ACTR3BP2(dist=123036)	1	0.280851	NA	NA	NA	NA	NA	NA	no
salivary_gland	LLIYAASSLQSGIPSR	LLIYAASSLQSGIPSR	lncRNA_lnc-SLC9A4-157:1	IGKV1D-12	immunoglobulin kappa variable 1D-12 [Source:HGNC Symbol;Acc:HGNC:5746]	lncRNA_lnc-SLC9A4-157:1_RF2	chr2	91818097	91818144	+	No match in SNP-DB	map to known protein with 1 aa mismatch	ENSP00000482464.1|ENST00000377032.5|ENSG00000278857.1|OTTHUMG00000188272.2|OTTHUMT00000476804.2|CH17-132F21.3-001|IGKV1D-12|117	93.75	16	13	APKLLI	LLIYAASSLQSGVPSR	PSRFSG	16	1	0	multiple locations	chr1_144085946_144085994_+;chr10_42185639_42185687_+;chr10_KI270824v1_alt_83493_83541_+;chr1_KI270712v1_random_39350_39398_+;chr2_91818096_91818144_+;chr2_KI270772v1_alt_87005_87053_+;chr9_65771282_65771330_+;chr1_144874713_144874761_-;chr14_KI270725v1_random_86114_86162_-;chr2_94265155_94265203_-;chr2_92034625_92034673_-;chr2_90315469_90315517_-;chr22_10685790_10685838_-;chr9_64765157_64765205_-…	intergenic	GGT8P(dist=35970),ACTR3BP2(dist=123036)	1	0.280851	NA	NA	NA	NA	NA	NA	no
fat_adipose	TPKLLIYAASSLQSGIPSR	TPKLLIYAASSLQSGIPSR	lncRNA_lnc-SLC9A4-157:1	IGKV1D-12	immunoglobulin kappa variable 1D-12 [Source:HGNC Symbol;Acc:HGNC:5746]	lncRNA_lnc-SLC9A4-157:1_RF2	chr2	91818088	91818144	+	No match in SNP-DB	novelpep (map to known protein with more than 2 mismatched aa)	ENSP00000482464.1|ENST00000377032.5|ENSG00000278857.1|OTTHUMG00000188272.2|OTTHUMT00000476804.2|CH17-132F21.3-001|IGKV1D-12|117	94.444	19	NA	GKAPKL	PKLLIYAASSLQSGVPSR	PSRFSG	18	1	0	multiple locations	chr1_144085937_144085994_+;chr10_42185630_42185687_+;chr10_KI270824v1_alt_83484_83541_+;chr1_KI270712v1_random_39341_39398_+;chr2_91818087_91818144_+;chr2_KI270772v1_alt_86996_87053_+;chr9_65771273_65771330_+;chr1_144874713_144874770_-;chr14_KI270725v1_random_86114_86171_-;chr2_94265155_94265212_-;chr2_92034625_92034682_-;chr2_90315469_90315526_-;chr22_10685790_10685847_-;chr9_64765157_64765214_-…	intergenic	GGT8P(dist=35961),ACTR3BP2(dist=123045)	1	0.393839	NA	NA	NA	NA	NA	NA	no
salivary_gland	TPKLLIYAASSLQSGIPSR	TPKLLIYAASSLQSGIPSR	lncRNA_lnc-SLC9A4-157:1	IGKV1D-12	immunoglobulin kappa variable 1D-12 [Source:HGNC Symbol;Acc:HGNC:5746]	lncRNA_lnc-SLC9A4-157:1_RF2	chr2	91818088	91818144	+	No match in SNP-DB	novelpep (map to known protein with more than 2 mismatched aa)	ENSP00000482464.1|ENST00000377032.5|ENSG00000278857.1|OTTHUMG00000188272.2|OTTHUMT00000476804.2|CH17-132F21.3-001|IGKV1D-12|117	94.444	19	NA	GKAPKL	PKLLIYAASSLQSGVPSR	PSRFSG	18	1	0	multiple locations	chr1_144085937_144085994_+;chr10_42185630_42185687_+;chr10_KI270824v1_alt_83484_83541_+;chr1_KI270712v1_random_39341_39398_+;chr2_91818087_91818144_+;chr2_KI270772v1_alt_86996_87053_+;chr9_65771273_65771330_+;chr1_144874713_144874770_-;chr14_KI270725v1_random_86114_86171_-;chr2_94265155_94265212_-;chr2_92034625_92034682_-;chr2_90315469_90315526_-;chr22_10685790_10685847_-;chr9_64765157_64765214_-…	intergenic	GGT8P(dist=35961),ACTR3BP2(dist=123045)	1	0.393839	NA	NA	NA	NA	NA	NA	no
lung	AASDEKDSVSNIATEIK	AASDEKDSVSNIATEIK	lncRNA_lnc-SLC9A4-190:4	ANKRD36B	ankyrin repeat domain 36B [Source:HGNC Symbol;Acc:HGNC:29333]	lncRNA_lnc-SLC9A4-190:4_RF2	chr2	88782853	88782903	+	No match in SNP-DB	novelpep (map to known protein with more than 2 mismatched aa)	ENSP00000481149.1|ENST00000258459.11|ENSG00000196912.12|OTTHUMG00000130547.9|-|ANKRD36B-201|ANKRD36B|1353	69.231	17	NA	GLKATR	ATRDEKDSLLNIA	NIARGK	13	4	0	multiple locations	chr2_88784720_88784771_+;chr2_88782852_88782903_+	ncRNA_exonic	ANKRD36BP2	0.392	0.11056	-6.96248	-6.62384	-6.86474	-6.20916	-6.32974	-6.9924	no
small_intestine	AASDEKDSVSNIATEIK	AASDEKDSVSNIATEIK	lncRNA_lnc-SLC9A4-190:4	ANKRD36B	ankyrin repeat domain 36B [Source:HGNC Symbol;Acc:HGNC:29333]	lncRNA_lnc-SLC9A4-190:4_RF2	chr2	88782853	88782903	+	No match in SNP-DB	novelpep (map to known protein with more than 2 mismatched aa)	ENSP00000481149.1|ENST00000258459.11|ENSG00000196912.12|OTTHUMG00000130547.9|-|ANKRD36B-201|ANKRD36B|1353	69.231	17	NA	GLKATR	ATRDEKDSLLNIA	NIARGK	13	4	0	multiple locations	chr2_88784720_88784771_+;chr2_88782852_88782903_+	ncRNA_exonic	ANKRD36BP2	0.392	0.11056	-6.96248	-6.62384	-6.86474	-6.20916	-6.32974	-6.9924	no
lung	AASDEKDSVSNIATEIKDGQQSGR	AASDEKDSVSNIATEIKDGQQSGR	lncRNA_lnc-SLC9A4-190:4	lncRNA_lnc-SLC9A4-190:4	lncRNA_lnc-SLC9A4-190:4	lncRNA_lnc-SLC9A4-190:4_RF2	chr2	88784721	88784792	+	No match in SNP-DB	novelpep (map to known protein with more than 2 mismatched aa)	sp|Q8N2N9-2|AN36B_HUMAN	52.632	24	NA	IFKKKV	KKVSLLNIATRIMGGGKSG	KSGTVS	19	9	0	unique location	chr2_88784720_88784792_+	ncRNA_exonic	ANKRD36BP2	0.881	0.052563	-7.21528	-7.55283	-6.62141	-6.75987	-6.64162	-6.82323	no
small_intestine	AASDEKDSVSNIATEIKDGQQSGR	AASDEKDSVSNIATEIKDGQQSGR	lncRNA_lnc-SLC9A4-190:4	lncRNA_lnc-SLC9A4-190:4	lncRNA_lnc-SLC9A4-190:4	lncRNA_lnc-SLC9A4-190:4_RF2	chr2	88784721	88784792	+	No match in SNP-DB	novelpep (map to known protein with more than 2 mismatched aa)	sp|Q8N2N9-2|AN36B_HUMAN	52.632	24	NA	IFKKKV	KKVSLLNIATRIMGGGKSG	KSGTVS	19	9	0	unique location	chr2_88784720_88784792_+	ncRNA_exonic	ANKRD36BP2	0.881	0.052563	-7.21528	-7.55283	-6.62141	-6.75987	-6.64162	-6.82323	no
fat_adipose	ASQSFTNQLAWYQQK	ASQSFTNQLAWYQQK	lncRNA_lnc-SLC9A4-97:1	NA	NA	lncRNA_lnc-SLC9A4-97:1_RF1	chr2	97355131	97355175	+	No match in SNP-DB	novelpep (map to known protein with more than 2 mismatched aa)	ENSP00000486977.1	73.333	15	NA	TCRASQ	ASQGISNSLAWYQQK	QQKPGK	15	4	0	unique location	chr2_97355130_97355175_+	intergenic	LOC100506076(dist=63253),LOC100506076(dist=60936)	1	0.309886	NA	NA	NA	NA	NA	NA	no
fat_adipose	ASQSFTNQLAWYQQKPGK	ASQSFTNQLAWYQQKPGK	lncRNA_lnc-SLC9A4-97:1	NA	NA	lncRNA_lnc-SLC9A4-97:1_RF1	chr2	97355131	97355184	+	No match in SNP-DB	novelpep (map to known protein with more than 2 mismatched aa)	ENSP00000486977.1	77.778	18	NA	TCRASQ	ASQGISNSLAWYQQKPGK	PGKAPK	18	4	0	unique location	chr2_97355130_97355184_+	intergenic	LOC100506076(dist=63253),LOC100506076(dist=60936)	1	0.402245	NA	NA	NA	NA	NA	NA	no
lung	ASQSFTNQLAWYQQKPGK	ASQSFTNQLAWYQQKPGK	lncRNA_lnc-SLC9A4-97:1	NA	NA	lncRNA_lnc-SLC9A4-97:1_RF1	chr2	97355131	97355184	+	No match in SNP-DB	novelpep (map to known protein with more than 2 mismatched aa)	ENSP00000486977.1	77.778	18	NA	TCRASQ	ASQGISNSLAWYQQKPGK	PGKAPK	18	4	0	unique location	chr2_97355130_97355184_+	intergenic	LOC100506076(dist=63253),LOC100506076(dist=60936)	1	0.402245	NA	NA	NA	NA	NA	NA	no
small_intestine	ASQSFTNQLAWYQQKPGK	ASQSFTNQLAWYQQKPGK	lncRNA_lnc-SLC9A4-97:1	NA	NA	lncRNA_lnc-SLC9A4-97:1_RF1	chr2	97355131	97355184	+	No match in SNP-DB	novelpep (map to known protein with more than 2 mismatched aa)	ENSP00000486977.1	77.778	18	NA	TCRASQ	ASQGISNSLAWYQQKPGK	PGKAPK	18	4	0	unique location	chr2_97355130_97355184_+	intergenic	LOC100506076(dist=63253),LOC100506076(dist=60936)	1	0.402245	NA	NA	NA	NA	NA	NA	no
lung	ASQSFTNQLAWYQQKPGKAPK	ASQSFTNQLAWYQQKPGKAPK	lncRNA_lnc-SLC9A4-97:1	NA	NA	lncRNA_lnc-SLC9A4-97:1_RF1	chr2	97355131	97355193	+	No match in SNP-DB	novelpep (map to known protein with more than 2 mismatched aa)	ENSP00000486977.1	80.952	21	NA	TCRASQ	ASQGISNSLAWYQQKPGKAPK	APKLLL	21	4	0	unique location	chr2_97355130_97355193_+	intergenic	LOC100506076(dist=63253),LOC100506076(dist=60936)	1	0.438323	NA	NA	NA	NA	NA	NA	no
small_intestine	ASQSFTNQLAWYQQKPGKAPK	ASQSFTNQLAWYQQKPGKAPK	lncRNA_lnc-SLC9A4-97:1	NA	NA	lncRNA_lnc-SLC9A4-97:1_RF1	chr2	97355131	97355193	+	No match in SNP-DB	novelpep (map to known protein with more than 2 mismatched aa)	ENSP00000486977.1	80.952	21	NA	TCRASQ	ASQGISNSLAWYQQKPGKAPK	APKLLL	21	4	0	unique location	chr2_97355130_97355193_+	intergenic	LOC100506076(dist=63253),LOC100506076(dist=60936)	1	0.438323	NA	NA	NA	NA	NA	NA	no
pancreas	AVGTLVTEAGGDEEK	AVGTLVTEAGGDEEK	lncRNA_lnc-TEX13C-67:2	RHOXF1P3	Rhox homeobox family member 1 pseudogene 3	lncRNA_lnc-TEX13C-67:2_RF2	chrX	119991375	119991419	+	No match in SNP-DB	novelpep (map to known protein with more than 2 mismatched aa)	ENSP00000415056.2|ENST00000458580.6|ENSG00000178997.11|OTTHUMG00000130232.4|OTTHUMT00000418943.1|AC022408.1-002|EXD1|572	72.727	15	NA	PKKLVT	LVTETAGKEEK	EEKVKG	11	3	0	unique location	chrX_119991374_119991419_+	intergenic	NKAP(dist=47603),RHOXF1P1(dist=19342)	0.001	0.000205	-6.32514	-8.26618	-6.3427	-8.24411	-5.6185	-6.29389	no
pancreas	AVGTLVTEAGGDEEKK	AVGTLVTEAGGDEEKK	lncRNA_lnc-TEX13C-67:2	RHOXF1P3	Rhox homeobox family member 1 pseudogene 3	lncRNA_lnc-TEX13C-67:2_RF2	chrX	119991375	119991422	+	No match in SNP-DB	novelpep (map to known protein with more than 2 mismatched aa)	ENSP00000472348.1|ENST00000596162.1|ENSG00000095059.15|OTTHUMG00000182618.2|OTTHUMT00000462722.2|CTD-2192J16.25-017|DHPS|182	69.231	16	NA	HNMVDV	VDVLVTTAGGVEE	VEEDLI	13	4	0	unique location	chrX_119991374_119991422_+	intergenic	NKAP(dist=47603),RHOXF1P1(dist=19342)	0.001	0.000213	-6.24438	-8.28311	-6.35204	-8.18845	-5.75466	-6.43079	no
pancreas	GGGDQEPSQQQPEASSPGLLR	GGGDQEPSQQQPEASSPGLLR	lncRNA_lnc-TEX13C-67:2	RHOXF1P3	Rhox homeobox family member 1 pseudogene 3	lncRNA_lnc-TEX13C-67:2_RF2	chrX	119991519	119991581	+	No match in SNP-DB	novelpep (map to known protein with more than 2 mismatched aa)	ENSP00000420194.1|ENST00000498619.4|ENSG00000036828.16|OTTHUMG00000159491.5|OTTHUMT00000355762.3|RP11-79M2.1-002|CASR|1088	52.632	21	NA	GPVGGD	GGDQRPEVEDPEELSPALV	ALVVSS	19	9	0	unique location	chrX_119991518_119991581_+	intergenic	NKAP(dist=47747),RHOXF1P1(dist=19198)	0.124	0.017468	-4.69302	-7.2056	-7.38642	-5.80031	-6.58585	-6.60347	no
testis	AVGTLVTEAGGDEEK	AVGTLVTEAGGDEEK	lncRNA_lnc-TEX13C-67:2;lncRNA_lnc-TEX13C-67:3	RHOXF1P3	Rhox homeobox family member 1 pseudogene 3	lncRNA_lnc-TEX13C-67:2_RF2	chrX	119991375	119991419	+	No match in SNP-DB	novelpep (map to known protein with more than 2 mismatched aa)	ENSP00000415056.2|ENST00000458580.6|ENSG00000178997.11|OTTHUMG00000130232.4|OTTHUMT00000418943.1|AC022408.1-002|EXD1|572	72.727	15	NA	PKKLVT	LVTETAGKEEK	EEKVKG	11	3	0	unique location	chrX_119991374_119991419_+	intergenic	NKAP(dist=47603),RHOXF1P1(dist=19342)	0.001	0.000205	-6.32514	-8.26618	-6.3427	-8.24411	-5.6185	-6.29389	no
testis	SGHEDTGNPGLGFLFHELQEGDNAK	SGHEDTGNPGLGFLFHELQEGDNAK	lncRNA_lnc-TEX13C-67:2;lncRNA_lnc-TEX13C-67:3	RHOXF1P3	Rhox homeobox family member 1 pseudogene 3	lncRNA_lnc-TEX13C-67:3_RF1	chrX	119991069	119991374	+	No match in SNP-DB	novelpep (map to known protein with more than 2 mismatched aa)	ENSP00000363110.1|ENST00000373998.5|ENSG00000147130.14|OTTHUMG00000021799.1|OTTHUMT00000057153.1|AL590762.12-001|ZMYM3|1358	50	25	NA	AYIYTK	YTKTGSPGPELLFHEGQQ	GQQKRF	18	9	0	unique location	No match found by BLAT	intergenic	NKAP(dist=47297),RHOXF1P1(dist=19648)	0.43	0.028355	-7.79781	-7.24072	-6.70469	-7.28537	-6.30096	-6.85976	no
colon	ADAGEEGNNPAENGVAKTDQAQK	ADAGEEGNNPAENGVAKTDQAQK	lncRNA_lnc-TFDP2-8:2	HMGN2P25	high mobility group nucleosomal binding domain 2 pseudogene 25	lncRNA_lnc-TFDP2-8:2_RF1	chr3	141865034	141865102	-	No match in SNP-DB	novelpep (map to known protein with more than 2 mismatched aa)	ENSP00000355228.5|ENST00000361427.5|ENSG00000198830.10|OTTHUMG00000003555.3|OTTHUMT00000009901.1|RP3-476K8.5-001|HMGN2|90	91.304	23	NA	KGKADA	ADAGKEGNNPAENGDAKTDQAQK	AQKAEG	23	2	0	unique location	chr3_141865033_141865102_-	intergenic	HMGN2P25	1	0.999176	NA	NA	NA	NA	NA	NA	no
pituitary	ADAGEEGNNPAENGVAKTDQAQK	ADAGEEGNNPAENGVAKTDQAQK	lncRNA_lnc-TFDP2-8:2	HMGN2P25	high mobility group nucleosomal binding domain 2 pseudogene 25	lncRNA_lnc-TFDP2-8:2_RF1	chr3	141865034	141865102	-	No match in SNP-DB	novelpep (map to known protein with more than 2 mismatched aa)	ENSP00000355228.5|ENST00000361427.5|ENSG00000198830.10|OTTHUMG00000003555.3|OTTHUMT00000009901.1|RP3-476K8.5-001|HMGN2|90	91.304	23	NA	KGKADA	ADAGKEGNNPAENGDAKTDQAQK	AQKAEG	23	2	0	unique location	chr3_141865033_141865102_-	intergenic	HMGN2P25	1	0.999176	NA	NA	NA	NA	NA	NA	no
small_intestine	ADAGEEGNNPAENGVAKTDQAQK	ADAGEEGNNPAENGVAKTDQAQK	lncRNA_lnc-TFDP2-8:2	HMGN2P25	high mobility group nucleosomal binding domain 2 pseudogene 25	lncRNA_lnc-TFDP2-8:2_RF1	chr3	141865034	141865102	-	No match in SNP-DB	novelpep (map to known protein with more than 2 mismatched aa)	ENSP00000355228.5|ENST00000361427.5|ENSG00000198830.10|OTTHUMG00000003555.3|OTTHUMT00000009901.1|RP3-476K8.5-001|HMGN2|90	91.304	23	NA	KGKADA	ADAGKEGNNPAENGDAKTDQAQK	AQKAEG	23	2	0	unique location	chr3_141865033_141865102_-	intergenic	HMGN2P25	1	0.999176	NA	NA	NA	NA	NA	NA	no
colon	GKADAGEEGNNPAENGVAKTDQAQK	GKADAGEEGNNPAENGVAKTDQAQK	lncRNA_lnc-TFDP2-8:2	HMGN2P25	high mobility group nucleosomal binding domain 2 pseudogene 25	lncRNA_lnc-TFDP2-8:2_RF1	chr3	141865034	141865108	-	No match in SNP-DB	novelpep (map to known protein with more than 2 mismatched aa)	ENSP00000355228.5|ENST00000361427.5|ENSG00000198830.10|OTTHUMG00000003555.3|OTTHUMT00000009901.1|RP3-476K8.5-001|HMGN2|90	92	25	NA	GKKGKA	GKADAGKEGNNPAENGDAKTDQAQK	AQKAEG	25	2	0	unique location	chr3_141865033_141865108_-	intergenic	HMGN2P25	1	0.999189	NA	NA	NA	NA	NA	NA	no
pituitary	GKADAGEEGNNPAENGVAKTDQAQK	GKADAGEEGNNPAENGVAKTDQAQK	lncRNA_lnc-TFDP2-8:2	HMGN2P25	high mobility group nucleosomal binding domain 2 pseudogene 25	lncRNA_lnc-TFDP2-8:2_RF1	chr3	141865034	141865108	-	No match in SNP-DB	novelpep (map to known protein with more than 2 mismatched aa)	ENSP00000355228.5|ENST00000361427.5|ENSG00000198830.10|OTTHUMG00000003555.3|OTTHUMT00000009901.1|RP3-476K8.5-001|HMGN2|90	92	25	NA	GKKGKA	GKADAGKEGNNPAENGDAKTDQAQK	AQKAEG	25	2	0	unique location	chr3_141865033_141865108_-	intergenic	HMGN2P25	1	0.999189	NA	NA	NA	NA	NA	NA	no
small_intestine	GKADAGEEGNNPAENGVAKTDQAQK	GKADAGEEGNNPAENGVAKTDQAQK	lncRNA_lnc-TFDP2-8:2	HMGN2P25	high mobility group nucleosomal binding domain 2 pseudogene 25	lncRNA_lnc-TFDP2-8:2_RF1	chr3	141865034	141865108	-	No match in SNP-DB	novelpep (map to known protein with more than 2 mismatched aa)	ENSP00000355228.5|ENST00000361427.5|ENSG00000198830.10|OTTHUMG00000003555.3|OTTHUMT00000009901.1|RP3-476K8.5-001|HMGN2|90	92	25	NA	GKKGKA	GKADAGKEGNNPAENGDAKTDQAQK	AQKAEG	25	2	0	unique location	chr3_141865033_141865108_-	intergenic	HMGN2P25	1	0.999189	NA	NA	NA	NA	NA	NA	no
duodenum	DHSVKLISWYDNEFGYSNR	DHSVKLISWYDNEFGYSNR	lncRNA_lnc-TIPIN-54:1	GAPDHP61	glyceraldehyde-3-phosphate dehydrogenase pseudogene 61	lncRNA_lnc-TIPIN-54:1_RF1	chr15	64528706	64528762	-	No match in SNP-DB	map to known protein with 1 aa mismatch	ENSP00000380065.1|ENST00000396856.5|ENSG00000111640.14|OTTHUMG00000137379.1|OTTHUMT00000268062.1|AC006064.2-004|GAPDH|260	94.737	19	3	ALNDHF	DHFVKLISWYDNEFGYSNR	SNRVVD	19	1	0	unique location	chr15_64528705_64528762_-	intronic	GAPDHP61	1	0.984929	NA	NA	NA	NA	NA	NA	no
liver	DHSVKLISWYDNEFGYSNR	DHSVKLISWYDNEFGYSNR	lncRNA_lnc-TIPIN-54:1	GAPDHP61	glyceraldehyde-3-phosphate dehydrogenase pseudogene 61	lncRNA_lnc-TIPIN-54:1_RF1	chr15	64528706	64528762	-	No match in SNP-DB	map to known protein with 1 aa mismatch	ENSP00000380065.1|ENST00000396856.5|ENSG00000111640.14|OTTHUMG00000137379.1|OTTHUMT00000268062.1|AC006064.2-004|GAPDH|260	94.737	19	3	ALNDHF	DHFVKLISWYDNEFGYSNR	SNRVVD	19	1	0	unique location	chr15_64528705_64528762_-	intronic	GAPDHP61	1	0.984929	NA	NA	NA	NA	NA	NA	no
small_intestine	DHSVKLISWYDNEFGYSNR	DHSVKLISWYDNEFGYSNR	lncRNA_lnc-TIPIN-54:1	GAPDHP61	glyceraldehyde-3-phosphate dehydrogenase pseudogene 61	lncRNA_lnc-TIPIN-54:1_RF1	chr15	64528706	64528762	-	No match in SNP-DB	map to known protein with 1 aa mismatch	ENSP00000380065.1|ENST00000396856.5|ENSG00000111640.14|OTTHUMG00000137379.1|OTTHUMT00000268062.1|AC006064.2-004|GAPDH|260	94.737	19	3	ALNDHF	DHFVKLISWYDNEFGYSNR	SNRVVD	19	1	0	unique location	chr15_64528705_64528762_-	intronic	GAPDHP61	1	0.984929	NA	NA	NA	NA	NA	NA	no
spleen	DHSVKLISWYDNEFGYSNR	DHSVKLISWYDNEFGYSNR	lncRNA_lnc-TIPIN-54:1	GAPDHP61	glyceraldehyde-3-phosphate dehydrogenase pseudogene 61	lncRNA_lnc-TIPIN-54:1_RF1	chr15	64528706	64528762	-	No match in SNP-DB	map to known protein with 1 aa mismatch	ENSP00000380065.1|ENST00000396856.5|ENSG00000111640.14|OTTHUMG00000137379.1|OTTHUMT00000268062.1|AC006064.2-004|GAPDH|260	94.737	19	3	ALNDHF	DHFVKLISWYDNEFGYSNR	SNRVVD	19	1	0	unique location	chr15_64528705_64528762_-	intronic	GAPDHP61	1	0.984929	NA	NA	NA	NA	NA	NA	no
urinary_bladder	DHSVKLISWYDNEFGYSNR	DHSVKLISWYDNEFGYSNR	lncRNA_lnc-TIPIN-54:1	GAPDHP61	glyceraldehyde-3-phosphate dehydrogenase pseudogene 61	lncRNA_lnc-TIPIN-54:1_RF1	chr15	64528706	64528762	-	No match in SNP-DB	map to known protein with 1 aa mismatch	ENSP00000380065.1|ENST00000396856.5|ENSG00000111640.14|OTTHUMG00000137379.1|OTTHUMT00000268062.1|AC006064.2-004|GAPDH|260	94.737	19	3	ALNDHF	DHFVKLISWYDNEFGYSNR	SNRVVD	19	1	0	unique location	chr15_64528705_64528762_-	intronic	GAPDHP61	1	0.984929	NA	NA	NA	NA	NA	NA	no
kidney	IKWGDAGAEYVVEFTGVFTTM+15.995EK	IKWGDAGAEYVVEFTGVFTTMEK	lncRNA_lnc-TIPIN-54:1	GAPDHP61	glyceraldehyde-3-phosphate dehydrogenase pseudogene 61	lncRNA_lnc-TIPIN-54:1_RF3	chr15	64529349	64529417	-	No match in SNP-DB	map to known protein with 1 aa mismatch	ENSP00000380065.1|ENST00000396856.5|ENSG00000111640.14|OTTHUMG00000137379.1|OTTHUMT00000268062.1|AC006064.2-004|GAPDH|260	95.652	23	14	PSKIKW	IKWGDAGAEYVVESTGVFTTMEK	MEKAGA	23	1	0	unique location	chr15_64529348_64529417_-	intronic	GAPDHP61	1	0.957691	NA	NA	NA	NA	NA	NA	no
thyroid	IKWGDAGAEYVVEFTGVFTTMEK	IKWGDAGAEYVVEFTGVFTTMEK	lncRNA_lnc-TIPIN-54:1	GAPDHP61	glyceraldehyde-3-phosphate dehydrogenase pseudogene 61	lncRNA_lnc-TIPIN-54:1_RF3	chr15	64529349	64529417	-	No match in SNP-DB	map to known protein with 1 aa mismatch	ENSP00000380065.1|ENST00000396856.5|ENSG00000111640.14|OTTHUMG00000137379.1|OTTHUMT00000268062.1|AC006064.2-004|GAPDH|260	95.652	23	14	PSKIKW	IKWGDAGAEYVVESTGVFTTMEK	MEKAGA	23	1	0	unique location	chr15_64529348_64529417_-	intronic	GAPDHP61	1	0.957691	NA	NA	NA	NA	NA	NA	no
lung	RVNISVLSVDAPMFVMGVNHEK	RVNISVLSVDAPMFVMGVNHEK	lncRNA_lnc-TIPIN-54:1	GAPDHP61	glyceraldehyde-3-phosphate dehydrogenase pseudogene 61	lncRNA_lnc-TIPIN-54:1_RF3	chr15	64529253	64529318	-	No match in SNP-DB	novelpep (map to known protein with more than 2 mismatched aa)	ENSP00000380065.1|ENST00000396856.5|ENSG00000111640.14|OTTHUMG00000137379.1|OTTHUMT00000268062.1|AC006064.2-004|GAPDH|260	81.818	22	NA	GAKRVI	RVIISAPSADAPMFVMGVNHEK	HEKYDN	22	4	0	unique location	chr15_64529252_64529318_-	intronic	GAPDHP61	1	0.993877	NA	NA	NA	NA	NA	NA	no
brain	VDIVAINDPFIDLNYM+15.995VYM+15.995FLYDSTHGK	VDIVAINDPFIDLNYMVYMFLYDSTHGK	lncRNA_lnc-TIPIN-54:1	GAPDHP61	glyceraldehyde-3-phosphate dehydrogenase pseudogene 61	lncRNA_lnc-TIPIN-54:1_RF2	chr15	64529506	64529589	-	No match in SNP-DB	map to known protein with 1 aa mismatch	ENSP00000380068.1|ENST00000396859.5|ENSG00000111640.14|OTTHUMG00000137379.1|OTTHUMT00000268061.1|AC006064.2-003|GAPDH|335	96.429	28	21	SGKVDI	VDIVAINDPFIDLNYMVYMFQYDSTHGK	HGKFHG	28	1	0	unique location	chr15_64529505_64529589_-	intronic	GAPDHP61	1	0.923735	NA	NA	NA	NA	NA	NA	no
duodenum	VDIVAINDPFIDLNYM+15.995VYM+15.995FLYDSTHGK	VDIVAINDPFIDLNYMVYMFLYDSTHGK	lncRNA_lnc-TIPIN-54:1	GAPDHP61	glyceraldehyde-3-phosphate dehydrogenase pseudogene 61	lncRNA_lnc-TIPIN-54:1_RF2	chr15	64529506	64529589	-	No match in SNP-DB	map to known protein with 1 aa mismatch	ENSP00000380068.1|ENST00000396859.5|ENSG00000111640.14|OTTHUMG00000137379.1|OTTHUMT00000268061.1|AC006064.2-003|GAPDH|335	96.429	28	21	SGKVDI	VDIVAINDPFIDLNYMVYMFQYDSTHGK	HGKFHG	28	1	0	unique location	chr15_64529505_64529589_-	intronic	GAPDHP61	1	0.923735	NA	NA	NA	NA	NA	NA	no
fallopian	VDIVAINDPFIDLNYM+15.995VYM+15.995FLYDSTHGK	VDIVAINDPFIDLNYMVYMFLYDSTHGK	lncRNA_lnc-TIPIN-54:1	GAPDHP61	glyceraldehyde-3-phosphate dehydrogenase pseudogene 61	lncRNA_lnc-TIPIN-54:1_RF2	chr15	64529506	64529589	-	No match in SNP-DB	map to known protein with 1 aa mismatch	ENSP00000380068.1|ENST00000396859.5|ENSG00000111640.14|OTTHUMG00000137379.1|OTTHUMT00000268061.1|AC006064.2-003|GAPDH|335	96.429	28	21	SGKVDI	VDIVAINDPFIDLNYMVYMFQYDSTHGK	HGKFHG	28	1	0	unique location	chr15_64529505_64529589_-	intronic	GAPDHP61	1	0.923735	NA	NA	NA	NA	NA	NA	no
heart	VDIVAINDPFIDLNYM+15.995VYM+15.995FLYDSTHGK	VDIVAINDPFIDLNYMVYMFLYDSTHGK	lncRNA_lnc-TIPIN-54:1	GAPDHP61	glyceraldehyde-3-phosphate dehydrogenase pseudogene 61	lncRNA_lnc-TIPIN-54:1_RF2	chr15	64529506	64529589	-	No match in SNP-DB	map to known protein with 1 aa mismatch	ENSP00000380068.1|ENST00000396859.5|ENSG00000111640.14|OTTHUMG00000137379.1|OTTHUMT00000268061.1|AC006064.2-003|GAPDH|335	96.429	28	21	SGKVDI	VDIVAINDPFIDLNYMVYMFQYDSTHGK	HGKFHG	28	1	0	unique location	chr15_64529505_64529589_-	intronic	GAPDHP61	1	0.923735	NA	NA	NA	NA	NA	NA	no
kidney	VDIVAINDPFIDLNYM+15.995VYM+15.995FLYDSTHGK	VDIVAINDPFIDLNYMVYMFLYDSTHGK	lncRNA_lnc-TIPIN-54:1	GAPDHP61	glyceraldehyde-3-phosphate dehydrogenase pseudogene 61	lncRNA_lnc-TIPIN-54:1_RF2	chr15	64529506	64529589	-	No match in SNP-DB	map to known protein with 1 aa mismatch	ENSP00000380068.1|ENST00000396859.5|ENSG00000111640.14|OTTHUMG00000137379.1|OTTHUMT00000268061.1|AC006064.2-003|GAPDH|335	96.429	28	21	SGKVDI	VDIVAINDPFIDLNYMVYMFQYDSTHGK	HGKFHG	28	1	0	unique location	chr15_64529505_64529589_-	intronic	GAPDHP61	1	0.923735	NA	NA	NA	NA	NA	NA	no
liver	VDIVAINDPFIDLNYM+15.995VYM+15.995FLYDSTHGK	VDIVAINDPFIDLNYMVYMFLYDSTHGK	lncRNA_lnc-TIPIN-54:1	GAPDHP61	glyceraldehyde-3-phosphate dehydrogenase pseudogene 61	lncRNA_lnc-TIPIN-54:1_RF2	chr15	64529506	64529589	-	No match in SNP-DB	map to known protein with 1 aa mismatch	ENSP00000380068.1|ENST00000396859.5|ENSG00000111640.14|OTTHUMG00000137379.1|OTTHUMT00000268061.1|AC006064.2-003|GAPDH|335	96.429	28	21	SGKVDI	VDIVAINDPFIDLNYMVYMFQYDSTHGK	HGKFHG	28	1	0	unique location	chr15_64529505_64529589_-	intronic	GAPDHP61	1	0.923735	NA	NA	NA	NA	NA	NA	no
lung	VDIVAINDPFIDLNYM+15.995VYM+15.995FLYDSTHGK	VDIVAINDPFIDLNYMVYMFLYDSTHGK	lncRNA_lnc-TIPIN-54:1	GAPDHP61	glyceraldehyde-3-phosphate dehydrogenase pseudogene 61	lncRNA_lnc-TIPIN-54:1_RF2	chr15	64529506	64529589	-	No match in SNP-DB	map to known protein with 1 aa mismatch	ENSP00000380068.1|ENST00000396859.5|ENSG00000111640.14|OTTHUMG00000137379.1|OTTHUMT00000268061.1|AC006064.2-003|GAPDH|335	96.429	28	21	SGKVDI	VDIVAINDPFIDLNYMVYMFQYDSTHGK	HGKFHG	28	1	0	unique location	chr15_64529505_64529589_-	intronic	GAPDHP61	1	0.923735	NA	NA	NA	NA	NA	NA	no
salivary_gland	VDIVAINDPFIDLNYM+15.995VYM+15.995FLYDSTHGK	VDIVAINDPFIDLNYMVYMFLYDSTHGK	lncRNA_lnc-TIPIN-54:1	GAPDHP61	glyceraldehyde-3-phosphate dehydrogenase pseudogene 61	lncRNA_lnc-TIPIN-54:1_RF2	chr15	64529506	64529589	-	No match in SNP-DB	map to known protein with 1 aa mismatch	ENSP00000380068.1|ENST00000396859.5|ENSG00000111640.14|OTTHUMG00000137379.1|OTTHUMT00000268061.1|AC006064.2-003|GAPDH|335	96.429	28	21	SGKVDI	VDIVAINDPFIDLNYMVYMFQYDSTHGK	HGKFHG	28	1	0	unique location	chr15_64529505_64529589_-	intronic	GAPDHP61	1	0.923735	NA	NA	NA	NA	NA	NA	no
small_intestine	VDIVAINDPFIDLNYM+15.995VYM+15.995FLYDSTHGK	VDIVAINDPFIDLNYMVYMFLYDSTHGK	lncRNA_lnc-TIPIN-54:1	GAPDHP61	glyceraldehyde-3-phosphate dehydrogenase pseudogene 61	lncRNA_lnc-TIPIN-54:1_RF2	chr15	64529506	64529589	-	No match in SNP-DB	map to known protein with 1 aa mismatch	ENSP00000380068.1|ENST00000396859.5|ENSG00000111640.14|OTTHUMG00000137379.1|OTTHUMT00000268061.1|AC006064.2-003|GAPDH|335	96.429	28	21	SGKVDI	VDIVAINDPFIDLNYMVYMFQYDSTHGK	HGKFHG	28	1	0	unique location	chr15_64529505_64529589_-	intronic	GAPDHP61	1	0.923735	NA	NA	NA	NA	NA	NA	no
spleen	VDIVAINDPFIDLNYM+15.995VYM+15.995FLYDSTHGK	VDIVAINDPFIDLNYMVYMFLYDSTHGK	lncRNA_lnc-TIPIN-54:1	GAPDHP61	glyceraldehyde-3-phosphate dehydrogenase pseudogene 61	lncRNA_lnc-TIPIN-54:1_RF2	chr15	64529506	64529589	-	No match in SNP-DB	map to known protein with 1 aa mismatch	ENSP00000380068.1|ENST00000396859.5|ENSG00000111640.14|OTTHUMG00000137379.1|OTTHUMT00000268061.1|AC006064.2-003|GAPDH|335	96.429	28	21	SGKVDI	VDIVAINDPFIDLNYMVYMFQYDSTHGK	HGKFHG	28	1	0	unique location	chr15_64529505_64529589_-	intronic	GAPDHP61	1	0.923735	NA	NA	NA	NA	NA	NA	no
testis	VDIVAINDPFIDLNYM+15.995VYM+15.995FLYDSTHGK	VDIVAINDPFIDLNYMVYMFLYDSTHGK	lncRNA_lnc-TIPIN-54:1	GAPDHP61	glyceraldehyde-3-phosphate dehydrogenase pseudogene 61	lncRNA_lnc-TIPIN-54:1_RF2	chr15	64529506	64529589	-	No match in SNP-DB	map to known protein with 1 aa mismatch	ENSP00000380068.1|ENST00000396859.5|ENSG00000111640.14|OTTHUMG00000137379.1|OTTHUMT00000268061.1|AC006064.2-003|GAPDH|335	96.429	28	21	SGKVDI	VDIVAINDPFIDLNYMVYMFQYDSTHGK	HGKFHG	28	1	0	unique location	chr15_64529505_64529589_-	intronic	GAPDHP61	1	0.923735	NA	NA	NA	NA	NA	NA	no
thyroid	VDIVAINDPFIDLNYM+15.995VYM+15.995FLYDSTHGK	VDIVAINDPFIDLNYMVYMFLYDSTHGK	lncRNA_lnc-TIPIN-54:1	GAPDHP61	glyceraldehyde-3-phosphate dehydrogenase pseudogene 61	lncRNA_lnc-TIPIN-54:1_RF2	chr15	64529506	64529589	-	No match in SNP-DB	map to known protein with 1 aa mismatch	ENSP00000380068.1|ENST00000396859.5|ENSG00000111640.14|OTTHUMG00000137379.1|OTTHUMT00000268061.1|AC006064.2-003|GAPDH|335	96.429	28	21	SGKVDI	VDIVAINDPFIDLNYMVYMFQYDSTHGK	HGKFHG	28	1	0	unique location	chr15_64529505_64529589_-	intronic	GAPDHP61	1	0.923735	NA	NA	NA	NA	NA	NA	no
urinary_bladder	VDIVAINDPFIDLNYM+15.995VYM+15.995FLYDSTHGK	VDIVAINDPFIDLNYMVYMFLYDSTHGK	lncRNA_lnc-TIPIN-54:1	GAPDHP61	glyceraldehyde-3-phosphate dehydrogenase pseudogene 61	lncRNA_lnc-TIPIN-54:1_RF2	chr15	64529506	64529589	-	No match in SNP-DB	map to known protein with 1 aa mismatch	ENSP00000380068.1|ENST00000396859.5|ENSG00000111640.14|OTTHUMG00000137379.1|OTTHUMT00000268061.1|AC006064.2-003|GAPDH|335	96.429	28	21	SGKVDI	VDIVAINDPFIDLNYMVYMFQYDSTHGK	HGKFHG	28	1	0	unique location	chr15_64529505_64529589_-	intronic	GAPDHP61	1	0.923735	NA	NA	NA	NA	NA	NA	no
fallopian	VDIVAINDPFIDLNYM+15.995VYM+15.995FLYDSTHGKFHGTVK	VDIVAINDPFIDLNYMVYMFLYDSTHGKFHGTVK	lncRNA_lnc-TIPIN-54:1	GAPDHP61	glyceraldehyde-3-phosphate dehydrogenase pseudogene 61	lncRNA_lnc-TIPIN-54:1_RF2	chr15	64529488	64529589	-	No match in SNP-DB	map to known protein with 1 aa mismatch	ENSP00000380068.1|ENST00000396859.5|ENSG00000111640.14|OTTHUMG00000137379.1|OTTHUMT00000268061.1|AC006064.2-003|GAPDH|335	97.059	34	21	SGKVDI	VDIVAINDPFIDLNYMVYMFQYDSTHGKFHGTVK	TVKAEN	34	1	0	unique location	chr15_64529487_64529589_-	intronic	GAPDHP61	1	0.93702	NA	NA	NA	NA	NA	NA	no
heart	VDIVAINDPFIDLNYM+15.995VYM+15.995FLYDSTHGKFHGTVK	VDIVAINDPFIDLNYMVYMFLYDSTHGKFHGTVK	lncRNA_lnc-TIPIN-54:1	GAPDHP61	glyceraldehyde-3-phosphate dehydrogenase pseudogene 61	lncRNA_lnc-TIPIN-54:1_RF2	chr15	64529488	64529589	-	No match in SNP-DB	map to known protein with 1 aa mismatch	ENSP00000380068.1|ENST00000396859.5|ENSG00000111640.14|OTTHUMG00000137379.1|OTTHUMT00000268061.1|AC006064.2-003|GAPDH|335	97.059	34	21	SGKVDI	VDIVAINDPFIDLNYMVYMFQYDSTHGKFHGTVK	TVKAEN	34	1	0	unique location	chr15_64529487_64529589_-	intronic	GAPDHP61	1	0.93702	NA	NA	NA	NA	NA	NA	no
small_intestine	VDIVAINDPFIDLNYM+15.995VYM+15.995FLYDSTHGKFHGTVK	VDIVAINDPFIDLNYMVYMFLYDSTHGKFHGTVK	lncRNA_lnc-TIPIN-54:1	GAPDHP61	glyceraldehyde-3-phosphate dehydrogenase pseudogene 61	lncRNA_lnc-TIPIN-54:1_RF2	chr15	64529488	64529589	-	No match in SNP-DB	map to known protein with 1 aa mismatch	ENSP00000380068.1|ENST00000396859.5|ENSG00000111640.14|OTTHUMG00000137379.1|OTTHUMT00000268061.1|AC006064.2-003|GAPDH|335	97.059	34	21	SGKVDI	VDIVAINDPFIDLNYMVYMFQYDSTHGKFHGTVK	TVKAEN	34	1	0	unique location	chr15_64529487_64529589_-	intronic	GAPDHP61	1	0.93702	NA	NA	NA	NA	NA	NA	no
testis	VDIVAINDPFIDLNYM+15.995VYM+15.995FLYDSTHGKFHGTVK	VDIVAINDPFIDLNYMVYMFLYDSTHGKFHGTVK	lncRNA_lnc-TIPIN-54:1	GAPDHP61	glyceraldehyde-3-phosphate dehydrogenase pseudogene 61	lncRNA_lnc-TIPIN-54:1_RF2	chr15	64529488	64529589	-	No match in SNP-DB	map to known protein with 1 aa mismatch	ENSP00000380068.1|ENST00000396859.5|ENSG00000111640.14|OTTHUMG00000137379.1|OTTHUMT00000268061.1|AC006064.2-003|GAPDH|335	97.059	34	21	SGKVDI	VDIVAINDPFIDLNYMVYMFQYDSTHGKFHGTVK	TVKAEN	34	1	0	unique location	chr15_64529487_64529589_-	intronic	GAPDHP61	1	0.93702	NA	NA	NA	NA	NA	NA	no
brain	WGDAGAEYVVEFTGVFTTMEK	WGDAGAEYVVEFTGVFTTMEK	lncRNA_lnc-TIPIN-54:1	GAPDHP61	glyceraldehyde-3-phosphate dehydrogenase pseudogene 61	lncRNA_lnc-TIPIN-54:1_RF3	chr15	64529349	64529411	-	No match in SNP-DB	map to known protein with 1 aa mismatch	ENSP00000380065.1|ENST00000396856.5|ENSG00000111640.14|OTTHUMG00000137379.1|OTTHUMT00000268062.1|AC006064.2-004|GAPDH|260	95.238	21	12	KIKWGD	WGDAGAEYVVESTGVFTTMEK	MEKAGA	21	1	0	unique location	chr15_64529348_64529411_-	intronic	GAPDHP61	1	0.953613	NA	NA	NA	NA	NA	NA	no
salivary_gland	WGDAGAEYVVEFTGVFTTMEK	WGDAGAEYVVEFTGVFTTMEK	lncRNA_lnc-TIPIN-54:1	GAPDHP61	glyceraldehyde-3-phosphate dehydrogenase pseudogene 61	lncRNA_lnc-TIPIN-54:1_RF3	chr15	64529349	64529411	-	No match in SNP-DB	map to known protein with 1 aa mismatch	ENSP00000380065.1|ENST00000396856.5|ENSG00000111640.14|OTTHUMG00000137379.1|OTTHUMT00000268062.1|AC006064.2-004|GAPDH|260	95.238	21	12	KIKWGD	WGDAGAEYVVESTGVFTTMEK	MEKAGA	21	1	0	unique location	chr15_64529348_64529411_-	intronic	GAPDHP61	1	0.953613	NA	NA	NA	NA	NA	NA	no
small_intestine	ETFGVNSTVYGIDAM+15.995NPSSR	ETFGVNSTVYGIDAMNPSSR	lncRNA_lnc-TM4SF4-8:1	EIF3J	eukaryotic translation initiation factor 3 subunit J [Source:HGNC Symbol;Acc:HGNC:3270]	lncRNA_lnc-TM4SF4-8:1_RF3	chr3	150051118	150051177	+	No match in SNP-DB	novelpep (map to known protein with more than 2 mismatched aa)	ENSP00000443563.1|ENST00000536248.1|ENSG00000104131.12|OTTHUMG00000131158.3|OTTHUMT00000396806.1|AC009996.2-004|EIF3J|106	90	20	NA	LAKETF	ETFGVNNAVYGIDAMNPSSR	SSRDDF	20	2	0	unique location	chr3_150051117_150051177_+	intergenic	TMEM183B(dist=67752),LOC105374313(dist=45325)	1	0.984576	-4.98185	-6.09053	-4.73697	-5.4818	-5.42859	-5.98971	no
ovary	ETFGVNSTVYGIDAMNPSSRDDFTEFGK	ETFGVNSTVYGIDAMNPSSRDDFTEFGK	lncRNA_lnc-TM4SF4-8:1	EIF3J	eukaryotic translation initiation factor 3 subunit J [Source:HGNC Symbol;Acc:HGNC:3270]	lncRNA_lnc-TM4SF4-8:1_RF3	chr3	150051118	150051201	+	No match in SNP-DB	novelpep (map to known protein with more than 2 mismatched aa)	ENSP00000443563.1|ENST00000536248.1|ENSG00000104131.12|OTTHUMG00000131158.3|OTTHUMT00000396806.1|AC009996.2-004|EIF3J|106	92.857	28	NA	LAKETF	ETFGVNNAVYGIDAMNPSSRDDFTEFGK	FGKLLK	28	2	0	unique location	chr3_150051117_150051201_+	intergenic	TMEM183B(dist=67752),LOC105374313(dist=45325)	1	0.98888	-4.4677	-6.08767	-5.05088	-4.78655	-5.58241	-5.97964	no
placenta	ETFGVNSTVYGIDAM+15.995NPSSRDDFTEFGK	ETFGVNSTVYGIDAMNPSSRDDFTEFGK	lncRNA_lnc-TM4SF4-8:1	EIF3J	eukaryotic translation initiation factor 3 subunit J [Source:HGNC Symbol;Acc:HGNC:3270]	lncRNA_lnc-TM4SF4-8:1_RF3	chr3	150051118	150051201	+	No match in SNP-DB	novelpep (map to known protein with more than 2 mismatched aa)	ENSP00000443563.1|ENST00000536248.1|ENSG00000104131.12|OTTHUMG00000131158.3|OTTHUMT00000396806.1|AC009996.2-004|EIF3J|106	92.857	28	NA	LAKETF	ETFGVNNAVYGIDAMNPSSRDDFTEFGK	FGKLLK	28	2	0	unique location	chr3_150051117_150051201_+	intergenic	\TMEM183B(dist=67752),LOC105374313(dist=45325)\""	1	0.98888	-4.4677	-6.08767	-5.05088	-4.78655	-5.58241	-5.97964	no
small_intestine	ETFGVNSTVYGIDAM+15.995NPSSRDDFTEFGK	ETFGVNSTVYGIDAMNPSSRDDFTEFGK	lncRNA_lnc-TM4SF4-8:1	EIF3J	eukaryotic translation initiation factor 3 subunit J [Source:HGNC Symbol;Acc:HGNC:3270]	lncRNA_lnc-TM4SF4-8:1_RF3	chr3	150051118	150051201	+	No match in SNP-DB	novelpep (map to known protein with more than 2 mismatched aa)	ENSP00000443563.1|ENST00000536248.1|ENSG00000104131.12|OTTHUMG00000131158.3|OTTHUMT00000396806.1|AC009996.2-004|EIF3J|106	92.857	28	NA	LAKETF	ETFGVNNAVYGIDAMNPSSRDDFTEFGK	FGKLLK	28	2	0	unique location	chr3_150051117_150051201_+	intergenic	TMEM183B(dist=67752),LOC105374313(dist=45325)	1	0.98888	-4.4677	-6.08767	-5.05088	-4.78655	-5.58241	-5.97964	no
stomach	ETFGVNSTVYGIDAMNPSSRDDFTEFGK	ETFGVNSTVYGIDAMNPSSRDDFTEFGK	lncRNA_lnc-TM4SF4-8:1	EIF3J	eukaryotic translation initiation factor 3 subunit J [Source:HGNC Symbol;Acc:HGNC:3270]	lncRNA_lnc-TM4SF4-8:1_RF3	chr3	150051118	150051201	+	No match in SNP-DB	novelpep (map to known protein with more than 2 mismatched aa)	ENSP00000443563.1|ENST00000536248.1|ENSG00000104131.12|OTTHUMG00000131158.3|OTTHUMT00000396806.1|AC009996.2-004|EIF3J|106	92.857	28	NA	LAKETF	ETFGVNNAVYGIDAMNPSSRDDFTEFGK	FGKLLK	28	2	0	unique location	chr3_150051117_150051201_+	intergenic	TMEM183B(dist=67752),LOC105374313(dist=45325)	1	0.98888	-4.4677	-6.08767	-5.05088	-4.78655	-5.58241	-5.97964	no
placenta	LQEESDLELAKETFGVNSTVYGIDAMNPSSR	LQEESDLELAKETFGVNSTVYGIDAMNPSSR	lncRNA_lnc-TM4SF4-8:1	EIF3J	eukaryotic translation initiation factor 3 subunit J [Source:HGNC Symbol;Acc:HGNC:3270]	lncRNA_lnc-TM4SF4-8:1_RF3	chr3	150051085	150051177	+	No match in SNP-DB	novelpep (map to known protein with more than 2 mismatched aa)	ENSP00000443563.1|ENST00000536248.1|ENSG00000104131.12|OTTHUMG00000131158.3|OTTHUMT00000396806.1|AC009996.2-004|EIF3J|106	93.548	31	NA	XL	LQEESDLELAKETFGVNNAVYGIDAMNPSSR	SSRDDF	31	2	0	unique location	chr3_150051084_150051177_+	intergenic	TMEM183B(dist=67719),LOC105374313(dist=45358)	1	0.988815	-4.93955	-6.02114	-5.05052	-5.47215	-5.6361	-6.10851	no
stomach	LQEESDLELAKETFGVNSTVYGIDAMNPSSR	LQEESDLELAKETFGVNSTVYGIDAMNPSSR	lncRNA_lnc-TM4SF4-8:1	EIF3J	eukaryotic translation initiation factor 3 subunit J [Source:HGNC Symbol;Acc:HGNC:3270]	lncRNA_lnc-TM4SF4-8:1_RF3	chr3	150051085	150051177	+	No match in SNP-DB	novelpep (map to known protein with more than 2 mismatched aa)	ENSP00000443563.1|ENST00000536248.1|ENSG00000104131.12|OTTHUMG00000131158.3|OTTHUMT00000396806.1|AC009996.2-004|EIF3J|106	93.548	31	NA	XL	LQEESDLELAKETFGVNNAVYGIDAMNPSSR	SSRDDF	31	2	0	unique location	chr3_150051084_150051177_+	intergenic	TMEM183B(dist=67719),LOC105374313(dist=45358)	1	0.988815	-4.93955	-6.02114	-5.05052	-5.47215	-5.6361	-6.10851	no
ovary	LQEESDLELAKETFGVNSTVYGIDAMNPSSRDDFTEFGK	LQEESDLELAKETFGVNSTVYGIDAMNPSSRDDFTEFGK	lncRNA_lnc-TM4SF4-8:1	EIF3J	eukaryotic translation initiation factor 3 subunit J [Source:HGNC Symbol;Acc:HGNC:3270]	lncRNA_lnc-TM4SF4-8:1_RF3	chr3	150051085	150051201	+	No match in SNP-DB	novelpep (map to known protein with more than 2 mismatched aa)	ENSP00000443563.1|ENST00000536248.1|ENSG00000104131.12|OTTHUMG00000131158.3|OTTHUMT00000396806.1|AC009996.2-004|EIF3J|106	94.872	39	NA	XL	LQEESDLELAKETFGVNNAVYGIDAMNPSSRDDFTEFGK	FGKLLK	39	2	0	unique location	chr3_150051084_150051201_+	intergenic	TMEM183B(dist=67719),LOC105374313(dist=45358)	1	0.991017	-4.58042	-6.03346	-5.21026	-4.97669	-5.70322	-6.07672	no
pancreas	PLLPLLPKPSLPVR	PLLPLLPKPSLPVR	lncRNA_lnc-TMEM143-20:1	MMP24	matrix metallopeptidase 24 [Source:HGNC Symbol;Acc:HGNC:7172]	lncRNA_lnc-TMEM143-20:1_RF1	chr19	48752635	48752676	-	No match in SNP-DB	novelpep (map to known protein with more than 2 mismatched aa)	ENSP00000246186.6|ENST00000246186.7|ENSG00000125966.9|OTTHUMG00000032330.5|OTTHUMT00000078851.5|RP4-614O4.10-001|MMP24|645	64.286	14	NA	PAEPLE	PLEPTRPLPTLPVR	PVRRIH	14	5	0	unique location	No match found by BLAT	UTR5	FUT1(NM_001329877:c.-1354delT,NM_000148:c.-1354delT)	0.208	0.013098	-10.0759	-7.85407	-7.14451	-7.51285	-8.21461	-10.1849	no
pancreas	SPASPIWGAVGPGAIALAPGAGAR	SPASPIWGAVGPGAIALAPGAGAR	lncRNA_lnc-TMEM143-20:1	GPR179	G protein-coupled receptor 179 [Source:HGNC Symbol;Acc:HGNC:31371]	lncRNA_lnc-TMEM143-20:1_RF1	chr19	48752758	48752829	-	No match in SNP-DB	novelpep (map to known protein with more than 2 mismatched aa)	ENSP00000480024.1|ENST00000621958.1|ENSG00000277399.4|OTTHUMG00000188545.1|-|GPR179-204|GPR179|2368	60	24	NA	ACPWGS	WGSVGPGACSQHPGT	PGTLDA	15	6	0	unique location	chr19_48752757_48752829_-	UTR5	FUT1(NM_000148:c.-1477delT)	0.006	0.000282	-7.50781	-8.07358	-7.44713	-7.75273	-8.5995	-7.53368	no
brain	AAFDDTIAELDTLSEESYK	AAFDDTIAELDTLSEESYK	lncRNA_lnc-TPST1-58:1	YWHAE	tyrosine 3-monooxygenase/tryptophan 5-monooxygenase activation protein epsilon [Source:HGNC Symbol;Acc:HGNC:12851]	lncRNA_lnc-TPST1-58:1_RF2	chr7	64434454	64434510	+	No match in SNP-DB	map to known protein with 1 aa mismatch	ENSP00000466324.1|ENST00000496706.1|ENSG00000108953.16|OTTHUMG00000134316.6|OTTHUMT00000259360.2|AC032044.5-007|YWHAE|115	94.737	19	6	LAKAAF	AAFDDAIAELDTLSEESYK	SYKDST	19	1	0	unique location	chr7_64434453_64434510_+	ncRNA_exonic	YWHAEP1	1	0.999875	NA	NA	NA	NA	NA	NA	no
duodenum	AAFDDTIAELDTLSEESYK	AAFDDTIAELDTLSEESYK	lncRNA_lnc-TPST1-58:1	YWHAE	tyrosine 3-monooxygenase/tryptophan 5-monooxygenase activation protein epsilon [Source:HGNC Symbol;Acc:HGNC:12851]	lncRNA_lnc-TPST1-58:1_RF2	chr7	64434454	64434510	+	No match in SNP-DB	map to known protein with 1 aa mismatch	ENSP00000466324.1|ENST00000496706.1|ENSG00000108953.16|OTTHUMG00000134316.6|OTTHUMT00000259360.2|AC032044.5-007|YWHAE|115	94.737	19	6	LAKAAF	AAFDDAIAELDTLSEESYK	SYKDST	19	1	0	unique location	chr7_64434453_64434510_+	ncRNA_exonic	YWHAEP1	1	0.999875	NA	NA	NA	NA	NA	NA	no
brain	LLC+57.021C+57.021DILDVLDKNLIPAANTGESK	LLCCDILDVLDKNLIPAANTGESK	lncRNA_lnc-TPST1-58:1	YWHAE	tyrosine 3-monooxygenase/tryptophan 5-monooxygenase activation protein epsilon [Source:HGNC Symbol;Acc:HGNC:12851]	lncRNA_lnc-TPST1-58:1_RF1	chr7	64434147	64434218	+	No match in SNP-DB	novelpep (map to known protein with more than 2 mismatched aa)	ENSP00000461762.1|ENST00000571732.5|ENSG00000108953.16|OTTHUMG00000134316.6|OTTHUMT00000437356.1|AC032044.5-014|YWHAE|233	91.667	24	NA	ELKLIC	LICCDILDVLDKHLIPAANTGESK	ESKVFY	24	2	0	unique location	chr7_64434146_64434218_+	ncRNA_exonic	YWHAEP1	1	0.998113	NA	NA	NA	NA	NA	NA	no
duodenum	LLC+57.021C+57.021DILDVLDKNLIPAANTGESK	LLCCDILDVLDKNLIPAANTGESK	lncRNA_lnc-TPST1-58:1	YWHAE	tyrosine 3-monooxygenase/tryptophan 5-monooxygenase activation protein epsilon [Source:HGNC Symbol;Acc:HGNC:12851]	lncRNA_lnc-TPST1-58:1_RF1	chr7	64434147	64434218	+	No match in SNP-DB	novelpep (map to known protein with more than 2 mismatched aa)	ENSP00000461762.1|ENST00000571732.5|ENSG00000108953.16|OTTHUMG00000134316.6|OTTHUMT00000437356.1|AC032044.5-014|YWHAE|233	91.667	24	NA	ELKLIC	LICCDILDVLDKHLIPAANTGESK	ESKVFY	24	2	0	unique location	chr7_64434146_64434218_+	ncRNA_exonic	YWHAEP1	1	0.998113	NA	NA	NA	NA	NA	NA	no
adrenal_gland	SLAATDHEPTDAR	SLAATDHEPTDAR	lncRNA_lnc-TPST1-90:1	ENPEP	glutamyl aminopeptidase [Source:HGNC Symbol;Acc:HGNC:3355]	lncRNA_lnc-TPST1-90:1_RF1	chr7	63209225	63209263	+	No match in SNP-DB	novelpep (map to known protein with more than 2 mismatched aa)	ENSP00000265162.5|ENST00000265162.9|ENSG00000138792.9|OTTHUMG00000132546.3|OTTHUMT00000255747.2|AC017068.1-001|ENPEP|957	84.615	13	NA	QVKSIV	SIVATDHEPTDAR	DARKSF	13	2	0	unique location	No match found by BLAT	intergenic	NONE(dist=NONE),ZNF733P(dist=82067)	1	0.950605	-5.67113	4.81376	-6.21647	-6.40389	4.09445	-7.08037	yes
liver	SLAATDHEPTDAR	SLAATDHEPTDAR	lncRNA_lnc-TPST1-90:1	ENPEP	glutamyl aminopeptidase [Source:HGNC Symbol;Acc:HGNC:3355]	lncRNA_lnc-TPST1-90:1_RF1	chr7	63209225	63209263	+	No match in SNP-DB	novelpep (map to known protein with more than 2 mismatched aa)	ENSP00000265162.5|ENST00000265162.9|ENSG00000138792.9|OTTHUMG00000132546.3|OTTHUMT00000255747.2|AC017068.1-001|ENPEP|957	84.615	13	NA	QVKSIV	SIVATDHEPTDAR	DARKSF	13	2	0	unique location	No match found by BLAT	intergenic	NONE(dist=NONE),ZNF733P(dist=82067)	1	0.950605	-5.67113	4.81376	-6.21647	-6.40389	4.09445	-7.08037	yes
smooth_muscle	SLAATDHEPTDAR	SLAATDHEPTDAR	lncRNA_lnc-TPST1-90:1	ENPEP	glutamyl aminopeptidase [Source:HGNC Symbol;Acc:HGNC:3355]	lncRNA_lnc-TPST1-90:1_RF1	chr7	63209225	63209263	+	No match in SNP-DB	novelpep (map to known protein with more than 2 mismatched aa)	ENSP00000265162.5|ENST00000265162.9|ENSG00000138792.9|OTTHUMG00000132546.3|OTTHUMT00000255747.2|AC017068.1-001|ENPEP|957	84.615	13	NA	QVKSIV	SIVATDHEPTDAR	DARKSF	13	2	0	unique location	No match found by BLAT	intergenic	NONE(dist=NONE),ZNF733P(dist=82067)	1	0.950605	-5.67113	4.81376	-6.21647	-6.40389	4.09445	-7.08037	yes
spleen	SLAATDHEPTDAR	SLAATDHEPTDAR	lncRNA_lnc-TPST1-90:1	ENPEP	glutamyl aminopeptidase [Source:HGNC Symbol;Acc:HGNC:3355]	lncRNA_lnc-TPST1-90:1_RF1	chr7	63209225	63209263	+	No match in SNP-DB	novelpep (map to known protein with more than 2 mismatched aa)	ENSP00000265162.5|ENST00000265162.9|ENSG00000138792.9|OTTHUMG00000132546.3|OTTHUMT00000255747.2|AC017068.1-001|ENPEP|957	84.615	13	NA	QVKSIV	SIVATDHEPTDAR	DARKSF	13	2	0	unique location	No match found by BLAT	intergenic	NONE(dist=NONE),ZNF733P(dist=82067)	1	0.950605	-5.67113	4.81376	-6.21647	-6.40389	4.09445	-7.08037	yes
adrenal_gland	SLAATDHEPTDARK	SLAATDHEPTDARK	lncRNA_lnc-TPST1-90:1	ENPEP	glutamyl aminopeptidase [Source:HGNC Symbol;Acc:HGNC:3355]	lncRNA_lnc-TPST1-90:1_RF1	chr7	63209225	63209266	+	No match in SNP-DB	novelpep (map to known protein with more than 2 mismatched aa)	ENSP00000265162.5|ENST00000265162.9|ENSG00000138792.9|OTTHUMG00000132546.3|OTTHUMT00000255747.2|AC017068.1-001|ENPEP|957	85.714	14	NA	QVKSIV	SIVATDHEPTDARK	ARKSFP	14	2	0	unique location	No match found by BLAT	intergenic	NONE(dist=NONE),ZNF733P(dist=82067)	1	0.95422	-5.60161	4.8358	-6.2081	-6.42922	4.21371	-7.08946	yes
liver	SLAATDHEPTDARK	SLAATDHEPTDARK	lncRNA_lnc-TPST1-90:1	ENPEP	glutamyl aminopeptidase [Source:HGNC Symbol;Acc:HGNC:3355]	lncRNA_lnc-TPST1-90:1_RF1	chr7	63209225	63209266	+	No match in SNP-DB	novelpep (map to known protein with more than 2 mismatched aa)	ENSP00000265162.5|ENST00000265162.9|ENSG00000138792.9|OTTHUMG00000132546.3|OTTHUMT00000255747.2|AC017068.1-001|ENPEP|957	85.714	14	NA	QVKSIV	SIVATDHEPTDARK	ARKSFP	14	2	0	unique location	No match found by BLAT	intergenic	NONE(dist=NONE),ZNF733P(dist=82067)	1	0.95422	-5.60161	4.8358	-6.2081	-6.42922	4.21371	-7.08946	yes
smooth_muscle	SLAATDHEPTDARK	SLAATDHEPTDARK	lncRNA_lnc-TPST1-90:1	ENPEP	glutamyl aminopeptidase [Source:HGNC Symbol;Acc:HGNC:3355]	lncRNA_lnc-TPST1-90:1_RF1	chr7	63209225	63209266	+	No match in SNP-DB	novelpep (map to known protein with more than 2 mismatched aa)	ENSP00000265162.5|ENST00000265162.9|ENSG00000138792.9|OTTHUMG00000132546.3|OTTHUMT00000255747.2|AC017068.1-001|ENPEP|957	85.714	14	NA	QVKSIV	SIVATDHEPTDARK	ARKSFP	14	2	0	unique location	No match found by BLAT	intergenic	NONE(dist=NONE),ZNF733P(dist=82067)	1	0.95422	-5.60161	4.8358	-6.2081	-6.42922	4.21371	-7.08946	yes
spleen	SLAATDHEPTDARK	SLAATDHEPTDARK	lncRNA_lnc-TPST1-90:1	ENPEP	glutamyl aminopeptidase [Source:HGNC Symbol;Acc:HGNC:3355]	lncRNA_lnc-TPST1-90:1_RF1	chr7	63209225	63209266	+	No match in SNP-DB	novelpep (map to known protein with more than 2 mismatched aa)	ENSP00000265162.5|ENST00000265162.9|ENSG00000138792.9|OTTHUMG00000132546.3|OTTHUMT00000255747.2|AC017068.1-001|ENPEP|957	85.714	14	NA	QVKSIV	SIVATDHEPTDARK	ARKSFP	14	2	0	unique location	No match found by BLAT	intergenic	NONE(dist=NONE),ZNF733P(dist=82067)	1	0.95422	-5.60161	4.8358	-6.2081	-6.42922	4.21371	-7.08946	yes
pituitary	HAVSEGTKAVTQYTSSK	HAVSEGTKAVTQYTSSK	lncRNA_lnc-ZDHHC20-4:1	HIST1H2BO	histone cluster 1 H2B family member o [Source:HGNC Symbol;Acc:HGNC:4758]	lncRNA_lnc-ZDHHC20-4:1_RF3	chr13	21483834	21483884	-	No match in SNP-DB	map to known protein with 1 aa mismatch	ENSP00000477527.1|ENST00000616182.1|ENSG00000274641.1|OTTHUMG00000014493.2|OTTHUMT00000040161.2|RP1-193B12.8-001|HIST1H2BO|126	94.118	17	12	LAKHAV	HAVSEGTKAVTKYTSSK	K	17	1	0	unique location	chr13_21483833_21483884_-	intergenic	ZDHHC20(dist=24464),MICU2(dist=8855)	1	0.98038	NA	NA	NA	NA	NA	NA	no
pituitary	LLLPGELAKHAVSEGTKAVTQYTSSK	LLLPGELAKHAVSEGTKAVTQYTSSK	lncRNA_lnc-ZDHHC20-4:1	HIST1H2BL	histone cluster 1 H2B family member l [Source:HGNC Symbol;Acc:HGNC:4748]	lncRNA_lnc-ZDHHC20-4:1_RF3	chr13	21483834	21483911	-	No match in SNP-DB	map to known protein with 1 aa mismatch	ENSP00000366618.2|ENST00000377401.3|ENSG00000185130.5|OTTHUMG00000014485.1|OTTHUMT00000040153.1|RP1-97D16.2-001|HIST1H2BL|126	96.154	26	21	AVRLLL	LLLPGELAKHAVSEGTKAVTKYTSSK	K	26	1	0	unique location	chr13_21483833_21483911_-	intergenic	ZDHHC20(dist=24464),MICU2(dist=8855)	1	0.982182	NA	NA	NA	NA	NA	NA	no
gallbladder	EIVMTQSPATLSVSPGERATLSC+57.021R	EIVMTQSPATLSVSPGERATLSCR	lncRNA_lnc-ZNF514-106:25	NA	NA	lncRNA_lnc-ZNF514-106:25_RF1	chr2	89085390	89085461	-	No match in SNP-DB	NA	NA	NA	NA	NA	NA	NA	NA	NA	NA	NA	multiple locations	chr2_90115115_90115187_+;chr2_89085389_89085461_-	intergenic	MIR4436A(dist=272936),LOC101927050(dist=540055)	1	0.165338	-6.08639	-7.52821	-6.7133	-6.16704	-7.41704	-3.51837	no
ovary	GTM+15.995EAPAQLLFLLLLWLPDTTGEIVMTQSPATLSVSPGER	GTMEAPAQLLFLLLLWLPDTTGEIVMTQSPATLSVSPGER	lncRNA_lnc-ZNF514-106:25	IGKV3-15	immunoglobulin kappa variable 3-15 [Source:HGNC Symbol;Acc:HGNC:5816]	lncRNA_lnc-ZNF514-106:20_RF1	chr2	89085408	89085696	-	No match in SNP-DB	novelpep (map to known protein with more than 2 mismatched aa)	ENSP00000374787.2|ENST00000390252.2|ENSG00000244437.1|OTTHUMG00000151653.2|OTTHUMT00000323402.2|AC116654.3-001|IGKV3-15|115	100	40	NA	M	MEAPAQLLFLLLLWLPDTTGEIVMTQSPATLSVSPGER	GERATL	38	0	0	multiple locations	chr2_90114880_90115169_+;chr2_89085407_89085696_-	intergenic	MIR4436A(dist=272954),LOC101927050(dist=540037)	1	0.141193	-5.55983	-6.30569	-6.45684	-6.33863	-5.83918	-4.45025	no
gallbladder	+42.011HGSPSAASLPPATLAPNTTGEIVMTQSPATLSVSPGER	HGSPSAASLPPATLAPNTTGEIVMTQSPATLSVSPGER	lncRNA_lnc-ZNF514-106:25	IGKV3D-15	immunoglobulin kappa variable 3D-15 (gene/pseudogene) [Source:HGNC Symbol;Acc:HGNC:5824]	lncRNA_lnc-ZNF514-106:22_RF2	chr2	89085408	89085691	-	No match in SNP-DB	novelpep (map to known protein with more than 2 mismatched aa)	ENSP00000403672.3|ENST00000417279.3|ENSG00000224041.3|OTTHUMG00000151568.5|OTTHUMT00000323143.5|AC073416.9-001|IGKV3D-15|115	95.652	38	NA	LWLPDT	PDTTGEIVMTQSPATLSVSPGER	GERATL	23	1	0	unique location	No match found by BLAT	intergenic	MIR4436A(dist=272954),LOC101927050(dist=540037)	1	0.147656	-5.43618	-6.28088	-6.36812	-6.31162	-5.64912	-4.39703	no
ovary	+42.011HGSPSAASLPPATLAPNTTGEIVM+15.995TQSPATLSVSPGER	HGSPSAASLPPATLAPNTTGEIVMTQSPATLSVSPGER	lncRNA_lnc-ZNF514-106:25	IGKV3D-15	immunoglobulin kappa variable 3D-15 (gene/pseudogene) [Source:HGNC Symbol;Acc:HGNC:5824]	lncRNA_lnc-ZNF514-106:22_RF2	chr2	89085408	89085691	-	No match in SNP-DB	novelpep (map to known protein with more than 2 mismatched aa)	ENSP00000403672.3|ENST00000417279.3|ENSG00000224041.3|OTTHUMG00000151568.5|OTTHUMT00000323143.5|AC073416.9-001|IGKV3D-15|115	95.652	38	NA	LWLPDT	PDTTGEIVMTQSPATLSVSPGER	GERATL	23	1	0	unique location	No match found by BLAT	intergenic	MIR4436A(dist=272954),LOC101927050(dist=540037)	1	0.147656	-4.62065	-4.9685	-5.86262	-5.92212	-3.54933	-5.07265	no
esophagus	AGQQGQHLQPQQHPDAEQSR	AGQQGQHLQPQQHPDAEQSR	lncRNA_lnc-ZNF514-106:32	ZACN	zinc activated ion channel [Source:HGNC Symbol;Acc:HGNC:29504]	lncRNA_lnc-ZNF514-106:32_RF3	chr2	88857452	88857511	-	No match in SNP-DB	novelpep (map to known protein with more than 2 mismatched aa)	ENSP00000334854.5|ENST00000334586.9|ENSG00000186919.12|OTTHUMG00000157186.4|OTTHUMT00000347827.2|RP11-449J21.1-001|ZACN|412	47.368	20	NA	APRGEQ	GEQREHGNPGPHPAEEPSR	PSRGVK	19	10	0	unique location	chr2_88857451_88857511_-	intergenic	MIR4436A(dist=44998),LOC101927050(dist=767993)	1	0.576119	-8.34737	-3.66864	-9.75646	-9.30337	3.39397	-6.60731	yes
lung	AGQQGQHLQPQQHPDAEQSR	AGQQGQHLQPQQHPDAEQSR	lncRNA_lnc-ZNF514-106:32	ZACN	zinc activated ion channel [Source:HGNC Symbol;Acc:HGNC:29504]	lncRNA_lnc-ZNF514-106:32_RF3	chr2	88857452	88857511	-	No match in SNP-DB	novelpep (map to known protein with more than 2 mismatched aa)	ENSP00000334854.5|ENST00000334586.9|ENSG00000186919.12|OTTHUMG00000157186.4|OTTHUMT00000347827.2|RP11-449J21.1-001|ZACN|412	47.368	20	NA	APRGEQ	GEQREHGNPGPHPAEEPSR	PSRGVK	19	10	0	unique location	chr2_88857451_88857511_-	intergenic	MIR4436A(dist=44998),LOC101927050(dist=767993)	1	0.576119	-8.34737	-3.66864	-9.75646	-9.30337	3.39397	-6.60731	yes
esophagus	LEPEDFAVYYC+57.021QQYGSSPR	LEPEDFAVYYCQQYGSSPR	lncRNA_lnc-ZNF514-106:32	IGKV3D-20	immunoglobulin kappa variable 3D-20 [Source:HGNC Symbol;Acc:HGNC:5825]	lncRNA_lnc-ZNF514-106:11_RF1	chr2	88860604	89142627	-	No match in SNP-DB	map to known protein with 1 aa deletion	ENSP00000374805.2|ENST00000390270.2|ENSG00000211625.2|OTTHUMG00000151615.2|OTTHUMT00000323287.2|AC009958.5-001|IGKV3D-20|116	100	19	NA	ISRLEP	LEPEDFAVYYCQQYGSSP	P	18	0	0	unique location	No match found by BLAT	intergenic	MIR4436A(dist=48150),LOC101927050(dist=764841)	1	0.202639	-6.90714	-7.03933	-9.28469	-9.36995	-5.31156	-8.51466	no
lung	LEPEDFAVYYC+57.021QQYGSSPR	LEPEDFAVYYCQQYGSSPR	lncRNA_lnc-ZNF514-106:32	IGKV3D-20	immunoglobulin kappa variable 3D-20 [Source:HGNC Symbol;Acc:HGNC:5825]	lncRNA_lnc-ZNF514-106:11_RF1	chr2	88860604	89142627	-	No match in SNP-DB	map to known protein with 1 aa deletion	ENSP00000374805.2|ENST00000390270.2|ENSG00000211625.2|OTTHUMG00000151615.2|OTTHUMT00000323287.2|AC009958.5-001|IGKV3D-20|116	100	19	NA	ISRLEP	LEPEDFAVYYCQQYGSSP	P	18	0	0	unique location	No match found by BLAT	intergenic	MIR4436A(dist=48150),LOC101927050(dist=764841)	1	0.202639	-6.90714	-7.03933	-9.28469	-9.36995	-5.31156	-8.51466	no
lung	GGEADGGGEAASGGAAER	GGEADGGGEAASGGAAER	lncRNA_lnc-ZNF514-122:1	NA	NA	lncRNA_lnc-ZNF514-122:1_RF1	chr2	87349113	87349166	-	No match in SNP-DB	novelpep (no match to known protein found)	NA	NA	NA	NA	NA	NA	NA	NA	NA	NA	multiple locations	chr1_143327128_143327182_+;chr1_143327172_143327226_+;chr1_143327216_143327270_+;chr1_144152552_144152606_+;chr1_144813956_144814010_-;chr1_144813718_144813772_-;chr1_144813674_144813728_-;chr2_87349112_87349166_-	intergenic	MIR4771-1(dist=154254),CYTOR(dist=106314)	0.052	0.002132	NA	NA	NA	NA	NA	NA	no
pituitary	GGEADSGGEADSGGAAERR	GGEADSGGEADSGGAAERR	lncRNA_lnc-ZNF514-122:1	SLC7A8	solute carrier family 7 member 8 [Source:HGNC Symbol;Acc:HGNC:11066]	lncRNA_lnc-ZNF514-122:1_RF3	chr2	87349066	87349122	-	No match in SNP-DB	novelpep (map to known protein with more than 2 mismatched aa)	ENSP00000320378.7|ENST00000316902.11|ENSG00000092068.19|OTTHUMG00000028720.5|OTTHUMT00000071718.3|AL117258.1-001|SLC7A8|535	56.25	19	NA	HPGGGE	GGESDASPEAGSGGGG	GGGVAL	16	7	0	multiple locations	chr1_143327410_143327467_+;chr1_144152684_144152741_+;chr1_144152808_144152865_+;chr1_144152870_144152927_+;chr1_144152914_144152971_+;chr1_144153020_144153077_+;chr1_144153082_144153139_+;chr1_143327498_143327566_+;chr15_20148138_20148195_+;chr15_21154695_21154752_+;chr15_21154739_21154884_+;chr22_22297995_22298052_+;chr1_144813521_144813578_-;chr1_144813459_144813516_-;chr1_144813415_144813472_…	intergenic	MIR4771-1(dist=154207),CYTOR(dist=106361)	0.052	0.002054	NA	NA	NA	NA	NA	NA	no
lung	RGGEADSGGEADSGGAAER	RGGEADSGGEADSGGAAER	lncRNA_lnc-ZNF514-122:1	SLC7A8	solute carrier family 7 member 8 [Source:HGNC Symbol;Acc:HGNC:11066]	lncRNA_lnc-ZNF514-122:1_RF3	chr2	87349069	87349125	-	No match in SNP-DB	novelpep (map to known protein with more than 2 mismatched aa)	ENSP00000320378.7|ENST00000316902.11|ENSG00000092068.19|OTTHUMG00000028720.5|OTTHUMT00000071718.3|AL117258.1-001|SLC7A8|535	56.25	19	NA	HPGGGE	GGESDASPEAGSGGGG	GGGVAL	16	7	0	multiple locations	chr1_143327407_143327464_+;chr1_144152681_144152738_+;chr1_144152911_144152968_+;chr1_144153017_144153074_+;chr15_20148135_20148192_+;chr15_21154692_21154749_+;chr15_21154736_21154855_+;chr1_144813524_144813581_-;chr1_144813418_144813475_-;chr1_144813312_144813369_-;chr2_94208559_94208624_-;chr2_90245113_90245206_-;chr2_87349068_87349125_-;chr2_KI270894v1_alt_51488_51581_-	intergenic	MIR4771-1(dist=154210),CYTOR(dist=106358)	0.052	0.002179	NA	NA	NA	NA	NA	NA	no
lung	RGGETDSGGEADSGGAAER	RGGETDSGGEADSGGAAER	lncRNA_lnc-ZNF514-122:1	LRIG3	leucine rich repeats and immunoglobulin like domains 3 [Source:HGNC Symbol;Acc:HGNC:30991]	lncRNA_lnc-ZNF514-122:1_RF1	chr2	87348963	87349019	-	No match in SNP-DB	novelpep (map to known protein with more than 2 mismatched aa)	ENSP00000413143.2|ENST00000433272.6|ENSG00000139263.11|OTTHUMG00000169940.2|OTTHUMT00000406624.1|RP11-362K2.1-003|LRIG3|623	52.174	19	NA	VLGRAG	RAGRSDSGGRGELGQPSGVAAER	AERPCP	19	7	4	multiple locations	chr1_143327451_143327508_+;chr1_144152725_144152862_+;chr1_144152787_144152924_+;chr1_144152849_144153030_+;chr1_144152955_144153136_+;chr1_144813462_144813643_-;chr1_144813356_144813537_-;chr1_144813250_144813431_-;chr2_87348962_87349019_-;chr2_87348918_87348975_-;chr2_87348812_87348869_-;chr2_87348856_87349081_-	intergenic	MIR4771-1(dist=154104),CYTOR(dist=106464)	0.002	0.000214	NA	NA	NA	NA	NA	NA	no
pituitary	RGGETDSGGEADSGGAAER	RGGETDSGGEADSGGAAER	lncRNA_lnc-ZNF514-122:1	LRIG3	leucine rich repeats and immunoglobulin like domains 3 [Source:HGNC Symbol;Acc:HGNC:30991]	lncRNA_lnc-ZNF514-122:1_RF1	chr2	87348963	87349019	-	No match in SNP-DB	novelpep (map to known protein with more than 2 mismatched aa)	ENSP00000413143.2|ENST00000433272.6|ENSG00000139263.11|OTTHUMG00000169940.2|OTTHUMT00000406624.1|RP11-362K2.1-003|LRIG3|623	52.174	19	NA	VLGRAG	RAGRSDSGGRGELGQPSGVAAER	AERPCP	19	7	4	multiple locations	chr1_143327451_143327508_+;chr1_144152725_144152862_+;chr1_144152787_144152924_+;chr1_144152849_144153030_+;chr1_144152955_144153136_+;chr1_144813462_144813643_-;chr1_144813356_144813537_-;chr1_144813250_144813431_-;chr2_87348962_87349019_-;chr2_87348918_87348975_-;chr2_87348812_87348869_-;chr2_87348856_87349081_-	intergenic	MIR4771-1(dist=154104),CYTOR(dist=106464)	0.002	0.000214	NA	NA	NA	NA	NA	NA	no
brain	EVDEQMFNVQNK	EVDEQMFNVQNK	PGOHUM_ENST00000248151.4_TUBBP1	TUBBP1	tubulin beta pseudogene 1 [Source:HGNC Symbol;Acc:HGNC:12414]	PGOHUM_ENST00000248151.4_TUBBP1_RF1	chr8	30352980	30353015	+	No match in SNP-DB	novelpep (map to known protein with more than 2 mismatched aa)	ENSP00000457610.1|ENST00000564130.2|ENSG00000261456.5|OTTHUMG00000174803.2|OTTHUMT00000427449.2|RP11-631M21.2-005|TUBB8|410	83.333	12	NA	PMREVD	EVDEQMFNIQDK	QDKNSS	12	2	0	unique location	No match found by BLAT	intergenic	DCTN6(dist=169341),RBPMS-AS1(dist=29139)	1	0.969457	NA	NA	NA	NA	NA	NA	no
brain	VSDTVIESYNATLSVHQLVENTDETYC+57.021IDNEALYDIC+57.021FR	VSDTVIESYNATLSVHQLVENTDETYCIDNEALYDICFR	PGOHUM_ENST00000248151.4_TUBBP1	TUBBP1	tubulin beta pseudogene 1 [Source:HGNC Symbol;Acc:HGNC:12414]	PGOHUM_ENST00000248151.4_TUBBP1_RF1	chr8	30352530	30352646	+	No match in SNP-DB	novelpep (map to known protein with more than 2 mismatched aa)	ENSP00000472481.1|ENST00000594276.5|ENSG00000104833.11|OTTHUMG00000181829.4|OTTHUMT00000457844.4|CTD-2396E7.4-010|TUBB4A|155	94.872	39	NA	SPKVSD	VSDTVVEPYNATLSVHQLVENTDETYCIDNEALYDICFR	CFRTLK	39	2	0	unique location	chr8_30352529_30352646_+	intergenic	DCTN6(dist=168891),RBPMS-AS1(dist=29589)	1	0.938259	NA	NA	NA	NA	NA	NA	no
testis	EYEGYEAESPLEDASFEK	EYEGYEAESPLEDASFEK	PGOHUM_ENST00000318353.2_RP11-236M15.1	CTAGE10P	CTAGE family member 10, pseudogene [Source:HGNC Symbol;Acc:HGNC:37288]	PGOHUM_ENST00000318353.2_RP11-236M15.1_RF1	chr13	49890894	49890947	+	No match in SNP-DB	novelpep (map to known protein with more than 2 mismatched aa)	ENSP00000495334.1	88.889	18	NA	IQKEYE	EYEGYEVESSLEDASFEK	FEKAAA	18	2	0	unique location	chr13_49890893_49890947_+	ncRNA_exonic	CTAGE10P	0.998	0.349509	NA	NA	NA	NA	NA	NA	no
testis	YLEEELER	YLEEELER	PGOHUM_ENST00000318353.2_RP11-236M15.1	CTAGE10P	CTAGE family member 10, pseudogene [Source:HGNC Symbol;Acc:HGNC:37288]	PGOHUM_ENST00000318353.2_RP11-236M15.1_RF1	chr13	49891896	49891919	+	No match in SNP-DB	map to known protein with 1 aa deletion	ENSP00000397387.2|ENST00000439308.6|ENSG00000128159.11|OTTHUMG00000030150.6|-|TUBGCP6-204|TUBGCP6|1493	100	8	NA	LKSLEE	LEEELER	LERKAR	7	0	0	unique location	No match found by BLAT	ncRNA_exonic	CTAGE10P	1	0.834739	NA	NA	NA	NA	NA	NA	no
brain	AAVPSGASTGIYEVLELQDNDKTR	AAVPSGASTGIYEVLELQDNDKTR	PGOHUM_ENST00000366587.4_RP4-670F13.2	ENO1P1	enolase 1 pseudogene 1 [Source:HGNC Symbol;Acc:HGNC:3352]	PGOHUM_ENST00000366587.4_RP4-670F13.2_RF1	chr1	236483261	236483332	+	No match in SNP-DB	novelpep (map to known protein with more than 2 mismatched aa)	ENSP00000495946.1|ENST00000646680.1|ENSG00000074800.14|OTTHUMG00000001773.8|OTTHUMT00000494652.1|RP3-477M7.1-013|ENO1|70	91.667	24	NA	LFRAAV	AAVPSGASTGIYEALELRDNDKTR	KTRYMG	24	2	0	unique location	chr1_236483260_236483332_+	UTR3	EDARADD(NM_145861:c.*612delA,NM_080738:c.*612delA)	1	0.997141	NA	NA	NA	NA	NA	NA	no
esophagus	AAVPSGASTGIYEVLELQDNDKTR	AAVPSGASTGIYEVLELQDNDKTR	PGOHUM_ENST00000366587.4_RP4-670F13.2	ENO1P1	enolase 1 pseudogene 1 [Source:HGNC Symbol;Acc:HGNC:3352]	PGOHUM_ENST00000366587.4_RP4-670F13.2_RF1	chr1	236483261	236483332	+	No match in SNP-DB	novelpep (map to known protein with more than 2 mismatched aa)	ENSP00000495946.1|ENST00000646680.1|ENSG00000074800.14|OTTHUMG00000001773.8|OTTHUMT00000494652.1|RP3-477M7.1-013|ENO1|70	91.667	24	NA	LFRAAV	AAVPSGASTGIYEALELRDNDKTR	KTRYMG	24	2	0	unique location	chr1_236483260_236483332_+	UTR3	EDARADD(NM_145861:c.*612delA,NM_080738:c.*612delA)	1	0.997141	NA	NA	NA	NA	NA	NA	no
gallbladder	AAVPSGASTGIYEVLELQDNDKTR	AAVPSGASTGIYEVLELQDNDKTR	PGOHUM_ENST00000366587.4_RP4-670F13.2	ENO1P1	enolase 1 pseudogene 1 [Source:HGNC Symbol;Acc:HGNC:3352]	PGOHUM_ENST00000366587.4_RP4-670F13.2_RF1	chr1	236483261	236483332	+	No match in SNP-DB	novelpep (map to known protein with more than 2 mismatched aa)	ENSP00000495946.1|ENST00000646680.1|ENSG00000074800.14|OTTHUMG00000001773.8|OTTHUMT00000494652.1|RP3-477M7.1-013|ENO1|70	91.667	24	NA	LFRAAV	AAVPSGASTGIYEALELRDNDKTR	KTRYMG	24	2	0	unique location	chr1_236483260_236483332_+	UTR3	EDARADD(NM_145861:c.*612delA,NM_080738:c.*612delA)	1	0.997141	NA	NA	NA	NA	NA	NA	no
pituitary	AAVPSGASTGIYEVLELQDNDKTR	AAVPSGASTGIYEVLELQDNDKTR	PGOHUM_ENST00000366587.4_RP4-670F13.2	ENO1P1	enolase 1 pseudogene 1 [Source:HGNC Symbol;Acc:HGNC:3352]	PGOHUM_ENST00000366587.4_RP4-670F13.2_RF1	chr1	236483261	236483332	+	No match in SNP-DB	novelpep (map to known protein with more than 2 mismatched aa)	ENSP00000495946.1|ENST00000646680.1|ENSG00000074800.14|OTTHUMG00000001773.8|OTTHUMT00000494652.1|RP3-477M7.1-013|ENO1|70	91.667	24	NA	LFRAAV	AAVPSGASTGIYEALELRDNDKTR	KTRYMG	24	2	0	unique location	chr1_236483260_236483332_+	UTR3	EDARADD(NM_145861:c.*612delA,NM_080738:c.*612delA)	1	0.997141	NA	NA	NA	NA	NA	NA	no
small_intestine	AAVPSGASTGIYEVLELQDNDKTR	AAVPSGASTGIYEVLELQDNDKTR	PGOHUM_ENST00000366587.4_RP4-670F13.2	ENO1P1	enolase 1 pseudogene 1 [Source:HGNC Symbol;Acc:HGNC:3352]	PGOHUM_ENST00000366587.4_RP4-670F13.2_RF1	chr1	236483261	236483332	+	No match in SNP-DB	novelpep (map to known protein with more than 2 mismatched aa)	ENSP00000495946.1|ENST00000646680.1|ENSG00000074800.14|OTTHUMG00000001773.8|OTTHUMT00000494652.1|RP3-477M7.1-013|ENO1|70	91.667	24	NA	LFRAAV	AAVPSGASTGIYEALELRDNDKTR	KTRYMG	24	2	0	unique location	chr1_236483260_236483332_+	UTR3	EDARADD(NM_145861:c.*612delA,NM_080738:c.*612delA)	1	0.997141	NA	NA	NA	NA	NA	NA	no
pituitary	AAVPSGASTGIYEVLELQDNDKTRYM+15.995GK	AAVPSGASTGIYEVLELQDNDKTRYMGK	PGOHUM_ENST00000366587.4_RP4-670F13.2	ENO1P1	enolase 1 pseudogene 1 [Source:HGNC Symbol;Acc:HGNC:3352]	PGOHUM_ENST00000366587.4_RP4-670F13.2_RF1	chr1	236483261	236483344	+	No match in SNP-DB	novelpep (map to known protein with more than 2 mismatched aa)	ENSP00000495946.1|ENST00000646680.1|ENSG00000074800.14|OTTHUMG00000001773.8|OTTHUMT00000494652.1|RP3-477M7.1-013|ENO1|70	92.857	28	NA	LFRAAV	AAVPSGASTGIYEALELRDNDKTRYMGK	MGKETE	28	2	0	unique location	chr1_236483260_236483344_+	UTR3	EDARADD(NM_145861:c.*612delA,NM_080738:c.*612delA)	1	0.994506	NA	NA	NA	NA	NA	NA	no
stomach	DATGVGDGGAFAPNILENK	DATGVGDGGAFAPNILENK	PGOHUM_ENST00000366587.4_RP4-670F13.2	ENO1P1	enolase 1 pseudogene 1 [Source:HGNC Symbol;Acc:HGNC:3352]	PGOHUM_ENST00000366587.4_RP4-670F13.2_RF1	chr1	236483771	236483827	+	No match in SNP-DB	novelpep (map to known protein with more than 2 mismatched aa)	ENSP00000495530.1|ENST00000647408.1|ENSG00000074800.14|OTTHUMG00000001773.8|OTTHUMT00000494647.3|RP3-477M7.1-010|ENO1|434	84.211	19	NA	YGKDAT	DATNVGDEGGFAPNILENK	ENKEGL	19	3	0	unique location	chr1_236483770_236483827_+	UTR3	EDARADD(NM_145861:c.*1122delA,NM_080738:c.*1122delA)	1	0.993143	-5.96291	-3.27582	-5.17228	-4.60526	-6.40543	-4.10508	no
pituitary	DATGVGDGGAFAPNILENKEGLELLK	DATGVGDGGAFAPNILENKEGLELLK	PGOHUM_ENST00000366587.4_RP4-670F13.2	ENO1P1	enolase 1 pseudogene 1 [Source:HGNC Symbol;Acc:HGNC:3352]	PGOHUM_ENST00000366587.4_RP4-670F13.2_RF1	chr1	236483771	236483848	+	No match in SNP-DB	novelpep (map to known protein with more than 2 mismatched aa)	ENSP00000234590.4|ENST00000234590.9|ENSG00000074800.14|OTTHUMG00000001773.8|OTTHUMT00000497295.1|RP3-477M7.1-021|ENO1|434	88.462	26	NA	YGKDAT	DATNVGDEGGFAPNILENKEGLELLK	LLKTAI	26	3	0	unique location	chr1_236483770_236483848_+	UTR3	EDARADD(NM_145861:c.*1122delA,NM_080738:c.*1122delA)	1	0.994948	-6.093	-2.03687	-5.71978	-4.37351	-6.55456	-4.84462	no
small_intestine	DATGVGDGGAFAPNILENKEGLELLK	DATGVGDGGAFAPNILENKEGLELLK	PGOHUM_ENST00000366587.4_RP4-670F13.2	ENO1P1	enolase 1 pseudogene 1 [Source:HGNC Symbol;Acc:HGNC:3352]	PGOHUM_ENST00000366587.4_RP4-670F13.2_RF1	chr1	236483771	236483848	+	No match in SNP-DB	novelpep (map to known protein with more than 2 mismatched aa)	ENSP00000234590.4|ENST00000234590.9|ENSG00000074800.14|OTTHUMG00000001773.8|OTTHUMT00000497295.1|RP3-477M7.1-021|ENO1|434	88.462	26	NA	YGKDAT	DATNVGDEGGFAPNILENKEGLELLK	LLKTAI	26	3	0	unique location	chr1_236483770_236483848_+	UTR3	EDARADD(NM_145861:c.*1122delA,NM_080738:c.*1122delA)	1	0.994948	-6.093	-2.03687	-5.71978	-4.37351	-6.55456	-4.84462	no
brain	LAMQEFMVLPVGAANFR	LAMQEFMVLPVGAANFR	PGOHUM_ENST00000366587.4_RP4-670F13.2	ENO1P1	enolase 1 pseudogene 1 [Source:HGNC Symbol;Acc:HGNC:3352]	PGOHUM_ENST00000366587.4_RP4-670F13.2_RF1	chr1	236483651	236483701	+	No match in SNP-DB	map to known protein with 1 aa mismatch	ENSP00000234590.4|ENST00000234590.9|ENSG00000074800.14|OTTHUMG00000001773.8|OTTHUMT00000497295.1|RP3-477M7.1-021|ENO1|434	94.118	17	8	GNKLAM	LAMQEFMILPVGAANFR	NFREAM	17	1	0	unique location	chr1_236483650_236483701_+	UTR3	EDARADD(NM_145861:c.*1002delA,NM_080738:c.*1002delA)	1	0.88734	-6.02386	-4.23164	-6.66502	-4.6889	-6.76094	-5.37954	no
esophagus	LAM+15.995QEFMVLPVGAANFR	LAMQEFMVLPVGAANFR	PGOHUM_ENST00000366587.4_RP4-670F13.2	ENO1P1	enolase 1 pseudogene 1 [Source:HGNC Symbol;Acc:HGNC:3352]	PGOHUM_ENST00000366587.4_RP4-670F13.2_RF1	chr1	236483651	236483701	+	No match in SNP-DB	map to known protein with 1 aa mismatch	ENSP00000234590.4|ENST00000234590.9|ENSG00000074800.14|OTTHUMG00000001773.8|OTTHUMT00000497295.1|RP3-477M7.1-021|ENO1|434	94.118	17	8	GNKLAM	LAMQEFMILPVGAANFR	NFREAM	17	1	0	unique location	chr1_236483650_236483701_+	UTR3	EDARADD(NM_145861:c.*1002delA,NM_080738:c.*1002delA)	1	0.88734	-6.02386	-4.23164	-6.66502	-4.6889	-6.76094	-5.37954	no
liver	LAM+15.995QEFMVLPVGAANFR	LAMQEFMVLPVGAANFR	PGOHUM_ENST00000366587.4_RP4-670F13.2	ENO1P1	enolase 1 pseudogene 1 [Source:HGNC Symbol;Acc:HGNC:3352]	PGOHUM_ENST00000366587.4_RP4-670F13.2_RF1	chr1	236483651	236483701	+	No match in SNP-DB	map to known protein with 1 aa mismatch	ENSP00000234590.4|ENST00000234590.9|ENSG00000074800.14|OTTHUMG00000001773.8|OTTHUMT00000497295.1|RP3-477M7.1-021|ENO1|434	94.118	17	8	GNKLAM	LAMQEFMILPVGAANFR	NFREAM	17	1	0	unique location	chr1_236483650_236483701_+	UTR3	EDARADD(NM_145861:c.*1002delA,NM_080738:c.*1002delA)	1	0.88734	-6.02386	-4.23164	-6.66502	-4.6889	-6.76094	-5.37954	no
stomach	LAMQEFMVLPVGAANFR	LAMQEFMVLPVGAANFR	PGOHUM_ENST00000366587.4_RP4-670F13.2	ENO1P1	enolase 1 pseudogene 1 [Source:HGNC Symbol;Acc:HGNC:3352]	PGOHUM_ENST00000366587.4_RP4-670F13.2_RF1	chr1	236483651	236483701	+	No match in SNP-DB	map to known protein with 1 aa mismatch	ENSP00000234590.4|ENST00000234590.9|ENSG00000074800.14|OTTHUMG00000001773.8|OTTHUMT00000497295.1|RP3-477M7.1-021|ENO1|434	94.118	17	8	GNKLAM	LAMQEFMILPVGAANFR	NFREAM	17	1	0	unique location	chr1_236483650_236483701_+	UTR3	EDARADD(NM_145861:c.*1002delA,NM_080738:c.*1002delA)	1	0.88734	-6.02386	-4.23164	-6.66502	-4.6889	-6.76094	-5.37954	no
gallbladder	NYPVVSTEDPFDQDDWGAWQK	NYPVVSTEDPFDQDDWGAWQK	PGOHUM_ENST00000366587.4_RP4-670F13.2	ENO1P1	enolase 1 pseudogene 1 [Source:HGNC Symbol;Acc:HGNC:3352]	PGOHUM_ENST00000366587.4_RP4-670F13.2_RF1	chr1	236484020	236484082	+	No match in SNP-DB	novelpep (map to known protein with more than 2 mismatched aa)	ENSP00000234590.4|ENST00000234590.9|ENSG00000074800.14|OTTHUMG00000001773.8|OTTHUMT00000497295.1|RP3-477M7.1-021|ENO1|434	90.476	21	NA	FIKDYP	DYPVVSIEDPFDQDDWGAWQK	WQKFTA	21	2	0	unique location	chr1_236484019_236484082_+	UTR3	EDARADD(NM_145861:c.*1371delA,NM_080738:c.*1371delA)	1	0.984129	-6.35032	-3.94274	-5.48577	-5.27015	-5.94276	-4.38726	no
pituitary	+42.011SILKIHARELFDSR	SILKIHARELFDSR	PGOHUM_ENST00000366587.4_RP4-670F13.2	ENO1P1	enolase 1 pseudogene 1 [Source:HGNC Symbol;Acc:HGNC:3352]	PGOHUM_ENST00000366587.4_RP4-670F13.2_RF1	chr1	236483168	236483209	+	No match in SNP-DB	map to known protein with 1 aa mismatch	ENSP00000495530.1|ENST00000647408.1|ENSG00000074800.14|OTTHUMG00000001773.8|OTTHUMT00000494647.3|RP3-477M7.1-010|ENO1|434	92.857	14	10	MS	SILKIHAREIFDSR	DSRGNP	14	1	0	unique location	No match found by BLAT	UTR3	EDARADD(NM_145861:c.*519delA,NM_080738:c.*519delA)	1	0.887098	NA	NA	NA	NA	NA	NA	no
liver	YISPDC+57.021LADLYK	YISPDCLADLYK	PGOHUM_ENST00000366587.4_RP4-670F13.2	ENO1P1	enolase 1 pseudogene 1 [Source:HGNC Symbol;Acc:HGNC:3352]	PGOHUM_ENST00000366587.4_RP4-670F13.2_RF1	chr1	236483972	236484007	+	No match in SNP-DB	map to known protein with 1 aa mismatch	ENSP00000495530.1|ENST00000647408.1|ENSG00000074800.14|OTTHUMG00000001773.8|OTTHUMT00000494647.3|RP3-477M7.1-010|ENO1|434	91.667	12	6	PSRYIS	YISPDQLADLYK	LYKSFI	12	1	0	unique location	No match found by BLAT	UTR3	EDARADD(NM_145861:c.*1323delA,NM_080738:c.*1323delA)	1	0.994086	-6.29577	-3.31697	-5.89611	-5.59709	-6.74926	-5.83511	no
placenta	HIAEEADRKYWEVAR	HIAEEADRKYWEVAR	PGOHUM_ENST00000368528.3_AC098614.2	AC098614.1	tropomyosin 4 (TPM4) pseudogene	PGOHUM_ENST00000368528.3_AC098614.2_RF2	chr3	27633322	27633366	+	No match in SNP-DB	map to known protein with 1 aa mismatch	ENSP00000496648.1|ENST00000647464.1|ENSG00000167460.15|OTTHUMG00000182134.7|OTTHUMT00000496843.1|CTD-2231E14.1-021|TPM4|90	93.333	15	11	EAKHIA	HIAEEADRKYEEVAR	VARKLV	15	1	0	unique location	chr3_27633321_27633366_+	intergenic	SLC4A7(dist=148902),EOMES(dist=82627)	1	0.831	2.62111	-5.47398	-5.96407	-2.15902	-5.49893	-4.53682	yes
placenta	LATAPQKLEEAEKAADESER	LATAPQKLEEAEKAADESER	PGOHUM_ENST00000368528.3_AC098614.2	AC098614.1	tropomyosin 4 (TPM4) pseudogene	PGOHUM_ENST00000368528.3_AC098614.2_RF2	chr3	27633181	27633240	+	No match in SNP-DB	map to known protein with 1 aa mismatch	ENSP00000453092.1|ENST00000561395.5|ENSG00000140416.20|OTTHUMG00000132803.13|OTTHUMT00000417732.1|AC079328.1-033|TPM1|68	95	20	5	QERLAT	LATALQKLEEAEKAADESER	SERGMK	20	1	0	unique location	chr3_27633180_27633240_+	intergenic	SLC4A7(dist=148761),EOMES(dist=82768)	1	0.911712	1.99312	-5.2782	-4.08381	-3.20114	-5.44105	-4.56154	yes
placenta	LLEDGEDFILGDALDSSNSMQTIQK	LLEDGEDFILGDALDSSNSMQTIQK	PGOHUM_ENST00000388836.3_AC012667.1	KRT18P10	keratin 18 pseudogene 10 [Source:HGNC Symbol;Acc:HGNC:23962]	PGOHUM_ENST00000388836.3_AC012667.1_RF1	chrY	5574285	5574359	+	No match in SNP-DB	map to known protein with 1 aa mismatch	ENSP00000373487.3|ENST00000388835.3|ENSG00000111057.10|OTTHUMG00000169882.1|OTTHUMT00000406405.1|RP11-153F5.6-002|KRT18|430	96	25	9	YRRLLE	LLEDGEDFNLGDALDSSNSMQTIQK	IQKTTT	25	1	0	unique location	chrY_5574284_5574359_+	intronic	PCDH11Y	1	0.346716	-4.77631	-5.62532	0.183446	-5.71626	-4.44954	-4.2985	yes
pituitary	LLEDGEDFILGDALDSSNSM+15.995QTIQKTTTR	LLEDGEDFILGDALDSSNSMQTIQKTTTR	PGOHUM_ENST00000388836.3_AC012667.1	KRT18P10	keratin 18 pseudogene 10 [Source:HGNC Symbol;Acc:HGNC:23962]	PGOHUM_ENST00000388836.3_AC012667.1_RF1	chrY	5574285	5574371	+	No match in SNP-DB	map to known protein with 1 aa mismatch	ENSP00000373487.3|ENST00000388835.3|ENSG00000111057.10|OTTHUMG00000169882.1|OTTHUMT00000406405.1|RP11-153F5.6-002|KRT18|430	96.552	29	9	YRRLLE	LLEDGEDFNLGDALDSSNSMQTIQKTTTR	TTRRIV	29	1	0	unique location	chrY_5574284_5574371_+	intronic	PCDH11Y	1	0.300581	-4.75699	-5.52623	0.122547	-5.78129	-4.48428	-4.33878	yes
placenta	RLLEDGEDFILGDALDSSNSM+15.995QTIQK	RLLEDGEDFILGDALDSSNSMQTIQK	PGOHUM_ENST00000388836.3_AC012667.1	KRT18P10	keratin 18 pseudogene 10 [Source:HGNC Symbol;Acc:HGNC:23962]	PGOHUM_ENST00000388836.3_AC012667.1_RF1	chrY	5574282	5574359	+	No match in SNP-DB	map to known protein with 1 aa mismatch	ENSP00000373487.3|ENST00000388835.3|ENSG00000111057.10|OTTHUMG00000169882.1|OTTHUMT00000406405.1|RP11-153F5.6-002|KRT18|430	96.154	26	10	TYRRLL	RLLEDGEDFNLGDALDSSNSMQTIQK	IQKTTT	26	1	0	unique location	chrY_5574281_5574359_+	intronic	PCDH11Y	1	0.34613	-4.75748	-5.62782	0.202688	-5.68099	-4.4417	-4.36387	yes
pituitary	RLLEDGEDFILGDALDSSNSM+15.995QTIQKTTTR	RLLEDGEDFILGDALDSSNSMQTIQKTTTR	PGOHUM_ENST00000388836.3_AC012667.1	KRT18P10	keratin 18 pseudogene 10 [Source:HGNC Symbol;Acc:HGNC:23962]	PGOHUM_ENST00000388836.3_AC012667.1_RF1	chrY	5574282	5574371	+	No match in SNP-DB	map to known protein with 1 aa mismatch	ENSP00000373487.3|ENST00000388835.3|ENSG00000111057.10|OTTHUMG00000169882.1|OTTHUMT00000406405.1|RP11-153F5.6-002|KRT18|430	96.667	30	10	TYRRLL	RLLEDGEDFNLGDALDSSNSMQTIQKTTTR	TTRRIV	30	1	0	unique location	chrY_5574281_5574371_+	intronic	PCDH11Y	1	0.301629	-4.74135	-5.53173	0.141247	-5.74858	-4.47633	-4.39398	yes
salivary_gland	GFYPSDIAVEWESNGQPENNYKTTPPMLDSNGSFFLYSK	GFYPSDIAVEWESNGQPENNYKTTPPMLDSNGSFFLYSK	PGOHUM_ENST00000390555.3_IGHGP	IGHGP	immunoglobulin heavy constant gamma P (non-functional) [Source:HGNC Symbol;Acc:HGNC:5529]	PGOHUM_ENST00000390555.3_IGHGP_RF3	chr14	105668363	105668479	-	No match in SNP-DB	novelpep (map to known protein with more than 2 mismatched aa)	ENSP00000374987.2|ENST00000390545.3|ENSG00000211893.4|OTTHUMG00000152482.2|OTTHUMT00000326391.2|AL928742.14-001|IGHG2|326	32.432	39	NA	VKDYFP	YFPEPVTVSWNS-GALTSGVHTFPAVLQSSGLYSLSS	LSSVVT	37	24	1	multiple locations	chr14_105668362_105668479_-;chr14_KI270846v1_alt_136131_136248_-	intergenic	MIR8071-2(dist=28131),ELK2AP(dist=1214)	0.958	0.073224	-6.35591	-6.8119	-2.81535	1.90016	-6.69029	-6.78056	yes
fat_adipose	PLPAPLM+15.995LTTEPLGGPSVFLFPPKPK	PLPAPLMLTTEPLGGPSVFLFPPKPK	PGOHUM_ENST00000390555.3_IGHGP	IGHGP	immunoglobulin heavy constant gamma P (non-functional) [Source:HGNC Symbol;Acc:HGNC:5529]	PGOHUM_ENST00000390555.3_IGHGP_RF3	chr14	105668940	105669418	-	No match in SNP-DB	novelpep (map to known protein with more than 2 mismatched aa)	ENSP00000374990.2|ENST00000390548.6|ENSG00000211896.7|OTTHUMG00000152495.2|OTTHUMT00000326504.1|AL122127.49-002|IGHG1|399	73.077	26	NA	TCPPCP	PCPAP-----ELLGGPSVFLFPPKPK	KPKDTL	26	2	5	unique location	No match found by BLAT	downstream	ELK2AP(dist=637)	0.966	0.072022	-2.84393	-7.48589	-7.00969	-6.20792	-7.36883	-2.38527	no
prostate	PLPAPLMLTTEPLGGPSVFLFPPKPK	PLPAPLMLTTEPLGGPSVFLFPPKPK	PGOHUM_ENST00000390555.3_IGHGP	IGHGP	immunoglobulin heavy constant gamma P (non-functional) [Source:HGNC Symbol;Acc:HGNC:5529]	PGOHUM_ENST00000390555.3_IGHGP_RF3	chr14	105668940	105669418	-	No match in SNP-DB	novelpep (map to known protein with more than 2 mismatched aa)	ENSP00000374990.2|ENST00000390548.6|ENSG00000211896.7|OTTHUMG00000152495.2|OTTHUMT00000326504.1|AL122127.49-002|IGHG1|399	73.077	26	NA	TCPPCP	PCPAP-----ELLGGPSVFLFPPKPK	KPKDTL	26	2	5	unique location	No match found by BLAT	downstream	ELK2AP(dist=637)	0.966	0.072022	-2.84393	-7.48589	-7.00969	-6.20792	-7.36883	-2.38527	no
fat_adipose	RPLPAPLMLTTEPLGGPSVFLFPPKPK	RPLPAPLMLTTEPLGGPSVFLFPPKPK	PGOHUM_ENST00000390555.3_IGHGP	IGHGP	immunoglobulin heavy constant gamma P (non-functional) [Source:HGNC Symbol;Acc:HGNC:5529]	PGOHUM_ENST00000390555.3_IGHGP_RF3	chr14	105668940	105669421	-	No match in SNP-DB	novelpep (map to known protein with more than 2 mismatched aa)	ENSP00000493388.1|ENST00000641978.1|ENSG00000211892.4|OTTHUMG00000152481.3|OTTHUMT00000493675.1|00R_AL928742.13-002|IGHG4|396	70.833	27	NA	YGPPCP	PCPSCPAPEFLGGPSVFLFPPKPK	KPKDTL	24	7	0	unique location	No match found by BLAT	downstream	ELK2AP(dist=637)	0.966	0.072004	-2.80501	-7.50416	-7.0032	-6.16726	-7.32994	-2.3762	no
fat_adipose	TTPPM+15.995LDSNGSFFLYSK	TTPPMLDSNGSFFLYSK	PGOHUM_ENST00000390555.3_IGHGP	IGHGP	immunoglobulin heavy constant gamma P (non-functional) [Source:HGNC Symbol;Acc:HGNC:5529]	PGOHUM_ENST00000390555.3_IGHGP_RF3	chr14	105668363	105668413	-	No match in SNP-DB	map to known protein with 1 aa mismatch	ENSP00000493129.1|ENST00000641095.1|ENSG00000211893.4|OTTHUMG00000152482.2|OTTHUMT00000493676.1|AL928742.14-002|IGHG2|395	94.118	17	9	NYKTTP	TTPPMLDSDGSFFLYSK	YSKLTV	17	1	0	multiple locations	chr14_105668362_105668413_-;chr14_KI270846v1_alt_136131_136182_-	intergenic	MIR8071-2(dist=28131),ELK2AP(dist=1214)	0.532	0.05834	-6.64686	-6.97322	-4.07484	3.50938	-6.72534	-6.84356	yes
small_intestine	TTPPM+15.995LDSNGSFFLYSK	TTPPMLDSNGSFFLYSK	PGOHUM_ENST00000390555.3_IGHGP	IGHGP	immunoglobulin heavy constant gamma P (non-functional) [Source:HGNC Symbol;Acc:HGNC:5529]	PGOHUM_ENST00000390555.3_IGHGP_RF3	chr14	105668363	105668413	-	No match in SNP-DB	map to known protein with 1 aa mismatch	ENSP00000493129.1|ENST00000641095.1|ENSG00000211893.4|OTTHUMG00000152482.2|OTTHUMT00000493676.1|AL928742.14-002|IGHG2|395	94.118	17	9	NYKTTP	TTPPMLDSDGSFFLYSK	YSKLTV	17	1	0	multiple locations	chr14_105668362_105668413_-;chr14_KI270846v1_alt_136131_136182_-	intergenic	MIR8071-2(dist=28131),ELK2AP(dist=1214)	0.532	0.05834	-6.64686	-6.97322	-4.07484	3.50938	-6.72534	-6.84356	yes
fat_adipose	WQQGNVFSC+57.021SVM+15.995HEGLQNHYTQK	WQQGNVFSCSVMHEGLQNHYTQK	PGOHUM_ENST00000390555.3_IGHGP	IGHGP	immunoglobulin heavy constant gamma P (non-functional) [Source:HGNC Symbol;Acc:HGNC:5529]	PGOHUM_ENST00000390555.3_IGHGP_RF3	chr14	105668273	105668341	-	No match in SNP-DB	novelpep (map to known protein with more than 2 mismatched aa)	ENSP00000374984.2|ENST00000390542.6|ENSG00000211896.7|OTTHUMG00000152495.2|OTTHUMT00000326505.1|AL122127.49-003|IGHG1|295	91.304	23	NA	KSRWQQ	WQQGNVFSCSVMHEALHNHYTQK	TQKSLS	23	2	0	multiple locations	chr14_105668272_105668341_-;chr14_KI270846v1_alt_136041_136110_-	intergenic	MIR8071-2(dist=28041),ELK2AP(dist=1304)	0.177	0.011368	-6.79226	-7.55404	-2.44269	2.14975	-7.41165	-6.59174	yes
prostate	WQQGNVFSC+57.021SVM+15.995HEGLQNHYTQK	WQQGNVFSCSVMHEGLQNHYTQK	PGOHUM_ENST00000390555.3_IGHGP	IGHGP	immunoglobulin heavy constant gamma P (non-functional) [Source:HGNC Symbol;Acc:HGNC:5529]	PGOHUM_ENST00000390555.3_IGHGP_RF3	chr14	105668273	105668341	-	No match in SNP-DB	novelpep (map to known protein with more than 2 mismatched aa)	ENSP00000374984.2|ENST00000390542.6|ENSG00000211896.7|OTTHUMG00000152495.2|OTTHUMT00000326505.1|AL122127.49-003|IGHG1|295	91.304	23	NA	KSRWQQ	WQQGNVFSCSVMHEALHNHYTQK	TQKSLS	23	2	0	multiple locations	chr14_105668272_105668341_-;chr14_KI270846v1_alt_136041_136110_-	intergenic	MIR8071-2(dist=28041),ELK2AP(dist=1304)	0.177	0.011368	-6.79226	-7.55404	-2.44269	2.14975	-7.41165	-6.59174	yes
salivary_gland	WQQGNVFSC+57.021SVM+15.995HEGLQNHYTQK	WQQGNVFSCSVMHEGLQNHYTQK	PGOHUM_ENST00000390555.3_IGHGP	IGHGP	immunoglobulin heavy constant gamma P (non-functional) [Source:HGNC Symbol;Acc:HGNC:5529]	PGOHUM_ENST00000390555.3_IGHGP_RF3	chr14	105668273	105668341	-	No match in SNP-DB	novelpep (map to known protein with more than 2 mismatched aa)	ENSP00000374984.2|ENST00000390542.6|ENSG00000211896.7|OTTHUMG00000152495.2|OTTHUMT00000326505.1|AL122127.49-003|IGHG1|295	91.304	23	NA	KSRWQQ	WQQGNVFSCSVMHEALHNHYTQK	TQKSLS	23	2	0	multiple locations	chr14_105668272_105668341_-;chr14_KI270846v1_alt_136041_136110_-	intergenic	MIR8071-2(dist=28041),ELK2AP(dist=1304)	0.177	0.011368	-6.79226	-7.55404	-2.44269	2.14975	-7.41165	-6.59174	yes
small_intestine	WQQGNVFSC+57.021SVM+15.995HEGLQNHYTQK	WQQGNVFSCSVMHEGLQNHYTQK	PGOHUM_ENST00000390555.3_IGHGP	IGHGP	immunoglobulin heavy constant gamma P (non-functional) [Source:HGNC Symbol;Acc:HGNC:5529]	PGOHUM_ENST00000390555.3_IGHGP_RF3	chr14	105668273	105668341	-	No match in SNP-DB	novelpep (map to known protein with more than 2 mismatched aa)	ENSP00000374984.2|ENST00000390542.6|ENSG00000211896.7|OTTHUMG00000152495.2|OTTHUMT00000326505.1|AL122127.49-003|IGHG1|295	91.304	23	NA	KSRWQQ	WQQGNVFSCSVMHEALHNHYTQK	TQKSLS	23	2	0	multiple locations	chr14_105668272_105668341_-;chr14_KI270846v1_alt_136041_136110_-	intergenic	MIR8071-2(dist=28041),ELK2AP(dist=1304)	0.177	0.011368	-6.79226	-7.55404	-2.44269	2.14975	-7.41165	-6.59174	yes
salivary_gland	ISVSHFTSFWGGM+15.995GSGGLATGMAGGLAGMGGIQNEK	ISVSHFTSFWGGMGSGGLATGMAGGLAGMGGIQNEK	PGOHUM_ENST00000392293.2_RP6-227L5.2	KRT18P68	keratin 18 pseudogene 68 [Source:HGNC Symbol;Acc:HGNC:48895]	PGOHUM_ENST00000392293.2_RP6-227L5.2_RF1	chrX	45983497	45983604	+	No match in SNP-DB	novelpep (map to known protein with more than 2 mismatched aa)	ENSP00000447278.1|ENST00000550600.5|ENSG00000111057.10|OTTHUMG00000169882.1|OTTHUMT00000406404.1|RP11-153F5.6-001|KRT18|391	88.889	36	NA	GSRISV	ISVSRSTSFRGGMGSGGLATGIAGGLAGMGGIQNEK	NEKETM	36	4	0	unique location	chrX_45983496_45983604_+	intergenic	LOC401585(dist=132007),LINC01186(dist=342427)	1	0.172645	NA	NA	NA	NA	NA	NA	no
salivary_gland	KNNEEEAKGLQAQIASSGLTVEVDAPK	KNNEEEAKGLQAQIASSGLTVEVDAPK	PGOHUM_ENST00000392293.2_RP6-227L5.2	KRT18P68	keratin 18 pseudogene 68 [Source:HGNC Symbol;Acc:HGNC:48895]	PGOHUM_ENST00000392293.2_RP6-227L5.2_RF1	chrX	45984004	45984084	+	No match in SNP-DB	novelpep (map to known protein with more than 2 mismatched aa)	ENSP00000373487.3|ENST00000388835.3|ENSG00000111057.10|OTTHUMG00000169882.1|OTTHUMT00000406405.1|RP11-153F5.6-002|KRT18|430	92.593	27	NA	FMKKNH	KNHEEEVKGLQAQIASSGLTVEVDAPK	APKSQD	27	2	0	unique location	chrX_45984003_45984084_+	intergenic	LOC401585(dist=132514),LINC01186(dist=341920)	1	0.533675	NA	NA	NA	NA	NA	NA	no
brain	GVPQIEVTFDIDANGILNVSSVDK	GVPQIEVTFDIDANGILNVSSVDK	PGOHUM_ENST00000397642.3_RP11-488L18.1	AL390728.1	heat shock 70kDa protein 8 (HSPA8) pseudogene	PGOHUM_ENST00000397642.3_RP11-488L18.1_RF3	chr1	247231349	247231420	+	No match in SNP-DB	map to known protein with 1 aa mismatch	ENSP00000435019.1|ENST00000526686.1|ENSG00000109971.13|OTTHUMG00000166030.2|OTTHUMT00000387525.2|RP11-762B21.4-028|HSPA8|150	95.833	24	21	APRGVP	GVPQIEVTFDIDANGILNVSAVDK	VDKSTG	24	1	0	unique location	chr1_247231348_247231420_+	intergenic	MIR3916(dist=29289),VN1R5(dist=24723)	1	0.980099	NA	NA	NA	NA	NA	NA	no
fat_adipose	GVPQIEVTFDIDANGILNVSSVDK	GVPQIEVTFDIDANGILNVSSVDK	PGOHUM_ENST00000397642.3_RP11-488L18.1	AL390728.1	heat shock 70kDa protein 8 (HSPA8) pseudogene	PGOHUM_ENST00000397642.3_RP11-488L18.1_RF3	chr1	247231349	247231420	+	No match in SNP-DB	map to known protein with 1 aa mismatch	ENSP00000435019.1|ENST00000526686.1|ENSG00000109971.13|OTTHUMG00000166030.2|OTTHUMT00000387525.2|RP11-762B21.4-028|HSPA8|150	95.833	24	21	APRGVP	GVPQIEVTFDIDANGILNVSAVDK	VDKSTG	24	1	0	unique location	chr1_247231348_247231420_+	intergenic	MIR3916(dist=29289),VN1R5(dist=24723)	1	0.980099	NA	NA	NA	NA	NA	NA	no
gallbladder	GVPQIEVTFDIDANGILNVSSVDK	GVPQIEVTFDIDANGILNVSSVDK	PGOHUM_ENST00000397642.3_RP11-488L18.1	AL390728.1	heat shock 70kDa protein 8 (HSPA8) pseudogene	PGOHUM_ENST00000397642.3_RP11-488L18.1_RF3	chr1	247231349	247231420	+	No match in SNP-DB	map to known protein with 1 aa mismatch	ENSP00000435019.1|ENST00000526686.1|ENSG00000109971.13|OTTHUMG00000166030.2|OTTHUMT00000387525.2|RP11-762B21.4-028|HSPA8|150	95.833	24	21	APRGVP	GVPQIEVTFDIDANGILNVSAVDK	VDKSTG	24	1	0	unique location	chr1_247231348_247231420_+	intergenic	MIR3916(dist=29289),VN1R5(dist=24723)	1	0.980099	NA	NA	NA	NA	NA	NA	no
lung	GVPQIEVTFDIDANGILNVSSVDK	GVPQIEVTFDIDANGILNVSSVDK	PGOHUM_ENST00000397642.3_RP11-488L18.1	AL390728.1	heat shock 70kDa protein 8 (HSPA8) pseudogene	PGOHUM_ENST00000397642.3_RP11-488L18.1_RF3	chr1	247231349	247231420	+	No match in SNP-DB	map to known protein with 1 aa mismatch	ENSP00000435019.1|ENST00000526686.1|ENSG00000109971.13|OTTHUMG00000166030.2|OTTHUMT00000387525.2|RP11-762B21.4-028|HSPA8|150	95.833	24	21	APRGVP	GVPQIEVTFDIDANGILNVSAVDK	VDKSTG	24	1	0	unique location	chr1_247231348_247231420_+	intergenic	MIR3916(dist=29289),VN1R5(dist=24723)	1	0.980099	NA	NA	NA	NA	NA	NA	no
salivary_gland	GVPQIEVTFDIDANGILNVSSVDK	GVPQIEVTFDIDANGILNVSSVDK	PGOHUM_ENST00000397642.3_RP11-488L18.1	AL390728.1	heat shock 70kDa protein 8 (HSPA8) pseudogene	PGOHUM_ENST00000397642.3_RP11-488L18.1_RF3	chr1	247231349	247231420	+	No match in SNP-DB	map to known protein with 1 aa mismatch	ENSP00000435019.1|ENST00000526686.1|ENSG00000109971.13|OTTHUMG00000166030.2|OTTHUMT00000387525.2|RP11-762B21.4-028|HSPA8|150	95.833	24	21	APRGVP	GVPQIEVTFDIDANGILNVSAVDK	VDKSTG	24	1	0	unique location	chr1_247231348_247231420_+	intergenic	MIR3916(dist=29289),VN1R5(dist=24723)	1	0.980099	NA	NA	NA	NA	NA	NA	no
testis	GVPQIEVTFDIDANGILNVSSVDK	GVPQIEVTFDIDANGILNVSSVDK	PGOHUM_ENST00000397642.3_RP11-488L18.1	AL390728.1	heat shock 70kDa protein 8 (HSPA8) pseudogene	PGOHUM_ENST00000397642.3_RP11-488L18.1_RF3	chr1	247231349	247231420	+	No match in SNP-DB	map to known protein with 1 aa mismatch	ENSP00000435019.1|ENST00000526686.1|ENSG00000109971.13|OTTHUMG00000166030.2|OTTHUMT00000387525.2|RP11-762B21.4-028|HSPA8|150	95.833	24	21	APRGVP	GVPQIEVTFDIDANGILNVSAVDK	VDKSTG	24	1	0	unique location	chr1_247231348_247231420_+	intergenic	MIR3916(dist=29289),VN1R5(dist=24723)	1	0.980099	NA	NA	NA	NA	NA	NA	no
thyroid	GVPQIEVTFDIDANGILNVSSVDK	GVPQIEVTFDIDANGILNVSSVDK	PGOHUM_ENST00000397642.3_RP11-488L18.1	AL390728.1	heat shock 70kDa protein 8 (HSPA8) pseudogene	PGOHUM_ENST00000397642.3_RP11-488L18.1_RF3	chr1	247231349	247231420	+	No match in SNP-DB	map to known protein with 1 aa mismatch	ENSP00000435019.1|ENST00000526686.1|ENSG00000109971.13|OTTHUMG00000166030.2|OTTHUMT00000387525.2|RP11-762B21.4-028|HSPA8|150	95.833	24	21	APRGVP	GVPQIEVTFDIDANGILNVSAVDK	VDKSTG	24	1	0	unique location	chr1_247231348_247231420_+	intergenic	MIR3916(dist=29289),VN1R5(dist=24723)	1	0.980099	NA	NA	NA	NA	NA	NA	no
brain	YWPFM+15.995VVNDAGRPK	YWPFMVVNDAGRPK	PGOHUM_ENST00000397642.3_RP11-488L18.1	AL390728.1	heat shock 70kDa protein 8 (HSPA8) pseudogene	PGOHUM_ENST00000397642.3_RP11-488L18.1_RF2	chr1	247230205	247230246	+	No match in SNP-DB	map to known protein with 1 aa mismatch	ENSP00000227378.3|ENST00000227378.7|ENSG00000109971.13|OTTHUMG00000166030.2|OTTHUMT00000387521.1|RP11-762B21.4-006|HSPA8|646	92.857	14	1	DMKHWP	HWPFMVVNDAGRPK	RPKVQV	14	1	0	unique location	No match found by BLAT	intergenic	MIR3916(dist=28145),VN1R5(dist=25867)	1	0.931732	NA	NA	NA	NA	NA	NA	no
fat_adipose	YWPFM+15.995VVNDAGRPK	YWPFMVVNDAGRPK	PGOHUM_ENST00000397642.3_RP11-488L18.1	AL390728.1	heat shock 70kDa protein 8 (HSPA8) pseudogene	PGOHUM_ENST00000397642.3_RP11-488L18.1_RF2	chr1	247230205	247230246	+	No match in SNP-DB	map to known protein with 1 aa mismatch	ENSP00000227378.3|ENST00000227378.7|ENSG00000109971.13|OTTHUMG00000166030.2|OTTHUMT00000387521.1|RP11-762B21.4-006|HSPA8|646	92.857	14	1	DMKHWP	HWPFMVVNDAGRPK	RPKVQV	14	1	0	unique location	No match found by BLAT	intergenic	MIR3916(dist=28145),VN1R5(dist=25867)	1	0.931732	NA	NA	NA	NA	NA	NA	no
gallbladder	YWPFM+15.995VVNDAGRPK	YWPFMVVNDAGRPK	PGOHUM_ENST00000397642.3_RP11-488L18.1	AL390728.1	heat shock 70kDa protein 8 (HSPA8) pseudogene	PGOHUM_ENST00000397642.3_RP11-488L18.1_RF2	chr1	247230205	247230246	+	No match in SNP-DB	map to known protein with 1 aa mismatch	ENSP00000227378.3|ENST00000227378.7|ENSG00000109971.13|OTTHUMG00000166030.2|OTTHUMT00000387521.1|RP11-762B21.4-006|HSPA8|646	92.857	14	1	DMKHWP	HWPFMVVNDAGRPK	RPKVQV	14	1	0	unique location	No match found by BLAT	intergenic	MIR3916(dist=28145),VN1R5(dist=25867)	1	0.931732	NA	NA	NA	NA	NA	NA	no
lung	YWPFM+15.995VVNDAGRPK	YWPFMVVNDAGRPK	PGOHUM_ENST00000397642.3_RP11-488L18.1	AL390728.1	heat shock 70kDa protein 8 (HSPA8) pseudogene	PGOHUM_ENST00000397642.3_RP11-488L18.1_RF2	chr1	247230205	247230246	+	No match in SNP-DB	map to known protein with 1 aa mismatch	ENSP00000227378.3|ENST00000227378.7|ENSG00000109971.13|OTTHUMG00000166030.2|OTTHUMT00000387521.1|RP11-762B21.4-006|HSPA8|646	92.857	14	1	DMKHWP	HWPFMVVNDAGRPK	RPKVQV	14	1	0	unique location	No match found by BLAT	intergenic	MIR3916(dist=28145),VN1R5(dist=25867)	1	0.931732	NA	NA	NA	NA	NA	NA	no
salivary_gland	YWPFM+15.995VVNDAGRPK	YWPFMVVNDAGRPK	PGOHUM_ENST00000397642.3_RP11-488L18.1	AL390728.1	heat shock 70kDa protein 8 (HSPA8) pseudogene	PGOHUM_ENST00000397642.3_RP11-488L18.1_RF2	chr1	247230205	247230246	+	No match in SNP-DB	map to known protein with 1 aa mismatch	ENSP00000227378.3|ENST00000227378.7|ENSG00000109971.13|OTTHUMG00000166030.2|OTTHUMT00000387521.1|RP11-762B21.4-006|HSPA8|646	92.857	14	1	DMKHWP	HWPFMVVNDAGRPK	RPKVQV	14	1	0	unique location	No match found by BLAT	intergenic	MIR3916(dist=28145),VN1R5(dist=25867)	1	0.931732	NA	NA	NA	NA	NA	NA	no
testis	YWPFM+15.995VVNDAGRPK	YWPFMVVNDAGRPK	PGOHUM_ENST00000397642.3_RP11-488L18.1	AL390728.1	heat shock 70kDa protein 8 (HSPA8) pseudogene	PGOHUM_ENST00000397642.3_RP11-488L18.1_RF2	chr1	247230205	247230246	+	No match in SNP-DB	map to known protein with 1 aa mismatch	ENSP00000227378.3|ENST00000227378.7|ENSG00000109971.13|OTTHUMG00000166030.2|OTTHUMT00000387521.1|RP11-762B21.4-006|HSPA8|646	92.857	14	1	DMKHWP	HWPFMVVNDAGRPK	RPKVQV	14	1	0	unique location	No match found by BLAT	intergenic	MIR3916(dist=28145),VN1R5(dist=25867)	1	0.931732	NA	NA	NA	NA	NA	NA	no
thyroid	YWPFM+15.995VVNDAGRPK	YWPFMVVNDAGRPK	PGOHUM_ENST00000397642.3_RP11-488L18.1	AL390728.1	heat shock 70kDa protein 8 (HSPA8) pseudogene	PGOHUM_ENST00000397642.3_RP11-488L18.1_RF2	chr1	247230205	247230246	+	No match in SNP-DB	map to known protein with 1 aa mismatch	ENSP00000227378.3|ENST00000227378.7|ENSG00000109971.13|OTTHUMG00000166030.2|OTTHUMT00000387521.1|RP11-762B21.4-006|HSPA8|646	92.857	14	1	DMKHWP	HWPFMVVNDAGRPK	RPKVQV	14	1	0	unique location	No match found by BLAT	intergenic	MIR3916(dist=28145),VN1R5(dist=25867)	1	0.931732	NA	NA	NA	NA	NA	NA	no
kidney	AKVLHDNFGIVKGLM+15.995TTVHAITATQK	AKVLHDNFGIVKGLMTTVHAITATQK	PGOHUM_ENST00000402643.2_GAPDHP72	GAPDHP72	glyceraldehyde-3-phosphate dehydrogenase pseudogene 72 [Source:HGNC Symbol;Acc:HGNC:22955]	PGOHUM_ENST00000402643.2_GAPDHP72_RF3	chr6	166064770	166064847	+	No match in SNP-DB	novelpep (map to known protein with more than 2 mismatched aa)	ENSP00000380065.1|ENST00000396856.5|ENSG00000111640.14|OTTHUMG00000137379.1|OTTHUMT00000268062.1|AC006064.2-004|GAPDH|260	92.308	26	NA	APLAKV	AKVIHDNFGIVEGLMTTVHAITATQK	TQKTVD	26	2	0	unique location	chr6_166064769_166064847_+	intergenic	LINC00602(dist=75155),T(dist=92886)	1	0.979844	NA	NA	NA	NA	NA	NA	no
brain	LISWYENEFGYSNR	LISWYENEFGYSNR	PGOHUM_ENST00000402643.2_GAPDHP72	GAPDHP72	glyceraldehyde-3-phosphate dehydrogenase pseudogene 72 [Source:HGNC Symbol;Acc:HGNC:22955]	PGOHUM_ENST00000402643.2_GAPDHP72_RF3	chr6	166065220	166065261	+	No match in SNP-DB	map to known protein with 1 aa mismatch	ENSP00000380068.1|ENST00000396859.5|ENSG00000111640.14|OTTHUMG00000137379.1|OTTHUMT00000268061.1|AC006064.2-003|GAPDH|335	92.857	14	6	FVKLIS	LISWYDNEFGYSNR	SNRVVD	14	1	0	unique location	No match found by BLAT	intergenic	LINC00602(dist=75605),T(dist=92436)	1	0.960732	NA	NA	NA	NA	NA	NA	no
esophagus	LISWYENEFGYSNR	LISWYENEFGYSNR	PGOHUM_ENST00000402643.2_GAPDHP72	GAPDHP72	glyceraldehyde-3-phosphate dehydrogenase pseudogene 72 [Source:HGNC Symbol;Acc:HGNC:22955]	PGOHUM_ENST00000402643.2_GAPDHP72_RF3	chr6	166065220	166065261	+	No match in SNP-DB	map to known protein with 1 aa mismatch	ENSP00000380068.1|ENST00000396859.5|ENSG00000111640.14|OTTHUMG00000137379.1|OTTHUMT00000268061.1|AC006064.2-003|GAPDH|335	92.857	14	6	FVKLIS	LISWYDNEFGYSNR	SNRVVD	14	1	0	unique location	No match found by BLAT	intergenic	LINC00602(dist=75605),T(dist=92436)	1	0.960732	NA	NA	NA	NA	NA	NA	no
fallopian	LISWYENEFGYSNR	LISWYENEFGYSNR	PGOHUM_ENST00000402643.2_GAPDHP72	GAPDHP72	glyceraldehyde-3-phosphate dehydrogenase pseudogene 72 [Source:HGNC Symbol;Acc:HGNC:22955]	PGOHUM_ENST00000402643.2_GAPDHP72_RF3	chr6	166065220	166065261	+	No match in SNP-DB	map to known protein with 1 aa mismatch	ENSP00000380068.1|ENST00000396859.5|ENSG00000111640.14|OTTHUMG00000137379.1|OTTHUMT00000268061.1|AC006064.2-003|GAPDH|335	92.857	14	6	FVKLIS	LISWYDNEFGYSNR	SNRVVD	14	1	0	unique location	No match found by BLAT	intergenic	LINC00602(dist=75605),T(dist=92436)	1	0.960732	NA	NA	NA	NA	NA	NA	no
fat_adipose	LISWYENEFGYSNR	LISWYENEFGYSNR	PGOHUM_ENST00000402643.2_GAPDHP72	GAPDHP72	glyceraldehyde-3-phosphate dehydrogenase pseudogene 72 [Source:HGNC Symbol;Acc:HGNC:22955]	PGOHUM_ENST00000402643.2_GAPDHP72_RF3	chr6	166065220	166065261	+	No match in SNP-DB	map to known protein with 1 aa mismatch	ENSP00000380068.1|ENST00000396859.5|ENSG00000111640.14|OTTHUMG00000137379.1|OTTHUMT00000268061.1|AC006064.2-003|GAPDH|335	92.857	14	6	FVKLIS	LISWYDNEFGYSNR	SNRVVD	14	1	0	unique location	No match found by BLAT	intergenic	LINC00602(dist=75605),T(dist=92436)	1	0.960732	NA	NA	NA	NA	NA	NA	no
heart	LISWYENEFGYSNR	LISWYENEFGYSNR	PGOHUM_ENST00000402643.2_GAPDHP72	GAPDHP72	glyceraldehyde-3-phosphate dehydrogenase pseudogene 72 [Source:HGNC Symbol;Acc:HGNC:22955]	PGOHUM_ENST00000402643.2_GAPDHP72_RF3	chr6	166065220	166065261	+	No match in SNP-DB	map to known protein with 1 aa mismatch	ENSP00000380068.1|ENST00000396859.5|ENSG00000111640.14|OTTHUMG00000137379.1|OTTHUMT00000268061.1|AC006064.2-003|GAPDH|335	92.857	14	6	FVKLIS	LISWYDNEFGYSNR	SNRVVD	14	1	0	unique location	No match found by BLAT	intergenic	LINC00602(dist=75605),T(dist=92436)	1	0.960732	NA	NA	NA	NA	NA	NA	no
kidney	LISWYENEFGYSNR	LISWYENEFGYSNR	PGOHUM_ENST00000402643.2_GAPDHP72	GAPDHP72	glyceraldehyde-3-phosphate dehydrogenase pseudogene 72 [Source:HGNC Symbol;Acc:HGNC:22955]	PGOHUM_ENST00000402643.2_GAPDHP72_RF3	chr6	166065220	166065261	+	No match in SNP-DB	map to known protein with 1 aa mismatch	ENSP00000380068.1|ENST00000396859.5|ENSG00000111640.14|OTTHUMG00000137379.1|OTTHUMT00000268061.1|AC006064.2-003|GAPDH|335	92.857	14	6	FVKLIS	LISWYDNEFGYSNR	SNRVVD	14	1	0	unique location	No match found by BLAT	intergenic	LINC00602(dist=75605),T(dist=92436)	1	0.960732	NA	NA	NA	NA	NA	NA	no
liver	LISWYENEFGYSNR	LISWYENEFGYSNR	PGOHUM_ENST00000402643.2_GAPDHP72	GAPDHP72	glyceraldehyde-3-phosphate dehydrogenase pseudogene 72 [Source:HGNC Symbol;Acc:HGNC:22955]	PGOHUM_ENST00000402643.2_GAPDHP72_RF3	chr6	166065220	166065261	+	No match in SNP-DB	map to known protein with 1 aa mismatch	ENSP00000380068.1|ENST00000396859.5|ENSG00000111640.14|OTTHUMG00000137379.1|OTTHUMT00000268061.1|AC006064.2-003|GAPDH|335	92.857	14	6	FVKLIS	LISWYDNEFGYSNR	SNRVVD	14	1	0	unique location	No match found by BLAT	intergenic	LINC00602(dist=75605),T(dist=92436)	1	0.960732	NA	NA	NA	NA	NA	NA	no
lung	LISWYENEFGYSNR	LISWYENEFGYSNR	PGOHUM_ENST00000402643.2_GAPDHP72	GAPDHP72	glyceraldehyde-3-phosphate dehydrogenase pseudogene 72 [Source:HGNC Symbol;Acc:HGNC:22955]	PGOHUM_ENST00000402643.2_GAPDHP72_RF3	chr6	166065220	166065261	+	No match in SNP-DB	map to known protein with 1 aa mismatch	ENSP00000380068.1|ENST00000396859.5|ENSG00000111640.14|OTTHUMG00000137379.1|OTTHUMT00000268061.1|AC006064.2-003|GAPDH|335	92.857	14	6	FVKLIS	LISWYDNEFGYSNR	SNRVVD	14	1	0	unique location	No match found by BLAT	intergenic	LINC00602(dist=75605),T(dist=92436)	1	0.960732	NA	NA	NA	NA	NA	NA	no
pituitary	LISWYENEFGYSNR	LISWYENEFGYSNR	PGOHUM_ENST00000402643.2_GAPDHP72	GAPDHP72	glyceraldehyde-3-phosphate dehydrogenase pseudogene 72 [Source:HGNC Symbol;Acc:HGNC:22955]	PGOHUM_ENST00000402643.2_GAPDHP72_RF3	chr6	166065220	166065261	+	No match in SNP-DB	map to known protein with 1 aa mismatch	ENSP00000380068.1|ENST00000396859.5|ENSG00000111640.14|OTTHUMG00000137379.1|OTTHUMT00000268061.1|AC006064.2-003|GAPDH|335	92.857	14	6	FVKLIS	LISWYDNEFGYSNR	SNRVVD	14	1	0	unique location	No match found by BLAT	intergenic	LINC00602(dist=75605),T(dist=92436)	1	0.960732	NA	NA	NA	NA	NA	NA	no
placenta	LISWYENEFGYSNR	LISWYENEFGYSNR	PGOHUM_ENST00000402643.2_GAPDHP72	GAPDHP72	glyceraldehyde-3-phosphate dehydrogenase pseudogene 72 [Source:HGNC Symbol;Acc:HGNC:22955]	PGOHUM_ENST00000402643.2_GAPDHP72_RF3	chr6	166065220	166065261	+	No match in SNP-DB	map to known protein with 1 aa mismatch	ENSP00000380068.1|ENST00000396859.5|ENSG00000111640.14|OTTHUMG00000137379.1|OTTHUMT00000268061.1|AC006064.2-003|GAPDH|335	92.857	14	6	FVKLIS	LISWYDNEFGYSNR	SNRVVD	14	1	0	unique location	No match found by BLAT	intergenic	\LINC00602(dist=75605),T(dist=92436)\""	1	0.960732	NA	NA	NA	NA	NA	NA	no
prostate	LISWYENEFGYSNR	LISWYENEFGYSNR	PGOHUM_ENST00000402643.2_GAPDHP72	GAPDHP72	glyceraldehyde-3-phosphate dehydrogenase pseudogene 72 [Source:HGNC Symbol;Acc:HGNC:22955]	PGOHUM_ENST00000402643.2_GAPDHP72_RF3	chr6	166065220	166065261	+	No match in SNP-DB	map to known protein with 1 aa mismatch	ENSP00000380068.1|ENST00000396859.5|ENSG00000111640.14|OTTHUMG00000137379.1|OTTHUMT00000268061.1|AC006064.2-003|GAPDH|335	92.857	14	6	FVKLIS	LISWYDNEFGYSNR	SNRVVD	14	1	0	unique location	No match found by BLAT	intergenic	LINC00602(dist=75605),T(dist=92436)	1	0.960732	NA	NA	NA	NA	NA	NA	no
rectum	LISWYENEFGYSNR	LISWYENEFGYSNR	PGOHUM_ENST00000402643.2_GAPDHP72	GAPDHP72	glyceraldehyde-3-phosphate dehydrogenase pseudogene 72 [Source:HGNC Symbol;Acc:HGNC:22955]	PGOHUM_ENST00000402643.2_GAPDHP72_RF3	chr6	166065220	166065261	+	No match in SNP-DB	map to known protein with 1 aa mismatch	ENSP00000380068.1|ENST00000396859.5|ENSG00000111640.14|OTTHUMG00000137379.1|OTTHUMT00000268061.1|AC006064.2-003|GAPDH|335	92.857	14	6	FVKLIS	LISWYDNEFGYSNR	SNRVVD	14	1	0	unique location	No match found by BLAT	intergenic	LINC00602(dist=75605),T(dist=92436)	1	0.960732	NA	NA	NA	NA	NA	NA	no
salivary_gland	LISWYENEFGYSNR	LISWYENEFGYSNR	PGOHUM_ENST00000402643.2_GAPDHP72	GAPDHP72	glyceraldehyde-3-phosphate dehydrogenase pseudogene 72 [Source:HGNC Symbol;Acc:HGNC:22955]	PGOHUM_ENST00000402643.2_GAPDHP72_RF3	chr6	166065220	166065261	+	No match in SNP-DB	map to known protein with 1 aa mismatch	ENSP00000380068.1|ENST00000396859.5|ENSG00000111640.14|OTTHUMG00000137379.1|OTTHUMT00000268061.1|AC006064.2-003|GAPDH|335	92.857	14	6	FVKLIS	LISWYDNEFGYSNR	SNRVVD	14	1	0	unique location	No match found by BLAT	intergenic	LINC00602(dist=75605),T(dist=92436)	1	0.960732	NA	NA	NA	NA	NA	NA	no
small_intestine	LISWYENEFGYSNR	LISWYENEFGYSNR	PGOHUM_ENST00000402643.2_GAPDHP72	GAPDHP72	glyceraldehyde-3-phosphate dehydrogenase pseudogene 72 [Source:HGNC Symbol;Acc:HGNC:22955]	PGOHUM_ENST00000402643.2_GAPDHP72_RF3	chr6	166065220	166065261	+	No match in SNP-DB	map to known protein with 1 aa mismatch	ENSP00000380068.1|ENST00000396859.5|ENSG00000111640.14|OTTHUMG00000137379.1|OTTHUMT00000268061.1|AC006064.2-003|GAPDH|335	92.857	14	6	FVKLIS	LISWYDNEFGYSNR	SNRVVD	14	1	0	unique location	No match found by BLAT	intergenic	LINC00602(dist=75605),T(dist=92436)	1	0.960732	NA	NA	NA	NA	NA	NA	no
smooth_muscle	LISWYENEFGYSNR	LISWYENEFGYSNR	PGOHUM_ENST00000402643.2_GAPDHP72	GAPDHP72	glyceraldehyde-3-phosphate dehydrogenase pseudogene 72 [Source:HGNC Symbol;Acc:HGNC:22955]	PGOHUM_ENST00000402643.2_GAPDHP72_RF3	chr6	166065220	166065261	+	No match in SNP-DB	map to known protein with 1 aa mismatch	ENSP00000380068.1|ENST00000396859.5|ENSG00000111640.14|OTTHUMG00000137379.1|OTTHUMT00000268061.1|AC006064.2-003|GAPDH|335	92.857	14	6	FVKLIS	LISWYDNEFGYSNR	SNRVVD	14	1	0	unique location	No match found by BLAT	intergenic	LINC00602(dist=75605),T(dist=92436)	1	0.960732	NA	NA	NA	NA	NA	NA	no
spleen	LISWYENEFGYSNR	LISWYENEFGYSNR	PGOHUM_ENST00000402643.2_GAPDHP72	GAPDHP72	glyceraldehyde-3-phosphate dehydrogenase pseudogene 72 [Source:HGNC Symbol;Acc:HGNC:22955]	PGOHUM_ENST00000402643.2_GAPDHP72_RF3	chr6	166065220	166065261	+	No match in SNP-DB	map to known protein with 1 aa mismatch	ENSP00000380068.1|ENST00000396859.5|ENSG00000111640.14|OTTHUMG00000137379.1|OTTHUMT00000268061.1|AC006064.2-003|GAPDH|335	92.857	14	6	FVKLIS	LISWYDNEFGYSNR	SNRVVD	14	1	0	unique location	No match found by BLAT	intergenic	LINC00602(dist=75605),T(dist=92436)	1	0.960732	NA	NA	NA	NA	NA	NA	no
brain	VLHDNFGIVKGLM+15.995TTVHAITATQK	VLHDNFGIVKGLMTTVHAITATQK	PGOHUM_ENST00000402643.2_GAPDHP72	GAPDHP72	glyceraldehyde-3-phosphate dehydrogenase pseudogene 72 [Source:HGNC Symbol;Acc:HGNC:22955]	PGOHUM_ENST00000402643.2_GAPDHP72_RF3	chr6	166064776	166064847	+	No match in SNP-DB	novelpep (map to known protein with more than 2 mismatched aa)	ENSP00000380065.1|ENST00000396856.5|ENSG00000111640.14|OTTHUMG00000137379.1|OTTHUMT00000268062.1|AC006064.2-004|GAPDH|260	91.667	24	NA	LAKVIH	VIHDNFGIVEGLMTTVHAITATQK	TQKTVD	24	2	0	unique location	chr6_166064775_166064847_+	intergenic	LINC00602(dist=75161),T(dist=92880)	1	0.978141	NA	NA	NA	NA	NA	NA	no
duodenum	VLHDNFGIVKGLM+15.995TTVHAITATQK	VLHDNFGIVKGLMTTVHAITATQK	PGOHUM_ENST00000402643.2_GAPDHP72	GAPDHP72	glyceraldehyde-3-phosphate dehydrogenase pseudogene 72 [Source:HGNC Symbol;Acc:HGNC:22955]	PGOHUM_ENST00000402643.2_GAPDHP72_RF3	chr6	166064776	166064847	+	No match in SNP-DB	novelpep (map to known protein with more than 2 mismatched aa)	ENSP00000380065.1|ENST00000396856.5|ENSG00000111640.14|OTTHUMG00000137379.1|OTTHUMT00000268062.1|AC006064.2-004|GAPDH|260	91.667	24	NA	LAKVIH	VIHDNFGIVEGLMTTVHAITATQK	TQKTVD	24	2	0	unique location	chr6_166064775_166064847_+	intergenic	LINC00602(dist=75161),T(dist=92880)	1	0.978141	NA	NA	NA	NA	NA	NA	no
fallopian	VLHDNFGIVKGLM+15.995TTVHAITATQK	VLHDNFGIVKGLMTTVHAITATQK	PGOHUM_ENST00000402643.2_GAPDHP72	GAPDHP72	glyceraldehyde-3-phosphate dehydrogenase pseudogene 72 [Source:HGNC Symbol;Acc:HGNC:22955]	PGOHUM_ENST00000402643.2_GAPDHP72_RF3	chr6	166064776	166064847	+	No match in SNP-DB	novelpep (map to known protein with more than 2 mismatched aa)	ENSP00000380065.1|ENST00000396856.5|ENSG00000111640.14|OTTHUMG00000137379.1|OTTHUMT00000268062.1|AC006064.2-004|GAPDH|260	91.667	24	NA	LAKVIH	VIHDNFGIVEGLMTTVHAITATQK	TQKTVD	24	2	0	unique location	chr6_166064775_166064847_+	intergenic	LINC00602(dist=75161),T(dist=92880)	1	0.978141	NA	NA	NA	NA	NA	NA	no
heart	VLHDNFGIVKGLM+15.995TTVHAITATQK	VLHDNFGIVKGLMTTVHAITATQK	PGOHUM_ENST00000402643.2_GAPDHP72	GAPDHP72	glyceraldehyde-3-phosphate dehydrogenase pseudogene 72 [Source:HGNC Symbol;Acc:HGNC:22955]	PGOHUM_ENST00000402643.2_GAPDHP72_RF3	chr6	166064776	166064847	+	No match in SNP-DB	novelpep (map to known protein with more than 2 mismatched aa)	ENSP00000380065.1|ENST00000396856.5|ENSG00000111640.14|OTTHUMG00000137379.1|OTTHUMT00000268062.1|AC006064.2-004|GAPDH|260	91.667	24	NA	LAKVIH	VIHDNFGIVEGLMTTVHAITATQK	TQKTVD	24	2	0	unique location	chr6_166064775_166064847_+	intergenic	LINC00602(dist=75161),T(dist=92880)	1	0.978141	NA	NA	NA	NA	NA	NA	no
liver	VLHDNFGIVKGLM+15.995TTVHAITATQK	VLHDNFGIVKGLMTTVHAITATQK	PGOHUM_ENST00000402643.2_GAPDHP72	GAPDHP72	glyceraldehyde-3-phosphate dehydrogenase pseudogene 72 [Source:HGNC Symbol;Acc:HGNC:22955]	PGOHUM_ENST00000402643.2_GAPDHP72_RF3	chr6	166064776	166064847	+	No match in SNP-DB	novelpep (map to known protein with more than 2 mismatched aa)	ENSP00000380065.1|ENST00000396856.5|ENSG00000111640.14|OTTHUMG00000137379.1|OTTHUMT00000268062.1|AC006064.2-004|GAPDH|260	91.667	24	NA	LAKVIH	VIHDNFGIVEGLMTTVHAITATQK	TQKTVD	24	2	0	unique location	chr6_166064775_166064847_+	intergenic	LINC00602(dist=75161),T(dist=92880)	1	0.978141	NA	NA	NA	NA	NA	NA	no
lung	VLHDNFGIVKGLM+15.995TTVHAITATQK	VLHDNFGIVKGLMTTVHAITATQK	PGOHUM_ENST00000402643.2_GAPDHP72	GAPDHP72	glyceraldehyde-3-phosphate dehydrogenase pseudogene 72 [Source:HGNC Symbol;Acc:HGNC:22955]	PGOHUM_ENST00000402643.2_GAPDHP72_RF3	chr6	166064776	166064847	+	No match in SNP-DB	novelpep (map to known protein with more than 2 mismatched aa)	ENSP00000380065.1|ENST00000396856.5|ENSG00000111640.14|OTTHUMG00000137379.1|OTTHUMT00000268062.1|AC006064.2-004|GAPDH|260	91.667	24	NA	LAKVIH	VIHDNFGIVEGLMTTVHAITATQK	TQKTVD	24	2	0	unique location	chr6_166064775_166064847_+	intergenic	LINC00602(dist=75161),T(dist=92880)	1	0.978141	NA	NA	NA	NA	NA	NA	no
pituitary	VLHDNFGIVKGLM+15.995TTVHAITATQK	VLHDNFGIVKGLMTTVHAITATQK	PGOHUM_ENST00000402643.2_GAPDHP72	GAPDHP72	glyceraldehyde-3-phosphate dehydrogenase pseudogene 72 [Source:HGNC Symbol;Acc:HGNC:22955]	PGOHUM_ENST00000402643.2_GAPDHP72_RF3	chr6	166064776	166064847	+	No match in SNP-DB	novelpep (map to known protein with more than 2 mismatched aa)	ENSP00000380065.1|ENST00000396856.5|ENSG00000111640.14|OTTHUMG00000137379.1|OTTHUMT00000268062.1|AC006064.2-004|GAPDH|260	91.667	24	NA	LAKVIH	VIHDNFGIVEGLMTTVHAITATQK	TQKTVD	24	2	0	unique location	chr6_166064775_166064847_+	intergenic	LINC00602(dist=75161),T(dist=92880)	1	0.978141	NA	NA	NA	NA	NA	NA	no
placenta	VLHDNFGIVKGLM+15.995TTVHAITATQK	VLHDNFGIVKGLMTTVHAITATQK	PGOHUM_ENST00000402643.2_GAPDHP72	GAPDHP72	glyceraldehyde-3-phosphate dehydrogenase pseudogene 72 [Source:HGNC Symbol;Acc:HGNC:22955]	PGOHUM_ENST00000402643.2_GAPDHP72_RF3	chr6	166064776	166064847	+	No match in SNP-DB	novelpep (map to known protein with more than 2 mismatched aa)	ENSP00000380065.1|ENST00000396856.5|ENSG00000111640.14|OTTHUMG00000137379.1|OTTHUMT00000268062.1|AC006064.2-004|GAPDH|260	91.667	24	NA	LAKVIH	VIHDNFGIVEGLMTTVHAITATQK	TQKTVD	24	2	0	unique location	chr6_166064775_166064847_+	intergenic	\LINC00602(dist=75161),T(dist=92880)\""	1	0.978141	NA	NA	NA	NA	NA	NA	no
prostate	VLHDNFGIVKGLM+15.995TTVHAITATQK	VLHDNFGIVKGLMTTVHAITATQK	PGOHUM_ENST00000402643.2_GAPDHP72	GAPDHP72	glyceraldehyde-3-phosphate dehydrogenase pseudogene 72 [Source:HGNC Symbol;Acc:HGNC:22955]	PGOHUM_ENST00000402643.2_GAPDHP72_RF3	chr6	166064776	166064847	+	No match in SNP-DB	novelpep (map to known protein with more than 2 mismatched aa)	ENSP00000380065.1|ENST00000396856.5|ENSG00000111640.14|OTTHUMG00000137379.1|OTTHUMT00000268062.1|AC006064.2-004|GAPDH|260	91.667	24	NA	LAKVIH	VIHDNFGIVEGLMTTVHAITATQK	TQKTVD	24	2	0	unique location	chr6_166064775_166064847_+	intergenic	LINC00602(dist=75161),T(dist=92880)	1	0.978141	NA	NA	NA	NA	NA	NA	no
salivary_gland	VLHDNFGIVKGLM+15.995TTVHAITATQK	VLHDNFGIVKGLMTTVHAITATQK	PGOHUM_ENST00000402643.2_GAPDHP72	GAPDHP72	glyceraldehyde-3-phosphate dehydrogenase pseudogene 72 [Source:HGNC Symbol;Acc:HGNC:22955]	PGOHUM_ENST00000402643.2_GAPDHP72_RF3	chr6	166064776	166064847	+	No match in SNP-DB	novelpep (map to known protein with more than 2 mismatched aa)	ENSP00000380065.1|ENST00000396856.5|ENSG00000111640.14|OTTHUMG00000137379.1|OTTHUMT00000268062.1|AC006064.2-004|GAPDH|260	91.667	24	NA	LAKVIH	VIHDNFGIVEGLMTTVHAITATQK	TQKTVD	24	2	0	unique location	chr6_166064775_166064847_+	intergenic	LINC00602(dist=75161),T(dist=92880)	1	0.978141	NA	NA	NA	NA	NA	NA	no
small_intestine	VLHDNFGIVKGLM+15.995TTVHAITATQK	VLHDNFGIVKGLMTTVHAITATQK	PGOHUM_ENST00000402643.2_GAPDHP72	GAPDHP72	glyceraldehyde-3-phosphate dehydrogenase pseudogene 72 [Source:HGNC Symbol;Acc:HGNC:22955]	PGOHUM_ENST00000402643.2_GAPDHP72_RF3	chr6	166064776	166064847	+	No match in SNP-DB	novelpep (map to known protein with more than 2 mismatched aa)	ENSP00000380065.1|ENST00000396856.5|ENSG00000111640.14|OTTHUMG00000137379.1|OTTHUMT00000268062.1|AC006064.2-004|GAPDH|260	91.667	24	NA	LAKVIH	VIHDNFGIVEGLMTTVHAITATQK	TQKTVD	24	2	0	unique location	chr6_166064775_166064847_+	intergenic	LINC00602(dist=75161),T(dist=92880)	1	0.978141	NA	NA	NA	NA	NA	NA	no
spleen	VLHDNFGIVKGLM+15.995TTVHAITATQK	VLHDNFGIVKGLMTTVHAITATQK	PGOHUM_ENST00000402643.2_GAPDHP72	GAPDHP72	glyceraldehyde-3-phosphate dehydrogenase pseudogene 72 [Source:HGNC Symbol;Acc:HGNC:22955]	PGOHUM_ENST00000402643.2_GAPDHP72_RF3	chr6	166064776	166064847	+	No match in SNP-DB	novelpep (map to known protein with more than 2 mismatched aa)	ENSP00000380065.1|ENST00000396856.5|ENSG00000111640.14|OTTHUMG00000137379.1|OTTHUMT00000268062.1|AC006064.2-004|GAPDH|260	91.667	24	NA	LAKVIH	VIHDNFGIVEGLMTTVHAITATQK	TQKTVD	24	2	0	unique location	chr6_166064775_166064847_+	intergenic	LINC00602(dist=75161),T(dist=92880)	1	0.978141	NA	NA	NA	NA	NA	NA	no
rectum	WGTAGAEYIVEPTGTFTTMEKTGAHLQGGAK	WGTAGAEYIVEPTGTFTTMEKTGAHLQGGAK	PGOHUM_ENST00000402643.2_GAPDHP72	GAPDHP72	glyceraldehyde-3-phosphate dehydrogenase pseudogene 72 [Source:HGNC Symbol;Acc:HGNC:22955]	PGOHUM_ENST00000402643.2_GAPDHP72_RF3	chr6	166064548	166064640	+	No match in SNP-DB	novelpep (map to known protein with more than 2 mismatched aa)	ENSP00000380065.1|ENST00000396856.5|ENSG00000111640.14|OTTHUMG00000137379.1|OTTHUMT00000268062.1|AC006064.2-004|GAPDH|260	83.871	31	NA	KIKWGD	WGDAGAEYVVESTGVFTTMEKAGAHLQGGAK	GAKRVI	31	5	0	unique location	chr6_166064547_166064640_+	intergenic	LINC00602(dist=74933),T(dist=93108)	1	0.96488	NA	NA	NA	NA	NA	NA	no
salivary_gland	WGTAGAEYIVEPTGTFTTMEKTGAHLQGGAK	WGTAGAEYIVEPTGTFTTMEKTGAHLQGGAK	PGOHUM_ENST00000402643.2_GAPDHP72	GAPDHP72	glyceraldehyde-3-phosphate dehydrogenase pseudogene 72 [Source:HGNC Symbol;Acc:HGNC:22955]	PGOHUM_ENST00000402643.2_GAPDHP72_RF3	chr6	166064548	166064640	+	No match in SNP-DB	novelpep (map to known protein with more than 2 mismatched aa)	ENSP00000380065.1|ENST00000396856.5|ENSG00000111640.14|OTTHUMG00000137379.1|OTTHUMT00000268062.1|AC006064.2-004|GAPDH|260	83.871	31	NA	KIKWGD	WGDAGAEYVVESTGVFTTMEKAGAHLQGGAK	GAKRVI	31	5	0	unique location	chr6_166064547_166064640_+	intergenic	LINC00602(dist=74933),T(dist=93108)	1	0.96488	NA	NA	NA	NA	NA	NA	no
brain	YMVYM+15.995FLYDSTHGK	YMVYMFLYDSTHGK	PGOHUM_ENST00000402643.2_GAPDHP72	GAPDHP72	glyceraldehyde-3-phosphate dehydrogenase pseudogene 72 [Source:HGNC Symbol;Acc:HGNC:22955]	PGOHUM_ENST00000402643.2_GAPDHP72_RF3	chr6	166064413	166064454	+	No match in SNP-DB	map to known protein with 1 aa mismatch	ENSP00000380068.1|ENST00000396859.5|ENSG00000111640.14|OTTHUMG00000137379.1|OTTHUMT00000268061.1|AC006064.2-003|GAPDH|335	92.857	14	7	DLNYMV	YMVYMFQYDSTHGK	HGKFHG	14	1	0	unique location	No match found by BLAT	intergenic	LINC00602(dist=74798),T(dist=93243)	1	0.998805	NA	NA	NA	NA	NA	NA	no
duodenum	YMVYM+15.995FLYDSTHGK	YMVYMFLYDSTHGK	PGOHUM_ENST00000402643.2_GAPDHP72	GAPDHP72	glyceraldehyde-3-phosphate dehydrogenase pseudogene 72 [Source:HGNC Symbol;Acc:HGNC:22955]	PGOHUM_ENST00000402643.2_GAPDHP72_RF3	chr6	166064413	166064454	+	No match in SNP-DB	map to known protein with 1 aa mismatch	ENSP00000380068.1|ENST00000396859.5|ENSG00000111640.14|OTTHUMG00000137379.1|OTTHUMT00000268061.1|AC006064.2-003|GAPDH|335	92.857	14	7	DLNYMV	YMVYMFQYDSTHGK	HGKFHG	14	1	0	unique location	No match found by BLAT	intergenic	LINC00602(dist=74798),T(dist=93243)	1	0.998805	NA	NA	NA	NA	NA	NA	no
esophagus	YMVYM+15.995FLYDSTHGK	YMVYMFLYDSTHGK	PGOHUM_ENST00000402643.2_GAPDHP72	GAPDHP72	glyceraldehyde-3-phosphate dehydrogenase pseudogene 72 [Source:HGNC Symbol;Acc:HGNC:22955]	PGOHUM_ENST00000402643.2_GAPDHP72_RF3	chr6	166064413	166064454	+	No match in SNP-DB	map to known protein with 1 aa mismatch	ENSP00000380068.1|ENST00000396859.5|ENSG00000111640.14|OTTHUMG00000137379.1|OTTHUMT00000268061.1|AC006064.2-003|GAPDH|335	92.857	14	7	DLNYMV	YMVYMFQYDSTHGK	HGKFHG	14	1	0	unique location	No match found by BLAT	intergenic	LINC00602(dist=74798),T(dist=93243)	1	0.998805	NA	NA	NA	NA	NA	NA	no
fat_adipose	YM+15.995VYM+15.995FLYDSTHGK	YMVYMFLYDSTHGK	PGOHUM_ENST00000402643.2_GAPDHP72	GAPDHP72	glyceraldehyde-3-phosphate dehydrogenase pseudogene 72 [Source:HGNC Symbol;Acc:HGNC:22955]	PGOHUM_ENST00000402643.2_GAPDHP72_RF3	chr6	166064413	166064454	+	No match in SNP-DB	map to known protein with 1 aa mismatch	ENSP00000380068.1|ENST00000396859.5|ENSG00000111640.14|OTTHUMG00000137379.1|OTTHUMT00000268061.1|AC006064.2-003|GAPDH|335	92.857	14	7	DLNYMV	YMVYMFQYDSTHGK	HGKFHG	14	1	0	unique location	No match found by BLAT	intergenic	LINC00602(dist=74798),T(dist=93243)	1	0.998805	NA	NA	NA	NA	NA	NA	no
heart	YMVYM+15.995FLYDSTHGK	YMVYMFLYDSTHGK	PGOHUM_ENST00000402643.2_GAPDHP72	GAPDHP72	glyceraldehyde-3-phosphate dehydrogenase pseudogene 72 [Source:HGNC Symbol;Acc:HGNC:22955]	PGOHUM_ENST00000402643.2_GAPDHP72_RF3	chr6	166064413	166064454	+	No match in SNP-DB	map to known protein with 1 aa mismatch	ENSP00000380068.1|ENST00000396859.5|ENSG00000111640.14|OTTHUMG00000137379.1|OTTHUMT00000268061.1|AC006064.2-003|GAPDH|335	92.857	14	7	DLNYMV	YMVYMFQYDSTHGK	HGKFHG	14	1	0	unique location	No match found by BLAT	intergenic	LINC00602(dist=74798),T(dist=93243)	1	0.998805	NA	NA	NA	NA	NA	NA	no
liver	YM+15.995VYM+15.995FLYDSTHGK	YMVYMFLYDSTHGK	PGOHUM_ENST00000402643.2_GAPDHP72	GAPDHP72	glyceraldehyde-3-phosphate dehydrogenase pseudogene 72 [Source:HGNC Symbol;Acc:HGNC:22955]	PGOHUM_ENST00000402643.2_GAPDHP72_RF3	chr6	166064413	166064454	+	No match in SNP-DB	map to known protein with 1 aa mismatch	ENSP00000380068.1|ENST00000396859.5|ENSG00000111640.14|OTTHUMG00000137379.1|OTTHUMT00000268061.1|AC006064.2-003|GAPDH|335	92.857	14	7	DLNYMV	YMVYMFQYDSTHGK	HGKFHG	14	1	0	unique location	No match found by BLAT	intergenic	LINC00602(dist=74798),T(dist=93243)	1	0.998805	NA	NA	NA	NA	NA	NA	no
lung	YMVYM+15.995FLYDSTHGK	YMVYMFLYDSTHGK	PGOHUM_ENST00000402643.2_GAPDHP72	GAPDHP72	glyceraldehyde-3-phosphate dehydrogenase pseudogene 72 [Source:HGNC Symbol;Acc:HGNC:22955]	PGOHUM_ENST00000402643.2_GAPDHP72_RF3	chr6	166064413	166064454	+	No match in SNP-DB	map to known protein with 1 aa mismatch	ENSP00000380068.1|ENST00000396859.5|ENSG00000111640.14|OTTHUMG00000137379.1|OTTHUMT00000268061.1|AC006064.2-003|GAPDH|335	92.857	14	7	DLNYMV	YMVYMFQYDSTHGK	HGKFHG	14	1	0	unique location	No match found by BLAT	intergenic	LINC00602(dist=74798),T(dist=93243)	1	0.998805	NA	NA	NA	NA	NA	NA	no
placenta	YM+15.995VYM+15.995FLYDSTHGK	YMVYMFLYDSTHGK	PGOHUM_ENST00000402643.2_GAPDHP72	GAPDHP72	glyceraldehyde-3-phosphate dehydrogenase pseudogene 72 [Source:HGNC Symbol;Acc:HGNC:22955]	PGOHUM_ENST00000402643.2_GAPDHP72_RF3	chr6	166064413	166064454	+	No match in SNP-DB	map to known protein with 1 aa mismatch	ENSP00000380068.1|ENST00000396859.5|ENSG00000111640.14|OTTHUMG00000137379.1|OTTHUMT00000268061.1|AC006064.2-003|GAPDH|335	92.857	14	7	DLNYMV	YMVYMFQYDSTHGK	HGKFHG	14	1	0	unique location	No match found by BLAT	intergenic	\LINC00602(dist=74798),T(dist=93243)\""	1	0.998805	NA	NA	NA	NA	NA	NA	no
prostate	YM+15.995VYM+15.995FLYDSTHGK	YMVYMFLYDSTHGK	PGOHUM_ENST00000402643.2_GAPDHP72	GAPDHP72	glyceraldehyde-3-phosphate dehydrogenase pseudogene 72 [Source:HGNC Symbol;Acc:HGNC:22955]	PGOHUM_ENST00000402643.2_GAPDHP72_RF3	chr6	166064413	166064454	+	No match in SNP-DB	map to known protein with 1 aa mismatch	ENSP00000380068.1|ENST00000396859.5|ENSG00000111640.14|OTTHUMG00000137379.1|OTTHUMT00000268061.1|AC006064.2-003|GAPDH|335	92.857	14	7	DLNYMV	YMVYMFQYDSTHGK	HGKFHG	14	1	0	unique location	No match found by BLAT	intergenic	LINC00602(dist=74798),T(dist=93243)	1	0.998805	NA	NA	NA	NA	NA	NA	no
salivary_gland	YM+15.995VYM+15.995FLYDSTHGK	YMVYMFLYDSTHGK	PGOHUM_ENST00000402643.2_GAPDHP72	GAPDHP72	glyceraldehyde-3-phosphate dehydrogenase pseudogene 72 [Source:HGNC Symbol;Acc:HGNC:22955]	PGOHUM_ENST00000402643.2_GAPDHP72_RF3	chr6	166064413	166064454	+	No match in SNP-DB	map to known protein with 1 aa mismatch	ENSP00000380068.1|ENST00000396859.5|ENSG00000111640.14|OTTHUMG00000137379.1|OTTHUMT00000268061.1|AC006064.2-003|GAPDH|335	92.857	14	7	DLNYMV	YMVYMFQYDSTHGK	HGKFHG	14	1	0	unique location	No match found by BLAT	intergenic	LINC00602(dist=74798),T(dist=93243)	1	0.998805	NA	NA	NA	NA	NA	NA	no
small_intestine	YM+15.995VYM+15.995FLYDSTHGK	YMVYMFLYDSTHGK	PGOHUM_ENST00000402643.2_GAPDHP72	GAPDHP72	glyceraldehyde-3-phosphate dehydrogenase pseudogene 72 [Source:HGNC Symbol;Acc:HGNC:22955]	PGOHUM_ENST00000402643.2_GAPDHP72_RF3	chr6	166064413	166064454	+	No match in SNP-DB	map to known protein with 1 aa mismatch	ENSP00000380068.1|ENST00000396859.5|ENSG00000111640.14|OTTHUMG00000137379.1|OTTHUMT00000268061.1|AC006064.2-003|GAPDH|335	92.857	14	7	DLNYMV	YMVYMFQYDSTHGK	HGKFHG	14	1	0	unique location	No match found by BLAT	intergenic	LINC00602(dist=74798),T(dist=93243)	1	0.998805	NA	NA	NA	NA	NA	NA	no
smooth_muscle	YM+15.995VYM+15.995FLYDSTHGK	YMVYMFLYDSTHGK	PGOHUM_ENST00000402643.2_GAPDHP72	GAPDHP72	glyceraldehyde-3-phosphate dehydrogenase pseudogene 72 [Source:HGNC Symbol;Acc:HGNC:22955]	PGOHUM_ENST00000402643.2_GAPDHP72_RF3	chr6	166064413	166064454	+	No match in SNP-DB	map to known protein with 1 aa mismatch	ENSP00000380068.1|ENST00000396859.5|ENSG00000111640.14|OTTHUMG00000137379.1|OTTHUMT00000268061.1|AC006064.2-003|GAPDH|335	92.857	14	7	DLNYMV	YMVYMFQYDSTHGK	HGKFHG	14	1	0	unique location	No match found by BLAT	intergenic	LINC00602(dist=74798),T(dist=93243)	1	0.998805	NA	NA	NA	NA	NA	NA	no
spleen	YMVYM+15.995FLYDSTHGK	YMVYMFLYDSTHGK	PGOHUM_ENST00000402643.2_GAPDHP72	GAPDHP72	glyceraldehyde-3-phosphate dehydrogenase pseudogene 72 [Source:HGNC Symbol;Acc:HGNC:22955]	PGOHUM_ENST00000402643.2_GAPDHP72_RF3	chr6	166064413	166064454	+	No match in SNP-DB	map to known protein with 1 aa mismatch	ENSP00000380068.1|ENST00000396859.5|ENSG00000111640.14|OTTHUMG00000137379.1|OTTHUMT00000268061.1|AC006064.2-003|GAPDH|335	92.857	14	7	DLNYMV	YMVYMFQYDSTHGK	HGKFHG	14	1	0	unique location	No match found by BLAT	intergenic	LINC00602(dist=74798),T(dist=93243)	1	0.998805	NA	NA	NA	NA	NA	NA	no
kidney	EFVEEFIWPAIQSSTLYEDR	EFVEEFIWPAIQSSTLYEDR	PGOHUM_ENST00000402854.2_RP11-367G6.2	ASS1P1	argininosuccinate synthetase 1 pseudogene 1 [Source:HGNC Symbol;Acc:HGNC:759]	PGOHUM_ENST00000402854.2_RP11-367G6.2_RF3	chr6	25024224	25024283	-	No match in SNP-DB	map to known protein with 1 aa mismatch	ENSP00000361469.2|ENST00000372393.7|ENSG00000130707.17|OTTHUMG00000020806.4|OTTHUMT00000054651.2|RP11-618A20.2-003|ASS1|412	95	20	15	VSREFV	EFVEEFIWPAIQSSALYEDR	EDRYLL	20	1	0	unique location	chr6_25024223_25024283_-	intronic	RIPOR2	1	0.934678	NA	NA	NA	NA	NA	NA	no
liver	EFVEEFIWPAIQSSTLYEDR	EFVEEFIWPAIQSSTLYEDR	PGOHUM_ENST00000402854.2_RP11-367G6.2	ASS1P1	argininosuccinate synthetase 1 pseudogene 1 [Source:HGNC Symbol;Acc:HGNC:759]	PGOHUM_ENST00000402854.2_RP11-367G6.2_RF3	chr6	25024224	25024283	-	No match in SNP-DB	map to known protein with 1 aa mismatch	ENSP00000361469.2|ENST00000372393.7|ENSG00000130707.17|OTTHUMG00000020806.4|OTTHUMT00000054651.2|RP11-618A20.2-003|ASS1|412	95	20	15	VSREFV	EFVEEFIWPAIQSSALYEDR	EDRYLL	20	1	0	unique location	chr6_25024223_25024283_-	intronic	RIPOR2	1	0.934678	NA	NA	NA	NA	NA	NA	no
kidney	FAELVYTAFWHSPEC+57.021EFVR	FAELVYTAFWHSPECEFVR	PGOHUM_ENST00000402854.2_RP11-367G6.2	ASS1P1	argininosuccinate synthetase 1 pseudogene 1 [Source:HGNC Symbol;Acc:HGNC:759]	PGOHUM_ENST00000402854.2_RP11-367G6.2_RF1	chr6	25023488	25023544	-	No match in SNP-DB	map to known protein with 1 aa mismatch	ENSP00000361469.2|ENST00000372393.7|ENSG00000130707.17|OTTHUMG00000020806.4|OTTHUMT00000054651.2|RP11-618A20.2-003|ASS1|412	94.737	19	8	GLKFAE	FAELVYTGFWHSPECEFVR	FVRHCI	19	1	0	unique location	chr6_25023487_25023544_-	intronic	RIPOR2	1	0.977679	NA	NA	NA	NA	NA	NA	no
liver	FAELVYTAFWHSPEC+57.021EFVR	FAELVYTAFWHSPECEFVR	PGOHUM_ENST00000402854.2_RP11-367G6.2	ASS1P1	argininosuccinate synthetase 1 pseudogene 1 [Source:HGNC Symbol;Acc:HGNC:759]	PGOHUM_ENST00000402854.2_RP11-367G6.2_RF1	chr6	25023488	25023544	-	No match in SNP-DB	map to known protein with 1 aa mismatch	ENSP00000361469.2|ENST00000372393.7|ENSG00000130707.17|OTTHUMG00000020806.4|OTTHUMT00000054651.2|RP11-618A20.2-003|ASS1|412	94.737	19	8	GLKFAE	FAELVYTGFWHSPECEFVR	FVRHCI	19	1	0	unique location	chr6_25023487_25023544_-	intronic	RIPOR2	1	0.977679	NA	NA	NA	NA	NA	NA	no
liver	NPWNM+15.995DENLM+15.995HISYEAGILENPK	NPWNMDENLMHISYEAGILENPK	PGOHUM_ENST00000402854.2_RP11-367G6.2	ASS1P1	argininosuccinate synthetase 1 pseudogene 1 [Source:HGNC Symbol;Acc:HGNC:759]	PGOHUM_ENST00000402854.2_RP11-367G6.2_RF2	chr6	25023895	25023963	-	No match in SNP-DB	map to known protein with 1 aa mismatch	ENSP00000361469.2|ENST00000372393.7|ENSG00000130707.17|OTTHUMG00000020806.4|OTTHUMT00000054651.2|RP11-618A20.2-003|ASS1|412	95.652	23	4	TPKNPW	NPWSMDENLMHISYEAGILENPK	NPKNQA	23	1	0	unique location	chr6_25023894_25023963_-	intronic	RIPOR2	1	0.976912	NA	NA	NA	NA	NA	NA	no
adrenal_gland	C+57.021PEALFQPSFLGM+15.995ESC+57.021GIHDTTFNSIM+15.995K	CPEALFQPSFLGMESCGIHDTTFNSIMK	PGOHUM_ENST00000403258.1_RP11-459O1.1	ACTBP8	actin, beta pseudogene 8 [Source:HGNC Symbol;Acc:HGNC:141]	PGOHUM_ENST00000403258.1_RP11-459O1.1_RF2	chr6	88276158	88276241	-	No match in SNP-DB	map to known protein with 1 aa mismatch	ENSP00000496101.1|ENST00000645576.1|ENSG00000075624.14|OTTHUMG00000023268.11|OTTHUMT00000495152.1|AC006483.1-019|ACTB|309	96.429	28	20	RFRCPE	CPEALFQPSFLGMESCGIHETTFNSIMK	IMKCDV	28	1	0	unique location	chr6_88276157_88276241_-	intergenic	CNR1(dist=110110),LOC101928936(dist=249766)	1	0.975566	NA	NA	NA	NA	NA	NA	no
appendix	C+57.021PEALFQPSFLGM+15.995ESC+57.021GIHDTTFNSIM+15.995K	CPEALFQPSFLGMESCGIHDTTFNSIMK	PGOHUM_ENST00000403258.1_RP11-459O1.1	ACTBP8	actin, beta pseudogene 8 [Source:HGNC Symbol;Acc:HGNC:141]	PGOHUM_ENST00000403258.1_RP11-459O1.1_RF2	chr6	88276158	88276241	-	No match in SNP-DB	map to known protein with 1 aa mismatch	ENSP00000496101.1|ENST00000645576.1|ENSG00000075624.14|OTTHUMG00000023268.11|OTTHUMT00000495152.1|AC006483.1-019|ACTB|309	96.429	28	20	RFRCPE	CPEALFQPSFLGMESCGIHETTFNSIMK	IMKCDV	28	1	0	unique location	chr6_88276157_88276241_-	intergenic	CNR1(dist=110110),LOC101928936(dist=249766)	1	0.975566	NA	NA	NA	NA	NA	NA	no
brain	C+57.021PEALFQPSFLGM+15.995ESC+57.021GIHDTTFNSIM+15.995K	CPEALFQPSFLGMESCGIHDTTFNSIMK	PGOHUM_ENST00000403258.1_RP11-459O1.1	ACTBP8	actin, beta pseudogene 8 [Source:HGNC Symbol;Acc:HGNC:141]	PGOHUM_ENST00000403258.1_RP11-459O1.1_RF2	chr6	88276158	88276241	-	No match in SNP-DB	map to known protein with 1 aa mismatch	ENSP00000496101.1|ENST00000645576.1|ENSG00000075624.14|OTTHUMG00000023268.11|OTTHUMT00000495152.1|AC006483.1-019|ACTB|309	96.429	28	20	RFRCPE	CPEALFQPSFLGMESCGIHETTFNSIMK	IMKCDV	28	1	0	unique location	chr6_88276157_88276241_-	intergenic	CNR1(dist=110110),LOC101928936(dist=249766)	1	0.975566	NA	NA	NA	NA	NA	NA	no
colon	C+57.021PEALFQPSFLGM+15.995ESC+57.021GIHDTTFNSIM+15.995K	CPEALFQPSFLGMESCGIHDTTFNSIMK	PGOHUM_ENST00000403258.1_RP11-459O1.1	ACTBP8	actin, beta pseudogene 8 [Source:HGNC Symbol;Acc:HGNC:141]	PGOHUM_ENST00000403258.1_RP11-459O1.1_RF2	chr6	88276158	88276241	-	No match in SNP-DB	map to known protein with 1 aa mismatch	ENSP00000496101.1|ENST00000645576.1|ENSG00000075624.14|OTTHUMG00000023268.11|OTTHUMT00000495152.1|AC006483.1-019|ACTB|309	96.429	28	20	RFRCPE	CPEALFQPSFLGMESCGIHETTFNSIMK	IMKCDV	28	1	0	unique location	chr6_88276157_88276241_-	intergenic	CNR1(dist=110110),LOC101928936(dist=249766)	1	0.975566	NA	NA	NA	NA	NA	NA	no
duodenum	C+57.021PEALFQPSFLGM+15.995ESC+57.021GIHDTTFNSIM+15.995K	CPEALFQPSFLGMESCGIHDTTFNSIMK	PGOHUM_ENST00000403258.1_RP11-459O1.1	ACTBP8	actin, beta pseudogene 8 [Source:HGNC Symbol;Acc:HGNC:141]	PGOHUM_ENST00000403258.1_RP11-459O1.1_RF2	chr6	88276158	88276241	-	No match in SNP-DB	map to known protein with 1 aa mismatch	ENSP00000496101.1|ENST00000645576.1|ENSG00000075624.14|OTTHUMG00000023268.11|OTTHUMT00000495152.1|AC006483.1-019|ACTB|309	96.429	28	20	RFRCPE	CPEALFQPSFLGMESCGIHETTFNSIMK	IMKCDV	28	1	0	unique location	chr6_88276157_88276241_-	intergenic	CNR1(dist=110110),LOC101928936(dist=249766)	1	0.975566	NA	NA	NA	NA	NA	NA	no
endometrium	C+57.021PEALFQPSFLGM+15.995ESC+57.021GIHDTTFNSIM+15.995K	CPEALFQPSFLGMESCGIHDTTFNSIMK	PGOHUM_ENST00000403258.1_RP11-459O1.1	ACTBP8	actin, beta pseudogene 8 [Source:HGNC Symbol;Acc:HGNC:141]	PGOHUM_ENST00000403258.1_RP11-459O1.1_RF2	chr6	88276158	88276241	-	No match in SNP-DB	map to known protein with 1 aa mismatch	ENSP00000496101.1|ENST00000645576.1|ENSG00000075624.14|OTTHUMG00000023268.11|OTTHUMT00000495152.1|AC006483.1-019|ACTB|309	96.429	28	20	RFRCPE	CPEALFQPSFLGMESCGIHETTFNSIMK	IMKCDV	28	1	0	unique location	chr6_88276157_88276241_-	intergenic	CNR1(dist=110110),LOC101928936(dist=249766)	1	0.975566	NA	NA	NA	NA	NA	NA	no
esophagus	C+57.021PEALFQPSFLGM+15.995ESC+57.021GIHDTTFNSIM+15.995K	CPEALFQPSFLGMESCGIHDTTFNSIMK	PGOHUM_ENST00000403258.1_RP11-459O1.1	ACTBP8	actin, beta pseudogene 8 [Source:HGNC Symbol;Acc:HGNC:141]	PGOHUM_ENST00000403258.1_RP11-459O1.1_RF2	chr6	88276158	88276241	-	No match in SNP-DB	map to known protein with 1 aa mismatch	ENSP00000496101.1|ENST00000645576.1|ENSG00000075624.14|OTTHUMG00000023268.11|OTTHUMT00000495152.1|AC006483.1-019|ACTB|309	96.429	28	20	RFRCPE	CPEALFQPSFLGMESCGIHETTFNSIMK	IMKCDV	28	1	0	unique location	chr6_88276157_88276241_-	intergenic	CNR1(dist=110110),LOC101928936(dist=249766)	1	0.975566	NA	NA	NA	NA	NA	NA	no
fallopian	C+57.021PEALFQPSFLGM+15.995ESC+57.021GIHDTTFNSIM+15.995K	CPEALFQPSFLGMESCGIHDTTFNSIMK	PGOHUM_ENST00000403258.1_RP11-459O1.1	ACTBP8	actin, beta pseudogene 8 [Source:HGNC Symbol;Acc:HGNC:141]	PGOHUM_ENST00000403258.1_RP11-459O1.1_RF2	chr6	88276158	88276241	-	No match in SNP-DB	map to known protein with 1 aa mismatch	ENSP00000496101.1|ENST00000645576.1|ENSG00000075624.14|OTTHUMG00000023268.11|OTTHUMT00000495152.1|AC006483.1-019|ACTB|309	96.429	28	20	RFRCPE	CPEALFQPSFLGMESCGIHETTFNSIMK	IMKCDV	28	1	0	unique location	chr6_88276157_88276241_-	intergenic	CNR1(dist=110110),LOC101928936(dist=249766)	1	0.975566	NA	NA	NA	NA	NA	NA	no
fat_adipose	C+57.021PEALFQPSFLGM+15.995ESC+57.021GIHDTTFNSIM+15.995K	CPEALFQPSFLGMESCGIHDTTFNSIMK	PGOHUM_ENST00000403258.1_RP11-459O1.1	ACTBP8	actin, beta pseudogene 8 [Source:HGNC Symbol;Acc:HGNC:141]	PGOHUM_ENST00000403258.1_RP11-459O1.1_RF2	chr6	88276158	88276241	-	No match in SNP-DB	map to known protein with 1 aa mismatch	ENSP00000496101.1|ENST00000645576.1|ENSG00000075624.14|OTTHUMG00000023268.11|OTTHUMT00000495152.1|AC006483.1-019|ACTB|309	96.429	28	20	RFRCPE	CPEALFQPSFLGMESCGIHETTFNSIMK	IMKCDV	28	1	0	unique location	chr6_88276157_88276241_-	intergenic	CNR1(dist=110110),LOC101928936(dist=249766)	1	0.975566	NA	NA	NA	NA	NA	NA	no
gallbladder	C+57.021PEALFQPSFLGM+15.995ESC+57.021GIHDTTFNSIM+15.995K	CPEALFQPSFLGMESCGIHDTTFNSIMK	PGOHUM_ENST00000403258.1_RP11-459O1.1	ACTBP8	actin, beta pseudogene 8 [Source:HGNC Symbol;Acc:HGNC:141]	PGOHUM_ENST00000403258.1_RP11-459O1.1_RF2	chr6	88276158	88276241	-	No match in SNP-DB	map to known protein with 1 aa mismatch	ENSP00000496101.1|ENST00000645576.1|ENSG00000075624.14|OTTHUMG00000023268.11|OTTHUMT00000495152.1|AC006483.1-019|ACTB|309	96.429	28	20	RFRCPE	CPEALFQPSFLGMESCGIHETTFNSIMK	IMKCDV	28	1	0	unique location	chr6_88276157_88276241_-	intergenic	CNR1(dist=110110),LOC101928936(dist=249766)	1	0.975566	NA	NA	NA	NA	NA	NA	no
heart	C+57.021PEALFQPSFLGM+15.995ESC+57.021GIHDTTFNSIM+15.995K	CPEALFQPSFLGMESCGIHDTTFNSIMK	PGOHUM_ENST00000403258.1_RP11-459O1.1	ACTBP8	actin, beta pseudogene 8 [Source:HGNC Symbol;Acc:HGNC:141]	PGOHUM_ENST00000403258.1_RP11-459O1.1_RF2	chr6	88276158	88276241	-	No match in SNP-DB	map to known protein with 1 aa mismatch	ENSP00000496101.1|ENST00000645576.1|ENSG00000075624.14|OTTHUMG00000023268.11|OTTHUMT00000495152.1|AC006483.1-019|ACTB|309	96.429	28	20	RFRCPE	CPEALFQPSFLGMESCGIHETTFNSIMK	IMKCDV	28	1	0	unique location	chr6_88276157_88276241_-	intergenic	CNR1(dist=110110),LOC101928936(dist=249766)	1	0.975566	NA	NA	NA	NA	NA	NA	no
kidney	C+57.021PEALFQPSFLGM+15.995ESC+57.021GIHDTTFNSIM+15.995K	CPEALFQPSFLGMESCGIHDTTFNSIMK	PGOHUM_ENST00000403258.1_RP11-459O1.1	ACTBP8	actin, beta pseudogene 8 [Source:HGNC Symbol;Acc:HGNC:141]	PGOHUM_ENST00000403258.1_RP11-459O1.1_RF2	chr6	88276158	88276241	-	No match in SNP-DB	map to known protein with 1 aa mismatch	ENSP00000496101.1|ENST00000645576.1|ENSG00000075624.14|OTTHUMG00000023268.11|OTTHUMT00000495152.1|AC006483.1-019|ACTB|309	96.429	28	20	RFRCPE	CPEALFQPSFLGMESCGIHETTFNSIMK	IMKCDV	28	1	0	unique location	chr6_88276157_88276241_-	intergenic	CNR1(dist=110110),LOC101928936(dist=249766)	1	0.975566	NA	NA	NA	NA	NA	NA	no
liver	C+57.021PEALFQPSFLGM+15.995ESC+57.021GIHDTTFNSIM+15.995K	CPEALFQPSFLGMESCGIHDTTFNSIMK	PGOHUM_ENST00000403258.1_RP11-459O1.1	ACTBP8	actin, beta pseudogene 8 [Source:HGNC Symbol;Acc:HGNC:141]	PGOHUM_ENST00000403258.1_RP11-459O1.1_RF2	chr6	88276158	88276241	-	No match in SNP-DB	map to known protein with 1 aa mismatch	ENSP00000496101.1|ENST00000645576.1|ENSG00000075624.14|OTTHUMG00000023268.11|OTTHUMT00000495152.1|AC006483.1-019|ACTB|309	96.429	28	20	RFRCPE	CPEALFQPSFLGMESCGIHETTFNSIMK	IMKCDV	28	1	0	unique location	chr6_88276157_88276241_-	intergenic	CNR1(dist=110110),LOC101928936(dist=249766)	1	0.975566	NA	NA	NA	NA	NA	NA	no
lung	C+57.021PEALFQPSFLGM+15.995ESC+57.021GIHDTTFNSIM+15.995K	CPEALFQPSFLGMESCGIHDTTFNSIMK	PGOHUM_ENST00000403258.1_RP11-459O1.1	ACTBP8	actin, beta pseudogene 8 [Source:HGNC Symbol;Acc:HGNC:141]	PGOHUM_ENST00000403258.1_RP11-459O1.1_RF2	chr6	88276158	88276241	-	No match in SNP-DB	map to known protein with 1 aa mismatch	ENSP00000496101.1|ENST00000645576.1|ENSG00000075624.14|OTTHUMG00000023268.11|OTTHUMT00000495152.1|AC006483.1-019|ACTB|309	96.429	28	20	RFRCPE	CPEALFQPSFLGMESCGIHETTFNSIMK	IMKCDV	28	1	0	unique location	chr6_88276157_88276241_-	intergenic	CNR1(dist=110110),LOC101928936(dist=249766)	1	0.975566	NA	NA	NA	NA	NA	NA	no
lymph_node	C+57.021PEALFQPSFLGM+15.995ESC+57.021GIHDTTFNSIM+15.995K	CPEALFQPSFLGMESCGIHDTTFNSIMK	PGOHUM_ENST00000403258.1_RP11-459O1.1	ACTBP8	actin, beta pseudogene 8 [Source:HGNC Symbol;Acc:HGNC:141]	PGOHUM_ENST00000403258.1_RP11-459O1.1_RF2	chr6	88276158	88276241	-	No match in SNP-DB	map to known protein with 1 aa mismatch	ENSP00000496101.1|ENST00000645576.1|ENSG00000075624.14|OTTHUMG00000023268.11|OTTHUMT00000495152.1|AC006483.1-019|ACTB|309	96.429	28	20	RFRCPE	CPEALFQPSFLGMESCGIHETTFNSIMK	IMKCDV	28	1	0	unique location	chr6_88276157_88276241_-	intergenic	CNR1(dist=110110),LOC101928936(dist=249766)	1	0.975566	NA	NA	NA	NA	NA	NA	no
pituitary	C+57.021PEALFQPSFLGM+15.995ESC+57.021GIHDTTFNSIM+15.995K	CPEALFQPSFLGMESCGIHDTTFNSIMK	PGOHUM_ENST00000403258.1_RP11-459O1.1	ACTBP8	actin, beta pseudogene 8 [Source:HGNC Symbol;Acc:HGNC:141]	PGOHUM_ENST00000403258.1_RP11-459O1.1_RF2	chr6	88276158	88276241	-	No match in SNP-DB	map to known protein with 1 aa mismatch	ENSP00000496101.1|ENST00000645576.1|ENSG00000075624.14|OTTHUMG00000023268.11|OTTHUMT00000495152.1|AC006483.1-019|ACTB|309	96.429	28	20	RFRCPE	CPEALFQPSFLGMESCGIHETTFNSIMK	IMKCDV	28	1	0	unique location	chr6_88276157_88276241_-	intergenic	CNR1(dist=110110),LOC101928936(dist=249766)	1	0.975566	NA	NA	NA	NA	NA	NA	no
placenta	C+57.021PEALFQPSFLGM+15.995ESC+57.021GIHDTTFNSIM+15.995K	CPEALFQPSFLGMESCGIHDTTFNSIMK	PGOHUM_ENST00000403258.1_RP11-459O1.1	ACTBP8	actin, beta pseudogene 8 [Source:HGNC Symbol;Acc:HGNC:141]	PGOHUM_ENST00000403258.1_RP11-459O1.1_RF2	chr6	88276158	88276241	-	No match in SNP-DB	map to known protein with 1 aa mismatch	ENSP00000496101.1|ENST00000645576.1|ENSG00000075624.14|OTTHUMG00000023268.11|OTTHUMT00000495152.1|AC006483.1-019|ACTB|309	96.429	28	20	RFRCPE	CPEALFQPSFLGMESCGIHETTFNSIMK	IMKCDV	28	1	0	unique location	chr6_88276157_88276241_-	intergenic	\CNR1(dist=110110),LOC101928936(dist=249766)\""	1	0.975566	NA	NA	NA	NA	NA	NA	no
prostate	C+57.021PEALFQPSFLGM+15.995ESC+57.021GIHDTTFNSIM+15.995K	CPEALFQPSFLGMESCGIHDTTFNSIMK	PGOHUM_ENST00000403258.1_RP11-459O1.1	ACTBP8	actin, beta pseudogene 8 [Source:HGNC Symbol;Acc:HGNC:141]	PGOHUM_ENST00000403258.1_RP11-459O1.1_RF2	chr6	88276158	88276241	-	No match in SNP-DB	map to known protein with 1 aa mismatch	ENSP00000496101.1|ENST00000645576.1|ENSG00000075624.14|OTTHUMG00000023268.11|OTTHUMT00000495152.1|AC006483.1-019|ACTB|309	96.429	28	20	RFRCPE	CPEALFQPSFLGMESCGIHETTFNSIMK	IMKCDV	28	1	0	unique location	chr6_88276157_88276241_-	intergenic	CNR1(dist=110110),LOC101928936(dist=249766)	1	0.975566	NA	NA	NA	NA	NA	NA	no
rectum	C+57.021PEALFQPSFLGM+15.995ESC+57.021GIHDTTFNSIM+15.995K	CPEALFQPSFLGMESCGIHDTTFNSIMK	PGOHUM_ENST00000403258.1_RP11-459O1.1	ACTBP8	actin, beta pseudogene 8 [Source:HGNC Symbol;Acc:HGNC:141]	PGOHUM_ENST00000403258.1_RP11-459O1.1_RF2	chr6	88276158	88276241	-	No match in SNP-DB	map to known protein with 1 aa mismatch	ENSP00000496101.1|ENST00000645576.1|ENSG00000075624.14|OTTHUMG00000023268.11|OTTHUMT00000495152.1|AC006483.1-019|ACTB|309	96.429	28	20	RFRCPE	CPEALFQPSFLGMESCGIHETTFNSIMK	IMKCDV	28	1	0	unique location	chr6_88276157_88276241_-	intergenic	CNR1(dist=110110),LOC101928936(dist=249766)	1	0.975566	NA	NA	NA	NA	NA	NA	no
salivary_gland	C+57.021PEALFQPSFLGM+15.995ESC+57.021GIHDTTFNSIM+15.995K	CPEALFQPSFLGMESCGIHDTTFNSIMK	PGOHUM_ENST00000403258.1_RP11-459O1.1	ACTBP8	actin, beta pseudogene 8 [Source:HGNC Symbol;Acc:HGNC:141]	PGOHUM_ENST00000403258.1_RP11-459O1.1_RF2	chr6	88276158	88276241	-	No match in SNP-DB	map to known protein with 1 aa mismatch	ENSP00000496101.1|ENST00000645576.1|ENSG00000075624.14|OTTHUMG00000023268.11|OTTHUMT00000495152.1|AC006483.1-019|ACTB|309	96.429	28	20	RFRCPE	CPEALFQPSFLGMESCGIHETTFNSIMK	IMKCDV	28	1	0	unique location	chr6_88276157_88276241_-	intergenic	CNR1(dist=110110),LOC101928936(dist=249766)	1	0.975566	NA	NA	NA	NA	NA	NA	no
small_intestine	C+57.021PEALFQPSFLGM+15.995ESC+57.021GIHDTTFNSIM+15.995K	CPEALFQPSFLGMESCGIHDTTFNSIMK	PGOHUM_ENST00000403258.1_RP11-459O1.1	ACTBP8	actin, beta pseudogene 8 [Source:HGNC Symbol;Acc:HGNC:141]	PGOHUM_ENST00000403258.1_RP11-459O1.1_RF2	chr6	88276158	88276241	-	No match in SNP-DB	map to known protein with 1 aa mismatch	ENSP00000496101.1|ENST00000645576.1|ENSG00000075624.14|OTTHUMG00000023268.11|OTTHUMT00000495152.1|AC006483.1-019|ACTB|309	96.429	28	20	RFRCPE	CPEALFQPSFLGMESCGIHETTFNSIMK	IMKCDV	28	1	0	unique location	chr6_88276157_88276241_-	intergenic	CNR1(dist=110110),LOC101928936(dist=249766)	1	0.975566	NA	NA	NA	NA	NA	NA	no
smooth_muscle	C+57.021PEALFQPSFLGM+15.995ESC+57.021GIHDTTFNSIM+15.995K	CPEALFQPSFLGMESCGIHDTTFNSIMK	PGOHUM_ENST00000403258.1_RP11-459O1.1	ACTBP8	actin, beta pseudogene 8 [Source:HGNC Symbol;Acc:HGNC:141]	PGOHUM_ENST00000403258.1_RP11-459O1.1_RF2	chr6	88276158	88276241	-	No match in SNP-DB	map to known protein with 1 aa mismatch	ENSP00000496101.1|ENST00000645576.1|ENSG00000075624.14|OTTHUMG00000023268.11|OTTHUMT00000495152.1|AC006483.1-019|ACTB|309	96.429	28	20	RFRCPE	CPEALFQPSFLGMESCGIHETTFNSIMK	IMKCDV	28	1	0	unique location	chr6_88276157_88276241_-	intergenic	CNR1(dist=110110),LOC101928936(dist=249766)	1	0.975566	NA	NA	NA	NA	NA	NA	no
spleen	C+57.021PEALFQPSFLGM+15.995ESC+57.021GIHDTTFNSIM+15.995K	CPEALFQPSFLGMESCGIHDTTFNSIMK	PGOHUM_ENST00000403258.1_RP11-459O1.1	ACTBP8	actin, beta pseudogene 8 [Source:HGNC Symbol;Acc:HGNC:141]	PGOHUM_ENST00000403258.1_RP11-459O1.1_RF2	chr6	88276158	88276241	-	No match in SNP-DB	map to known protein with 1 aa mismatch	ENSP00000496101.1|ENST00000645576.1|ENSG00000075624.14|OTTHUMG00000023268.11|OTTHUMT00000495152.1|AC006483.1-019|ACTB|309	96.429	28	20	RFRCPE	CPEALFQPSFLGMESCGIHETTFNSIMK	IMKCDV	28	1	0	unique location	chr6_88276157_88276241_-	intergenic	CNR1(dist=110110),LOC101928936(dist=249766)	1	0.975566	NA	NA	NA	NA	NA	NA	no
stomach	C+57.021PEALFQPSFLGM+15.995ESC+57.021GIHDTTFNSIM+15.995K	CPEALFQPSFLGMESCGIHDTTFNSIMK	PGOHUM_ENST00000403258.1_RP11-459O1.1	ACTBP8	actin, beta pseudogene 8 [Source:HGNC Symbol;Acc:HGNC:141]	PGOHUM_ENST00000403258.1_RP11-459O1.1_RF2	chr6	88276158	88276241	-	No match in SNP-DB	map to known protein with 1 aa mismatch	ENSP00000496101.1|ENST00000645576.1|ENSG00000075624.14|OTTHUMG00000023268.11|OTTHUMT00000495152.1|AC006483.1-019|ACTB|309	96.429	28	20	RFRCPE	CPEALFQPSFLGMESCGIHETTFNSIMK	IMKCDV	28	1	0	unique location	chr6_88276157_88276241_-	intergenic	CNR1(dist=110110),LOC101928936(dist=249766)	1	0.975566	NA	NA	NA	NA	NA	NA	no
testis	C+57.021PEALFQPSFLGM+15.995ESC+57.021GIHDTTFNSIM+15.995K	CPEALFQPSFLGMESCGIHDTTFNSIMK	PGOHUM_ENST00000403258.1_RP11-459O1.1	ACTBP8	actin, beta pseudogene 8 [Source:HGNC Symbol;Acc:HGNC:141]	PGOHUM_ENST00000403258.1_RP11-459O1.1_RF2	chr6	88276158	88276241	-	No match in SNP-DB	map to known protein with 1 aa mismatch	ENSP00000496101.1|ENST00000645576.1|ENSG00000075624.14|OTTHUMG00000023268.11|OTTHUMT00000495152.1|AC006483.1-019|ACTB|309	96.429	28	20	RFRCPE	CPEALFQPSFLGMESCGIHETTFNSIMK	IMKCDV	28	1	0	unique location	chr6_88276157_88276241_-	intergenic	CNR1(dist=110110),LOC101928936(dist=249766)	1	0.975566	NA	NA	NA	NA	NA	NA	no
thyroid	C+57.021PEALFQPSFLGM+15.995ESC+57.021GIHDTTFNSIM+15.995K	CPEALFQPSFLGMESCGIHDTTFNSIMK	PGOHUM_ENST00000403258.1_RP11-459O1.1	ACTBP8	actin, beta pseudogene 8 [Source:HGNC Symbol;Acc:HGNC:141]	PGOHUM_ENST00000403258.1_RP11-459O1.1_RF2	chr6	88276158	88276241	-	No match in SNP-DB	map to known protein with 1 aa mismatch	ENSP00000496101.1|ENST00000645576.1|ENSG00000075624.14|OTTHUMG00000023268.11|OTTHUMT00000495152.1|AC006483.1-019|ACTB|309	96.429	28	20	RFRCPE	CPEALFQPSFLGMESCGIHETTFNSIMK	IMKCDV	28	1	0	unique location	chr6_88276157_88276241_-	intergenic	CNR1(dist=110110),LOC101928936(dist=249766)	1	0.975566	NA	NA	NA	NA	NA	NA	no
urinary_bladder	C+57.021PEALFQPSFLGM+15.995ESC+57.021GIHDTTFNSIM+15.995K	CPEALFQPSFLGMESCGIHDTTFNSIMK	PGOHUM_ENST00000403258.1_RP11-459O1.1	ACTBP8	actin, beta pseudogene 8 [Source:HGNC Symbol;Acc:HGNC:141]	PGOHUM_ENST00000403258.1_RP11-459O1.1_RF2	chr6	88276158	88276241	-	No match in SNP-DB	map to known protein with 1 aa mismatch	ENSP00000496101.1|ENST00000645576.1|ENSG00000075624.14|OTTHUMG00000023268.11|OTTHUMT00000495152.1|AC006483.1-019|ACTB|309	96.429	28	20	RFRCPE	CPEALFQPSFLGMESCGIHETTFNSIMK	IMKCDV	28	1	0	unique location	chr6_88276157_88276241_-	intergenic	CNR1(dist=110110),LOC101928936(dist=249766)	1	0.975566	NA	NA	NA	NA	NA	NA	no
placenta	DLYANTVLSGGTNMYPGITDR	DLYANTVLSGGTNMYPGITDR	PGOHUM_ENST00000403258.1_RP11-459O1.1	ACTBP8	actin, beta pseudogene 8 [Source:HGNC Symbol;Acc:HGNC:141]	PGOHUM_ENST00000403258.1_RP11-459O1.1_RF2	chr6	88276074	88276136	-	No match in SNP-DB	novelpep (map to known protein with more than 2 mismatched aa)	ENSP00000493648.1|ENST00000644774.1|ENSG00000184009.10|OTTHUMG00000177955.8|OTTHUMT00000439922.4|RP13-766D20.3-003|ACTG1|375	90.476	21	NA	IRKDLY	DLYANTVLSGGTTMYPGIADR	ADRMQK	21	2	0	unique location	chr6_88276073_88276136_-	intergenic	\CNR1(dist=110026),LOC101928936(dist=249850)\""	1	0.997113	NA	NA	NA	NA	NA	NA	no
small_intestine	DLYANTVLSGGTNMYPGITDR	DLYANTVLSGGTNMYPGITDR	PGOHUM_ENST00000403258.1_RP11-459O1.1	ACTBP8	actin, beta pseudogene 8 [Source:HGNC Symbol;Acc:HGNC:141]	PGOHUM_ENST00000403258.1_RP11-459O1.1_RF2	chr6	88276074	88276136	-	No match in SNP-DB	novelpep (map to known protein with more than 2 mismatched aa)	ENSP00000493648.1|ENST00000644774.1|ENSG00000184009.10|OTTHUMG00000177955.8|OTTHUMT00000439922.4|RP13-766D20.3-003|ACTG1|375	90.476	21	NA	IRKDLY	DLYANTVLSGGTTMYPGIADR	ADRMQK	21	2	0	unique location	chr6_88276073_88276136_-	intergenic	CNR1(dist=110026),LOC101928936(dist=249850)	1	0.997113	NA	NA	NA	NA	NA	NA	no
spleen	DLYANTVLSGGTNMYPGITDR	DLYANTVLSGGTNMYPGITDR	PGOHUM_ENST00000403258.1_RP11-459O1.1	ACTBP8	actin, beta pseudogene 8 [Source:HGNC Symbol;Acc:HGNC:141]	PGOHUM_ENST00000403258.1_RP11-459O1.1_RF2	chr6	88276074	88276136	-	No match in SNP-DB	novelpep (map to known protein with more than 2 mismatched aa)	ENSP00000493648.1|ENST00000644774.1|ENSG00000184009.10|OTTHUMG00000177955.8|OTTHUMT00000439922.4|RP13-766D20.3-003|ACTG1|375	90.476	21	NA	IRKDLY	DLYANTVLSGGTTMYPGIADR	ADRMQK	21	2	0	unique location	chr6_88276073_88276136_-	intergenic	CNR1(dist=110026),LOC101928936(dist=249850)	1	0.997113	NA	NA	NA	NA	NA	NA	no
urinary_bladder	DLYANTVLSGGTNMYPGITDR	DLYANTVLSGGTNMYPGITDR	PGOHUM_ENST00000403258.1_RP11-459O1.1	ACTBP8	actin, beta pseudogene 8 [Source:HGNC Symbol;Acc:HGNC:141]	PGOHUM_ENST00000403258.1_RP11-459O1.1_RF2	chr6	88276074	88276136	-	No match in SNP-DB	novelpep (map to known protein with more than 2 mismatched aa)	ENSP00000493648.1|ENST00000644774.1|ENSG00000184009.10|OTTHUMG00000177955.8|OTTHUMT00000439922.4|RP13-766D20.3-003|ACTG1|375	90.476	21	NA	IRKDLY	DLYANTVLSGGTTMYPGIADR	ADRMQK	21	2	0	unique location	chr6_88276073_88276136_-	intergenic	CNR1(dist=110026),LOC101928936(dist=249850)	1	0.997113	NA	NA	NA	NA	NA	NA	no
esophagus	EITTLAPSTM+15.995K	EITTLAPSTMK	PGOHUM_ENST00000403258.1_RP11-459O1.1	ACTBP8	actin, beta pseudogene 8 [Source:HGNC Symbol;Acc:HGNC:141]	PGOHUM_ENST00000403258.1_RP11-459O1.1_RF2	chr6	88276032	88276064	-	No match in SNP-DB	map to known protein with 1 aa mismatch	ENSP00000224784.6|ENST00000224784.10|ENSG00000107796.13|OTTHUMG00000018700.2|OTTHUMT00000049264.1|RP11-399O19.2-001|ACTA2|377	90.909	11	4	MQKEIT	EITALAPSTMK	TMKIKI	11	1	0	unique location	No match found by BLAT	intergenic	CNR1(dist=109984),LOC101928936(dist=249892)	1	0.999844	NA	NA	NA	NA	NA	NA	no
smooth_muscle	EITTLAPSTMK	EITTLAPSTMK	PGOHUM_ENST00000403258.1_RP11-459O1.1	ACTBP8	actin, beta pseudogene 8 [Source:HGNC Symbol;Acc:HGNC:141]	PGOHUM_ENST00000403258.1_RP11-459O1.1_RF2	chr6	88276032	88276064	-	No match in SNP-DB	map to known protein with 1 aa mismatch	ENSP00000224784.6|ENST00000224784.10|ENSG00000107796.13|OTTHUMG00000018700.2|OTTHUMT00000049264.1|RP11-399O19.2-001|ACTA2|377	90.909	11	4	MQKEIT	EITALAPSTMK	TMKIKI	11	1	0	unique location	No match found by BLAT	intergenic	CNR1(dist=109984),LOC101928936(dist=249892)	1	0.999844	NA	NA	NA	NA	NA	NA	no
adrenal_gland	FRC+57.021PEALFQPSFLGM+15.995ESC+57.021GIHDTTFNSIM+15.995K	FRCPEALFQPSFLGMESCGIHDTTFNSIMK	PGOHUM_ENST00000403258.1_RP11-459O1.1	ACTBP8	actin, beta pseudogene 8 [Source:HGNC Symbol;Acc:HGNC:141]	PGOHUM_ENST00000403258.1_RP11-459O1.1_RF2	chr6	88276158	88276247	-	No match in SNP-DB	map to known protein with 1 aa mismatch	ENSP00000496101.1|ENST00000645576.1|ENSG00000075624.14|OTTHUMG00000023268.11|OTTHUMT00000495152.1|AC006483.1-019|ACTB|309	96.667	30	22	NERFRC	FRCPEALFQPSFLGMESCGIHETTFNSIMK	IMKCDV	30	1	0	unique location	chr6_88276157_88276247_-	intergenic	CNR1(dist=110110),LOC101928936(dist=249766)	1	0.977169	NA	NA	NA	NA	NA	NA	no
brain	FRC+57.021PEALFQPSFLGM+15.995ESC+57.021GIHDTTFNSIM+15.995K	FRCPEALFQPSFLGMESCGIHDTTFNSIMK	PGOHUM_ENST00000403258.1_RP11-459O1.1	ACTBP8	actin, beta pseudogene 8 [Source:HGNC Symbol;Acc:HGNC:141]	PGOHUM_ENST00000403258.1_RP11-459O1.1_RF2	chr6	88276158	88276247	-	No match in SNP-DB	map to known protein with 1 aa mismatch	ENSP00000496101.1|ENST00000645576.1|ENSG00000075624.14|OTTHUMG00000023268.11|OTTHUMT00000495152.1|AC006483.1-019|ACTB|309	96.667	30	22	NERFRC	FRCPEALFQPSFLGMESCGIHETTFNSIMK	IMKCDV	30	1	0	unique location	chr6_88276157_88276247_-	intergenic	CNR1(dist=110110),LOC101928936(dist=249766)	1	0.977169	NA	NA	NA	NA	NA	NA	no
colon	FRC+57.021PEALFQPSFLGM+15.995ESC+57.021GIHDTTFNSIM+15.995K	FRCPEALFQPSFLGMESCGIHDTTFNSIMK	PGOHUM_ENST00000403258.1_RP11-459O1.1	ACTBP8	actin, beta pseudogene 8 [Source:HGNC Symbol;Acc:HGNC:141]	PGOHUM_ENST00000403258.1_RP11-459O1.1_RF2	chr6	88276158	88276247	-	No match in SNP-DB	map to known protein with 1 aa mismatch	ENSP00000496101.1|ENST00000645576.1|ENSG00000075624.14|OTTHUMG00000023268.11|OTTHUMT00000495152.1|AC006483.1-019|ACTB|309	96.667	30	22	NERFRC	FRCPEALFQPSFLGMESCGIHETTFNSIMK	IMKCDV	30	1	0	unique location	chr6_88276157_88276247_-	intergenic	CNR1(dist=110110),LOC101928936(dist=249766)	1	0.977169	NA	NA	NA	NA	NA	NA	no
duodenum	FRC+57.021PEALFQPSFLGM+15.995ESC+57.021GIHDTTFNSIM+15.995K	FRCPEALFQPSFLGMESCGIHDTTFNSIMK	PGOHUM_ENST00000403258.1_RP11-459O1.1	ACTBP8	actin, beta pseudogene 8 [Source:HGNC Symbol;Acc:HGNC:141]	PGOHUM_ENST00000403258.1_RP11-459O1.1_RF2	chr6	88276158	88276247	-	No match in SNP-DB	map to known protein with 1 aa mismatch	ENSP00000496101.1|ENST00000645576.1|ENSG00000075624.14|OTTHUMG00000023268.11|OTTHUMT00000495152.1|AC006483.1-019|ACTB|309	96.667	30	22	NERFRC	FRCPEALFQPSFLGMESCGIHETTFNSIMK	IMKCDV	30	1	0	unique location	chr6_88276157_88276247_-	intergenic	CNR1(dist=110110),LOC101928936(dist=249766)	1	0.977169	NA	NA	NA	NA	NA	NA	no
endometrium	FRC+57.021PEALFQPSFLGM+15.995ESC+57.021GIHDTTFNSIM+15.995K	FRCPEALFQPSFLGMESCGIHDTTFNSIMK	PGOHUM_ENST00000403258.1_RP11-459O1.1	ACTBP8	actin, beta pseudogene 8 [Source:HGNC Symbol;Acc:HGNC:141]	PGOHUM_ENST00000403258.1_RP11-459O1.1_RF2	chr6	88276158	88276247	-	No match in SNP-DB	map to known protein with 1 aa mismatch	ENSP00000496101.1|ENST00000645576.1|ENSG00000075624.14|OTTHUMG00000023268.11|OTTHUMT00000495152.1|AC006483.1-019|ACTB|309	96.667	30	22	NERFRC	FRCPEALFQPSFLGMESCGIHETTFNSIMK	IMKCDV	30	1	0	unique location	chr6_88276157_88276247_-	intergenic	CNR1(dist=110110),LOC101928936(dist=249766)	1	0.977169	NA	NA	NA	NA	NA	NA	no
esophagus	FRC+57.021PEALFQPSFLGM+15.995ESC+57.021GIHDTTFNSIM+15.995K	FRCPEALFQPSFLGMESCGIHDTTFNSIMK	PGOHUM_ENST00000403258.1_RP11-459O1.1	ACTBP8	actin, beta pseudogene 8 [Source:HGNC Symbol;Acc:HGNC:141]	PGOHUM_ENST00000403258.1_RP11-459O1.1_RF2	chr6	88276158	88276247	-	No match in SNP-DB	map to known protein with 1 aa mismatch	ENSP00000496101.1|ENST00000645576.1|ENSG00000075624.14|OTTHUMG00000023268.11|OTTHUMT00000495152.1|AC006483.1-019|ACTB|309	96.667	30	22	NERFRC	FRCPEALFQPSFLGMESCGIHETTFNSIMK	IMKCDV	30	1	0	unique location	chr6_88276157_88276247_-	intergenic	CNR1(dist=110110),LOC101928936(dist=249766)	1	0.977169	NA	NA	NA	NA	NA	NA	no
fallopian	FRC+57.021PEALFQPSFLGM+15.995ESC+57.021GIHDTTFNSIM+15.995K	FRCPEALFQPSFLGMESCGIHDTTFNSIMK	PGOHUM_ENST00000403258.1_RP11-459O1.1	ACTBP8	actin, beta pseudogene 8 [Source:HGNC Symbol;Acc:HGNC:141]	PGOHUM_ENST00000403258.1_RP11-459O1.1_RF2	chr6	88276158	88276247	-	No match in SNP-DB	map to known protein with 1 aa mismatch	ENSP00000496101.1|ENST00000645576.1|ENSG00000075624.14|OTTHUMG00000023268.11|OTTHUMT00000495152.1|AC006483.1-019|ACTB|309	96.667	30	22	NERFRC	FRCPEALFQPSFLGMESCGIHETTFNSIMK	IMKCDV	30	1	0	unique location	chr6_88276157_88276247_-	intergenic	CNR1(dist=110110),LOC101928936(dist=249766)	1	0.977169	NA	NA	NA	NA	NA	NA	no
fat_adipose	FRC+57.021PEALFQPSFLGM+15.995ESC+57.021GIHDTTFNSIMK	FRCPEALFQPSFLGMESCGIHDTTFNSIMK	PGOHUM_ENST00000403258.1_RP11-459O1.1	ACTBP8	actin, beta pseudogene 8 [Source:HGNC Symbol;Acc:HGNC:141]	PGOHUM_ENST00000403258.1_RP11-459O1.1_RF2	chr6	88276158	88276247	-	No match in SNP-DB	map to known protein with 1 aa mismatch	ENSP00000496101.1|ENST00000645576.1|ENSG00000075624.14|OTTHUMG00000023268.11|OTTHUMT00000495152.1|AC006483.1-019|ACTB|309	96.667	30	22	NERFRC	FRCPEALFQPSFLGMESCGIHETTFNSIMK	IMKCDV	30	1	0	unique location	chr6_88276157_88276247_-	intergenic	CNR1(dist=110110),LOC101928936(dist=249766)	1	0.977169	NA	NA	NA	NA	NA	NA	no
gallbladder	FRC+57.021PEALFQPSFLGM+15.995ESC+57.021GIHDTTFNSIM+15.995K	FRCPEALFQPSFLGMESCGIHDTTFNSIMK	PGOHUM_ENST00000403258.1_RP11-459O1.1	ACTBP8	actin, beta pseudogene 8 [Source:HGNC Symbol;Acc:HGNC:141]	PGOHUM_ENST00000403258.1_RP11-459O1.1_RF2	chr6	88276158	88276247	-	No match in SNP-DB	map to known protein with 1 aa mismatch	ENSP00000496101.1|ENST00000645576.1|ENSG00000075624.14|OTTHUMG00000023268.11|OTTHUMT00000495152.1|AC006483.1-019|ACTB|309	96.667	30	22	NERFRC	FRCPEALFQPSFLGMESCGIHETTFNSIMK	IMKCDV	30	1	0	unique location	chr6_88276157_88276247_-	intergenic	CNR1(dist=110110),LOC101928936(dist=249766)	1	0.977169	NA	NA	NA	NA	NA	NA	no
heart	FRC+57.021PEALFQPSFLGM+15.995ESC+57.021GIHDTTFNSIMK	FRCPEALFQPSFLGMESCGIHDTTFNSIMK	PGOHUM_ENST00000403258.1_RP11-459O1.1	ACTBP8	actin, beta pseudogene 8 [Source:HGNC Symbol;Acc:HGNC:141]	PGOHUM_ENST00000403258.1_RP11-459O1.1_RF2	chr6	88276158	88276247	-	No match in SNP-DB	map to known protein with 1 aa mismatch	ENSP00000496101.1|ENST00000645576.1|ENSG00000075624.14|OTTHUMG00000023268.11|OTTHUMT00000495152.1|AC006483.1-019|ACTB|309	96.667	30	22	NERFRC	FRCPEALFQPSFLGMESCGIHETTFNSIMK	IMKCDV	30	1	0	unique location	chr6_88276157_88276247_-	intergenic	CNR1(dist=110110),LOC101928936(dist=249766)	1	0.977169	NA	NA	NA	NA	NA	NA	no
kidney	FRC+57.021PEALFQPSFLGM+15.995ESC+57.021GIHDTTFNSIM+15.995K	FRCPEALFQPSFLGMESCGIHDTTFNSIMK	PGOHUM_ENST00000403258.1_RP11-459O1.1	ACTBP8	actin, beta pseudogene 8 [Source:HGNC Symbol;Acc:HGNC:141]	PGOHUM_ENST00000403258.1_RP11-459O1.1_RF2	chr6	88276158	88276247	-	No match in SNP-DB	map to known protein with 1 aa mismatch	ENSP00000496101.1|ENST00000645576.1|ENSG00000075624.14|OTTHUMG00000023268.11|OTTHUMT00000495152.1|AC006483.1-019|ACTB|309	96.667	30	22	NERFRC	FRCPEALFQPSFLGMESCGIHETTFNSIMK	IMKCDV	30	1	0	unique location	chr6_88276157_88276247_-	intergenic	CNR1(dist=110110),LOC101928936(dist=249766)	1	0.977169	NA	NA	NA	NA	NA	NA	no
liver	FRC+57.021PEALFQPSFLGM+15.995ESC+57.021GIHDTTFNSIM+15.995K	FRCPEALFQPSFLGMESCGIHDTTFNSIMK	PGOHUM_ENST00000403258.1_RP11-459O1.1	ACTBP8	actin, beta pseudogene 8 [Source:HGNC Symbol;Acc:HGNC:141]	PGOHUM_ENST00000403258.1_RP11-459O1.1_RF2	chr6	88276158	88276247	-	No match in SNP-DB	map to known protein with 1 aa mismatch	ENSP00000496101.1|ENST00000645576.1|ENSG00000075624.14|OTTHUMG00000023268.11|OTTHUMT00000495152.1|AC006483.1-019|ACTB|309	96.667	30	22	NERFRC	FRCPEALFQPSFLGMESCGIHETTFNSIMK	IMKCDV	30	1	0	unique location	chr6_88276157_88276247_-	intergenic	CNR1(dist=110110),LOC101928936(dist=249766)	1	0.977169	NA	NA	NA	NA	NA	NA	no
lung	FRC+57.021PEALFQPSFLGM+15.995ESC+57.021GIHDTTFNSIM+15.995K	FRCPEALFQPSFLGMESCGIHDTTFNSIMK	PGOHUM_ENST00000403258.1_RP11-459O1.1	ACTBP8	actin, beta pseudogene 8 [Source:HGNC Symbol;Acc:HGNC:141]	PGOHUM_ENST00000403258.1_RP11-459O1.1_RF2	chr6	88276158	88276247	-	No match in SNP-DB	map to known protein with 1 aa mismatch	ENSP00000496101.1|ENST00000645576.1|ENSG00000075624.14|OTTHUMG00000023268.11|OTTHUMT00000495152.1|AC006483.1-019|ACTB|309	96.667	30	22	NERFRC	FRCPEALFQPSFLGMESCGIHETTFNSIMK	IMKCDV	30	1	0	unique location	chr6_88276157_88276247_-	intergenic	CNR1(dist=110110),LOC101928936(dist=249766)	1	0.977169	NA	NA	NA	NA	NA	NA	no
pituitary	FRC+57.021PEALFQPSFLGM+15.995ESC+57.021GIHDTTFNSIM+15.995K	FRCPEALFQPSFLGMESCGIHDTTFNSIMK	PGOHUM_ENST00000403258.1_RP11-459O1.1	ACTBP8	actin, beta pseudogene 8 [Source:HGNC Symbol;Acc:HGNC:141]	PGOHUM_ENST00000403258.1_RP11-459O1.1_RF2	chr6	88276158	88276247	-	No match in SNP-DB	map to known protein with 1 aa mismatch	ENSP00000496101.1|ENST00000645576.1|ENSG00000075624.14|OTTHUMG00000023268.11|OTTHUMT00000495152.1|AC006483.1-019|ACTB|309	96.667	30	22	NERFRC	FRCPEALFQPSFLGMESCGIHETTFNSIMK	IMKCDV	30	1	0	unique location	chr6_88276157_88276247_-	intergenic	CNR1(dist=110110),LOC101928936(dist=249766)	1	0.977169	NA	NA	NA	NA	NA	NA	no
placenta	FRC+57.021PEALFQPSFLGM+15.995ESC+57.021GIHDTTFNSIM+15.995K	FRCPEALFQPSFLGMESCGIHDTTFNSIMK	PGOHUM_ENST00000403258.1_RP11-459O1.1	ACTBP8	actin, beta pseudogene 8 [Source:HGNC Symbol;Acc:HGNC:141]	PGOHUM_ENST00000403258.1_RP11-459O1.1_RF2	chr6	88276158	88276247	-	No match in SNP-DB	map to known protein with 1 aa mismatch	ENSP00000496101.1|ENST00000645576.1|ENSG00000075624.14|OTTHUMG00000023268.11|OTTHUMT00000495152.1|AC006483.1-019|ACTB|309	96.667	30	22	NERFRC	FRCPEALFQPSFLGMESCGIHETTFNSIMK	IMKCDV	30	1	0	unique location	chr6_88276157_88276247_-	intergenic	\CNR1(dist=110110),LOC101928936(dist=249766)\""	1	0.977169	NA	NA	NA	NA	NA	NA	no
prostate	FRC+57.021PEALFQPSFLGM+15.995ESC+57.021GIHDTTFNSIM+15.995K	FRCPEALFQPSFLGMESCGIHDTTFNSIMK	PGOHUM_ENST00000403258.1_RP11-459O1.1	ACTBP8	actin, beta pseudogene 8 [Source:HGNC Symbol;Acc:HGNC:141]	PGOHUM_ENST00000403258.1_RP11-459O1.1_RF2	chr6	88276158	88276247	-	No match in SNP-DB	map to known protein with 1 aa mismatch	ENSP00000496101.1|ENST00000645576.1|ENSG00000075624.14|OTTHUMG00000023268.11|OTTHUMT00000495152.1|AC006483.1-019|ACTB|309	96.667	30	22	NERFRC	FRCPEALFQPSFLGMESCGIHETTFNSIMK	IMKCDV	30	1	0	unique location	chr6_88276157_88276247_-	intergenic	CNR1(dist=110110),LOC101928936(dist=249766)	1	0.977169	NA	NA	NA	NA	NA	NA	no
rectum	FRC+57.021PEALFQPSFLGM+15.995ESC+57.021GIHDTTFNSIM+15.995K	FRCPEALFQPSFLGMESCGIHDTTFNSIMK	PGOHUM_ENST00000403258.1_RP11-459O1.1	ACTBP8	actin, beta pseudogene 8 [Source:HGNC Symbol;Acc:HGNC:141]	PGOHUM_ENST00000403258.1_RP11-459O1.1_RF2	chr6	88276158	88276247	-	No match in SNP-DB	map to known protein with 1 aa mismatch	ENSP00000496101.1|ENST00000645576.1|ENSG00000075624.14|OTTHUMG00000023268.11|OTTHUMT00000495152.1|AC006483.1-019|ACTB|309	96.667	30	22	NERFRC	FRCPEALFQPSFLGMESCGIHETTFNSIMK	IMKCDV	30	1	0	unique location	chr6_88276157_88276247_-	intergenic	CNR1(dist=110110),LOC101928936(dist=249766)	1	0.977169	NA	NA	NA	NA	NA	NA	no
small_intestine	FRC+57.021PEALFQPSFLGM+15.995ESC+57.021GIHDTTFNSIM+15.995K	FRCPEALFQPSFLGMESCGIHDTTFNSIMK	PGOHUM_ENST00000403258.1_RP11-459O1.1	ACTBP8	actin, beta pseudogene 8 [Source:HGNC Symbol;Acc:HGNC:141]	PGOHUM_ENST00000403258.1_RP11-459O1.1_RF2	chr6	88276158	88276247	-	No match in SNP-DB	map to known protein with 1 aa mismatch	ENSP00000496101.1|ENST00000645576.1|ENSG00000075624.14|OTTHUMG00000023268.11|OTTHUMT00000495152.1|AC006483.1-019|ACTB|309	96.667	30	22	NERFRC	FRCPEALFQPSFLGMESCGIHETTFNSIMK	IMKCDV	30	1	0	unique location	chr6_88276157_88276247_-	intergenic	CNR1(dist=110110),LOC101928936(dist=249766)	1	0.977169	NA	NA	NA	NA	NA	NA	no
smooth_muscle	FRC+57.021PEALFQPSFLGM+15.995ESC+57.021GIHDTTFNSIM+15.995K	FRCPEALFQPSFLGMESCGIHDTTFNSIMK	PGOHUM_ENST00000403258.1_RP11-459O1.1	ACTBP8	actin, beta pseudogene 8 [Source:HGNC Symbol;Acc:HGNC:141]	PGOHUM_ENST00000403258.1_RP11-459O1.1_RF2	chr6	88276158	88276247	-	No match in SNP-DB	map to known protein with 1 aa mismatch	ENSP00000496101.1|ENST00000645576.1|ENSG00000075624.14|OTTHUMG00000023268.11|OTTHUMT00000495152.1|AC006483.1-019|ACTB|309	96.667	30	22	NERFRC	FRCPEALFQPSFLGMESCGIHETTFNSIMK	IMKCDV	30	1	0	unique location	chr6_88276157_88276247_-	intergenic	CNR1(dist=110110),LOC101928936(dist=249766)	1	0.977169	NA	NA	NA	NA	NA	NA	no
spleen	FRC+57.021PEALFQPSFLGM+15.995ESC+57.021GIHDTTFNSIM+15.995K	FRCPEALFQPSFLGMESCGIHDTTFNSIMK	PGOHUM_ENST00000403258.1_RP11-459O1.1	ACTBP8	actin, beta pseudogene 8 [Source:HGNC Symbol;Acc:HGNC:141]	PGOHUM_ENST00000403258.1_RP11-459O1.1_RF2	chr6	88276158	88276247	-	No match in SNP-DB	map to known protein with 1 aa mismatch	ENSP00000496101.1|ENST00000645576.1|ENSG00000075624.14|OTTHUMG00000023268.11|OTTHUMT00000495152.1|AC006483.1-019|ACTB|309	96.667	30	22	NERFRC	FRCPEALFQPSFLGMESCGIHETTFNSIMK	IMKCDV	30	1	0	unique location	chr6_88276157_88276247_-	intergenic	CNR1(dist=110110),LOC101928936(dist=249766)	1	0.977169	NA	NA	NA	NA	NA	NA	no
stomach	FRC+57.021PEALFQPSFLGM+15.995ESC+57.021GIHDTTFNSIM+15.995K	FRCPEALFQPSFLGMESCGIHDTTFNSIMK	PGOHUM_ENST00000403258.1_RP11-459O1.1	ACTBP8	actin, beta pseudogene 8 [Source:HGNC Symbol;Acc:HGNC:141]	PGOHUM_ENST00000403258.1_RP11-459O1.1_RF2	chr6	88276158	88276247	-	No match in SNP-DB	map to known protein with 1 aa mismatch	ENSP00000496101.1|ENST00000645576.1|ENSG00000075624.14|OTTHUMG00000023268.11|OTTHUMT00000495152.1|AC006483.1-019|ACTB|309	96.667	30	22	NERFRC	FRCPEALFQPSFLGMESCGIHETTFNSIMK	IMKCDV	30	1	0	unique location	chr6_88276157_88276247_-	intergenic	CNR1(dist=110110),LOC101928936(dist=249766)	1	0.977169	NA	NA	NA	NA	NA	NA	no
testis	FRC+57.021PEALFQPSFLGM+15.995ESC+57.021GIHDTTFNSIM+15.995K	FRCPEALFQPSFLGMESCGIHDTTFNSIMK	PGOHUM_ENST00000403258.1_RP11-459O1.1	ACTBP8	actin, beta pseudogene 8 [Source:HGNC Symbol;Acc:HGNC:141]	PGOHUM_ENST00000403258.1_RP11-459O1.1_RF2	chr6	88276158	88276247	-	No match in SNP-DB	map to known protein with 1 aa mismatch	ENSP00000496101.1|ENST00000645576.1|ENSG00000075624.14|OTTHUMG00000023268.11|OTTHUMT00000495152.1|AC006483.1-019|ACTB|309	96.667	30	22	NERFRC	FRCPEALFQPSFLGMESCGIHETTFNSIMK	IMKCDV	30	1	0	unique location	chr6_88276157_88276247_-	intergenic	CNR1(dist=110110),LOC101928936(dist=249766)	1	0.977169	NA	NA	NA	NA	NA	NA	no
thyroid	FRC+57.021PEALFQPSFLGM+15.995ESC+57.021GIHDTTFNSIM+15.995K	FRCPEALFQPSFLGMESCGIHDTTFNSIMK	PGOHUM_ENST00000403258.1_RP11-459O1.1	ACTBP8	actin, beta pseudogene 8 [Source:HGNC Symbol;Acc:HGNC:141]	PGOHUM_ENST00000403258.1_RP11-459O1.1_RF2	chr6	88276158	88276247	-	No match in SNP-DB	map to known protein with 1 aa mismatch	ENSP00000496101.1|ENST00000645576.1|ENSG00000075624.14|OTTHUMG00000023268.11|OTTHUMT00000495152.1|AC006483.1-019|ACTB|309	96.667	30	22	NERFRC	FRCPEALFQPSFLGMESCGIHETTFNSIMK	IMKCDV	30	1	0	unique location	chr6_88276157_88276247_-	intergenic	CNR1(dist=110110),LOC101928936(dist=249766)	1	0.977169	NA	NA	NA	NA	NA	NA	no
urinary_bladder	FRC+57.021PEALFQPSFLGM+15.995ESC+57.021GIHDTTFNSIM+15.995K	FRCPEALFQPSFLGMESCGIHDTTFNSIMK	PGOHUM_ENST00000403258.1_RP11-459O1.1	ACTBP8	actin, beta pseudogene 8 [Source:HGNC Symbol;Acc:HGNC:141]	PGOHUM_ENST00000403258.1_RP11-459O1.1_RF2	chr6	88276158	88276247	-	No match in SNP-DB	map to known protein with 1 aa mismatch	ENSP00000496101.1|ENST00000645576.1|ENSG00000075624.14|OTTHUMG00000023268.11|OTTHUMT00000495152.1|AC006483.1-019|ACTB|309	96.667	30	22	NERFRC	FRCPEALFQPSFLGMESCGIHETTFNSIMK	IMKCDV	30	1	0	unique location	chr6_88276157_88276247_-	intergenic	CNR1(dist=110110),LOC101928936(dist=249766)	1	0.977169	NA	NA	NA	NA	NA	NA	no
colon	LC+57.021YVALEFEQEM+15.995ASAASSSSLEK	LCYVALEFEQEMASAASSSSLEK	PGOHUM_ENST00000403258.1_RP11-459O1.1	ACTBP8	actin, beta pseudogene 8 [Source:HGNC Symbol;Acc:HGNC:141]	PGOHUM_ENST00000403258.1_RP11-459O1.1_RF2	chr6	88276296	88276364	-	No match in SNP-DB	novelpep (map to known protein with more than 2 mismatched aa)	ENSP00000496101.1|ENST00000645576.1|ENSG00000075624.14|OTTHUMG00000023268.11|OTTHUMT00000495152.1|AC006483.1-019|ACTB|309	91.304	23	NA	KEKLCY	LCYVALDFEQEMATAASSSSLEK	LEKSYE	23	2	0	unique location	chr6_88276295_88276364_-	intergenic	CNR1(dist=110248),LOC101928936(dist=249628)	1	0.988	NA	NA	NA	NA	NA	NA	no
duodenum	LC+57.021YVALEFEQEM+15.995ASAASSSSLEK	LCYVALEFEQEMASAASSSSLEK	PGOHUM_ENST00000403258.1_RP11-459O1.1	ACTBP8	actin, beta pseudogene 8 [Source:HGNC Symbol;Acc:HGNC:141]	PGOHUM_ENST00000403258.1_RP11-459O1.1_RF2	chr6	88276296	88276364	-	No match in SNP-DB	novelpep (map to known protein with more than 2 mismatched aa)	ENSP00000496101.1|ENST00000645576.1|ENSG00000075624.14|OTTHUMG00000023268.11|OTTHUMT00000495152.1|AC006483.1-019|ACTB|309	91.304	23	NA	KEKLCY	LCYVALDFEQEMATAASSSSLEK	LEKSYE	23	2	0	unique location	chr6_88276295_88276364_-	intergenic	CNR1(dist=110248),LOC101928936(dist=249628)	1	0.988	NA	NA	NA	NA	NA	NA	no
endometrium	LC+57.021YVALEFEQEM+15.995ASAASSSSLEK	LCYVALEFEQEMASAASSSSLEK	PGOHUM_ENST00000403258.1_RP11-459O1.1	ACTBP8	actin, beta pseudogene 8 [Source:HGNC Symbol;Acc:HGNC:141]	PGOHUM_ENST00000403258.1_RP11-459O1.1_RF2	chr6	88276296	88276364	-	No match in SNP-DB	novelpep (map to known protein with more than 2 mismatched aa)	ENSP00000496101.1|ENST00000645576.1|ENSG00000075624.14|OTTHUMG00000023268.11|OTTHUMT00000495152.1|AC006483.1-019|ACTB|309	91.304	23	NA	KEKLCY	LCYVALDFEQEMATAASSSSLEK	LEKSYE	23	2	0	unique location	chr6_88276295_88276364_-	intergenic	CNR1(dist=110248),LOC101928936(dist=249628)	1	0.988	NA	NA	NA	NA	NA	NA	no
esophagus	LC+57.021YVALEFEQEM+15.995ASAASSSSLEK	LCYVALEFEQEMASAASSSSLEK	PGOHUM_ENST00000403258.1_RP11-459O1.1	ACTBP8	actin, beta pseudogene 8 [Source:HGNC Symbol;Acc:HGNC:141]	PGOHUM_ENST00000403258.1_RP11-459O1.1_RF2	chr6	88276296	88276364	-	No match in SNP-DB	novelpep (map to known protein with more than 2 mismatched aa)	ENSP00000496101.1|ENST00000645576.1|ENSG00000075624.14|OTTHUMG00000023268.11|OTTHUMT00000495152.1|AC006483.1-019|ACTB|309	91.304	23	NA	KEKLCY	LCYVALDFEQEMATAASSSSLEK	LEKSYE	23	2	0	unique location	chr6_88276295_88276364_-	intergenic	CNR1(dist=110248),LOC101928936(dist=249628)	1	0.988	NA	NA	NA	NA	NA	NA	no
gallbladder	LC+57.021YVALEFEQEM+15.995ASAASSSSLEK	LCYVALEFEQEMASAASSSSLEK	PGOHUM_ENST00000403258.1_RP11-459O1.1	ACTBP8	actin, beta pseudogene 8 [Source:HGNC Symbol;Acc:HGNC:141]	PGOHUM_ENST00000403258.1_RP11-459O1.1_RF2	chr6	88276296	88276364	-	No match in SNP-DB	novelpep (map to known protein with more than 2 mismatched aa)	ENSP00000496101.1|ENST00000645576.1|ENSG00000075624.14|OTTHUMG00000023268.11|OTTHUMT00000495152.1|AC006483.1-019|ACTB|309	91.304	23	NA	KEKLCY	LCYVALDFEQEMATAASSSSLEK	LEKSYE	23	2	0	unique location	chr6_88276295_88276364_-	intergenic	CNR1(dist=110248),LOC101928936(dist=249628)	1	0.988	NA	NA	NA	NA	NA	NA	no
heart	LC+57.021YVALEFEQEM+15.995ASAASSSSLEK	LCYVALEFEQEMASAASSSSLEK	PGOHUM_ENST00000403258.1_RP11-459O1.1	ACTBP8	actin, beta pseudogene 8 [Source:HGNC Symbol;Acc:HGNC:141]	PGOHUM_ENST00000403258.1_RP11-459O1.1_RF2	chr6	88276296	88276364	-	No match in SNP-DB	novelpep (map to known protein with more than 2 mismatched aa)	ENSP00000496101.1|ENST00000645576.1|ENSG00000075624.14|OTTHUMG00000023268.11|OTTHUMT00000495152.1|AC006483.1-019|ACTB|309	91.304	23	NA	KEKLCY	LCYVALDFEQEMATAASSSSLEK	LEKSYE	23	2	0	unique location	chr6_88276295_88276364_-	intergenic	CNR1(dist=110248),LOC101928936(dist=249628)	1	0.988	NA	NA	NA	NA	NA	NA	no
kidney	LC+57.021YVALEFEQEM+15.995ASAASSSSLEK	LCYVALEFEQEMASAASSSSLEK	PGOHUM_ENST00000403258.1_RP11-459O1.1	ACTBP8	actin, beta pseudogene 8 [Source:HGNC Symbol;Acc:HGNC:141]	PGOHUM_ENST00000403258.1_RP11-459O1.1_RF2	chr6	88276296	88276364	-	No match in SNP-DB	novelpep (map to known protein with more than 2 mismatched aa)	ENSP00000496101.1|ENST00000645576.1|ENSG00000075624.14|OTTHUMG00000023268.11|OTTHUMT00000495152.1|AC006483.1-019|ACTB|309	91.304	23	NA	KEKLCY	LCYVALDFEQEMATAASSSSLEK	LEKSYE	23	2	0	unique location	chr6_88276295_88276364_-	intergenic	CNR1(dist=110248),LOC101928936(dist=249628)	1	0.988	NA	NA	NA	NA	NA	NA	no
placenta	LC+57.021YVALEFEQEMASAASSSSLEK	LCYVALEFEQEMASAASSSSLEK	PGOHUM_ENST00000403258.1_RP11-459O1.1	ACTBP8	actin, beta pseudogene 8 [Source:HGNC Symbol;Acc:HGNC:141]	PGOHUM_ENST00000403258.1_RP11-459O1.1_RF2	chr6	88276296	88276364	-	No match in SNP-DB	novelpep (map to known protein with more than 2 mismatched aa)	ENSP00000496101.1|ENST00000645576.1|ENSG00000075624.14|OTTHUMG00000023268.11|OTTHUMT00000495152.1|AC006483.1-019|ACTB|309	91.304	23	NA	KEKLCY	LCYVALDFEQEMATAASSSSLEK	LEKSYE	23	2	0	unique location	chr6_88276295_88276364_-	intergenic	\CNR1(dist=110248),LOC101928936(dist=249628)\""	1	0.988	NA	NA	NA	NA	NA	NA	no
rectum	LC+57.021YVALEFEQEM+15.995ASAASSSSLEK	LCYVALEFEQEMASAASSSSLEK	PGOHUM_ENST00000403258.1_RP11-459O1.1	ACTBP8	actin, beta pseudogene 8 [Source:HGNC Symbol;Acc:HGNC:141]	PGOHUM_ENST00000403258.1_RP11-459O1.1_RF2	chr6	88276296	88276364	-	No match in SNP-DB	novelpep (map to known protein with more than 2 mismatched aa)	ENSP00000496101.1|ENST00000645576.1|ENSG00000075624.14|OTTHUMG00000023268.11|OTTHUMT00000495152.1|AC006483.1-019|ACTB|309	91.304	23	NA	KEKLCY	LCYVALDFEQEMATAASSSSLEK	LEKSYE	23	2	0	unique location	chr6_88276295_88276364_-	intergenic	CNR1(dist=110248),LOC101928936(dist=249628)	1	0.988	NA	NA	NA	NA	NA	NA	no
smooth_muscle	LC+57.021YVALEFEQEM+15.995ASAASSSSLEK	LCYVALEFEQEMASAASSSSLEK	PGOHUM_ENST00000403258.1_RP11-459O1.1	ACTBP8	actin, beta pseudogene 8 [Source:HGNC Symbol;Acc:HGNC:141]	PGOHUM_ENST00000403258.1_RP11-459O1.1_RF2	chr6	88276296	88276364	-	No match in SNP-DB	novelpep (map to known protein with more than 2 mismatched aa)	ENSP00000496101.1|ENST00000645576.1|ENSG00000075624.14|OTTHUMG00000023268.11|OTTHUMT00000495152.1|AC006483.1-019|ACTB|309	91.304	23	NA	KEKLCY	LCYVALDFEQEMATAASSSSLEK	LEKSYE	23	2	0	unique location	chr6_88276295_88276364_-	intergenic	CNR1(dist=110248),LOC101928936(dist=249628)	1	0.988	NA	NA	NA	NA	NA	NA	no
stomach	LC+57.021YVALEFEQEM+15.995ASAASSSSLEK	LCYVALEFEQEMASAASSSSLEK	PGOHUM_ENST00000403258.1_RP11-459O1.1	ACTBP8	actin, beta pseudogene 8 [Source:HGNC Symbol;Acc:HGNC:141]	PGOHUM_ENST00000403258.1_RP11-459O1.1_RF2	chr6	88276296	88276364	-	No match in SNP-DB	novelpep (map to known protein with more than 2 mismatched aa)	ENSP00000496101.1|ENST00000645576.1|ENSG00000075624.14|OTTHUMG00000023268.11|OTTHUMT00000495152.1|AC006483.1-019|ACTB|309	91.304	23	NA	KEKLCY	LCYVALDFEQEMATAASSSSLEK	LEKSYE	23	2	0	unique location	chr6_88276295_88276364_-	intergenic	CNR1(dist=110248),LOC101928936(dist=249628)	1	0.988	NA	NA	NA	NA	NA	NA	no
tonsil	LC+57.021YVALEFEQEM+15.995ASAASSSSLEK	LCYVALEFEQEMASAASSSSLEK	PGOHUM_ENST00000403258.1_RP11-459O1.1	ACTBP8	actin, beta pseudogene 8 [Source:HGNC Symbol;Acc:HGNC:141]	PGOHUM_ENST00000403258.1_RP11-459O1.1_RF2	chr6	88276296	88276364	-	No match in SNP-DB	novelpep (map to known protein with more than 2 mismatched aa)	ENSP00000496101.1|ENST00000645576.1|ENSG00000075624.14|OTTHUMG00000023268.11|OTTHUMT00000495152.1|AC006483.1-019|ACTB|309	91.304	23	NA	KEKLCY	LCYVALDFEQEMATAASSSSLEK	LEKSYE	23	2	0	unique location	chr6_88276295_88276364_-	intergenic	CNR1(dist=110248),LOC101928936(dist=249628)	1	0.988	NA	NA	NA	NA	NA	NA	no
adrenal_gland	VTAEEHPVLLTEAPLNPK	VTAEEHPVLLTEAPLNPK	PGOHUM_ENST00000403258.1_RP11-459O1.1	ACTBP8	actin, beta pseudogene 8 [Source:HGNC Symbol;Acc:HGNC:141]	PGOHUM_ENST00000403258.1_RP11-459O1.1_RF1	chr6	88276672	88276725	-	No match in SNP-DB	novelpep (map to known protein with more than 2 mismatched aa)	ENSP00000494269.1|ENST00000493945.6|ENSG00000075624.14|OTTHUMG00000023268.11|OTTHUMT00000324023.3|AC006483.1-005|ACTB|375	88.889	18	NA	ELRVAP	VAPEEHPVLLTEAPLNPK	NPKANR	18	2	0	unique location	chr6_88276671_88276725_-	intergenic	CNR1(dist=110624),LOC101928936(dist=249252)	1	0.999642	NA	NA	NA	NA	NA	NA	no
appendix	VTAEEHPVLLTEAPLNPK	VTAEEHPVLLTEAPLNPK	PGOHUM_ENST00000403258.1_RP11-459O1.1	ACTBP8	actin, beta pseudogene 8 [Source:HGNC Symbol;Acc:HGNC:141]	PGOHUM_ENST00000403258.1_RP11-459O1.1_RF1	chr6	88276672	88276725	-	No match in SNP-DB	novelpep (map to known protein with more than 2 mismatched aa)	ENSP00000494269.1|ENST00000493945.6|ENSG00000075624.14|OTTHUMG00000023268.11|OTTHUMT00000324023.3|AC006483.1-005|ACTB|375	88.889	18	NA	ELRVAP	VAPEEHPVLLTEAPLNPK	NPKANR	18	2	0	unique location	chr6_88276671_88276725_-	intergenic	CNR1(dist=110624),LOC101928936(dist=249252)	1	0.999642	NA	NA	NA	NA	NA	NA	no
colon	VTAEEHPVLLTEAPLNPK	VTAEEHPVLLTEAPLNPK	PGOHUM_ENST00000403258.1_RP11-459O1.1	ACTBP8	actin, beta pseudogene 8 [Source:HGNC Symbol;Acc:HGNC:141]	PGOHUM_ENST00000403258.1_RP11-459O1.1_RF1	chr6	88276672	88276725	-	No match in SNP-DB	novelpep (map to known protein with more than 2 mismatched aa)	ENSP00000494269.1|ENST00000493945.6|ENSG00000075624.14|OTTHUMG00000023268.11|OTTHUMT00000324023.3|AC006483.1-005|ACTB|375	88.889	18	NA	ELRVAP	VAPEEHPVLLTEAPLNPK	NPKANR	18	2	0	unique location	chr6_88276671_88276725_-	intergenic	CNR1(dist=110624),LOC101928936(dist=249252)	1	0.999642	NA	NA	NA	NA	NA	NA	no
duodenum	VTAEEHPVLLTEAPLNPK	VTAEEHPVLLTEAPLNPK	PGOHUM_ENST00000403258.1_RP11-459O1.1	ACTBP8	actin, beta pseudogene 8 [Source:HGNC Symbol;Acc:HGNC:141]	PGOHUM_ENST00000403258.1_RP11-459O1.1_RF1	chr6	88276672	88276725	-	No match in SNP-DB	novelpep (map to known protein with more than 2 mismatched aa)	ENSP00000494269.1|ENST00000493945.6|ENSG00000075624.14|OTTHUMG00000023268.11|OTTHUMT00000324023.3|AC006483.1-005|ACTB|375	88.889	18	NA	ELRVAP	VAPEEHPVLLTEAPLNPK	NPKANR	18	2	0	unique location	chr6_88276671_88276725_-	intergenic	CNR1(dist=110624),LOC101928936(dist=249252)	1	0.999642	NA	NA	NA	NA	NA	NA	no
esophagus	VTAEEHPVLLTEAPLNPK	VTAEEHPVLLTEAPLNPK	PGOHUM_ENST00000403258.1_RP11-459O1.1	ACTBP8	actin, beta pseudogene 8 [Source:HGNC Symbol;Acc:HGNC:141]	PGOHUM_ENST00000403258.1_RP11-459O1.1_RF1	chr6	88276672	88276725	-	No match in SNP-DB	novelpep (map to known protein with more than 2 mismatched aa)	ENSP00000494269.1|ENST00000493945.6|ENSG00000075624.14|OTTHUMG00000023268.11|OTTHUMT00000324023.3|AC006483.1-005|ACTB|375	88.889	18	NA	ELRVAP	VAPEEHPVLLTEAPLNPK	NPKANR	18	2	0	unique location	chr6_88276671_88276725_-	intergenic	CNR1(dist=110624),LOC101928936(dist=249252)	1	0.999642	NA	NA	NA	NA	NA	NA	no
fallopian	VTAEEHPVLLTEAPLNPK	VTAEEHPVLLTEAPLNPK	PGOHUM_ENST00000403258.1_RP11-459O1.1	ACTBP8	actin, beta pseudogene 8 [Source:HGNC Symbol;Acc:HGNC:141]	PGOHUM_ENST00000403258.1_RP11-459O1.1_RF1	chr6	88276672	88276725	-	No match in SNP-DB	novelpep (map to known protein with more than 2 mismatched aa)	ENSP00000494269.1|ENST00000493945.6|ENSG00000075624.14|OTTHUMG00000023268.11|OTTHUMT00000324023.3|AC006483.1-005|ACTB|375	88.889	18	NA	ELRVAP	VAPEEHPVLLTEAPLNPK	NPKANR	18	2	0	unique location	chr6_88276671_88276725_-	intergenic	CNR1(dist=110624),LOC101928936(dist=249252)	1	0.999642	NA	NA	NA	NA	NA	NA	no
liver	VTAEEHPVLLTEAPLNPK	VTAEEHPVLLTEAPLNPK	PGOHUM_ENST00000403258.1_RP11-459O1.1	ACTBP8	actin, beta pseudogene 8 [Source:HGNC Symbol;Acc:HGNC:141]	PGOHUM_ENST00000403258.1_RP11-459O1.1_RF1	chr6	88276672	88276725	-	No match in SNP-DB	novelpep (map to known protein with more than 2 mismatched aa)	ENSP00000494269.1|ENST00000493945.6|ENSG00000075624.14|OTTHUMG00000023268.11|OTTHUMT00000324023.3|AC006483.1-005|ACTB|375	88.889	18	NA	ELRVAP	VAPEEHPVLLTEAPLNPK	NPKANR	18	2	0	unique location	chr6_88276671_88276725_-	intergenic	CNR1(dist=110624),LOC101928936(dist=249252)	1	0.999642	NA	NA	NA	NA	NA	NA	no
lymph_node	VTAEEHPVLLTEAPLNPK	VTAEEHPVLLTEAPLNPK	PGOHUM_ENST00000403258.1_RP11-459O1.1	ACTBP8	actin, beta pseudogene 8 [Source:HGNC Symbol;Acc:HGNC:141]	PGOHUM_ENST00000403258.1_RP11-459O1.1_RF1	chr6	88276672	88276725	-	No match in SNP-DB	novelpep (map to known protein with more than 2 mismatched aa)	ENSP00000494269.1|ENST00000493945.6|ENSG00000075624.14|OTTHUMG00000023268.11|OTTHUMT00000324023.3|AC006483.1-005|ACTB|375	88.889	18	NA	ELRVAP	VAPEEHPVLLTEAPLNPK	NPKANR	18	2	0	unique location	chr6_88276671_88276725_-	intergenic	CNR1(dist=110624),LOC101928936(dist=249252)	1	0.999642	NA	NA	NA	NA	NA	NA	no
prostate	VTAEEHPVLLTEAPLNPK	VTAEEHPVLLTEAPLNPK	PGOHUM_ENST00000403258.1_RP11-459O1.1	ACTBP8	actin, beta pseudogene 8 [Source:HGNC Symbol;Acc:HGNC:141]	PGOHUM_ENST00000403258.1_RP11-459O1.1_RF1	chr6	88276672	88276725	-	No match in SNP-DB	novelpep (map to known protein with more than 2 mismatched aa)	ENSP00000494269.1|ENST00000493945.6|ENSG00000075624.14|OTTHUMG00000023268.11|OTTHUMT00000324023.3|AC006483.1-005|ACTB|375	88.889	18	NA	ELRVAP	VAPEEHPVLLTEAPLNPK	NPKANR	18	2	0	unique location	chr6_88276671_88276725_-	intergenic	CNR1(dist=110624),LOC101928936(dist=249252)	1	0.999642	NA	NA	NA	NA	NA	NA	no
salivary_gland	VTAEEHPVLLTEAPLNPK	VTAEEHPVLLTEAPLNPK	PGOHUM_ENST00000403258.1_RP11-459O1.1	ACTBP8	actin, beta pseudogene 8 [Source:HGNC Symbol;Acc:HGNC:141]	PGOHUM_ENST00000403258.1_RP11-459O1.1_RF1	chr6	88276672	88276725	-	No match in SNP-DB	novelpep (map to known protein with more than 2 mismatched aa)	ENSP00000494269.1|ENST00000493945.6|ENSG00000075624.14|OTTHUMG00000023268.11|OTTHUMT00000324023.3|AC006483.1-005|ACTB|375	88.889	18	NA	ELRVAP	VAPEEHPVLLTEAPLNPK	NPKANR	18	2	0	unique location	chr6_88276671_88276725_-	intergenic	CNR1(dist=110624),LOC101928936(dist=249252)	1	0.999642	NA	NA	NA	NA	NA	NA	no
small_intestine	VTAEEHPVLLTEAPLNPK	VTAEEHPVLLTEAPLNPK	PGOHUM_ENST00000403258.1_RP11-459O1.1	ACTBP8	actin, beta pseudogene 8 [Source:HGNC Symbol;Acc:HGNC:141]	PGOHUM_ENST00000403258.1_RP11-459O1.1_RF1	chr6	88276672	88276725	-	No match in SNP-DB	novelpep (map to known protein with more than 2 mismatched aa)	ENSP00000494269.1|ENST00000493945.6|ENSG00000075624.14|OTTHUMG00000023268.11|OTTHUMT00000324023.3|AC006483.1-005|ACTB|375	88.889	18	NA	ELRVAP	VAPEEHPVLLTEAPLNPK	NPKANR	18	2	0	unique location	chr6_88276671_88276725_-	intergenic	CNR1(dist=110624),LOC101928936(dist=249252)	1	0.999642	NA	NA	NA	NA	NA	NA	no
spleen	VTAEEHPVLLTEAPLNPK	VTAEEHPVLLTEAPLNPK	PGOHUM_ENST00000403258.1_RP11-459O1.1	ACTBP8	actin, beta pseudogene 8 [Source:HGNC Symbol;Acc:HGNC:141]	PGOHUM_ENST00000403258.1_RP11-459O1.1_RF1	chr6	88276672	88276725	-	No match in SNP-DB	novelpep (map to known protein with more than 2 mismatched aa)	ENSP00000494269.1|ENST00000493945.6|ENSG00000075624.14|OTTHUMG00000023268.11|OTTHUMT00000324023.3|AC006483.1-005|ACTB|375	88.889	18	NA	ELRVAP	VAPEEHPVLLTEAPLNPK	NPKANR	18	2	0	unique location	chr6_88276671_88276725_-	intergenic	CNR1(dist=110624),LOC101928936(dist=249252)	1	0.999642	NA	NA	NA	NA	NA	NA	no
testis	VTAEEHPVLLTEAPLNPK	VTAEEHPVLLTEAPLNPK	PGOHUM_ENST00000403258.1_RP11-459O1.1	ACTBP8	actin, beta pseudogene 8 [Source:HGNC Symbol;Acc:HGNC:141]	PGOHUM_ENST00000403258.1_RP11-459O1.1_RF1	chr6	88276672	88276725	-	No match in SNP-DB	novelpep (map to known protein with more than 2 mismatched aa)	ENSP00000494269.1|ENST00000493945.6|ENSG00000075624.14|OTTHUMG00000023268.11|OTTHUMT00000324023.3|AC006483.1-005|ACTB|375	88.889	18	NA	ELRVAP	VAPEEHPVLLTEAPLNPK	NPKANR	18	2	0	unique location	chr6_88276671_88276725_-	intergenic	CNR1(dist=110624),LOC101928936(dist=249252)	1	0.999642	NA	NA	NA	NA	NA	NA	no
tonsil	VTAEEHPVLLTEAPLNPK	VTAEEHPVLLTEAPLNPK	PGOHUM_ENST00000403258.1_RP11-459O1.1	ACTBP8	actin, beta pseudogene 8 [Source:HGNC Symbol;Acc:HGNC:141]	PGOHUM_ENST00000403258.1_RP11-459O1.1_RF1	chr6	88276672	88276725	-	No match in SNP-DB	novelpep (map to known protein with more than 2 mismatched aa)	ENSP00000494269.1|ENST00000493945.6|ENSG00000075624.14|OTTHUMG00000023268.11|OTTHUMT00000324023.3|AC006483.1-005|ACTB|375	88.889	18	NA	ELRVAP	VAPEEHPVLLTEAPLNPK	NPKANR	18	2	0	unique location	chr6_88276671_88276725_-	intergenic	CNR1(dist=110624),LOC101928936(dist=249252)	1	0.999642	NA	NA	NA	NA	NA	NA	no
lung	IISNASC+57.021TTSC+57.021LTPLAK	IISNASCTTSCLTPLAK	PGOHUM_ENST00000403475.2_RP11-378G13.2	AL391416.1	glyceraldehyde-3-phosphate dehydrogenase (GAPDH) pseudogene	PGOHUM_ENST00000403475.2_RP11-378G13.2_RF3	chr6	83392850	83392900	+	No match in SNP-DB	novelpep (map to known protein with more than 2 mismatched aa)	ENSP00000380068.1|ENST00000396859.5|ENSG00000111640.14|OTTHUMG00000137379.1|OTTHUMT00000268061.1|AC006064.2-003|GAPDH|335	88.235	17	NA	SLKIIS	IISNASCTTNCLAPLAK	LAKVIH	17	2	0	multiple locations	chr6_83392849_83392900_+;chr22_40673969_40674020_-	intronic	ME1	1	0.9473	NA	NA	NA	NA	NA	NA	no
placenta	IISNASC+57.021TTSC+57.021LTPLAK	IISNASCTTSCLTPLAK	PGOHUM_ENST00000403475.2_RP11-378G13.2	AL391416.1	glyceraldehyde-3-phosphate dehydrogenase (GAPDH) pseudogene	PGOHUM_ENST00000403475.2_RP11-378G13.2_RF3	chr6	83392850	83392900	+	No match in SNP-DB	novelpep (map to known protein with more than 2 mismatched aa)	ENSP00000380068.1|ENST00000396859.5|ENSG00000111640.14|OTTHUMG00000137379.1|OTTHUMT00000268061.1|AC006064.2-003|GAPDH|335	88.235	17	NA	SLKIIS	IISNASCTTNCLAPLAK	LAKVIH	17	2	0	multiple locations	chr6_83392849_83392900_+;chr22_40673969_40674020_-	intronic	ME1	1	0.9473	NA	NA	NA	NA	NA	NA	no
placenta	TVIISAPSADAPMFVMGVNHEK	TVIISAPSADAPMFVMGVNHEK	PGOHUM_ENST00000403475.2_RP11-378G13.2	AL391416.1	glyceraldehyde-3-phosphate dehydrogenase (GAPDH) pseudogene	PGOHUM_ENST00000403475.2_RP11-378G13.2_RF1	chr6	83392767	83392832	+	No match in SNP-DB	map to known protein with 1 aa deletion	ENSP00000380065.1|ENST00000396856.5|ENSG00000111640.14|OTTHUMG00000137379.1|OTTHUMT00000268062.1|AC006064.2-004|GAPDH|260	100	22	NA	AKRVII	VIISAPSADAPMFVMGVNHEK	HEKYDN	21	0	0	unique location	chr6_83392766_83392832_+	intronic	ME1	1	0.982985	NA	NA	NA	NA	NA	NA	no
lung	VPTANM+15.995SVVDLTC+57.021R	VPTANMSVVDLTCR	PGOHUM_ENST00000403475.2_RP11-378G13.2	AL391416.1	glyceraldehyde-3-phosphate dehydrogenase (GAPDH) pseudogene	PGOHUM_ENST00000403475.2_RP11-378G13.2_RF3	chr6	83393105	83393146	+	No match in SNP-DB	map to known protein with 1 aa mismatch	ENSP00000380068.1|ENST00000396859.5|ENSG00000111640.14|OTTHUMG00000137379.1|OTTHUMT00000268061.1|AC006064.2-003|GAPDH|335	92.857	14	6	AFRVPT	VPTANVSVVDLTCR	TCRLEK	14	1	0	unique location	No match found by BLAT	intronic	ME1	1	0.969171	NA	NA	NA	NA	NA	NA	no
smooth_muscle	HTGPGILSMANAGPNTNDSQFFIC+57.021TAK	HTGPGILSMANAGPNTNDSQFFICTAK	PGOHUM_ENST00000403866.2_PPIAP9	PPIAP9	peptidylprolyl isomerase A pseudogene 9 [Source:HGNC Symbol;Acc:HGNC:9272]	PGOHUM_ENST00000403866.2_PPIAP9_RF1	chr6	31519624	31520018	-	No match in SNP-DB	map to known protein with 1 aa mismatch	ENSP00000479961.1|ENST00000620047.4|ENSG00000196262.13|OTTHUMG00000023687.5|-|PPIA-210|PPIA|105	96.296	27	18	ILKHTG	HTGPGILSMANAGPNTNGSQFFICTAK	TAKTEW	27	1	0	multiple locations	chr6_31519623_31520018_-;chr6_GL000250v2_alt_2852173_2852568_-;chr6_GL000251v2_alt_2996967_2997362_-;chr6_GL000252v2_alt_2767412_2767807_-;chr6_GL000253v2_alt_2824705_2825100_-;chr6_GL000254v2_alt_2861575_2861970_-;chr6_GL000255v2_alt_2775499_2775894_-;chr6_GL000256v2_alt_2818906_2819301_-	intergenic	MICB(dist=8500),MCCD1(dist=9338)	1	0.889634	NA	NA	NA	NA	NA	NA	no
smooth_muscle	HTGPGILSMANAGPNTNDSQFFIC+57.021TAKTEWLDGK	HTGPGILSMANAGPNTNDSQFFICTAKTEWLDGK	PGOHUM_ENST00000403866.2_PPIAP9	PPIAP9	peptidylprolyl isomerase A pseudogene 9 [Source:HGNC Symbol;Acc:HGNC:9272]	PGOHUM_ENST00000403866.2_PPIAP9_RF1	chr6	31519603	31520018	-	No match in SNP-DB	map to known protein with 1 aa mismatch	ENSP00000479961.1|ENST00000620047.4|ENSG00000196262.13|OTTHUMG00000023687.5|-|PPIA-210|PPIA|105	97.059	34	18	ILKHTG	HTGPGILSMANAGPNTNGSQFFICTAKTEWLDGK	DGKHVV	34	1	0	multiple locations	chr6_31519602_31520018_-;chr6_GL000250v2_alt_2852152_2852568_-;chr6_GL000251v2_alt_2996946_2997362_-;chr6_GL000252v2_alt_2767391_2767807_-;chr6_GL000253v2_alt_2824684_2825100_-;chr6_GL000254v2_alt_2861554_2861970_-;chr6_GL000255v2_alt_2775478_2775894_-;chr6_GL000256v2_alt_2818885_2819301_-	intergenic	MICB(dist=8479),MCCD1(dist=9359)	1	0.884593	NA	NA	NA	NA	NA	NA	no
placenta	KYGMSPYYYIQQDTK	KYGMSPYYYIQQDTK	PGOHUM_ENST00000404883.2_ANXA2P3	ANXA2P3	annexin A2 pseudogene 3 [Source:HGNC Symbol;Acc:HGNC:540]	PGOHUM_ENST00000404883.2_ANXA2P3_RF2	chr10	64826491	64826535	+	No match in SNP-DB	novelpep (map to known protein with more than 2 mismatched aa)	ENSP00000411352.2|ENST00000421017.6|ENSG00000182718.16|OTTHUMG00000132763.5|OTTHUMT00000416474.1|AC087385.2-005|ANXA2|339	86.667	15	NA	FKRKYG	KYGKSLYYYIQQDTK	DTKGDY	15	2	0	unique location	chr10_64826490_64826535_+	ncRNA_exonic	ANXA2P3	1	0.960636	NA	NA	NA	NA	NA	NA	no
placenta	PEDGSVVDYELIDQDAR	PEDGSVVDYELIDQDAR	PGOHUM_ENST00000404883.2_ANXA2P3	ANXA2P3	annexin A2 pseudogene 3 [Source:HGNC Symbol;Acc:HGNC:540]	PGOHUM_ENST00000404883.2_ANXA2P3_RF3	chr10	64826108	64826158	+	No match in SNP-DB	novelpep (map to known protein with more than 2 mismatched aa)	ENSP00000453925.1|ENST00000558998.5|ENSG00000182718.16|OTTHUMG00000132763.5|OTTHUMT00000416484.1|AC087385.2-033|ANXA2|79	88.235	17	NA	GRRAED	AEDGSVIDYELIDQDAR	R	17	2	0	unique location	chr10_64826107_64826158_+	ncRNA_exonic	ANXA2P3	1	0.6904	NA	NA	NA	NA	NA	NA	no
placenta	RPEDGSVVDYELIDQDAR	RPEDGSVVDYELIDQDAR	PGOHUM_ENST00000404883.2_ANXA2P3	ANXA2P3	annexin A2 pseudogene 3 [Source:HGNC Symbol;Acc:HGNC:540]	PGOHUM_ENST00000404883.2_ANXA2P3_RF3	chr10	64826105	64826158	+	No match in SNP-DB	novelpep (map to known protein with more than 2 mismatched aa)	ENSP00000453925.1|ENST00000558998.5|ENSG00000182718.16|OTTHUMG00000132763.5|OTTHUMT00000416484.1|AC087385.2-033|ANXA2|79	88.889	18	NA	KGRRAE	RAEDGSVIDYELIDQDAR	R	18	2	0	unique location	chr10_64826104_64826158_+	ncRNA_exonic	ANXA2P3	1	0.668377	NA	NA	NA	NA	NA	NA	no
testis	KYM+15.995M+15.995GDAPDYDR	KYMMGDAPDYDR	PGOHUM_ENST00000405166.1_RP11-397G5.5	GSTM2P1	glutathione S-transferase mu 2 pseudogene 1 [Source:HGNC Symbol;Acc:HGNC:38009]	PGOHUM_ENST00000405166.1_RP11-397G5.5_RF1	chr6	111047393	111047428	-	No match in SNP-DB	map to known protein with 1 aa mismatch	ENSP00000358838.2|ENST00000369823.6|ENSG00000134184.12|OTTHUMG00000011635.4|OTTHUMT00000032153.2|AC000032.1-003|GSTM1|237	91.667	12	3	EEKKYT	KYTMGDAPDYDR	YDRSQW	12	1	0	unique location	No match found by BLAT	ncRNA_exonic	GSTM2P1	1	0.5504	-5.85289	-6.45974	-5.18554	-5.78914	-5.91717	-6.22711	no
testis	YMMGDAPDYDR	YMMGDAPDYDR	PGOHUM_ENST00000405166.1_RP11-397G5.5	GSTM2P1	glutathione S-transferase mu 2 pseudogene 1 [Source:HGNC Symbol;Acc:HGNC:38009]	PGOHUM_ENST00000405166.1_RP11-397G5.5_RF1	chr6	111047393	111047425	-	No match in SNP-DB	map to known protein with 1 aa mismatch	ENSP00000358838.2|ENST00000369823.6|ENSG00000134184.12|OTTHUMG00000011635.4|OTTHUMT00000032153.2|AC000032.1-003|GSTM1|237	90.909	11	2	EKKYTM	YTMGDAPDYDR	YDRSQW	11	1	0	unique location	No match found by BLAT	ncRNA_exonic	GSTM2P1	1	0.582062	-5.804	-6.38463	-5.17422	-5.8875	-5.898	-6.30278	no
brain	RVIISAPSADPPM+15.995FTM+15.995GVNHEKYDNSLK	RVIISAPSADPPMFTMGVNHEKYDNSLK	PGOHUM_ENST00000405405.2_RP3-357D13.1	GAPDHP63	glyceraldehyde 3 phosphate dehydrogenase pseudogene 63 [Source:HGNC Symbol;Acc:HGNC:4157]	PGOHUM_ENST00000405405.2_RP3-357D13.1_RF1	chr6	79953577	79953660	-	No match in SNP-DB	novelpep (map to known protein with more than 2 mismatched aa)	ENSP00000380065.1|ENST00000396856.5|ENSG00000111640.14|OTTHUMG00000137379.1|OTTHUMT00000268062.1|AC006064.2-004|GAPDH|260	92.857	28	NA	GAKRVI	RVIISAPSADAPMFVMGVNHEKYDNSLK	SLKIIS	28	2	0	unique location	chr6_79953576_79953660_-	intergenic	ELOVL4(dist=5979),TTK(dist=51028)	1	0.978976	NA	NA	NA	NA	NA	NA	no
pituitary	RVIISAPSADPPM+15.995FTM+15.995GVNHEKYDNSLK	RVIISAPSADPPMFTMGVNHEKYDNSLK	PGOHUM_ENST00000405405.2_RP3-357D13.1	GAPDHP63	glyceraldehyde 3 phosphate dehydrogenase pseudogene 63 [Source:HGNC Symbol;Acc:HGNC:4157]	PGOHUM_ENST00000405405.2_RP3-357D13.1_RF1	chr6	79953577	79953660	-	No match in SNP-DB	novelpep (map to known protein with more than 2 mismatched aa)	ENSP00000380065.1|ENST00000396856.5|ENSG00000111640.14|OTTHUMG00000137379.1|OTTHUMT00000268062.1|AC006064.2-004|GAPDH|260	92.857	28	NA	GAKRVI	RVIISAPSADAPMFVMGVNHEKYDNSLK	SLKIIS	28	2	0	unique location	chr6_79953576_79953660_-	intergenic	ELOVL4(dist=5979),TTK(dist=51028)	1	0.978976	NA	NA	NA	NA	NA	NA	no
brain	VIISAPSADPPM+15.995FTMGVNHEK	VIISAPSADPPMFTMGVNHEK	PGOHUM_ENST00000405405.2_RP3-357D13.1	GAPDHP63	glyceraldehyde 3 phosphate dehydrogenase pseudogene 63 [Source:HGNC Symbol;Acc:HGNC:4157]	PGOHUM_ENST00000405405.2_RP3-357D13.1_RF1	chr6	79953595	79953657	-	No match in SNP-DB	novelpep (map to known protein with more than 2 mismatched aa)	ENSP00000380065.1|ENST00000396856.5|ENSG00000111640.14|OTTHUMG00000137379.1|OTTHUMT00000268062.1|AC006064.2-004|GAPDH|260	90.476	21	NA	AKRVII	VIISAPSADAPMFVMGVNHEK	HEKYDN	21	2	0	unique location	chr6_79953594_79953657_-	intergenic	ELOVL4(dist=5997),TTK(dist=51010)	1	0.991177	NA	NA	NA	NA	NA	NA	no
duodenum	VIISAPSADPPM+15.995FTMGVNHEK	VIISAPSADPPMFTMGVNHEK	PGOHUM_ENST00000405405.2_RP3-357D13.1	GAPDHP63	glyceraldehyde 3 phosphate dehydrogenase pseudogene 63 [Source:HGNC Symbol;Acc:HGNC:4157]	PGOHUM_ENST00000405405.2_RP3-357D13.1_RF1	chr6	79953595	79953657	-	No match in SNP-DB	novelpep (map to known protein with more than 2 mismatched aa)	ENSP00000380065.1|ENST00000396856.5|ENSG00000111640.14|OTTHUMG00000137379.1|OTTHUMT00000268062.1|AC006064.2-004|GAPDH|260	90.476	21	NA	AKRVII	VIISAPSADAPMFVMGVNHEK	HEKYDN	21	2	0	unique location	chr6_79953594_79953657_-	intergenic	ELOVL4(dist=5997),TTK(dist=51010)	1	0.991177	NA	NA	NA	NA	NA	NA	no
[truncated: 1,122 more rows]

## Sheet:  Tissue specific expression
translated pseudogene/lncRNA showed tissue specific expression
ncRNA ID	Description	Detected in tissue	# detected peptides
lnc-AFF3-13:1	Located in 5’ UTR of gene TSGA10	fallopian	10
lnc-CACNG8-28:1	lncRNA ENSG00000267943, CTD-2620I22.3	placenta	8
lnc-M6PR-48:14	PRH1-PRR4 read-through transcript	salivary gland	6
CCDC150P1	Coiled-Coil Domain Containing 150 Pseudogene 1	testis	5
AKR1B1P7	aldo-keto reductase family 1 member B1 pseudogene 7	adrenal gland	3
CBX1P1	chromobox 1 pseudogene 1	fallopian	3
ANXA2P3	Annexin A2 Pseudogene 3	placenta	3
[truncated: 15 more rows]
