# Supplementary material for: Increased expression of peptides from non-coding genes in cancer proteomics datasets suggests potential tumor neoantigens
Source: Commun Biol. 2021 Apr 22;4:496. doi: 10.1038/s42003-021-02007-2 (PMC8062694; doi:10.1038/s42003-021-02007-2)
Supplement: Supplementary file 4 — Supplementary Data 1–2 [file 42003_2021_2007_MOESM4_ESM.zip › Supplementary data/Supplementary Data 1 Table 3.xlsx]

## Sheet: All novel peptides(tumor)
datasets	Mod.peptide	Sequence	Protein	GeneName	Description	Protein.1	chr	start	end	strand	from.SNPdb	blastp_category	blastp_match	identity	peplen	sub_pos	Nterm.seq.3aa.	aligned_seq	Cterm.seq.3aa.	alignlen	mismatch	gap	blat_category	blat_match	anovar_category	associated_gene	phastcon_max_score	phastcon_mean_score	PhyloCSF.1.score	PhyloCSF.2.score	PhyloCSF.3.score	PhyloCSF.1.score.1	PhyloCSF.2.score.1	PhyloCSF.3.score.1	PhyloCSF_prediction
PXD002137	+42.011DDDIAALVVDNSSGMC+57.021K	DDDIAALVVDNSSGMCK	PGOHUM_ENST00000423293.1_RP11-12M9.4	AL080243.1	actin, beta (ACTB) pseudogene	PGOHUM_ENST00000423293.1_RP11-12M9.4_RF1	chr22	41075186	41075236	-	No match in SNP-DB	map to known protein with 1 aa mismatch	ENSP00000494269.1|ENST00000493945.6|ENSG00000075624.14|OTTHUMG00000023268.11|OTTHUMT00000324023.3|AC006483.1-005|ACTB|375	94.118	17	12	MD	DDDIAALVVDNGSGMCK	MCKAGF	17	1	0	unique location	chr22_41075185_41075236_-	intergenic	SNORD140(dist=1465),MIR1281(dist=17327)	1	0.9907							no
PXD002137	+42.011SIMSYNGGAIMAMK	SIMSYNGGAIMAMK	PGOHUM_ENST00000457237.1_AC073321.2	PSMB3P2	proteasome subunit beta 3 pseudogene 2 [Source:HGNC Symbol;Acc:HGNC:30150]	PGOHUM_ENST00000457237.1_AC073321.2_RF1	chr2	216610915	216610956	-	No match in SNP-DB	map to known protein with 1 aa mismatch	ENSP00000481442.1|ENST00000620309.4|ENSG00000277791.4|OTTHUMG00000188503.2|OTTHUMT00000477457.1|AC006449.3-003|PSMB3|112	92.857	14	10	MS	SIMSYNGGAVMAMK	AMKGKN	14	1	0	unique location	No match found by BLAT	intergenic	LINC01280(dist=3977),IGFBP2(dist=21913)	1	0.996732	-3.82132	-3.12868	-6.47654	-5.77898	-0.991805	-5.31732	no
PXD002137	+42.011SIMSYNGGAIMAMKGK	SIMSYNGGAIMAMKGK	PGOHUM_ENST00000457237.1_AC073321.2	PSMB3P2	proteasome subunit beta 3 pseudogene 2 [Source:HGNC Symbol;Acc:HGNC:30150]	PGOHUM_ENST00000457237.1_AC073321.2_RF1	chr2	216610909	216610956	-	No match in SNP-DB	map to known protein with 1 aa mismatch	ENSP00000481442.1|ENST00000620309.4|ENSG00000277791.4|OTTHUMG00000188503.2|OTTHUMT00000477457.1|AC006449.3-003|PSMB3|112	93.75	16	10	MS	SIMSYNGGAVMAMKGK	KGKNCV	16	1	0	unique location	chr2_216610908_216610956_-	intergenic	LINC01280(dist=3971),IGFBP2(dist=21919)	1	0.996936	-3.82885	-3.08277	-6.416	-5.83981	-0.996553	-5.45251	no
PXD002137	+42.011SQAEFERAVEDVKHLK	SQAEFERAVEDVKHLK	lncRNA_lnc-CEP162-43:1	lncRNA_lnc-CEP162-43:1	lncRNA_lnc-CEP162-43:1	lncRNA_lnc-CEP162-43:1_RF1	chr6	79437117	79437164	-	No match in SNP-DB	novelpep (map to known protein with more than 2 mismatched aa)	sp|P07108-6|ACBP_HUMAN	75	16		MS	SQAEFEKAAEEVRHLK	HLKTKP	16	4	0	multiple locations	chr6_GL383533v1_alt_9747_9795_+;chr6_79437116_79437164_-	intergenic	LCAL1(dist=123733),LCA5(dist=47874)	1	0.661298	-3.44417	-6.50128	-5.82651	-6.55502	-6.74694	-0.960234	no
PXD002137	AAAPTPEEEMDEC+57.021EQALAAEPK	AAAPTPEEEMDECEQALAAEPK	PGOHUM_ENST00000434365.1_RP1-241P17.3	EEF1GP5	eukaryotic translation elongation factor 1 gamma pseudogene 5 [Source:HGNC Symbol;Acc:HGNC:44560]	PGOHUM_ENST00000434365.1_RP1-241P17.3_RF1	chrX	115703567	115703632	+	No match in SNP-DB	map to known protein with 1 aa mismatch	sp|P26641-2|EF1G_HUMAN	95.455	22	5	EKKAAA	AAAPAPEEEMDECEQALAAEPK	EPKAKD	22	1	0	unique location	chrX_115703566_115703632_+	intergenic	PLS3(dist=52708),DANT2(dist=136829)	1	0.727508	-5.79517	-1.50326	-5.46514	-5.33925	-5.77268	-3.99943	no
PXD002137	AAGRGDVPTK	AAGRGDVPTK	PGOHUM_ENST00000486538.1_RPL7AP11	RPL7AP11	ribosomal protein L7a pseudogene 11 [Source:HGNC Symbol;Acc:HGNC:35242]	PGOHUM_ENST00000486538.1_RPL7AP11_RF2	chr3	121494471	121494500	+	No match in SNP-DB	map to known protein with 1 aa mismatch	ENSP00000416638.1|ENST00000426651.1|ENSG00000148303.16|OTTHUMG00000020864.2|OTTHUMT00000054864.2|RP11-244N20.10-004|RPL7A|191	90	10	4	EKKAAG	AAGKGDVPTK	PTKRPP	10	1	0	unique location	No match found by BLAT	intronic	POLQ	1	0.995069							no
PXD002137	AAVPSGASTGIYEVLELQDNDK	AAVPSGASTGIYEVLELQDNDK	PGOHUM_ENST00000366587.4_RP4-670F13.2	ENO1P1	enolase 1 pseudogene 1 [Source:HGNC Symbol;Acc:HGNC:3352]	PGOHUM_ENST00000366587.4_RP4-670F13.2_RF1	chr1	236483261	236483326	+	No match in SNP-DB	novelpep (map to known protein with more than 2 mismatched aa)	ENSP00000495568.1|ENST00000646370.1|ENSG00000074800.14|OTTHUMG00000001773.8|OTTHUMT00000494653.1|RP3-477M7.1-014|ENO1|101	90.909	22		LFRAAV	AAVPSGASTGIYEALELRDNDK	NDKTRY	22	2	0	unique location	chr1_236483260_236483326_+	UTR3	EDARADD(NM_145861:c.*612delA,NM_080738:c.*612delA)	1	0.998923							no
PXD002137	AFQYVETHGEVC+57.021PANWTLDSPTIK	AFQYVETHGEVCPANWTLDSPTIK	lncRNA_lnc-DNAJB7-33:1	lncRNA_lnc-DNAJB7-33:1	lncRNA_lnc-DNAJB7-33:1	lncRNA_lnc-DNAJB7-33:1_RF1	chr22	38722789	38722860	-	No match in SNP-DB	map to known protein with 1 aa mismatch	sp|P30048-2|PRDX3_HUMAN	95.833	24	18	LVKAFQ	AFQYVETHGEVCPANWTPDSPTIK	TIKPSP	24	1	0	unique location	chr22_38722788_38722860_-	intronic	GTPBP1	1	0.944324	-6.05572	-3.88013	-6.4368	-5.44262	0.29693	-5.4827	yes
PXD002137	AGAERELRGFGDC+57.021LVK	AGAERELRGFGDCLVK	lncRNA_lnc-CENPM-4:1	SLC25A5	solute carrier family 25 member 5 [Source:HGNC Symbol;Acc:HGNC:10991]	lncRNA_lnc-CENPM-4:1_RF1	chr22	42001480	42001527	-	No match in SNP-DB	novelpep (map to known protein with more than 2 mismatched aa)	ENSP00000360671.4|ENST00000317881.8|ENSG00000005022.5|OTTHUMG00000022715.2|OTTHUMT00000058952.2|RP3-404F18.6-001|SLC25A5|298	87.5	16		VGKAGA	AGAEREFRGLGDCLVK	LVKIYK	16	2	0	unique location	chr22_42001479_42001527_-	intronic	WBP2NL	1	0.502617							no
PXD002137	AGAHLEGGAK	AGAHLEGGAK	PGOHUM_ENST00000424043.3_RP4-621B10.5	GAPDHP46	glyceraldehyde 3 phosphate dehydrogenase pseudogene 46 [Source:HGNC Symbol;Acc:HGNC:37804]	PGOHUM_ENST00000424043.3_RP4-621B10.5_RF2	chr1	92115454	92115483	-	No match in SNP-DB	map to known protein with 1 aa mismatch	ENSP00000380068.1|ENST00000396859.5|ENSG00000111640.14|OTTHUMG00000137379.1|OTTHUMT00000268061.1|AC006064.2-003|GAPDH|335	90	10	6	MEKAGA	AGAHLQGGAK	GAKRVI	10	1	0	unique location	No match found by BLAT	intronic	BTBD8	1	0.996828	-4.98752	-4.71176	-6.07272	-4.7959	-5.92917	-6.2849	no
PXD002137	AM+15.995LSGPAQFAENETNEVNFR	AMLSGPAQFAENETNEVNFR	PGOHUM_ENST00000540463.1_RP11-501E24.3	ELOCP31	elongin C pseudogene 31 [Source:HGNC Symbol;Acc:HGNC:49172]	PGOHUM_ENST00000540463.1_RP11-501E24.3_RF3	chr12	21448034	21448093	-	No match in SNP-DB	map to known protein with 1 aa mismatch	ENSP00000430224.1|ENST00000520210.1|ENSG00000154582.16|OTTHUMG00000164501.4|OTTHUMT00000379016.1|RP11-367E12.5-003|ELOC|96	95	20	7	TIKAML	AMLSGPGQFAENETNEVNFR	NFREIP	20	1	0	unique location	chr12_21448033_21448093_-	intronic	PYROXD1	1	0.968695							no
PXD002137	AM+15.995LSGPAQFAENETNEVNFREIPSHVLSK	AMLSGPAQFAENETNEVNFREIPSHVLSK	PGOHUM_ENST00000540463.1_RP11-501E24.3	ELOCP31	elongin C pseudogene 31 [Source:HGNC Symbol;Acc:HGNC:49172]	PGOHUM_ENST00000540463.1_RP11-501E24.3_RF3	chr12	21448007	21448093	-	No match in SNP-DB	map to known protein with 1 aa mismatch	ENSP00000429789.1|ENST00000519082.5|ENSG00000154582.16|OTTHUMG00000164501.4|OTTHUMT00000379022.2|RP11-367E12.5-009|ELOC|89	96.552	29	7	TIKAML	AMLSGPGQFAENETNEVNFREIPSHVLSK	LSKVCM	29	1	0	unique location	chr12_21448006_21448093_-	intronic	PYROXD1	1	0.977302							no
PXD002137	AVAKVIPELNGK	AVAKVIPELNGK	PGOHUM_ENST00000425504.1_RP11-351N4.2	GAPDHP69	glyceraldehyde 3 phosphate dehydrogenase pseudogene 69 [Source:HGNC Symbol;Acc:HGNC:4147]	PGOHUM_ENST00000425504.1_RP11-351N4.2_RF1	chr13	29307423	29307458	+	No match in SNP-DB	map to known protein with 1 aa mismatch	ENSP00000380068.1|ENST00000396859.5|ENSG00000111640.14|OTTHUMG00000137379.1|OTTHUMT00000268061.1|AC006064.2-003|GAPDH|335	91.667	12	3	AAKAVG	AVGKVIPELNGK	NGKLTG	12	1	0	unique location	No match found by BLAT	intronic	MTUS2	1	0.9958	-5.26372	-5.49844	-4.12694	-3.96556	-4.42403	-5.9425	no
PXD002137	C+57.021PEALFQPSFLGM+15.995ESC+57.021GIHDTTFNSIM+15.995K	CPEALFQPSFLGMESCGIHDTTFNSIMK	PGOHUM_ENST00000403258.1_RP11-459O1.1	ACTBP8	actin, beta pseudogene 8 [Source:HGNC Symbol;Acc:HGNC:141]	PGOHUM_ENST00000403258.1_RP11-459O1.1_RF2	chr6	88276158	88276241	-	No match in SNP-DB	map to known protein with 1 aa mismatch	ENSP00000496101.1|ENST00000645576.1|ENSG00000075624.14|OTTHUMG00000023268.11|OTTHUMT00000495152.1|AC006483.1-019|ACTB|309	96.429	28	20	RFRCPE	CPEALFQPSFLGMESCGIHETTFNSIMK	IMKCDV	28	1	0	unique location	chr6_88276157_88276241_-	intergenic	CNR1(dist=110110),LOC101928936(dist=249766)	1	0.975566							no
PXD002137	DANAKLSELEAALRQAK	DANAKLSELEAALRQAK	PGOHUM_ENST00000560090.2_KRT8P23	KRT8P23	keratin 8 pseudogene 23 [Source:HGNC Symbol;Acc:HGNC:33375]	PGOHUM_ENST00000560090.2_KRT8P23_RF1	chr15	76979360	76979410	-	No match in SNP-DB	novelpep (map to known protein with more than 2 mismatched aa)	ENSP00000447402.1|ENST00000546897.5|ENSG00000170421.12|OTTHUMG00000169881.7|OTTHUMT00000406390.1|RP11-153F5.5-003|KRT8|483	88.235	17		AIKDAN	DANAKLSELEAALQRAK	RAKQDM	17	2	0	unique location	chr15_76979359_76979410_-	intergenic	RCN2(dist=29100),PSTPIP1(dist=15320)	1	0.74478							no
PXD002137	DATGVGDGGAFAPNILENK	DATGVGDGGAFAPNILENK	PGOHUM_ENST00000366587.4_RP4-670F13.2	ENO1P1	enolase 1 pseudogene 1 [Source:HGNC Symbol;Acc:HGNC:3352]	PGOHUM_ENST00000366587.4_RP4-670F13.2_RF1	chr1	236483771	236483827	+	No match in SNP-DB	novelpep (map to known protein with more than 2 mismatched aa)	ENSP00000495530.1|ENST00000647408.1|ENSG00000074800.14|OTTHUMG00000001773.8|OTTHUMT00000494647.3|RP3-477M7.1-010|ENO1|434	84.211	19		YGKDAT	DATNVGDEGGFAPNILENK	ENKEGL	19	3	0	unique location	chr1_236483770_236483827_+	UTR3	EDARADD(NM_145861:c.*1122delA,NM_080738:c.*1122delA)	1	0.993143	-5.96291	-3.27582	-5.17228	-4.60526	-6.40543	-4.10508	no
PXD002137	DDTIYEDEDIKEAIR	DDTIYEDEDIKEAIR	PGOHUM_ENST00000421129.1_UQCRBP1	UQCRBP1	ubiquinol-cytochrome c reductase binding protein pseudogene 1 [Source:HGNC Symbol;Acc:HGNC:12583]	PGOHUM_ENST00000421129.1_UQCRBP1_RF1	chrX	56737431	56737475	-	No match in SNP-DB	map to known protein with 1 aa mismatch	ENSP00000430560.1|ENST00000523920.1|ENSG00000156467.9|OTTHUMG00000164711.2|OTTHUMT00000379870.2|KB-1043D8.5-009|UQCRB|161	93.333	15	10	LMRDDT	DDTIYEDEDVKEAIR	AIRRLP	15	1	0	unique location	chrX_56737430_56737475_-	ncRNA_exonic	UQCRBP1	1	0.889273							no
PXD002137	DGNASGTILLEALDC+57.021ILPPTRPTDK	DGNASGTILLEALDCILPPTRPTDK	PGOHUM_ENST00000596811.1_EEF1A1P7	EEF1A1P7	eukaryotic translation elongation factor 1 alpha 1 pseudogene 7 [Source:HGNC Symbol;Acc:HGNC:3202]	PGOHUM_ENST00000596811.1_EEF1A1P7_RF3	chr19	35383330	35383404	+	No match in SNP-DB	map to known protein with 1 aa mismatch	sp|P68104-2|EF1A1_HUMAN	96	25	8	TRKDGN	DGNASGTTLLEALDCILPPTRPTDK	TDKPLR	25	1	0	unique location	chr19_35383329_35383404_+	intergenic	GPR42(dist=10877),LINC01531(dist=22277)	1	0.934973	-3.44364	-4.55157	-5.13519	-5.19518	-5.10135	-4.31884	no
PXD002137	DGNASGTMLLEALDC+57.021ILPPTRPTDK	DGNASGTMLLEALDCILPPTRPTDK	PGOHUM_ENST00000415278.1_EEF1AL9	EEF1A1P11	eukaryotic translation elongation factor 1 alpha 1 pseudogene 11 [Source:HGNC Symbol;Acc:HGNC:3206]	PGOHUM_ENST00000415278.1_EEF1AL9_RF1	chr1	96447587	96447661	+	No match in SNP-DB	map to known protein with 1 aa mismatch	sp|P68104-2|EF1A1_HUMAN	96	25	8	TRKDGN	DGNASGTTLLEALDCILPPTRPTDK	TDKPLR	25	1	0	multiple locations	chr1_96447586_96447661_+;chr2_106697987_106771144_-;chr5_14652594_14652669_-	intergenic	LINC01787(dist=73462),PTBP2(dist=274018)	1	0.936014							no
PXD002137	DLGSLGQEEAAGGGSDGK	DLGSLGQEEAAGGGSDGK	lncRNA_lnc-TRIM17-17:1;lncRNA_lnc-TRIM17-17:2	ACSS2	acyl-CoA synthetase short chain family member 2 [Source:HGNC Symbol;Acc:HGNC:15814]	lncRNA_lnc-TRIM17-17:1_RF3	chr1	228102083	228102136	-	No match in SNP-DB	novelpep (map to known protein with more than 2 mismatched aa)	ENSP00000353804.2|ENST00000360596.6|ENSG00000131069.19|OTTHUMG00000032317.8|OTTHUMT00000078823.3|RP5-1161H23.2-001|ACSS2|701	75	18		SGSGSR	GSRGQEEAGAGG	AGGRAR	12	3	0	unique location	chr1_228102082_228102136_-	exonic	C1orf35	0.477	0.042755	-9.52677	-0.0908679	-10.1515	5.06138	-10.0675	-9.96223	yes
PXD002137	DLYANTVLSGGTNMYPGITDR	DLYANTVLSGGTNMYPGITDR	PGOHUM_ENST00000403258.1_RP11-459O1.1	ACTBP8	actin, beta pseudogene 8 [Source:HGNC Symbol;Acc:HGNC:141]	PGOHUM_ENST00000403258.1_RP11-459O1.1_RF2	chr6	88276074	88276136	-	No match in SNP-DB	novelpep (map to known protein with more than 2 mismatched aa)	ENSP00000493648.1|ENST00000644774.1|ENSG00000184009.10|OTTHUMG00000177955.8|OTTHUMT00000439922.4|RP13-766D20.3-003|ACTG1|375	90.476	21		IRKDLY	DLYANTVLSGGTTMYPGIADR	ADRMQK	21	2	0	unique location	chr6_88276073_88276136_-	intergenic	CNR1(dist=110026),LOC101928936(dist=249850)	1	0.997113							no
PXD002137	DLYTNTVLSGGTTM+15.995YPGIADR	DLYTNTVLSGGTTMYPGIADR	PGOHUM_ENST00000415776.1_ACTG1P2	ACTG1P2	actin gamma 1 pseudogene 2 [Source:HGNC Symbol;Acc:HGNC:147]	PGOHUM_ENST00000415776.1_ACTG1P2_RF1	chrY	17757193	17757255	-	No match in SNP-DB	map to known protein with 1 aa mismatch	ENSP00000493648.1|ENST00000644774.1|ENSG00000184009.10|OTTHUMG00000177955.8|OTTHUMT00000439922.4|RP13-766D20.3-003|ACTG1|375	95.238	21	4	IRKDLY	DLYANTVLSGGTTMYPGIADR	ADRMQK	21	1	0	multiple locations	chrY_18148753_18148816_+;chrY_17757192_17757255_-	intergenic	FAM224A(dist=177720),XKRY(dist=11787)	1	0.954097							no
PXD002137	DLYTNTVLSGGTTM+15.995YPGIADRM+15.995QK	DLYTNTVLSGGTTMYPGIADRMQK	PGOHUM_ENST00000415776.1_ACTG1P2	ACTG1P2	actin gamma 1 pseudogene 2 [Source:HGNC Symbol;Acc:HGNC:147]	PGOHUM_ENST00000415776.1_ACTG1P2_RF1	chrY	17757184	17757255	-	No match in SNP-DB	map to known protein with 1 aa mismatch	ENSP00000493648.1|ENST00000644774.1|ENSG00000184009.10|OTTHUMG00000177955.8|OTTHUMT00000439922.4|RP13-766D20.3-003|ACTG1|375	95.833	24	4	IRKDLY	DLYANTVLSGGTTMYPGIADRMQK	MQKEIT	24	1	0	multiple locations	chrY_18148753_18148825_+;chrY_17757183_17757255_-	intergenic	FAM224A(dist=177711),XKRY(dist=11796)	1	0.948465							no
PXD002137	DLYTSTVLSGGTTMYPGIADRMQK	DLYTSTVLSGGTTMYPGIADRMQK	PGOHUM_ENST00000515712.1_CTD-2309M13.1	ACTBP2	actin, beta pseudogene 2 [Source:HGNC Symbol;Acc:HGNC:135]	PGOHUM_ENST00000515712.1_CTD-2309M13.1_RF2	chr5	77785755	77785826	+	No match in SNP-DB	novelpep (map to known protein with more than 2 mismatched aa)	ENSP00000386786.2|ENST00000409914.6|ENSG00000196604.12|OTTHUMG00000153628.2|OTTHUMT00000331889.2|AC018804.2-001|POTEF|1075	87.5	24		IRKDLY	DLYTNTVLSGGTTMYPGMAHRMQK	MQKEIA	24	3	0	unique location	chr5_77785754_77785826_+	intergenic	TBCA(dist=9394),LOC101929154(dist=98901)	1	0.99138							no
PXD002137	DRKM+15.995VGDLTGAQAYASTAK	DRKMVGDLTGAQAYASTAK	lncRNA_lnc-KMT5B-20:1	IFITM3	interferon induced transmembrane protein 3 [Source:HGNC Symbol;Acc:HGNC:5414]	lncRNA_lnc-KMT5B-20:1_RF1	chr11	69303496	69303552	-	No match in SNP-DB	map to known protein with 1 aa mismatch	ENSP00000473544.1|ENST00000602735.2|ENSG00000142089.15|OTTHUMG00000165542.2|OTTHUMT00000468087.1|RP11-326C3.9-004|IFITM3|112	94.737	19	8	KSRDRK	DRKMVGDVTGAQAYASTAK	TAKCLN	19	1	0	multiple locations	chr7_56163392_56163449_+;chr11_69303495_69303552_-;chr2_60682932_60682989_-;chr6_34576344_34576401_-;chr6_29750821_29750878_-;chr6_GL000251v2_alt_1234664_1234721_-;chr6_GL000252v2_alt_1013888_1013945_-;chr6_GL000253v2_alt_1013483_1013540_-;chr6_GL000254v2_alt_1013547_1013604_-;chr6_GL000255v2_alt_1013862_1013919_-;chr6_GL000256v2_alt_1057047_1057104_-	intergenic	MYEOV(dist=6209),LOC102724265(dist=122175)	0.189	0.018518							no
PXD002137	DSYEGDEAQSK	DSYEGDEAQSK	PGOHUM_ENST00000431536.1_RP4-706L14.2	ACTG1P21	actin gamma 1 pseudogene 21 [Source:HGNC Symbol;Acc:HGNC:51501]	PGOHUM_ENST00000431536.1_RP4-706L14.2_RF1	chr1	77774808	77774840	-	No match in SNP-DB	map to known protein with 1 aa mismatch	ENSP00000355644.3|ENST00000366683.3|ENSG00000143632.14|OTTHUMG00000038006.3|-|ACTA1-201|ACTA1|254	90.909	11	4	GQKDSY	DSYVGDEAQSK	QSKRGI	11	1	0	unique location	No match found by BLAT	intergenic	USP33(dist=14929),MIGA1(dist=4816)	1	0.999281							no
PXD002137	DSYVGDEAQTK	DSYVGDEAQTK	PGOHUM_ENST00000415794.1_ACTG1P1;lncRNA_lnc-MRPS22-5:1	ACTG1P1;PGOHUM_ENST00000415794.1_ACTG1P1;lncRNA_lnc-MRPS22-5:1	actin gamma 1 pseudogene 1 [Source:HGNC Symbol;Acc:HGNC:146];PGOHUM_ENST00000415794.1_ACTG1P1;lncRNA_lnc-MRPS22-5:1	PGOHUM_ENST00000415794.1_ACTG1P1_RF3	chr3	139493964	139493996	+	No match in SNP-DB	map to known protein with 1 aa mismatch	ENSP00000386857.1|ENST00000409624.1|ENSG00000163017.13|OTTHUMG00000129813.5|OTTHUMT00000328086.1|AC073046.2-002|ACTG2|376	90.909	11	10	GQKDSY	DSYVGDEAQSK	QSKRGI	11	1	0	unique location	No match found by BLAT	ncRNA_intronic	LOC100507291	1	0.913531							no
PXD002137	DSYVGNEAQSKRSILTLK	DSYVGNEAQSKRSILTLK	PGOHUM_ENST00000415776.1_ACTG1P2	ACTG1P2	actin gamma 1 pseudogene 2 [Source:HGNC Symbol;Acc:HGNC:147]	PGOHUM_ENST00000415776.1_ACTG1P2_RF1	chrY	17757922	17757975	-	No match in SNP-DB	novelpep (map to known protein with more than 2 mismatched aa)	ENSP00000401032.1|ENST00000414620.1|ENSG00000075624.14|OTTHUMG00000023268.11|OTTHUMT00000324028.2|AC006483.1-010|ACTB|80	88.889	18		GQKDSY	DSYVGDEAQSKRGILTLK	TLKYPI	18	2	0	multiple locations	chrY_18148033_18148087_+;chrY_17757921_17757975_-	intergenic	FAM224A(dist=178449),XKRY(dist=11058)	1	0.949132							no
PXD002137	DTGM+15.995QLQGYR	DTGMQLQGYR	PGOHUM_ENST00000426641.3_RP11-705C15.1	GOT2P3	glutamic-oxaloacetic transaminase 2 pseudogene 3 [Source:HGNC Symbol;Acc:HGNC:4436]	PGOHUM_ENST00000426641.3_RP11-705C15.1_RF1	chr12	9642230	9642259	+	No match in SNP-DB	map to known protein with 1 aa mismatch	ENSP00000245206.5|ENST00000245206.9|ENSG00000125166.12|OTTHUMG00000133769.4|OTTHUMT00000258289.3|AC012183.2-001|GOT2|430	90	10	2	IFRDAG	DAGMQLQGYR	GYRYYD	10	1	0	unique location	No match found by BLAT	ncRNA_intronic	LOC374443	1	0.992414							no
PXD002137	EDSERPGAHLTVK	EDSERPGAHLTVK	PGOHUM_ENST00000515379.1_CTC-512J14.4	HNRNPA1P12	heterogeneous nuclear ribonucleoprotein A1 pseudogene 12 [Source:HGNC Symbol;Acc:HGNC:39130]	PGOHUM_ENST00000515379.1_CTC-512J14.4_RF2	chr5	80359725	80359763	-	No match in SNP-DB	map to known protein with 1 aa mismatch	ENSP00000448229.1|ENST00000547708.5|ENSG00000135486.17|OTTHUMG00000169702.4|OTTHUMT00000405735.1|RP11-968A15.3-015|HNRNPA1|156	92.308	13	4	VSREDS	EDSQRPGAHLTVK	TVKKIF	13	1	0	unique location	No match found by BLAT	intergenic	CRSP8P(dist=7759),ZFYVE16(dist=48288)	1	0.686868							no
PXD002137	EELIEEWQPQPLVPPVPK	EELIEEWQPQPLVPPVPK	lncRNA_lnc-HCRTR2-29:1	SPTLC1	serine palmitoyltransferase long chain base subunit 1 [Source:HGNC Symbol;Acc:HGNC:11277]	lncRNA_lnc-HCRTR2-29:1_RF2	chr6	63227654	63227707	+	No match in SNP-DB	map to known protein with 1 aa mismatch	ENSP00000262554.2|ENST00000262554.6|ENSG00000090054.14|OTTHUMG00000021047.2|OTTHUMT00000055553.2|RP11-118F2.1-001|SPTLC1|473	94.444	18	10	KEKEEL	EELIEEWQPEPLVPPVPK	VPKDHP	18	1	0	unique location	chr6_63227653_63227707_+	intergenic	KHDRBS2(dist=941427),LGSN(dist=48297)	1	0.998132							no
PXD002137	EGLELPEDEEK	EGLELPEDEEK	PGOHUM_ENST00000530115.1_RP11-1033A18.1	HSP90AA2P	heat shock protein 90 alpha family class A member 2, pseudogene [Source:HGNC Symbol;Acc:HGNC:5256]	PGOHUM_ENST00000530115.1_RP11-1033A18.1_RF1	chr11	27889366	27889398	-	No match in SNP-DB	map to known protein with 1 aa deletion	sp|Q58FF6|H90B4_HUMAN	100	11		VTKEGL	EGLELPEDEE	DEEEKK	10	0	0	unique location	No match found by BLAT	intergenic	BDNF(dist=167308),KIF18A(dist=131250)	1	0.962063	-5.537	-5.32588	-5.352	0.056	-4.98216	-4.96628	yes
PXD002137	EITALAPSSMK	EITALAPSSMK	PGOHUM_ENST00000415794.1_ACTG1P1;lncRNA_lnc-MRPS22-5:1	ACTG1P1;PGOHUM_ENST00000415794.1_ACTG1P1;lncRNA_lnc-MRPS22-5:1	actin gamma 1 pseudogene 1 [Source:HGNC Symbol;Acc:HGNC:146];PGOHUM_ENST00000415794.1_ACTG1P1;lncRNA_lnc-MRPS22-5:1	lncRNA_lnc-MRPS22-5:1_RF3	chr3	139494762	139494794	+	No match in SNP-DB	map to known protein with 1 aa mismatch	ENSP00000290378.4|ENST00000290378.4|ENSG00000159251.6|OTTHUMG00000129675.3|OTTHUMT00000251876.3|AC087457.4-001|ACTC1|377	90.909	11	9	MQKEIT	EITALAPSTMK	TMKIKI	11	1	0	unique location	No match found by BLAT	ncRNA_intronic	LOC100507291	1	0.884156							no
PXD002137	EKEELIEEWQPQPLVPPVPK	EKEELIEEWQPQPLVPPVPK	lncRNA_lnc-HCRTR2-29:1	SPTLC1	serine palmitoyltransferase long chain base subunit 1 [Source:HGNC Symbol;Acc:HGNC:11277]	lncRNA_lnc-HCRTR2-29:1_RF2	chr6	63227648	63227707	+	No match in SNP-DB	map to known protein with 1 aa mismatch	ENSP00000262554.2|ENST00000262554.6|ENSG00000090054.14|OTTHUMG00000021047.2|OTTHUMT00000055553.2|RP11-118F2.1-001|SPTLC1|473	95	20	12	TVKEKE	EKEELIEEWQPEPLVPPVPK	VPKDHP	20	1	0	unique location	chr6_63227647_63227707_+	intergenic	KHDRBS2(dist=941421),LGSN(dist=48303)	1	0.996644							no
PXD002137	EKLC+57.021YITLDFEQEM+15.995ATAASSSSLEK	EKLCYITLDFEQEMATAASSSSLEK	PGOHUM_ENST00000417985.1_RP1-30G7.1	ACTBP1	actin, beta pseudogene 1 [Source:HGNC Symbol;Acc:HGNC:134]	PGOHUM_ENST00000417985.1_RP1-30G7.1_RF1	chrX	46288424	46288498	-	No match in SNP-DB	novelpep (map to known protein with more than 2 mismatched aa)	ENSP00000494185.1|ENST00000647275.1|ENSG00000075624.14|OTTHUMG00000023268.11|OTTHUMT00000324029.2|AC006483.1-011|ACTB|157	92	25		DIKEKL	EKLCYVALDFEQEMATAASSSSLEK	LEKSYE	25	2	0	unique location	chrX_46288423_46288498_-	intergenic	LOC401585(dist=436934),LINC01186(dist=37500)	1	0.996189							no
PXD002137	ELERVC+57.021NPIITK	ELERVCNPIITK	PGOHUM_ENST00000439846.1_AC097635.2	HSPA8P18	heat shock protein family A (Hsp70) member 8 pseudogene 18 [Source:HGNC Symbol;Acc:HGNC:44933]	PGOHUM_ENST00000439846.1_AC097635.2_RF3	chr3	19940359	19940394	-	No match in SNP-DB	map to known protein with 1 aa mismatch	ENSP00000247207.6|ENST00000247207.6|ENSG00000126803.9|OTTHUMG00000141311.4|-|HSPA2-201|HSPA2|639	91.667	12	11	KQKELE	ELERVCNPIISK	ISKLYQ	12	1	0	unique location	No match found by BLAT	intronic	EFHB	1	0.991914							no
PXD002137	ELNITAAKEIELGGGR	ELNITAAKEIELGGGR	PGOHUM_ENST00000464254.1_RP11-271B5.1	RPS7P10	ribosomal protein S7 pseudogene 10 [Source:HGNC Symbol;Acc:HGNC:39903]	PGOHUM_ENST00000464254.1_RP11-271B5.1_RF1	chr13	21628845	21628892	-	No match in SNP-DB	map to known protein with 1 aa mismatch	ENSP00000385286.1|ENST00000406376.1|ENSG00000171863.13|OTTHUMG00000090305.6|OTTHUMT00000322770.1|AC108488.2-009|RPS7|194	93.75	16	12	QLRELN	ELNITAAKEIEVGGGR	GGRKAI	16	1	0	unique location	chr13_21628844_21628892_-	intergenic	MICU2(dist=24629),FGF9(dist=42231)	1	0.997681							no
PXD002137	ELNITAAKEIELGGGRK	ELNITAAKEIELGGGRK	PGOHUM_ENST00000464254.1_RP11-271B5.1	RPS7P10	ribosomal protein S7 pseudogene 10 [Source:HGNC Symbol;Acc:HGNC:39903]	PGOHUM_ENST00000464254.1_RP11-271B5.1_RF1	chr13	21628842	21628892	-	No match in SNP-DB	map to known protein with 1 aa mismatch	ENSP00000385729.3|ENST00000407445.8|ENSG00000171863.13|OTTHUMG00000090305.6|OTTHUMT00000322766.2|AC108488.2-005|RPS7|187	94.118	17	12	QLRELN	ELNITAAKEIEVGGGRK	GRKAII	17	1	0	unique location	chr13_21628841_21628892_-	intergenic	MICU2(dist=24626),FGF9(dist=42234)	1	0.99782							no
PXD002137	ELRGFGDC+57.021LVK	ELRGFGDCLVK	lncRNA_lnc-CENPM-4:1	SLC25A5	solute carrier family 25 member 5 [Source:HGNC Symbol;Acc:HGNC:10991]	lncRNA_lnc-CENPM-4:1_RF1	chr22	42001480	42001512	-	No match in SNP-DB	novelpep (map to known protein with more than 2 mismatched aa)	ENSP00000360671.4|ENST00000317881.8|ENSG00000005022.5|OTTHUMG00000022715.2|OTTHUMT00000058952.2|RP3-404F18.6-001|SLC25A5|298	81.818	11		AEREFR	EFRGLGDCLVK	LVKIYK	11	2	0	unique location	No match found by BLAT	intronic	WBP2NL	1	0.691938							no
PXD002137	ELRGFGDC+57.021LVKIYK	ELRGFGDCLVKIYK	lncRNA_lnc-CENPM-4:1	SLC25A5	solute carrier family 25 member 5 [Source:HGNC Symbol;Acc:HGNC:10991]	lncRNA_lnc-CENPM-4:1_RF1	chr22	42001471	42001512	-	No match in SNP-DB	novelpep (map to known protein with more than 2 mismatched aa)	ENSP00000360671.4|ENST00000317881.8|ENSG00000005022.5|OTTHUMG00000022715.2|OTTHUMT00000058952.2|RP3-404F18.6-001|SLC25A5|298	85.714	14		AEREFR	EFRGLGDCLVKIYK	IYKSDG	14	2	0	unique location	No match found by BLAT	intronic	WBP2NL	1	0.758293							no
PXD002137	FAGEEAAGGGGGGGGDGGEAAESDR	FAGEEAAGGGGGGGGDGGEAAESDR	lncRNA_lnc-LTBP3-120:1	HNRNPUL2-BSCL2	HNRNPUL2-BSCL2 read through transcript	lncRNA_lnc-LTBP3-120:1_RF3	chr11	62727128	62727202	-	No match in SNP-DB	novelpep (no match to known protein found)											unique location	chr11_62727127_62727202_-	exonic-ncRNA_exonic	HNRNPUL2;HNRNPUL2-BSCL2	1	0.643541	2.29942	3.81566	-2.0557	3.02086	2.05573	0.822081	yes
PXD002137	FNKWDTAGQEK	FNKWDTAGQEK	PGOHUM_ENST00000427731.2_RP11-20O24.2	RANP5	RAN, member RAS oncogene family pseudogene 5 [Source:HGNC Symbol;Acc:HGNC:39860]	PGOHUM_ENST00000427731.2_RP11-20O24.2_RF1	chr1	109047014	109047046	+	No match in SNP-DB	map to known protein with 1 aa mismatch	ENSP00000376174.3|ENST00000392367.4|ENSG00000132341.11|OTTHUMG00000134328.8|OTTHUMT00000259485.1|AC073912.2-005|RAN|233	90.909	11	3	PIKFNV	FNVWDTAGQEK	QEKFGG	11	1	0	unique location	No match found by BLAT	intergenic	WDR47(dist=4786),TAF13(dist=17362)	1	0.997875							no
PXD002137	FRC+57.021PEALFQPSFLGMESC+57.021GIHDTTFNSIM+15.995K	FRCPEALFQPSFLGMESCGIHDTTFNSIMK	PGOHUM_ENST00000403258.1_RP11-459O1.1	ACTBP8	actin, beta pseudogene 8 [Source:HGNC Symbol;Acc:HGNC:141]	PGOHUM_ENST00000403258.1_RP11-459O1.1_RF2	chr6	88276158	88276247	-	No match in SNP-DB	map to known protein with 1 aa mismatch	ENSP00000496101.1|ENST00000645576.1|ENSG00000075624.14|OTTHUMG00000023268.11|OTTHUMT00000495152.1|AC006483.1-019|ACTB|309	96.667	30	22	NERFRC	FRCPEALFQPSFLGMESCGIHETTFNSIMK	IMKCDV	30	1	0	unique location	chr6_88276157_88276247_-	intergenic	CNR1(dist=110110),LOC101928936(dist=249766)	1	0.977169							no
PXD002137	GDIVDIKGMGTLQK	GDIVDIKGMGTLQK	lncRNA_lnc-GPR17-11:1	RPL21	ribosomal protein L21 [Source:HGNC Symbol;Acc:HGNC:10313]	lncRNA_lnc-GPR17-11:1_RF1	chr2	128217696	128217737	+	No match in SNP-DB	map to known protein with 1 aa mismatch	ENSP00000370569.1|ENST00000326092.8|ENSG00000122026.10|OTTHUMG00000016630.6|OTTHUMT00000044274.1|RP11-428O18.5-005|RPL21|160	92.857	14	12	YKKGDI	GDIVDIKGMGTVQK	VQKGMP	14	1	0	unique location	No match found by BLAT	intergenic	UGGT1(dist=22021),HS6ST1(dist=47784)	1	0.980439							no
PXD002137	GDIVDIRGMGTVQK	GDIVDIRGMGTVQK	lncRNA_lnc-TIPIN-53:1	RPL21	ribosomal protein L21 [Source:HGNC Symbol;Acc:HGNC:10313]	lncRNA_lnc-TIPIN-53:1_RF1	chr15	64631441	64631482	-	No match in SNP-DB	map to known protein with 1 aa mismatch	ENSP00000370569.1|ENST00000326092.8|ENSG00000122026.10|OTTHUMG00000016630.6|OTTHUMT00000044274.1|RP11-428O18.5-005|RPL21|160	92.857	14	7	YKKGDI	GDIVDIKGMGTVQK	VQKGMP	14	1	0	unique location	No match found by BLAT	intronic	ZNF609	1	0.986							no
PXD002137	GIDVMYTGTLDC+57.021WRK	GIDVMYTGTLDCWRK	PGOHUM_ENST00000435239.1_AC018641.6	SLC25A5P5	solute carrier family 25 member 5 pseudogene 5 [Source:HGNC Symbol;Acc:HGNC:511]	PGOHUM_ENST00000435239.1_AC018641.6_RF1	chr7	32472248	32472292	+	No match in SNP-DB	novelpep (map to known protein with more than 2 mismatched aa)	ENSP00000281456.5|ENST00000281456.10|ENSG00000151729.10|OTTHUMG00000134299.4|OTTHUMT00000259170.3|AC093824.2-001|SLC25A4|298	80	15		GRKGAD	GADIMYTGTVDCWRK	WRKIAK	15	3	0	unique location	chr7_32472247_32472292_+	intergenic	LOC100130673(dist=13754),LSM5(dist=13085)	1	0.86975	-5.6305	0.312045	-5.13139	-4.46923	-2.25707	-5.86257	yes
PXD002137	GIIDPTKLVR	GIIDPTKLVR	PGOHUM_ENST00000503199.1_RP11-704G19.1;lncRNA_lnc-CARD6-169:1	PGOHUM_ENST00000503199.1_RP11-704G19.1;lncRNA_lnc-CARD6-169:1;HSPD1P1	PGOHUM_ENST00000503199.1_RP11-704G19.1;lncRNA_lnc-CARD6-169:1;heat shock protein family D (Hsp60) member 1 pseudogene 1 [Source:HGNC Symbol;Acc:HGNC:35133]	PGOHUM_ENST00000503199.1_RP11-704G19.1_RF1	chr5	21884139	21884168	+	No match in SNP-DB	map to known protein with 1 aa mismatch	ENSP00000340019.2|ENST00000345042.6|ENSG00000144381.16|OTTHUMG00000154463.4|-|HSPD1-201|HSPD1|573	90	10	8	VEKGII	GIIDPTKVVR	VVRTAL	10	1	0	unique location	No match found by BLAT	intronic	CDH12	1	0.969241							no
PXD002137	GTAIVNGEFKDLSLDDFK	GTAIVNGEFKDLSLDDFK	lncRNA_lnc-DNAJB7-33:1	lncRNA_lnc-DNAJB7-33:1	lncRNA_lnc-DNAJB7-33:1	lncRNA_lnc-DNAJB7-33:1_RF2	chr22	38723232	38723285	-	No match in SNP-DB	map to known protein with 1 aa mismatch	sp|P30048-2|PRDX3_HUMAN	94.444	18	4	YFKGTA	GTAVVNGEFKDLSLDDFK	DFKGKY	18	1	0	unique location	chr22_38723231_38723285_-	intronic	GTPBP1	1	0.898491	-5.48989	-6.64434	-5.38125	-5.36219	-5.49492	-4.07245	no
PXD002137	HAVSEGTKAITK	HAVSEGTKAITK	PGOHUM_ENST00000465850.1_RP11-274J15.2	AC092896.1	histone cluster 1 pseudogene	PGOHUM_ENST00000465850.1_RP11-274J15.2_RF3	chr3	114103267	114103302	-	No match in SNP-DB	map to known protein with 1 aa mismatch	ENSP00000495192.1|ENST00000644661.1|ENSG00000285480.1|OTTHUMG00000192397.1|OTTHUMT00000493804.1|RP4-548D19.4-001|RP4-548D19.4|122	91.667	12	10	LAKHAV	HAVSEGTKAVTK	VTKYTS	12	1	0	unique location	No match found by BLAT	intergenic	QTRT2(dist=14846),DRD3(dist=25385)	1	0.968886							no
PXD002137	HNNDEQYTWESSAGGSFTVR	HNNDEQYTWESSAGGSFTVR	PGOHUM_ENST00000436135.1_RP11-144L1.8	AL365440.1	heat shock 90kDa protein 1, alpha (HSPCA) pseudogene	PGOHUM_ENST00000436135.1_RP11-144L1.8_RF1	chr1	158524131	158524190	+	No match in SNP-DB	novelpep (map to known protein with more than 2 mismatched aa)	ENSP00000335153.7|ENST00000334701.11|ENSG00000080824.18|OTTHUMG00000171752.7|OTTHUMT00000414953.1|RP11-114H15.1-001|HSP90AA1|854	90	20		ITKHND	HNDDEQYAWESSAGGSFTVR	TVRTDT	20	2	0	unique location	chr1_158524130_158524190_+	intergenic	OR10R2(dist=43246),OR6Y1(dist=22997)	1	0.955373							no
PXD002137	HQGVM+15.995VGM+15.995GQKDSYVGDQAQSK	HQGVMVGMGQKDSYVGDQAQSK	PGOHUM_ENST00000457622.1_ACTG1P9	ACTG1P9	actin gamma 1 pseudogene 9 [Source:HGNC Symbol;Acc:HGNC:154]	PGOHUM_ENST00000457622.1_ACTG1P9_RF2	chr6	46205093	46205158	+	No match in SNP-DB	map to known protein with 1 aa mismatch	ENSP00000462823.1|ENST00000572105.6|ENSG00000184009.10|OTTHUMG00000177955.8|OTTHUMT00000439932.3|RP13-766D20.3-015|ACTG1|198	95.455	22	18	RPRHQG	HQGVMVGMGQKDSYVGDEAQSK	QSKRGI	22	1	0	unique location	chr6_46205092_46205158_+	intergenic	ENPP5(dist=34083),RCAN2(dist=15637)	1	0.940415							no
PXD002137	IETIEVM+15.995EDRQNGK	IETIEVMEDRQNGK	PGOHUM_ENST00000512222.2_RP11-263F19.1	HNRNPA3P13	heterogeneous nuclear ribonucleoprotein A3 pseudogene 13 [Source:HGNC Symbol;Acc:HGNC:48759]	PGOHUM_ENST00000512222.2_RP11-263F19.1_RF3	chr4	82128975	82129016	+	No match in SNP-DB	map to known protein with 1 aa mismatch	ENSP00000416340.1|ENST00000435711.5|ENSG00000170144.20|OTTHUMG00000132529.11|OTTHUMT00000340009.1|AC079305.3-014|HNRNPA3|378	92.857	14	12	YGKIET	IETIEVMEDRQSGK	SGKKRG	14	1	0	unique location	No match found by BLAT	intergenic	RASGEF1B(dist=657047),HNRNPD(dist=224339)	1	0.991976							no
PXD002137	IFVGGIKEETEEYNLR	IFVGGIKEETEEYNLR	PGOHUM_ENST00000564298.2_RP11-358M11.1	HNRNPA3P11	heterogeneous nuclear ribonucleoprotein A3 pseudogene 11 [Source:HGNC Symbol;Acc:HGNC:48757]	PGOHUM_ENST00000564298.2_RP11-358M11.1_RF1	chr15	57247621	57247668	-	No match in SNP-DB	novelpep (map to known protein with more than 2 mismatched aa)	ENSP00000416340.1|ENST00000435711.5|ENSG00000170144.20|OTTHUMG00000132529.11|OTTHUMT00000340009.1|AC079305.3-014|HNRNPA3|378	43.75	16		LRKLFI	LFIGGLSFETTDDSLR	SLREHF	16	9	0	unique location	chr15_57247620_57247668_-	intronic	TCF12	1	0.998404							no
PXD002137	IFVGGIKEETEEYNLRDYFEK	IFVGGIKEETEEYNLRDYFEK	PGOHUM_ENST00000564298.2_RP11-358M11.1	HNRNPA3P11	heterogeneous nuclear ribonucleoprotein A3 pseudogene 11 [Source:HGNC Symbol;Acc:HGNC:48757]	PGOHUM_ENST00000564298.2_RP11-358M11.1_RF1	chr15	57247606	57247668	-	No match in SNP-DB	novelpep (map to known protein with more than 2 mismatched aa)	ENSP00000408487.1|ENST00000411529.6|ENSG00000170144.20|OTTHUMG00000132529.11|OTTHUMT00000333926.4|AC079305.3-002|HNRNPA3|356	47.619	21		LRKLFI	LFIGGLSFETTDDSLREHFEK	FEKWGT	21	11	0	unique location	chr15_57247605_57247668_-	intronic	TCF12	1	0.997355							no
PXD002137	IILQIDNAR	IILQIDNAR	PGOHUM_ENST00000527480.1_RP11-451K18.3	KRT18P58	keratin 18 pseudogene 58 [Source:HGNC Symbol;Acc:HGNC:48885]	PGOHUM_ENST00000527480.1_RP11-451K18.3_RF1	chr11	5994690	5994716	-	No match in SNP-DB	map to known protein with 1 aa mismatch	ENSP00000305263.7|ENST00000306658.7|ENSG00000173908.8|OTTHUMG00000133365.2|OTTHUMT00000257201.2|AC004585.8-001|KRT28|464	88.889	9	1	NANVIL	VILQIDNAR	NARLAA	9	1	0	unique location	No match found by BLAT	intergenic	OR52L1(dist=7705),OR56A4(dist=7361)	1	0.6135							no
PXD002137	IILQIDNARLAADDFRIK	IILQIDNARLAADDFRIK	PGOHUM_ENST00000527480.1_RP11-451K18.3	KRT18P58	keratin 18 pseudogene 58 [Source:HGNC Symbol;Acc:HGNC:48885]	PGOHUM_ENST00000527480.1_RP11-451K18.3_RF1	chr11	5994663	5994716	-	No match in SNP-DB	novelpep (map to known protein with more than 2 mismatched aa)	ENSP00000305263.7|ENST00000306658.7|ENSG00000173908.8|OTTHUMG00000133365.2|OTTHUMT00000257201.2|AC004585.8-001|KRT28|464	88.889	18		NANVIL	VILQIDNARLAADDFRLK	RLKYEN	18	2	0	unique location	chr11_5994662_5994716_-	intergenic	OR52L1(dist=7678),OR56A4(dist=7388)	1	0.663075							no
PXD002137	IISNASC+57.021TM+15.995NC+57.021LAPLAK	IISNASCTMNCLAPLAK	PGOHUM_ENST00000425504.1_RP11-351N4.2	GAPDHP69	glyceraldehyde 3 phosphate dehydrogenase pseudogene 69 [Source:HGNC Symbol;Acc:HGNC:4147]	PGOHUM_ENST00000425504.1_RP11-351N4.2_RF1	chr13	29307213	29307263	+	No match in SNP-DB	map to known protein with 1 aa mismatch	ENSP00000380068.1|ENST00000396859.5|ENSG00000111640.14|OTTHUMG00000137379.1|OTTHUMT00000268061.1|AC006064.2-003|GAPDH|335	94.118	17	9	SLKIIS	IISNASCTTNCLAPLAK	LAKVIH	17	1	0	unique location	chr13_29307212_29307263_+	intronic	MTUS2	1	0.9404	-6.98892	-5.9683	-3.75132	-6.41078	-4.32142	-7.11324	no
PXD002137	INVHHHEASGGRYVPRAVLVDLEPGTMDSVR	INVHHHEASGGRYVPRAVLVDLEPGTMDSVR	PGOHUM_ENST00000508529.3_TUBBP5	TUBBP5	tubulin beta pseudogene 5 [Source:HGNC Symbol;Acc:HGNC:23674]	PGOHUM_ENST00000508529.3_TUBBP5_RF3	chr9	138175444	138175665	+	No match in SNP-DB	map to known protein with 1 aa deletion	ENSP00000496713.1|ENST00000308911.8|ENSG00000173213.9|OTTHUMG00000163448.6|OTTHUMT00000439819.4|RP11-683L23.1-002|RP11-683L23.1|444	100	31		LERINV	INVHHHEASGGRYVPRAVLVDLEPGTMDSV	DSVHSG	30	0	0	unique location	chr9_138175443_138175665_+	ncRNA_exonic	TUBBP5	1	0.785037							no
PXD002137	IVSNTSC+57.021TTNC+57.021LAPLAK	IVSNTSCTTNCLAPLAK	PGOHUM_ENST00000450301.2_RP11-478B11.1	GAPDHP21	glyceraldehyde 3 phosphate dehydrogenase pseudogene 21 [Source:HGNC Symbol;Acc:HGNC:37773]	PGOHUM_ENST00000450301.2_RP11-478B11.1_RF3	chr10	55667866	55667916	-	No match in SNP-DB	map to known protein with 1 aa mismatch	ENSP00000467255.1|ENST00000585510.1|ENSG00000105679.8|OTTHUMG00000182298.1|OTTHUMT00000460426.1|AC002389.3-004|GAPDHS|179	94.118	17	5	SMNIVS	IVSNASCTTNCLAPLAK	LAKVIH	17	1	0	unique location	chr10_55667865_55667916_-	intergenic	MTRNR2L5(dist=67139),ZWINT(dist=689572)	1	0.9695							no
PXD002137	KAAAPTPEEEMDEC+57.021EQALAAEPK	KAAAPTPEEEMDECEQALAAEPK	PGOHUM_ENST00000434365.1_RP1-241P17.3	EEF1GP5	eukaryotic translation elongation factor 1 gamma pseudogene 5 [Source:HGNC Symbol;Acc:HGNC:44560]	PGOHUM_ENST00000434365.1_RP1-241P17.3_RF1	chrX	115703564	115703632	+	No match in SNP-DB	map to known protein with 1 aa mismatch	sp|P26641-2|EF1G_HUMAN	95.652	23	6	EEKKAA	KAAAPAPEEEMDECEQALAAEPK	EPKAKD	23	1	0	unique location	chrX_115703563_115703632_+	intergenic	PLS3(dist=52705),DANT2(dist=136832)	1	0.728529	-5.71919	-1.49657	-5.45141	-5.32282	-5.76829	-3.90831	no
PXD002137	KDGNASGTILLEALDC+57.021ILPPTRPTDK	KDGNASGTILLEALDCILPPTRPTDK	PGOHUM_ENST00000596811.1_EEF1A1P7	EEF1A1P7	eukaryotic translation elongation factor 1 alpha 1 pseudogene 7 [Source:HGNC Symbol;Acc:HGNC:3202]	PGOHUM_ENST00000596811.1_EEF1A1P7_RF3	chr19	35383327	35383404	+	No match in SNP-DB	map to known protein with 1 aa mismatch	sp|P68104-2|EF1A1_HUMAN	96.154	26	9	VTRKDG	KDGNASGTTLLEALDCILPPTRPTDK	TDKPLR	26	1	0	unique location	chr19_35383326_35383404_+	intergenic	GPR42(dist=10874),LINC01531(dist=22280)	1	0.937506	-3.45722	-4.53974	-5.1847	-5.20639	-5.08231	-4.34609	no
PXD002137	KDLYTNTVLSGGTTMYPGIADR	KDLYTNTVLSGGTTMYPGIADR	PGOHUM_ENST00000415776.1_ACTG1P2	ACTG1P2	actin gamma 1 pseudogene 2 [Source:HGNC Symbol;Acc:HGNC:147]	PGOHUM_ENST00000415776.1_ACTG1P2_RF1	chrY	17757193	17757258	-	No match in SNP-DB	map to known protein with 1 aa mismatch	ENSP00000493648.1|ENST00000644774.1|ENSG00000184009.10|OTTHUMG00000177955.8|OTTHUMT00000439922.4|RP13-766D20.3-003|ACTG1|375	95.455	22	5	DIRKDL	KDLYANTVLSGGTTMYPGIADR	ADRMQK	22	1	0	multiple locations	chrY_18148750_18148816_+;chrY_17757192_17757258_-	intergenic	FAM224A(dist=177720),XKRY(dist=11787)	1	0.956215							no
PXD002137	KDNNNTLVFIVDVK	KDNNNTLVFIVDVK	lncRNA_lnc-KCNJ3-11:1	RPL23A	ribosomal protein L23a [Source:HGNC Symbol;Acc:HGNC:10317]	lncRNA_lnc-KCNJ3-11:1_RF1	chr2	153370864	153370905	+	No match in SNP-DB	novelpep (map to known protein with more than 2 mismatched aa)	ENSP00000378396.4|ENST00000394938.8|ENSG00000198242.13|OTTHUMG00000132684.5|OTTHUMT00000446461.1|AC010761.1-009|RPL23A|194	84.615	14		KKIEDN	EDNNTLVFIVDVK	DVKANK	13	2	0	unique location	No match found by BLAT	intergenic	ARL6IP6(dist=609611),RPRM(dist=106474)	1	0.969683	-5.57437	-6.55924	-6.55422	-7.20332	-5.95939	-5.96861	no
PXD002137	KEVDEAYM+15.995NK	KEVDEAYMNK	PGOHUM_ENST00000533003.1_KRT8P7	KRT8P7	keratin 8 pseudogene 7 [Source:HGNC Symbol;Acc:HGNC:33361]	PGOHUM_ENST00000533003.1_KRT8P7_RF3	chr11	119603684	119603713	-	No match in SNP-DB	map to known protein with 1 aa mismatch	ENSP00000449404.1|ENST00000552150.5|ENSG00000170421.12|OTTHUMG00000169881.7|OTTHUMT00000406391.1|RP11-153F5.5-004|KRT8|511	90	10	2	LIKKDV	KDVDEAYMNK	MNKVEL	10	1	0	unique location	No match found by BLAT	intergenic	USP2-AS1(dist=104451),NECTIN1(dist=34414)	1	0.865103							no
PXD002137	KGDIVDIKGMGTLQK	KGDIVDIKGMGTLQK	lncRNA_lnc-GPR17-11:1	RPL21	ribosomal protein L21 [Source:HGNC Symbol;Acc:HGNC:10313]	lncRNA_lnc-GPR17-11:1_RF1	chr2	128217693	128217737	+	No match in SNP-DB	map to known protein with 1 aa mismatch	ENSP00000434298.1|ENST00000461690.5|ENSG00000122026.10|OTTHUMG00000016630.6|OTTHUMT00000044276.3|RP11-428O18.5-007|RPL21|87	93.333	15	13	IYKKGD	KGDIVDIKGMGTVQK	VQKGMP	15	1	0	multiple locations	chr2_128217692_128217737_+;chr5_177264870_177264915_+	intergenic	UGGT1(dist=22018),HS6ST1(dist=47787)	1	0.981341							no
PXD002137	KGDIVDIRGMGTVQK	KGDIVDIRGMGTVQK	lncRNA_lnc-TIPIN-53:1	RPL21	ribosomal protein L21 [Source:HGNC Symbol;Acc:HGNC:10313]	lncRNA_lnc-TIPIN-53:1_RF1	chr15	64631441	64631485	-	No match in SNP-DB	map to known protein with 1 aa mismatch	ENSP00000434298.1|ENST00000461690.5|ENSG00000122026.10|OTTHUMG00000016630.6|OTTHUMT00000044276.3|RP11-428O18.5-007|RPL21|87	93.333	15	8	IYKKGD	KGDIVDIKGMGTVQK	VQKGMP	15	1	0	unique location	chr15_64631440_64631485_-	intronic	ZNF609	1	0.985864							no
PXD002137	KGIDVM+15.995YTGTLDC+57.021WR	KGIDVMYTGTLDCWR	PGOHUM_ENST00000435239.1_AC018641.6	SLC25A5P5	solute carrier family 25 member 5 pseudogene 5 [Source:HGNC Symbol;Acc:HGNC:511]	PGOHUM_ENST00000435239.1_AC018641.6_RF1	chr7	32472245	32472289	+	No match in SNP-DB	novelpep (map to known protein with more than 2 mismatched aa)	ENSP00000281456.5|ENST00000281456.10|ENSG00000151729.10|OTTHUMG00000134299.4|OTTHUMT00000259170.3|AC093824.2-001|SLC25A4|298	80	15		SGRKGA	KGADIMYTGTVDCWR	CWRKIA	15	3	0	unique location	chr7_32472244_32472289_+	intergenic	LOC100130673(dist=13751),LSM5(dist=13088)	1	0.86975	-5.64257	0.367295	-5.17041	-4.53686	-2.33168	-5.833	yes
PXD002137	KKDNNNTLVFIVDVK	KKDNNNTLVFIVDVK	lncRNA_lnc-KCNJ3-11:1	RPL23A	ribosomal protein L23a [Source:HGNC Symbol;Acc:HGNC:10317]	lncRNA_lnc-KCNJ3-11:1_RF1	chr2	153370861	153370905	+	No match in SNP-DB	novelpep (map to known protein with more than 2 mismatched aa)	ENSP00000378396.4|ENST00000394938.8|ENSG00000198242.13|OTTHUMG00000132684.5|OTTHUMT00000446461.1|AC010761.1-009|RPL23A|194	80	15		AMKKIE	KIEDNNTLVFIVDVK	DVKANK	15	3	0	unique location	chr2_153370860_153370905_+	intergenic	ARL6IP6(dist=609608),RPRM(dist=106477)	1	0.97175	-5.5478	-6.52855	-6.54273	-7.19286	-5.97816	-5.96441	no
PXD002137	KMVGDLTGAQAYASTAK	KMVGDLTGAQAYASTAK	lncRNA_lnc-KMT5B-20:1	IFITM3	interferon induced transmembrane protein 3 [Source:HGNC Symbol;Acc:HGNC:5414]	lncRNA_lnc-KMT5B-20:1_RF1	chr11	69303496	69303546	-	No match in SNP-DB	map to known protein with 1 aa mismatch	ENSP00000473544.1|ENST00000602735.2|ENSG00000142089.15|OTTHUMG00000165542.2|OTTHUMT00000468087.1|RP11-326C3.9-004|IFITM3|112	94.118	17	6	RDRKMV	KMVGDVTGAQAYASTAK	TAKCLN	17	1	0	multiple locations	chr4_66094383_66094434_+;chr7_56163398_56163449_+;chr11_69303495_69303546_-;chr2_60682932_60682983_-;chr6_34576344_34576395_-;chr6_29750821_29750872_-;chr6_GL000251v2_alt_1234664_1234715_-;chr6_GL000252v2_alt_1013888_1013939_-;chr6_GL000253v2_alt_1013483_1013534_-;chr6_GL000254v2_alt_1013547_1013598_-;chr6_GL000255v2_alt_1013862_1013913_-;chr6_GL000256v2_alt_1057047_1057098_-	intergenic	MYEOV(dist=6209),LOC102724265(dist=122175)	0.089	0.0121							no
PXD002137	LATALQKLEEAEKVADESER	LATALQKLEEAEKVADESER	PGOHUM_ENST00000520239.1_GS1-44D20.1	AF201337.1	tropomyosin 4 (TPM4) pseudogene	PGOHUM_ENST00000520239.1_GS1-44D20.1_RF3	chr8	69129795	69129854	+	No match in SNP-DB	map to known protein with 1 aa mismatch	ENSP00000453092.1|ENST00000561395.5|ENSG00000140416.20|OTTHUMG00000132803.13|OTTHUMT00000417732.1|AC079328.1-033|TPM1|68	95	20	14	QERLAT	LATALQKLEEAEKAADESER	SERGMK	20	1	0	unique location	chr8_69129794_69129854_+	intergenic	LINC01592(dist=25605),LINC01603(dist=295076)	1	0.887525							no
PXD002137	LC+57.021YITLDFEQEMATAASSSSLEK	LCYITLDFEQEMATAASSSSLEK	PGOHUM_ENST00000417985.1_RP1-30G7.1	ACTBP1	actin, beta pseudogene 1 [Source:HGNC Symbol;Acc:HGNC:134]	PGOHUM_ENST00000417985.1_RP1-30G7.1_RF1	chrX	46288424	46288492	-	No match in SNP-DB	novelpep (map to known protein with more than 2 mismatched aa)	ENSP00000494185.1|ENST00000647275.1|ENSG00000075624.14|OTTHUMG00000023268.11|OTTHUMT00000324029.2|AC006483.1-011|ACTB|157	91.304	23		KEKLCY	LCYVALDFEQEMATAASSSSLEK	LEKSYE	23	2	0	unique location	chrX_46288423_46288492_-	intergenic	LOC401585(dist=436934),LINC01186(dist=37500)	1	0.995853							no
PXD002137	LC+57.021YLVLDFEQEM+15.995ATAASSSSLEK	LCYLVLDFEQEMATAASSSSLEK	PGOHUM_ENST00000515712.1_CTD-2309M13.1	ACTBP2	actin, beta pseudogene 2 [Source:HGNC Symbol;Acc:HGNC:135]	PGOHUM_ENST00000515712.1_CTD-2309M13.1_RF2	chr5	77785527	77785595	+	No match in SNP-DB	novelpep (map to known protein with more than 2 mismatched aa)	ENSP00000496101.1|ENST00000645576.1|ENSG00000075624.14|OTTHUMG00000023268.11|OTTHUMT00000495152.1|AC006483.1-019|ACTB|309	91.304	23		KEKLCY	LCYVALDFEQEMATAASSSSLEK	LEKSYE	23	2	0	unique location	chr5_77785526_77785595_+	intergenic	TBCA(dist=9166),LOC101929154(dist=99129)	1	0.980618							no
PXD002137	LDINGNPITIFQER	LDINGNPITIFQER	PGOHUM_ENST00000424043.3_RP4-621B10.5	GAPDHP46	glyceraldehyde 3 phosphate dehydrogenase pseudogene 46 [Source:HGNC Symbol;Acc:HGNC:37804]	PGOHUM_ENST00000424043.3_RP4-621B10.5_RF2	chr1	92115565	92115606	-	No match in SNP-DB	map to known protein with 1 aa mismatch	ENSP00000478864.1|ENST00000619601.1|ENSG00000111640.14|OTTHUMG00000137379.1|-|GAPDH-211|GAPDH|293	92.857	14	2	NGKLVI	LVINGNPITIFQER	QERDPS	14	1	0	unique location	No match found by BLAT	intronic	BTBD8	1	0.93861	-4.28322	-1.68641	-6.15727	-2.8511	-4.78068	-5.58005	no
PXD002137	LEAELGNMEGLLEDFK	LEAELGNMEGLLEDFK	PGOHUM_ENST00000420409.1_RP11-61E2.1	KRT8P29	keratin 8 pseudogene 29 [Source:HGNC Symbol;Acc:HGNC:33381]	PGOHUM_ENST00000420409.1_RP11-61E2.1_RF3	chr1	203873652	203873699	-	No match in SNP-DB	novelpep (map to known protein with more than 2 mismatched aa)	ENSP00000449010.2|ENST00000547176.3|ENSG00000170421.12|OTTHUMG00000169881.7|OTTHUMT00000406395.2|RP11-153F5.5-019|KRT8|35	87.5	16		KLKLEA	LEAELGNMQGLVEDFK	DFKNKM	16	2	0	unique location	chr1_203873651_203873699_-	intergenic	SNRPE(dist=2500),LINC00303(dist=158795)	1	0.739511							no
PXD002137	LEAELGNMEGLLEDFKNK	LEAELGNMEGLLEDFKNK	PGOHUM_ENST00000420409.1_RP11-61E2.1	KRT8P29	keratin 8 pseudogene 29 [Source:HGNC Symbol;Acc:HGNC:33381]	PGOHUM_ENST00000420409.1_RP11-61E2.1_RF3	chr1	203873646	203873699	-	No match in SNP-DB	novelpep (map to known protein with more than 2 mismatched aa)	ENSP00000449010.2|ENST00000547176.3|ENSG00000170421.12|OTTHUMG00000169881.7|OTTHUMT00000406395.2|RP11-153F5.5-019|KRT8|35	88.889	18		KLKLEA	LEAELGNMQGLVEDFKNK	KNKMWM	18	2	0	unique location	chr1_203873645_203873699_-	intergenic	SNRPE(dist=2494),LINC00303(dist=158801)	1	0.73434							no
PXD002137	LEAELGNMQGLLEDFK	LEAELGNMQGLLEDFK	PGOHUM_ENST00000504812.1_RP11-109B6.2	KRT8P31	keratin 8 pseudogene 31 [Source:HGNC Symbol;Acc:HGNC:39865]	PGOHUM_ENST00000504812.1_RP11-109B6.2_RF3	chr5	60744474	60744521	-	No match in SNP-DB	map to known protein with 1 aa mismatch	ENSP00000449010.2|ENST00000547176.3|ENSG00000170421.12|OTTHUMG00000169881.7|OTTHUMT00000406395.2|RP11-153F5.5-019|KRT8|35	93.75	16	12	KLKLEA	LEAELGNMQGLVEDFK	DFKNKM	16	1	0	unique location	chr5_60744473_60744521_-	intergenic	DEPDC1B(dist=44308),ELOVL7(dist=7315)	1	0.725638							no
PXD002137	LEAELGNMQGLLEDFKNK	LEAELGNMQGLLEDFKNK	PGOHUM_ENST00000504812.1_RP11-109B6.2	KRT8P31	keratin 8 pseudogene 31 [Source:HGNC Symbol;Acc:HGNC:39865]	PGOHUM_ENST00000504812.1_RP11-109B6.2_RF3	chr5	60744468	60744521	-	No match in SNP-DB	map to known protein with 1 aa mismatch	ENSP00000449010.2|ENST00000547176.3|ENSG00000170421.12|OTTHUMG00000169881.7|OTTHUMT00000406395.2|RP11-153F5.5-019|KRT8|35	94.444	18	12	KLKLEA	LEAELGNMQGLVEDFKNK	KNKMWM	18	1	0	unique location	chr5_60744467_60744521_-	intergenic	DEPDC1B(dist=44302),ELOVL7(dist=7321)	1	0.756623							no
PXD002137	LEEAEKVADESER	LEEAEKVADESER	PGOHUM_ENST00000520239.1_GS1-44D20.1	AF201337.1	tropomyosin 4 (TPM4) pseudogene	PGOHUM_ENST00000520239.1_GS1-44D20.1_RF3	chr8	69129816	69129854	+	No match in SNP-DB	map to known protein with 1 aa mismatch	ENSP00000453092.1|ENST00000561395.5|ENSG00000140416.20|OTTHUMG00000132803.13|OTTHUMT00000417732.1|AC079328.1-033|TPM1|68	92.308	13	7	LQKLEE	LEEAEKAADESER	SERGMK	13	1	0	unique location	No match found by BLAT	intergenic	LINC01592(dist=25626),LINC01603(dist=295055)	1	0.903132							no
PXD002137	LEEAEKVADESERGMK	LEEAEKVADESERGMK	PGOHUM_ENST00000520239.1_GS1-44D20.1	AF201337.1	tropomyosin 4 (TPM4) pseudogene	PGOHUM_ENST00000520239.1_GS1-44D20.1_RF3	chr8	69129816	69129863	+	No match in SNP-DB	map to known protein with 1 aa mismatch	ENSP00000453092.1|ENST00000561395.5|ENSG00000140416.20|OTTHUMG00000132803.13|OTTHUMT00000417732.1|AC079328.1-033|TPM1|68	93.75	16	7	LQKLEE	LEEAEKAADESERGMK	GMKVIE	16	1	0	unique location	chr8_69129815_69129863_+	intergenic	LINC01592(dist=25626),LINC01603(dist=295055)	1	0.903596							no
PXD002137	LEGPTDEINFLR	LEGPTDEINFLR	PGOHUM_ENST00000453110.1_RP5-1158B12.1	KRT8P17	keratin 8 pseudogene 17 [Source:HGNC Symbol;Acc:HGNC:33369]	PGOHUM_ENST00000453110.1_RP5-1158B12.1_RF1	chrX	57985322	57985357	+	No match in SNP-DB	map to known protein with 1 aa mismatch	ENSP00000450340.1|ENST00000546900.1|ENSG00000170421.12|OTTHUMG00000169881.7|OTTHUMT00000406397.1|RP11-153F5.5-017|KRT8|113	91.667	12	4	ESRLEG	LEGLTDEINFLR	FLRQLY	12	1	0	unique location	No match found by BLAT	intergenic	ZXDA(dist=74689),NONE(dist=NONE)	1	0.831							no
PXD002137	LEPKIAVAAQNC+57.021YK	LEPKIAVAAQNCYK	lncRNA_lnc-NT5DC1-5:1	TPI1	triosephosphate isomerase 1 [Source:HGNC Symbol;Acc:HGNC:12009]	lncRNA_lnc-NT5DC1-5:1_RF3	chr6	116038916	116038957	+	No match in SNP-DB	map to known protein with 1 aa mismatch	ENSP00000484435.1|ENST00000613953.4|ENSG00000111669.14|OTTHUMG00000133767.4|-|TPI1-210|TPI1|286	92.857	14	2	RQKLDP	LDPKIAVAAQNCYK	CYKVTN	14	1	0	unique location	No match found by BLAT	ncRNA_exonic	TPI1P3	1	0.881829							no
PXD002137	LETELGNTQGLVEDFK	LETELGNTQGLVEDFK	PGOHUM_ENST00000604727.1_KRT8P47	KRT8P47	keratin 8 pseudogene 47 [Source:HGNC Symbol;Acc:HGNC:44461]	PGOHUM_ENST00000604727.1_KRT8P47_RF3	chr1	44104246	44104293	-	No match in SNP-DB	novelpep (map to known protein with more than 2 mismatched aa)	ENSP00000449010.2|ENST00000547176.3|ENSG00000170421.12|OTTHUMG00000169881.7|OTTHUMT00000406395.2|RP11-153F5.5-019|KRT8|35	87.5	16		KLKLEA	LEAELGNMQGLVEDFK	DFKNKM	16	2	0	unique location	chr1_44104245_44104293_-	intergenic	SLC6A9(dist=72754),KLF17(dist=14604)	1	0.722319							no
PXD002137	LETTVNLAWTAGNSNTR	LETTVNLAWTAGNSNTR	PGOHUM_ENST00000439229.2_VDAC1LP	VDAC1P1	voltage dependent anion channel 1 pseudogene 1 [Source:HGNC Symbol;Acc:HGNC:12671]	PGOHUM_ENST00000439229.2_VDAC1LP_RF2	chrX	80930101	80930151	+	No match in SNP-DB	map to known protein with 1 aa mismatch	ENSP00000378487.2|ENST00000395047.6|ENSG00000213585.10|OTTHUMG00000129118.3|OTTHUMT00000251164.2|AC025177.2-001|VDAC1|283	94.118	17	4	NKKLET	LETAVNLAWTAGNSNTR	NTRFGI	17	1	0	unique location	chrX_80930100_80930151_+	intergenic	BRWD3(dist=120367),HMGN5(dist=183600)	1	0.98878							no
PXD002137	LEVELGNMQGLVEDFK	LEVELGNMQGLVEDFK	PGOHUM_ENST00000533003.1_KRT8P7	KRT8P7	keratin 8 pseudogene 7 [Source:HGNC Symbol;Acc:HGNC:33361]	PGOHUM_ENST00000533003.1_KRT8P7_RF3	chr11	119603777	119603824	-	No match in SNP-DB	map to known protein with 1 aa mismatch	ENSP00000449010.2|ENST00000547176.3|ENSG00000170421.12|OTTHUMG00000169881.7|OTTHUMT00000406395.2|RP11-153F5.5-019|KRT8|35	93.75	16	3	KLKLEA	LEAELGNMQGLVEDFK	DFKNKM	16	1	0	multiple locations	chr15_70859192_70859240_+;chr11_119603776_119603824_-	intergenic	USP2-AS1(dist=104544),NECTIN1(dist=34321)	1	0.73266							no
PXD002137	LGLMRDDTIYEDEDIKEAIR	LGLMRDDTIYEDEDIKEAIR	PGOHUM_ENST00000421129.1_UQCRBP1	UQCRBP1	ubiquinol-cytochrome c reductase binding protein pseudogene 1 [Source:HGNC Symbol;Acc:HGNC:12583]	PGOHUM_ENST00000421129.1_UQCRBP1_RF1	chrX	56737431	56737490	-	No match in SNP-DB	map to known protein with 1 aa mismatch	ENSP00000430560.1|ENST00000523920.1|ENSG00000156467.9|OTTHUMG00000164711.2|OTTHUMT00000379870.2|KB-1043D8.5-009|UQCRB|161	95	20	15	FNKLGL	LGLMRDDTIYEDEDVKEAIR	AIRRLP	20	1	0	unique location	chrX_56737430_56737490_-	ncRNA_exonic	UQCRBP1	1	0.905576							no
PXD002137	LHVAPEEHPVLLTEAPLNPK	LHVAPEEHPVLLTEAPLNPK	PGOHUM_ENST00000423293.1_RP11-12M9.4	AL080243.1	actin, beta (ACTB) pseudogene	PGOHUM_ENST00000423293.1_RP11-12M9.4_RF3	chr22	41074902	41074961	-	No match in SNP-DB	map to known protein with 1 aa mismatch	ENSP00000494269.1|ENST00000493945.6|ENSG00000075624.14|OTTHUMG00000023268.11|OTTHUMT00000324023.3|AC006483.1-005|ACTB|375	95	20	2	YNELRV	LRVAPEEHPVLLTEAPLNPK	NPKANR	20	1	0	unique location	chr22_41074901_41074961_-	intergenic	SNORD140(dist=1181),MIR1281(dist=17611)	1	0.999627							no
PXD002137	LISWYENEFGYSNR	LISWYENEFGYSNR	PGOHUM_ENST00000402643.2_GAPDHP72	GAPDHP72	glyceraldehyde-3-phosphate dehydrogenase pseudogene 72 [Source:HGNC Symbol;Acc:HGNC:22955]	PGOHUM_ENST00000402643.2_GAPDHP72_RF3	chr6	166065220	166065261	+	No match in SNP-DB	map to known protein with 1 aa mismatch	ENSP00000380068.1|ENST00000396859.5|ENSG00000111640.14|OTTHUMG00000137379.1|OTTHUMT00000268061.1|AC006064.2-003|GAPDH|335	92.857	14	6	FVKLIS	LISWYDNEFGYSNR	SNRVVD	14	1	0	unique location	No match found by BLAT	intergenic	LINC00602(dist=75605),T(dist=92436)	1	0.960732							no
PXD002137	LLEDSQDFNLGDALDSSNSMQTIQK	LLEDSQDFNLGDALDSSNSMQTIQK	lncRNA_lnc-ACOT2-42:1	KRT18	keratin 18 [Source:HGNC Symbol;Acc:HGNC:6430]	lncRNA_lnc-ACOT2-42:1_RF1	chr14	70595683	70595757	+	No match in SNP-DB	novelpep (map to known protein with more than 2 mismatched aa)	ENSP00000373487.3|ENST00000388835.3|ENSG00000111057.10|OTTHUMG00000169882.1|OTTHUMT00000406405.1|RP11-153F5.6-002|KRT18|430	92	25		YRRLLE	LLEDGEDFNLGDALDSSNSMQTIQK	IQKTTT	25	2	0	unique location	chr14_70595682_70595757_+	intronic	MED6	1	0.434838							no
PXD002137	LLLEVQHASK	LLLEVQHASK	PGOHUM_ENST00000435239.1_AC018641.6	SLC25A5P5	solute carrier family 25 member 5 pseudogene 5 [Source:HGNC Symbol;Acc:HGNC:511]	PGOHUM_ENST00000435239.1_AC018641.6_RF1	chr7	32471612	32471641	+	No match in SNP-DB	map to known protein with 1 aa mismatch	ENSP00000370808.5|ENST00000381401.10_PAR_Y|ENSG00000169100.13_PAR_Y|OTTHUMG00000021058.1|OTTHUMT00000055596.1|RP11-261P4.6-001|SLC25A6|298	90	10	4	RVKLLL	LLLQVQHASK	ASKQIA	10	1	0	unique location	No match found by BLAT	intergenic	LOC100130673(dist=13118),LSM5(dist=13721)	1	0.973966	-5.14779	4.17993	-5.3351	-1.48207	-0.259	-5.61986	yes
PXD002137	LLLPEEVAKHAVSEGTK	LLLPEEVAKHAVSEGTK	PGOHUM_ENST00000465850.1_RP11-274J15.2	AC092896.1	histone cluster 1 pseudogene	PGOHUM_ENST00000465850.1_RP11-274J15.2_RF3	chr3	114103279	114103329	-	No match in SNP-DB	novelpep (map to known protein with more than 2 mismatched aa)	ENSP00000495192.1|ENST00000644661.1|ENSG00000285480.1|OTTHUMG00000192397.1|OTTHUMT00000493804.1|RP4-548D19.4-001|RP4-548D19.4|122	88.235	17		AVRLLL	LLLPGELAKHAVSEGTK	GTKAVT	17	2	0	unique location	chr3_114103278_114103329_-	intergenic	QTRT2(dist=14858),DRD3(dist=25373)	1	0.97736							no
PXD002137	LSELEAALRQAK	LSELEAALRQAK	PGOHUM_ENST00000560090.2_KRT8P23	KRT8P23	keratin 8 pseudogene 23 [Source:HGNC Symbol;Acc:HGNC:33375]	PGOHUM_ENST00000560090.2_KRT8P23_RF1	chr15	76979360	76979395	-	No match in SNP-DB	novelpep (map to known protein with more than 2 mismatched aa)	ENSP00000449404.1|ENST00000552150.5|ENSG00000170421.12|OTTHUMG00000169881.7|OTTHUMT00000406391.1|RP11-153F5.5-004|KRT8|511	83.333	12		NAKLSE	LSELEAALQRAK	RAKQDM	12	2	0	unique location	No match found by BLAT	intergenic	RCN2(dist=29100),PSTPIP1(dist=15320)	1	0.721829							no
PXD002137	LSFISEGEIK	LSFISEGEIK	lncRNA_lnc-NANOGP8-26:6	lncRNA_lnc-NANOGP8-26:6	sp|Q9UN81|LORF1_HUMAN	lncRNA_lnc-NANOGP8-26:6_RF2	chr15	38140934	38140963	-	No match in SNP-DB	match to known protein	sp|Q9UN81|LORF1_HUMAN	100	10		PAKLSF	LSFISEGEIK	EIKYFI	10	0	0	unique location	No match found by BLAT	intergenic	LINC01852(dist=67944),SPRED1(dist=111917)	0.252	0.213414							no
PXD002137	M+15.995DSTEPPYSQKRYEEIIK	MDSTEPPYSQKRYEEIIK	PGOHUM_ENST00000475365.1_RP4-547C10.1	EEF1A1P10	eukaryotic translation elongation factor 1 alpha 1 pseudogene 10 [Source:HGNC Symbol;Acc:HGNC:3205]	PGOHUM_ENST00000475365.1_RP4-547C10.1_RF2	chr7	144648059	144648112	-	No match in SNP-DB	map to known protein with 1 aa mismatch	ENSP00000330054.2|ENST00000331523.6|ENSG00000156508.17|OTTHUMG00000015031.6|OTTHUMT00000128713.2|RP11-505P4.2-004|EEF1A1|462	94.444	18	17	VNKMDS	MDSTEPPYSQKRYEEIVK	IVKEVS	18	1	0	unique location	chr7_144648058_144648112_-	intronic	TPK1	1	0.971585							no
PXD002137	M+15.995LENKWSLLQQQK	MLENKWSLLQQQK	PGOHUM_ENST00000453110.1_RP5-1158B12.1	KRT8P17	keratin 8 pseudogene 17 [Source:HGNC Symbol;Acc:HGNC:33369]	PGOHUM_ENST00000453110.1_RP5-1158B12.1_RF1	chrX	57985034	57985072	+	No match in SNP-DB	map to known protein with 1 aa mismatch	ENSP00000447402.1|ENST00000546897.5|ENSG00000170421.12|OTTHUMG00000169881.7|OTTHUMT00000406390.1|RP11-153F5.5-003|KRT8|483	92.308	13	4	QNKMLE	MLETKWSLLQQQK	QQKTAR	13	1	0	unique location	No match found by BLAT	intergenic	ZXDA(dist=74401),NONE(dist=NONE)	1	0.871158							no
PXD002137	M+15.995VGDLTGAQAYASTAK	MVGDLTGAQAYASTAK	lncRNA_lnc-KMT5B-20:1	IFITM3	interferon induced transmembrane protein 3 [Source:HGNC Symbol;Acc:HGNC:5414]	lncRNA_lnc-KMT5B-20:1_RF1	chr11	69303496	69303543	-	No match in SNP-DB	map to known protein with 1 aa mismatch	ENSP00000473544.1|ENST00000602735.2|ENSG00000142089.15|OTTHUMG00000165542.2|OTTHUMT00000468087.1|RP11-326C3.9-004|IFITM3|112	93.75	16	5	DRKMVG	MVGDVTGAQAYASTAK	TAKCLN	16	1	0	multiple locations	chr4_66094386_66094434_+;chr7_56163401_56163449_+;chr11_69303495_69303543_-;chr2_60682932_60682980_-;chr6_34576344_34576392_-;chr6_29750821_29750869_-;chr6_GL000251v2_alt_1234664_1234712_-;chr6_GL000252v2_alt_1013888_1013936_-;chr6_GL000253v2_alt_1013483_1013531_-;chr6_GL000254v2_alt_1013547_1013595_-;chr6_GL000255v2_alt_1013862_1013910_-;chr6_GL000256v2_alt_1057047_1057095_-	intergenic	MYEOV(dist=6209),LOC102724265(dist=122175)	0.089	0.012872							no
PXD002137	NDDIPEQDSLGLSNLQK	NDDIPEQDSLGLSNLQK	lncRNA_lnc-MKKS-4:1	ZNF599	zinc finger protein 599 [Source:HGNC Symbol;Acc:HGNC:26408]	lncRNA_lnc-MKKS-4:1_RF1	chr20	10420567	10420617	-	No match in SNP-DB	novelpep (map to known protein with more than 2 mismatched aa)	ENSP00000333802.6|ENST00000329285.12|ENSG00000153896.17|OTTHUMG00000182346.3|OTTHUMT00000460648.2|CTD-2553L13.3-001|ZNF599|588	52.941	17		SYKHDD	HDDLEPDDSLGLRVLQE	LQERVT	17	8	0	unique location	chr20_10420566_10420617_-	UTR5	MKKS(NM_018848:c.-7053delT,NM_170784:c.-7053delT)	1	0.40684	-9.54234	-6.08192	-9.95028	-4.0828	-8.413	-9.06076	no
PXD002137	NISNASC+57.021TTNC+57.021IAPLAK	NISNASCTTNCIAPLAK	PGOHUM_ENST00000444823.1_RP5-871G17.6	GAPDHP23	glyceraldehyde 3 phosphate dehydrogenase pseudogene 23 [Source:HGNC Symbol;Acc:HGNC:37775]	PGOHUM_ENST00000444823.1_RP5-871G17.6_RF1	chr1	119462536	119462586	-	No match in SNP-DB	novelpep (map to known protein with more than 2 mismatched aa)	ENSP00000380068.1|ENST00000396859.5|ENSG00000111640.14|OTTHUMG00000137379.1|OTTHUMT00000268061.1|AC006064.2-003|GAPDH|335	93.75	17		LKIISN	ISNASCTTNCLAPLAK	LAKVIH	16	1	0	unique location	chr1_119462535_119462586_-	intergenic	HSD3B2(dist=39497),HSD3B1(dist=44667)	1	0.98924							no
PXD002137	NLQYYDITAK	NLQYYDITAK	PGOHUM_ENST00000427731.2_RP11-20O24.2	RANP5	RAN, member RAS oncogene family pseudogene 5 [Source:HGNC Symbol;Acc:HGNC:39860]	PGOHUM_ENST00000427731.2_RP11-20O24.2_RF2	chr1	109047264	109047293	+	No match in SNP-DB	map to known protein with 1 aa mismatch	ENSP00000396127.3|ENST00000448750.7|ENSG00000132341.11|OTTHUMG00000134328.8|OTTHUMT00000259484.2|AC073912.2-004|RAN|234	90	10	8	RKKNLQ	NLQYYDISAK	SAKSNY	10	1	0	unique location	No match found by BLAT	intergenic	WDR47(dist=5036),TAF13(dist=17112)	1	0.998828							no
PXD002137	NLTFDQLALDSPK	NLTFDQLALDSPK	PGOHUM_ENST00000416734.1_RP11-3L10.3	AC074085.2	ribosomal protein L18 (RPL18) pseudogene	PGOHUM_ENST00000416734.1_RP11-3L10.3_RF3	chr7	121441005	121441043	-	No match in SNP-DB	map to known protein with 1 aa deletion	ENSP00000447894.1|ENST00000550973.5|ENSG00000063177.12|OTTHUMG00000169760.4|OTTHUMT00000405807.2|AC022154.4-013|RPL18|130	100	13		GKILTF	LTFDQLALDSPK	SPKGCG	12	0	0	unique location	No match found by BLAT	intergenic	FAM3C(dist=44637),PTPRZ1(dist=432100)	1	0.9615							no
PXD002137	NLTNDWEDHLAVK	NLTNDWEDHLAVK	PGOHUM_ENST00000530115.1_RP11-1033A18.1	HSP90AA2P	heat shock protein 90 alpha family class A member 2, pseudogene [Source:HGNC Symbol;Acc:HGNC:5256]	lncRNA_lnc-CSTF3-58:1_RF1	chr11	27890056	27890094	-	No match in SNP-DB	map to known protein with 1 aa mismatch	ENSP00000335153.7|ENST00000334701.11|ENSG00000080824.18|OTTHUMG00000171752.7|OTTHUMT00000414953.1|RP11-114H15.1-001|HSP90AA1|854	92.308	13	1	FYKSLT	SLTNDWEDHLAVK	AVKHFS	13	1	0	unique location	No match found by BLAT	intergenic	BDNF(dist=167998),KIF18A(dist=130560)	1	0.981184	-5.72258	-3.15974	-5.65921	0.295579	-6.36387	-4.51732	yes
PXD002137	NQVAMNPMNTVFDAK	NQVAMNPMNTVFDAK	PGOHUM_ENST00000439846.1_AC097635.2	HSPA8P18	heat shock protein family A (Hsp70) member 8 pseudogene 18 [Source:HGNC Symbol;Acc:HGNC:44933]	PGOHUM_ENST00000439846.1_AC097635.2_RF1	chr3	19943104	19943148	-	No match in SNP-DB	map to known protein with 1 aa mismatch	ENSP00000364805.4|ENST00000375654.4|ENSG00000204390.9|OTTHUMG00000031208.2|OTTHUMT00000076416.2|XXbac-BPG254B15.1-001|HSPA1L|641	93.333	15	8	AAKNQV	NQVAMNPQNTVFDAK	DAKRLI	15	1	0	unique location	chr3_19943103_19943148_-	intronic	EFHB	1	0.977886							no
PXD002137	NSSYFVEWIPNNIK	NSSYFVEWIPNNIK	PGOHUM_ENST00000416519.1_RP11-310H4.4;PGOHUM_ENST00000448566.1_RP11-310H4.5	TUBBP6;CDC42P2	cell division cycle 42 pseudogene 2 [Source:HGNC Symbol;Acc:HGNC:33952];tubulin beta class I pseudogene 6 [Source:HGNC Symbol;Acc:HGNC:42175]	PGOHUM_ENST00000416519.1_RP11-310H4.4_RF2	chr7	55646626	55646667	+	No match in SNP-DB	map to known protein with 1 aa mismatch	ENSP00000451560.1|ENST00000556922.1|ENSG00000198211.8|OTTHUMG00000171162.2|OTTHUMT00000412002.1|RP11-566K11.2-001|RP11-566K11.2|797	92.857	14	13	QSKNSS	NSSYFVEWIPNNVK	NVKVAV	14	1	0	unique location	No match found by BLAT	intergenic	VOPP1(dist=74106),FKBP9P1(dist=34448)	1	0.982122							no
PXD002137	PVTTPEEIAQVAMISANGDK	PVTTPEEIAQVAMISANGDK	PGOHUM_ENST00000503199.1_RP11-704G19.1;lncRNA_lnc-CARD6-169:1	PGOHUM_ENST00000503199.1_RP11-704G19.1;lncRNA_lnc-CARD6-169:1;HSPD1P1	PGOHUM_ENST00000503199.1_RP11-704G19.1;lncRNA_lnc-CARD6-169:1;heat shock protein family D (Hsp60) member 1 pseudogene 1 [Source:HGNC Symbol;Acc:HGNC:35133]	lncRNA_lnc-CARD6-169:1_RF3	chr5	21883071	21883130	+	No match in SNP-DB	map to known protein with 1 aa mismatch	ENSP00000412717.1|ENST00000452200.5|ENSG00000144381.16|OTTHUMG00000154463.4|OTTHUMT00000335329.2|AC020550.6-006|HSPD1|221	95	20	13	QSKPVT	PVTTPEEIAQVATISANGDK	GDKEIG	20	1	0	unique location	chr5_21883070_21883130_+	intronic	CDH12	1	0.989814							no
PXD002137	QEYNESGPSIIHRK	QEYNESGPSIIHRK	PGOHUM_ENST00000457622.1_ACTG1P9	ACTG1P9	actin gamma 1 pseudogene 9 [Source:HGNC Symbol;Acc:HGNC:154]	PGOHUM_ENST00000457622.1_ACTG1P9_RF3	chr6	46206051	46206092	+	No match in SNP-DB	novelpep (map to known protein with more than 2 mismatched aa)	ENSP00000495059.1|ENST00000464611.1|ENSG00000075624.14|OTTHUMG00000023268.11|OTTHUMT00000324086.2|AC006483.1-013|ACTB|79	85.714	14		ISKQEY	QEYDESGPSIVHRK	KCF	14	2	0	unique location	No match found by BLAT	intergenic	ENPP5(dist=35041),RCAN2(dist=14679)	1	0.968195							no
PXD002137	QLIVDVNKMDSTEPPYSQK	QLIVDVNKMDSTEPPYSQK	PGOHUM_ENST00000415278.1_EEF1AL9	EEF1A1P11	eukaryotic translation elongation factor 1 alpha 1 pseudogene 11 [Source:HGNC Symbol;Acc:HGNC:3206]	PGOHUM_ENST00000415278.1_EEF1AL9_RF1	chr1	96447368	96447424	+	No match in SNP-DB	map to known protein with 1 aa mismatch	ENSP00000330054.2|ENST00000331523.6|ENSG00000156508.17|OTTHUMG00000015031.6|OTTHUMT00000128713.2|RP11-505P4.2-004|EEF1A1|462	94.737	19	5	GVKQLI	QLIVGVNKMDSTEPPYSQK	SQKRYE	19	1	0	unique location	chr1_96447367_96447424_+	intergenic	LINC01787(dist=73243),PTBP2(dist=274237)	1	0.940214							no
PXD002137	QLIVGINKMDSTEPPYSQK	QLIVGINKMDSTEPPYSQK	PGOHUM_ENST00000475365.1_RP4-547C10.1	EEF1A1P10	eukaryotic translation elongation factor 1 alpha 1 pseudogene 10 [Source:HGNC Symbol;Acc:HGNC:3205]	PGOHUM_ENST00000475365.1_RP4-547C10.1_RF2	chr7	144648080	144648136	-	No match in SNP-DB	map to known protein with 1 aa mismatch	ENSP00000479055.1|ENST00000615060.4|ENSG00000156508.17|OTTHUMG00000015031.6|-|EEF1A1-211|EEF1A1|426	94.737	19	6	GVKQLI	QLIVGVNKMDSTEPPYSQK	SQKRYE	19	1	0	unique location	chr7_144648079_144648136_-	intronic	TPK1	1	0.993429							no
PXD002137	QTGAVC+57.021VHASPR	QTGAVCVHASPR	lncRNA_lnc-TRIM17-17:1;lncRNA_lnc-TRIM17-17:2	PMPCA	peptidase, mitochondrial processing alpha subunit [Source:HGNC Symbol;Acc:HGNC:18667]	lncRNA_lnc-TRIM17-17:2_RF2	chr1	228102155	228102334	-	No match in SNP-DB	novelpep (map to known protein with more than 2 mismatched aa)	ENSP00000416702.2|ENST00000399219.7|ENSG00000165688.11|OTTHUMG00000020926.4|OTTHUMT00000477907.1|RP11-413M3.1-007|PMPCA|394	61.538	12		YEDTGL	TGLLCIHASADPR	DPRQVR	11	3	2	unique location	No match found by BLAT	exonic	C1orf35	1	0.7331	-7.16806	1.92796	-9.51438	4.71281	-8.13132	-8.88225	yes
PXD002137	RFAGEEAAGGGGGGGGDGGEAAESDR	RFAGEEAAGGGGGGGGDGGEAAESDR	lncRNA_lnc-LTBP3-120:1	HNRNPUL2-BSCL2	HNRNPUL2-BSCL2 read through transcript	lncRNA_lnc-LTBP3-120:1_RF3	chr11	62727128	62727205	-	No match in SNP-DB	novelpep (no match to known protein found)											unique location	chr11_62727127_62727205_-	exonic-ncRNA_exonic	HNRNPUL2;HNRNPUL2-BSCL2	1	0.618649	2.31773	3.73487	-1.91814	2.81053	2.1447	0.900234	yes
PXD002137	RLLEDSQDFNLGDALDSSNSMQTIQK	RLLEDSQDFNLGDALDSSNSMQTIQK	lncRNA_lnc-ACOT2-42:1	KRT18	keratin 18 [Source:HGNC Symbol;Acc:HGNC:6430]	lncRNA_lnc-ACOT2-42:1_RF1	chr14	70595680	70595757	+	No match in SNP-DB	novelpep (map to known protein with more than 2 mismatched aa)	ENSP00000373487.3|ENST00000388835.3|ENSG00000111057.10|OTTHUMG00000169882.1|OTTHUMT00000406405.1|RP11-153F5.6-002|KRT18|430	92.308	26		TYRRLL	RLLEDGEDFNLGDALDSSNSMQTIQK	IQKTTT	26	2	0	unique location	chr14_70595679_70595757_+	intronic	MED6	1	0.430948							no
PXD002137	RNEQSLQEIWDYVK	RNEQSLQEIWDYVK	lncRNA_lnc-NANOGP8-26:6	lncRNA_lnc-NANOGP8-26:6	sp|Q9UN81|LORF1_HUMAN	lncRNA_lnc-NANOGP8-26:6_RF3	chr15	38141353	38141394	-	No match in SNP-DB	match to known protein	sp|Q9UN81|LORF1_HUMAN	100	14		RIKRNE	RNEQSLQEIWDYVK	YVKRPN	14	0	0	unique location	No match found by BLAT	intergenic	LINC01852(dist=68363),SPRED1(dist=111498)	0.199	0.179683							no
PXD002137	RVIISAPSADAPMFVVVM+15.995NHEK	RVIISAPSADAPMFVVVMNHEK	PGOHUM_ENST00000434621.2_GAPDHP68	GAPDHP68	glyceraldehyde 3 phosphate dehydrogenase pseudogene 68 [Source:HGNC Symbol;Acc:HGNC:4146]	PGOHUM_ENST00000434621.2_GAPDHP68_RF2	chr7	9615330	9615395	+	No match in SNP-DB	novelpep (map to known protein with more than 2 mismatched aa)	ENSP00000478864.1|ENST00000619601.1|ENSG00000111640.14|OTTHUMG00000137379.1|-|GAPDH-211|GAPDH|293	86.364	22		GAKRVI	RVIISAPSADAPMFVMGVNHEK	HEKYDN	22	3	0	unique location	chr7_9615329_9615395_+	intergenic	NXPH1(dist=862367),PER4(dist=18940)	1	0.970215							no
PXD002137	RYEEIVKEISTYIK	RYEEIVKEISTYIK	PGOHUM_ENST00000415278.1_EEF1AL9	EEF1A1P11	eukaryotic translation elongation factor 1 alpha 1 pseudogene 11 [Source:HGNC Symbol;Acc:HGNC:3206]	PGOHUM_ENST00000415278.1_EEF1AL9_RF1	chr1	96447425	96447466	+	No match in SNP-DB	map to known protein with 1 aa mismatch	ENSP00000479055.1|ENST00000615060.4|ENSG00000156508.17|OTTHUMG00000015031.6|-|EEF1A1-211|EEF1A1|426	92.857	14	9	SQKRYE	RYEEIVKEVSTYIK	YIKKIG	14	1	0	unique location	No match found by BLAT	intergenic	LINC01787(dist=73300),PTBP2(dist=274180)	1	0.892537							no
PXD002137	SC+57.021TATLGNFAK	SCTATLGNFAK	PGOHUM_ENST00000478038.1_RPS2P44	RPS2P44	ribosomal protein S2 pseudogene 44 [Source:HGNC Symbol;Acc:HGNC:35811]	PGOHUM_ENST00000478038.1_RPS2P44_RF1	chr16	48577692	48577724	-	No match in SNP-DB	map to known protein with 1 aa deletion	ENSP00000341885.4|ENST00000343262.8|ENSG00000140988.15|OTTHUMG00000128708.5|OTTHUMT00000250613.2|LA16c-439A6.2-001|RPS2|293	100	11		ARGCTA	CTATLGNFAK	FAKATF	10	0	0	unique location	No match found by BLAT	intronic	N4BP1	1	0.972094							no
PXD002137	SENGLEFTSSDSANTVATKVMGSLETK	SENGLEFTSSDSANTVATKVMGSLETK	PGOHUM_ENST00000603132.1_RP11-543H15.2	VDAC1P5	voltage dependent anion channel 1 pseudogene 5 [Source:HGNC Symbol;Acc:HGNC:12676]	PGOHUM_ENST00000603132.1_RP11-543H15.2_RF3	chr12	54803405	54803485	-	No match in SNP-DB	novelpep (map to known protein with more than 2 mismatched aa)	ENSP00000390129.1|ENST00000425992.2|ENSG00000213585.10|OTTHUMG00000129118.3|OTTHUMT00000259210.2|AC025177.2-004|VDAC1|183	85.185	27		KTKSEN	SENGLEFTSSGSANTETTKVTGSLETK	ETKYRW	27	4	0	unique location	chr12_54803404_54803485_-	intergenic	DCD(dist=154912),MUCL1(dist=51110)	1	0.992537							no
PXD002137	SHFEQWGMLTDC+57.021VVMR	SHFEQWGMLTDCVVMR	PGOHUM_ENST00000515379.1_CTC-512J14.4	HNRNPA1P12	heterogeneous nuclear ribonucleoprotein A1 pseudogene 12 [Source:HGNC Symbol;Acc:HGNC:39130]	PGOHUM_ENST00000515379.1_CTC-512J14.4_RF2	chr5	80359899	80359946	-	No match in SNP-DB	map to known protein with 1 aa mismatch	ENSP00000448229.1|ENST00000547708.5|ENSG00000135486.17|OTTHUMG00000169702.4|OTTHUMT00000405735.1|RP11-968A15.3-015|HNRNPA1|156	93.75	16	8	SLRSHF	SHFEQWGTLTDCVVMR	VMRDPN	16	1	0	unique location	chr5_80359898_80359946_-	intergenic	CRSP8P(dist=7933),ZFYVE16(dist=48114)	1	0.828787							no
PXD002137	SHFEQWGMLTDC+57.021VVMRDPNTK	SHFEQWGMLTDCVVMRDPNTK	PGOHUM_ENST00000515379.1_CTC-512J14.4	HNRNPA1P12	heterogeneous nuclear ribonucleoprotein A1 pseudogene 12 [Source:HGNC Symbol;Acc:HGNC:39130]	PGOHUM_ENST00000515379.1_CTC-512J14.4_RF2	chr5	80359884	80359946	-	No match in SNP-DB	map to known protein with 1 aa mismatch	ENSP00000447260.1|ENST00000547276.5|ENSG00000135486.17|OTTHUMG00000169702.4|OTTHUMT00000405485.3|RP11-968A15.3-012|HNRNPA1|267	95.238	21	8	SLRSHF	SHFEQWGTLTDCVVMRDPNTK	NTKRSR	21	1	0	unique location	chr5_80359883_80359946_-	intergenic	CRSP8P(dist=7918),ZFYVE16(dist=48129)	1	0.809048							no
PXD002137	SPYEEFTDHLVK	SPYEEFTDHLVK	PGOHUM_ENST00000478038.1_RPS2P44	RPS2P44	ribosomal protein S2 pseudogene 44 [Source:HGNC Symbol;Acc:HGNC:35811]	PGOHUM_ENST00000478038.1_RPS2P44_RF1	chr16	48577581	48577616	-	No match in SNP-DB	map to known protein with 1 aa mismatch	ENSP00000436227.1|ENST00000533186.5|ENSG00000140988.15|OTTHUMG00000128708.5|OTTHUMT00000387764.2|LA16c-439A6.2-013|RPS2|195	91.667	12	4	FTKSPY	SPYQEFTDHLVK	LVKTHT	12	1	0	unique location	No match found by BLAT	intronic	N4BP1	1	0.982857							no
PXD002137	SSPVFQIPK	SSPVFQIPK	lncRNA_lnc-MKKS-4:1	MFN1	mitofusin 1 [Source:HGNC Symbol;Acc:HGNC:18262]	lncRNA_lnc-MKKS-4:1_RF1	chr20	10420618	10420644	-	No match in SNP-DB	novelpep (map to known protein with more than 2 mismatched aa)	ENSP00000263969.5|ENST00000263969.9|ENSG00000171109.18|OTTHUMG00000157385.6|OTTHUMT00000348656.2|RP11-145M9.1-003|MFN1|741	55.556	9		LGLSEP	SEPIFQLPR	LPRSLA	9	4	0	unique location	No match found by BLAT	UTR5	MKKS(NM_018848:c.-7104delT,NM_170784:c.-7104delT)	1	0.682769	-6.62188	-3.95142	-9.16535	4.52912	-6.59958	-8.03727	yes
PXD002137	TAIC+57.021DIPPRGLK	TAICDIPPRGLK	PGOHUM_ENST00000508529.3_TUBBP5	TUBBP5	tubulin beta pseudogene 5 [Source:HGNC Symbol;Acc:HGNC:23674]	PGOHUM_ENST00000508529.3_TUBBP5_RF3	chr9	138176980	138177015	+	No match in SNP-DB	map to known protein with 1 aa mismatch	ENSP00000341289.4|ENST00000340384.4|ENSG00000188229.5|OTTHUMG00000131783.2|OTTHUMT00000254715.1|RP13-122B23.2-001|TUBB4B|445	91.667	12	3	NVKTAV	TAVCDIPPRGLK	GLKMSA	12	1	0	unique location	No match found by BLAT	ncRNA_exonic	TUBBP5	1	0.8272							no
PXD002137	TGAHLQGGAK	TGAHLQGGAK	PGOHUM_ENST00000402643.2_GAPDHP72	GAPDHP72	glyceraldehyde-3-phosphate dehydrogenase pseudogene 72 [Source:HGNC Symbol;Acc:HGNC:22955]	PGOHUM_ENST00000402643.2_GAPDHP72_RF3	chr6	166064611	166064640	+	No match in SNP-DB	map to known protein with 1 aa deletion	ENSP00000380068.1|ENST00000396859.5|ENSG00000111640.14|OTTHUMG00000137379.1|OTTHUMT00000268061.1|AC006064.2-003|GAPDH|335	100	10		EKAGAH	GAHLQGGAK	GAKRVI	9	0	0	unique location	No match found by BLAT	intergenic	LINC00602(dist=74996),T(dist=93045)	1	0.968931							no
PXD002137	TGVNTVTTLVENK	TGVNTVTTLVENK	PGOHUM_ENST00000486538.1_RPL7AP11	RPL7AP11	ribosomal protein L7a pseudogene 11 [Source:HGNC Symbol;Acc:HGNC:35242]	PGOHUM_ENST00000486538.1_RPL7AP11_RF2	chr3	121494519	121494557	+	No match in SNP-DB	map to known protein with 1 aa deletion	ENSP00000416638.1|ENST00000426651.1|ENSG00000148303.16|OTTHUMG00000020864.2|OTTHUMT00000054864.2|RP11-244N20.10-004|RPL7A|191	100	13		LRAGVN	GVNTVTTLVENK	ENKKAQ	12	0	0	unique location	No match found by BLAT	intronic	POLQ	1	0.774342							no
PXD002137	THVNIIVIGHVDSGK	THVNIIVIGHVDSGK	PGOHUM_ENST00000475365.1_RP4-547C10.1	EEF1A1P10	eukaryotic translation elongation factor 1 alpha 1 pseudogene 10 [Source:HGNC Symbol;Acc:HGNC:3205]	PGOHUM_ENST00000475365.1_RP4-547C10.1_RF1	chr7	144648516	144648560	-	No match in SNP-DB	novelpep (map to known protein with more than 2 mismatched aa)	ENSP00000298049.8|ENST00000298049.12|ENSG00000101210.11|OTTHUMG00000033076.2|OTTHUMT00000497622.1|RP4-697K14.2-002|EEF1A2|496	86.667	15		KEKTHI	THINIVVIGHVDSGK	SGKSTT	15	2	0	unique location	chr7_144648515_144648560_-	intronic	TPK1	1	0.98025							no
PXD002137	TIAEC+57.021LAEELINAAK	TIAECLAEELINAAK	PGOHUM_ENST00000435100.1_RP3-486I3.4	AL050331.1	RPS5 (40S Ribosomal Protein S5) pseudogene	PGOHUM_ENST00000435100.1_RP3-486I3.4_RF1	chr6	116258570	116258614	-	No match in SNP-DB	map to known protein with 1 aa mismatch	ENSP00000470660.1|ENST00000598098.5|ENSG00000083845.8|OTTHUMG00000183530.2|OTTHUMT00000467012.1|CTD-2619J13.11-005|RPS5|134	93.333	15	8	NIKTIA	TIAECLADELINAAK	AAKGSS	15	1	0	unique location	chr6_116258569_116258614_-	UTR5	DSE(NM_001322940:c.-168149del-,NM_001322938:c.-140681del-,NM_001322937:c.-140681del-)	1	0.958477	-6.19968	-4.554	2.13545	3.38477	-5.91255	-5.71634	yes
PXD002137	TIAEC+57.021LAEELINAAKGSSNSYAIK	TIAECLAEELINAAKGSSNSYAIK	PGOHUM_ENST00000435100.1_RP3-486I3.4	AL050331.1	RPS5 (40S Ribosomal Protein S5) pseudogene	PGOHUM_ENST00000435100.1_RP3-486I3.4_RF1	chr6	116258543	116258614	-	No match in SNP-DB	map to known protein with 1 aa mismatch	ENSP00000470660.1|ENST00000598098.5|ENSG00000083845.8|OTTHUMG00000183530.2|OTTHUMT00000467012.1|CTD-2619J13.11-005|RPS5|134	95.833	24	8	NIKTIA	TIAECLADELINAAKGSSNSYAIK	AIKKKD	24	1	0	unique location	chr6_116258542_116258614_-	UTR5	DSE(NM_001322940:c.-168176del-,NM_001322938:c.-140708del-,NM_001322937:c.-140708del-)	1	0.962521	-6.09885	-4.68549	1.97446	2.74828	-6.0277	-5.83342	yes
PXD002137	TVDMESTEVFTK	TVDMESTEVFTK	lncRNA_lnc-ART3-67:1			lncRNA_lnc-ART3-67:1_RF2	chr4	70139924	70141415	+	No match in SNP-DB	novelpep (no match to known protein found)											unique location	No match found by BLAT	ncRNA_exonic	CSN1S2BP	0.999	0.146526	-9.21034	-9.43623	-7.15646	-8.43163	-7.66404	-9.81672	no
PXD002137	TVDMESTEVFTKK	TVDMESTEVFTKK	lncRNA_lnc-ART3-67:1	PIK3C2G	phosphatidylinositol-4-phosphate 3-kinase catalytic subunit type 2 gamma [Source:HGNC Symbol;Acc:HGNC:8973]	lncRNA_lnc-ART3-67:1_RF2	chr4	70139924	70141510	+	No match in SNP-DB	novelpep (map to known protein with more than 2 mismatched aa)	ENSP00000445381.1|ENST00000538779.5|ENSG00000139144.9|OTTHUMG00000168841.4|-|PIK3C2G-206|PIK3C2G|1486	63.636	13		QDTDLE	DLEATSHFTKK	TKKIKE	11	4	0	unique location	No match found by BLAT	ncRNA_exonic	CSN1S2BP	0.999	0.563263	-5.852	-7.874	-6.272	-10.267	-7.452	-6.908	no
PXD002137	VGAFTVVC+57.021K	VGAFTVVCK	PGOHUM_ENST00000426641.3_RP11-705C15.1	GOT2P3	glutamic-oxaloacetic transaminase 2 pseudogene 3 [Source:HGNC Symbol;Acc:HGNC:4436]	PGOHUM_ENST00000426641.3_RP11-705C15.1_RF1	chr12	9642581	9642607	+	No match in SNP-DB	map to known protein with 1 aa mismatch	ENSP00000245206.5|ENST00000245206.9|ENSG00000125166.12|OTTHUMG00000133769.4|OTTHUMT00000258289.3|AC012183.2-001|GOT2|430	88.889	9	6	GERVGA	VGAFTMVCK	VCKDAD	9	1	0	unique location	No match found by BLAT	ncRNA_intronic	LOC374443	1	0.9555							no
PXD002137	VGGKNLTFDQLALDSPK	VGGKNLTFDQLALDSPK	PGOHUM_ENST00000416734.1_RP11-3L10.3	AC074085.2	ribosomal protein L18 (RPL18) pseudogene	PGOHUM_ENST00000416734.1_RP11-3L10.3_RF3	chr7	121441005	121441055	-	No match in SNP-DB	novelpep (map to known protein with more than 2 mismatched aa)	ENSP00000447894.1|ENST00000550973.5|ENSG00000063177.12|OTTHUMG00000169760.4|OTTHUMT00000405807.2|AC022154.4-013|RPL18|130	93.75	17		LRAGGK	GGKILTFDQLALDSPK	SPKGCG	16	1	0	unique location	chr7_121441004_121441055_-	intergenic	FAM3C(dist=44637),PTPRZ1(dist=432100)	1	0.91284							no
PXD002137	VIHDNFGIVEGLMTIVHAITATQK	VIHDNFGIVEGLMTIVHAITATQK	PGOHUM_ENST00000452570.1_CTD-2324A24.1	GAPDHP1	glyceraldehyde-3-phosphate dehydrogenase pseudogene 1 [Source:HGNC Symbol;Acc:HGNC:4159]	PGOHUM_ENST00000452570.1_CTD-2324A24.1_RF1	chrX	39787579	39787650	-	No match in SNP-DB	map to known protein with 1 aa mismatch	ENSP00000380065.1|ENST00000396856.5|ENSG00000111640.14|OTTHUMG00000137379.1|OTTHUMT00000268062.1|AC006064.2-004|GAPDH|260	95.833	24	15	LAKVIH	VIHDNFGIVEGLMTTVHAITATQK	TQKTVD	24	1	0	unique location	chrX_39787578_39787650_-	intergenic	MIR3937(dist=126258),MIR1587(dist=49982)	1	0.999183	-5.25973	-0.997169	-6.47448	-6.11758	-6.32814	2.25886	yes
PXD002137	VIISAPSADAPMFVVVM+15.995NHEK	VIISAPSADAPMFVVVMNHEK	PGOHUM_ENST00000434621.2_GAPDHP68	GAPDHP68	glyceraldehyde 3 phosphate dehydrogenase pseudogene 68 [Source:HGNC Symbol;Acc:HGNC:4146]	PGOHUM_ENST00000434621.2_GAPDHP68_RF2	chr7	9615333	9615395	+	No match in SNP-DB	novelpep (map to known protein with more than 2 mismatched aa)	ENSP00000380068.1|ENST00000396859.5|ENSG00000111640.14|OTTHUMG00000137379.1|OTTHUMT00000268061.1|AC006064.2-003|GAPDH|335	85.714	21		AKRVII	VIISAPSADAPMFVMGVNHEK	HEKYDN	21	3	0	unique location	chr7_9615332_9615395_+	intergenic	NXPH1(dist=862370),PER4(dist=18937)	1	0.968774							no
PXD002137	VIISAPSADPPM+15.995FTMGVNHEK	VIISAPSADPPMFTMGVNHEK	PGOHUM_ENST00000405405.2_RP3-357D13.1	GAPDHP63	glyceraldehyde 3 phosphate dehydrogenase pseudogene 63 [Source:HGNC Symbol;Acc:HGNC:4157]	PGOHUM_ENST00000405405.2_RP3-357D13.1_RF1	chr6	79953595	79953657	-	No match in SNP-DB	novelpep (map to known protein with more than 2 mismatched aa)	ENSP00000380065.1|ENST00000396856.5|ENSG00000111640.14|OTTHUMG00000137379.1|OTTHUMT00000268062.1|AC006064.2-004|GAPDH|260	90.476	21		AKRVII	VIISAPSADAPMFVMGVNHEK	HEKYDN	21	2	0	unique location	chr6_79953594_79953657_-	intergenic	ELOVL4(dist=5997),TTK(dist=51010)	1	0.991177							no
PXD002137	VIISAPSADPPMFTMGVNHEKYDNSLK	VIISAPSADPPMFTMGVNHEKYDNSLK	PGOHUM_ENST00000405405.2_RP3-357D13.1	GAPDHP63	glyceraldehyde 3 phosphate dehydrogenase pseudogene 63 [Source:HGNC Symbol;Acc:HGNC:4157]	PGOHUM_ENST00000405405.2_RP3-357D13.1_RF1	chr6	79953577	79953657	-	No match in SNP-DB	novelpep (map to known protein with more than 2 mismatched aa)	ENSP00000380065.1|ENST00000396856.5|ENSG00000111640.14|OTTHUMG00000137379.1|OTTHUMT00000268062.1|AC006064.2-004|GAPDH|260	92.593	27		AKRVII	VIISAPSADAPMFVMGVNHEKYDNSLK	SLKIIS	27	2	0	unique location	chr6_79953576_79953657_-	intergenic	ELOVL4(dist=5979),TTK(dist=51028)	1	0.9783							no
PXD002137	VLHDNFGIVKGLMTTVHAITATQK	VLHDNFGIVKGLMTTVHAITATQK	PGOHUM_ENST00000402643.2_GAPDHP72	GAPDHP72	glyceraldehyde-3-phosphate dehydrogenase pseudogene 72 [Source:HGNC Symbol;Acc:HGNC:22955]	PGOHUM_ENST00000402643.2_GAPDHP72_RF3	chr6	166064776	166064847	+	No match in SNP-DB	novelpep (map to known protein with more than 2 mismatched aa)	ENSP00000380065.1|ENST00000396856.5|ENSG00000111640.14|OTTHUMG00000137379.1|OTTHUMT00000268062.1|AC006064.2-004|GAPDH|260	91.667	24		LAKVIH	VIHDNFGIVEGLMTTVHAITATQK	TQKTVD	24	2	0	unique location	chr6_166064775_166064847_+	intergenic	LINC00602(dist=75161),T(dist=92880)	1	0.978141							no
PXD002137	VTQSNFAIGYK	VTQSNFAIGYK	PGOHUM_ENST00000439229.2_VDAC1LP	VDAC1P1	voltage dependent anion channel 1 pseudogene 1 [Source:HGNC Symbol;Acc:HGNC:12671]	PGOHUM_ENST00000439229.2_VDAC1LP_RF2	chrX	80929987	80930019	+	No match in SNP-DB	map to known protein with 1 aa mismatch	ENSP00000390129.1|ENST00000425992.2|ENSG00000213585.10|OTTHUMG00000129118.3|OTTHUMT00000259210.2|AC025177.2-004|VDAC1|183	90.909	11	8	KSRVTQ	VTQSNFAVGYK	GYKTDE	11	1	0	unique location	No match found by BLAT	intergenic	BRWD3(dist=120253),HMGN5(dist=183714)	1	0.998906							no
PXD002137	VTVISKHNNDEQYTWESSAGGSFTVR	VTVISKHNNDEQYTWESSAGGSFTVR	PGOHUM_ENST00000436135.1_RP11-144L1.8	AL365440.1	heat shock 90kDa protein 1, alpha (HSPCA) pseudogene	PGOHUM_ENST00000436135.1_RP11-144L1.8_RF1	chr1	158524113	158524190	+	No match in SNP-DB	novelpep (map to known protein with more than 2 mismatched aa)	ENSP00000335153.7|ENST00000334701.11|ENSG00000080824.18|OTTHUMG00000171752.7|OTTHUMT00000414953.1|RP11-114H15.1-001|HSP90AA1|854	88.462	26		AEKVTV	VTVITKHNDDEQYAWESSAGGSFTVR	TVRTDT	26	3	0	unique location	chr1_158524112_158524190_+	intergenic	OR10R2(dist=43228),OR6Y1(dist=23015)	1	0.954896							no
PXD002137	VVKQVSEGPLK	VVKQVSEGPLK	PGOHUM_ENST00000425504.1_RP11-351N4.2	GAPDHP69	glyceraldehyde 3 phosphate dehydrogenase pseudogene 69 [Source:HGNC Symbol;Acc:HGNC:4147]	PGOHUM_ENST00000425504.1_RP11-351N4.2_RF1	chr13	29307558	29307590	+	No match in SNP-DB	map to known protein with 1 aa mismatch	ENSP00000380068.1|ENST00000396859.5|ENSG00000111640.14|OTTHUMG00000137379.1|OTTHUMT00000268061.1|AC006064.2-003|GAPDH|335	90.909	11	5	IKKVVK	VVKQASEGPLK	PLKGIL	11	1	0	unique location	No match found by BLAT	intronic	MTUS2	1	0.593469	-6.66334	-5.521	-0.607062	-5.50347	-4.67053	-6.68369	no
PXD002137	VVLAC+57.021EPVWAIGTSKTATPQKAQEVHEK	VVLACEPVWAIGTSKTATPQKAQEVHEK	lncRNA_lnc-NT5DC1-5:1	TPI1	triosephosphate isomerase 1 [Source:HGNC Symbol;Acc:HGNC:12009]	lncRNA_lnc-NT5DC1-5:1_RF1	chr6	116039229	116039312	+	No match in SNP-DB	novelpep (map to known protein with more than 2 mismatched aa)	ENSP00000475364.1|ENST00000493987.5|ENSG00000111669.14|OTTHUMG00000133767.4|OTTHUMT00000258254.3|U47924.5-003|TPI1|113	89.286	28		WSKVVL	VVLAYEPVWAIGTGKTATPQQAQEVHEK	HEKLRG	28	3	0	unique location	chr6_116039228_116039312_+	ncRNA_exonic	TPI1P3	1	0.669133							no
PXD002137	WDAWNELKGTTK	WDAWNELKGTTK	lncRNA_lnc-CEP162-43:1	DBI	diazepam binding inhibitor, acyl-CoA binding protein [Source:HGNC Symbol;Acc:HGNC:2690]	lncRNA_lnc-CEP162-43:1_RF3	chr6	79436968	79437003	-	No match in SNP-DB	map to known protein with 1 aa mismatch	ENSP00000442917.2|ENST00000535617.5|ENSG00000155368.16|OTTHUMG00000131403.4|-|DBI-208|DBI|97	91.667	12	11	KAKWDA	WDAWNELKGTSK	TSKEDA	12	1	0	unique location	No match found by BLAT	intergenic	LCAL1(dist=123584),LCA5(dist=48023)	0.959	0.227914	-5.97534	-4.90246	-6.39857	-6.31829	-4.96934	-5.92803	no
PXD002137	WNTDNTLGTQITVEDQLAR	WNTDNTLGTQITVEDQLAR	PGOHUM_ENST00000603132.1_RP11-543H15.2	VDAC1P5	voltage dependent anion channel 1 pseudogene 5 [Source:HGNC Symbol;Acc:HGNC:12676]	PGOHUM_ENST00000603132.1_RP11-543H15.2_RF3	chr12	54803309	54803365	-	No match in SNP-DB	map to known protein with 1 aa mismatch	ENSP00000378487.2|ENST00000395047.6|ENSG00000213585.10|OTTHUMG00000129118.3|OTTHUMT00000251164.2|AC025177.2-001|VDAC1|283	94.737	19	10	TEKWNT	WNTDNTLGTEITVEDQLAR	LARGLK	19	1	0	unique location	chr12_54803308_54803365_-	intergenic	DCD(dist=154816),MUCL1(dist=51206)	1	0.941089							no
PXD002137	WVPEIIC+57.021HC+57.021PK	WVPEIICHCPK	PGOHUM_ENST00000416519.1_RP11-310H4.4;PGOHUM_ENST00000448566.1_RP11-310H4.5	TUBBP6;CDC42P2	cell division cycle 42 pseudogene 2 [Source:HGNC Symbol;Acc:HGNC:33952];tubulin beta class I pseudogene 6 [Source:HGNC Symbol;Acc:HGNC:42175]	PGOHUM_ENST00000448566.1_RP11-310H4.5_RF1	chr7	55638522	55638554	-	No match in SNP-DB	map to known protein with 1 aa mismatch	sp|Q7L0Q8-2|RHOU_HUMAN	90.909	11	6	SEKWVP	WVPEIRCHCPK	CPKAPI	11	1	0	unique location	No match found by BLAT	intergenic	VOPP1(dist=66002),FKBP9P1(dist=42552)	1	0.998469							no
PXD002137	YDNNLKIVGSAFC+57.021TTNC+57.021LAPLAK	YDNNLKIVGSAFCTTNCLAPLAK	PGOHUM_ENST00000452570.1_CTD-2324A24.1	GAPDHP1	glyceraldehyde-3-phosphate dehydrogenase pseudogene 1 [Source:HGNC Symbol;Acc:HGNC:4159]	PGOHUM_ENST00000452570.1_CTD-2324A24.1_RF1	chrX	39787651	39787719	-	No match in SNP-DB	novelpep (map to known protein with more than 2 mismatched aa)	ENSP00000380065.1|ENST00000396856.5|ENSG00000111640.14|OTTHUMG00000137379.1|OTTHUMT00000268062.1|AC006064.2-004|GAPDH|260	78.261	23		HEKYDN	YDNSLKIISNASCTTNCLAPLAK	LAKVIH	23	5	0	unique location	chrX_39787650_39787719_-	intergenic	MIR3937(dist=126330),MIR1587(dist=49910)	1	0.966897	-5.84729	-1.83624	-6.31557	-6.41094	-6.19831	3.37235	yes
PXD002137	YDNSLKIVSNTSC+57.021TTNC+57.021LAPLAK	YDNSLKIVSNTSCTTNCLAPLAK	PGOHUM_ENST00000450301.2_RP11-478B11.1	GAPDHP21	glyceraldehyde 3 phosphate dehydrogenase pseudogene 21 [Source:HGNC Symbol;Acc:HGNC:37773]	PGOHUM_ENST00000450301.2_RP11-478B11.1_RF3	chr10	55667866	55667934	-	No match in SNP-DB	novelpep (map to known protein with more than 2 mismatched aa)	ENSP00000380068.1|ENST00000396859.5|ENSG00000111640.14|OTTHUMG00000137379.1|OTTHUMT00000268061.1|AC006064.2-003|GAPDH|335	91.304	23		HEKYDN	YDNSLKIISNASCTTNCLAPLAK	LAKVIH	23	2	0	unique location	chr10_55667865_55667934_-	intergenic	MTRNR2L5(dist=67139),ZWINT(dist=689572)	1	0.935015							no
PXD002137	YEDEINKRTEM+15.995ENQFVLIK	YEDEINKRTEMENQFVLIK	PGOHUM_ENST00000604727.1_KRT8P47	KRT8P47	keratin 8 pseudogene 47 [Source:HGNC Symbol;Acc:HGNC:44461]	PGOHUM_ENST00000604727.1_KRT8P47_RF3	chr1	44104183	44104239	-	No match in SNP-DB	map to known protein with 1 aa mismatch	ENSP00000447402.1|ENST00000546897.5|ENSG00000170421.12|OTTHUMG00000169881.7|OTTHUMT00000406390.1|RP11-153F5.5-003|KRT8|483	94.737	19	14	KNKYED	YEDEINKRTEMENEFVLIK	LIKKDV	19	1	0	unique location	chr1_44104182_44104239_-	intergenic	SLC6A9(dist=72691),KLF17(dist=14667)	1	0.244357							no
PXD002137	YEEIVKEISTYIK	YEEIVKEISTYIK	PGOHUM_ENST00000415278.1_EEF1AL9	EEF1A1P11	eukaryotic translation elongation factor 1 alpha 1 pseudogene 11 [Source:HGNC Symbol;Acc:HGNC:3206]	PGOHUM_ENST00000415278.1_EEF1AL9_RF1	chr1	96447428	96447466	+	No match in SNP-DB	map to known protein with 1 aa mismatch	sp|P68104-2|EF1A1_HUMAN	92.308	13	8	QKRYEE	YEEIVKEVSTYIK	YIKKIG	13	1	0	unique location	No match found by BLAT	intergenic	LINC01787(dist=73303),PTBP2(dist=274177)	1	0.884211							no
PXD002137	YENSLKNISNASC+57.021TTNC+57.021IAPLAK	YENSLKNISNASCTTNCIAPLAK	PGOHUM_ENST00000444823.1_RP5-871G17.6	GAPDHP23	glyceraldehyde 3 phosphate dehydrogenase pseudogene 23 [Source:HGNC Symbol;Acc:HGNC:37775]	PGOHUM_ENST00000444823.1_RP5-871G17.6_RF1	chr1	119462536	119462604	-	No match in SNP-DB	novelpep (map to known protein with more than 2 mismatched aa)	ENSP00000380068.1|ENST00000396859.5|ENSG00000111640.14|OTTHUMG00000137379.1|OTTHUMT00000268061.1|AC006064.2-003|GAPDH|335	86.957	23		HEKYDN	YDNSLKIISNASCTTNCLAPLAK	LAKVIH	23	3	0	unique location	chr1_119462535_119462604_-	intergenic	HSD3B2(dist=39497),HSD3B1(dist=44667)	1	0.976941							no
PXD002137	YHTNNGHNC+57.021EVK	YHTNNGHNCEVK	PGOHUM_ENST00000512222.2_RP11-263F19.1	HNRNPA3P13	heterogeneous nuclear ribonucleoprotein A3 pseudogene 13 [Source:HGNC Symbol;Acc:HGNC:48759]	PGOHUM_ENST00000512222.2_RP11-263F19.1_RF3	chr4	82129083	82129118	+	No match in SNP-DB	map to known protein with 1 aa mismatch	ENSP00000416340.1|ENST00000435711.5|ENSG00000170144.20|OTTHUMG00000132529.11|OTTHUMT00000340009.1|AC079305.3-014|HNRNPA3|378	91.667	12	4	VQKYHT	YHTINGHNCEVK	EVKKAL	12	1	0	unique location	No match found by BLAT	intergenic	RASGEF1B(dist=657155),HNRNPD(dist=224231)	1	0.995571							no
PXD002137	YMVYM+15.995FLYDSTHGK	YMVYMFLYDSTHGK	PGOHUM_ENST00000402643.2_GAPDHP72	GAPDHP72	glyceraldehyde-3-phosphate dehydrogenase pseudogene 72 [Source:HGNC Symbol;Acc:HGNC:22955]	PGOHUM_ENST00000402643.2_GAPDHP72_RF3	chr6	166064413	166064454	+	No match in SNP-DB	map to known protein with 1 aa mismatch	ENSP00000380068.1|ENST00000396859.5|ENSG00000111640.14|OTTHUMG00000137379.1|OTTHUMT00000268061.1|AC006064.2-003|GAPDH|335	92.857	14	7	DLNYMV	YMVYMFQYDSTHGK	HGKFHG	14	1	0	unique location	No match found by BLAT	intergenic	LINC00602(dist=74798),T(dist=93243)	1	0.998805							no
PXD002137	YPIEHSIITNWDDM+15.995EK	YPIEHSIITNWDDMEK	PGOHUM_ENST00000431536.1_RP4-706L14.2	ACTG1P21	actin gamma 1 pseudogene 21 [Source:HGNC Symbol;Acc:HGNC:51501]	PGOHUM_ENST00000431536.1_RP4-706L14.2_RF1	chr1	77774739	77774786	-	No match in SNP-DB	map to known protein with 1 aa mismatch	ENSP00000410706.2|ENST00000438902.6|ENSG00000163017.13|OTTHUMG00000129813.5|OTTHUMT00000328087.2|AC073046.2-005|ACTG2|105	93.75	16	6	TLKYPI	YPIEHGIITNWDDMEK	MEKPLA	16	1	0	unique location	chr1_77774738_77774786_-	intergenic	USP33(dist=14860),MIGA1(dist=4885)	1	0.994149							no
PXD002137	YPIKHGIVTNWDDM+15.995EK	YPIKHGIVTNWDDMEK	PGOHUM_ENST00000457622.1_ACTG1P9	ACTG1P9	actin gamma 1 pseudogene 9 [Source:HGNC Symbol;Acc:HGNC:154]	PGOHUM_ENST00000457622.1_ACTG1P9_RF2	chr6	46205180	46205227	+	No match in SNP-DB	novelpep (map to known protein with more than 2 mismatched aa)	ENSP00000410706.2|ENST00000438902.6|ENSG00000163017.13|OTTHUMG00000129813.5|OTTHUMT00000328087.2|AC073046.2-005|ACTG2|105	87.5	16		TLKYPI	YPIEHGIITNWDDMEK	MEKPLA	16	2	0	unique location	chr6_46205179_46205227_+	intergenic	ENPP5(dist=34170),RCAN2(dist=15550)	1	0.968532							no
PXD002619	-.+42.011LGSYLDK+8.014VR+10.008.A	LGSYLDKVRA	lncRNA_lnc-A2ML1-4:1	KRT15	keratin 15 [Source:HGNC Symbol;Acc:HGNC:6421]	lncRNA_lnc-A2ML1-4:1_RF1	chr12	9127783	9127812	+	No match in SNP-DB	map to known protein with 1 aa mismatch	ENSP00000377546.1|ENST00000393976.6|ENSG00000171346.15|OTTHUMG00000133435.5|OTTHUMT00000257905.2|AC004231.14-007|KRT15|456	90	10	2	NDRLAS	LASYLDKVRA	VRALEE	10	1	0	unique location	No match found by BLAT	intergenic	A2M(dist=11554),PZP(dist=21057)	1	0.719034							no
PXD002619	-.+42.011M+15.995DKQALLGLNPNADSDFR+10.008.L	MDKQALLGLNPNADSDFRL	PGOHUM_ENST00000443317.1_XPOTP1	XPOTP1	exportin for tRNA pseudogene 1 [Source:HGNC Symbol;Acc:HGNC:16586]	PGOHUM_ENST00000443317.1_XPOTP1_RF1	chr20	34215836	34215892	-	No match in SNP-DB	novelpep (map to known protein with more than 2 mismatched aa)	ENSP00000441376.1|ENST00000540203.5|ENSG00000184575.11|OTTHUMG00000168794.3|OTTHUMT00000401124.2|RP11-114F3.3-003|XPOT|60	94.444	19		M	MDEQALLGLNPNADSDFR	DFRQRA	18	1	0	unique location	chr20_34215835_34215892_-	intergenic	EIF2S2(dist=103480),ASIP(dist=44529)	1	0.994875							no
PXD002619	-.+42.011M+15.995EDLM+15.995DVDM+15.995SSLRPQNYLFGC+57.021ELK.A	MEDLMDVDMSSLRPQNYLFGCELKA	PGOHUM_ENST00000521088.1_RP11-589O3.1	NPM1P6	nucleophosmin 1 pseudogene 6 [Source:HGNC Symbol;Acc:HGNC:7926]	PGOHUM_ENST00000521088.1_RP11-589O3.1_RF2	chr8	61202351	61202425	+	No match in SNP-DB	novelpep (map to known protein with more than 2 mismatched aa)	ENSP00000377408.2|ENST00000393820.2|ENSG00000181163.13|OTTHUMG00000130465.4|OTTHUMT00000372224.1|AC093246.2-003|NPM1|259	88	25		M	MEDSMDMDMSPLRPQNYLFGCELKA	LKADKD	25	3	0	unique location	chr8_61202350_61202425_+	intergenic	LOC100130298(dist=234603),CLVS1(dist=85615)	1	0.653459	-5.78107	-3.89711	-5.5538	-5.17881	-6.20715	-6.05332	no
PXD002619	-.+42.011MEDSMNMDMSPLRPQTYLFNC+57.021EPK+8.014.A	MEDSMNMDMSPLRPQTYLFNCEPKA	PGOHUM_ENST00000343743.4_NPM1P14	NPM1P14	nucleophosmin 1 pseudogene 14 [Source:HGNC Symbol;Acc:HGNC:7916]	PGOHUM_ENST00000343743.4_NPM1P14_RF1	chr7	112520488	112520562	+	No match in SNP-DB	novelpep (map to known protein with more than 2 mismatched aa)	ENSP00000341168.6|ENST00000351986.10|ENSG00000181163.13|OTTHUMG00000130465.4|OTTHUMT00000252859.2|AC093246.2-002|NPM1|265	84	25		M	MEDSMDMDMSPLRPQNYLFGCELKA	LKADKD	25	4	0	unique location	chr7_112520487_112520562_+	intergenic	LSMEM1(dist=29600),LOC100996249(dist=97577)	1	0.43073							no
PXD002619	-.+42.011MKTILSNQTVNIPENVDITLK.K	MKTILSNQTVNIPENVDITLKK	lncRNA_lnc-EFS-111:1	RPL9	ribosomal protein L9 [Source:HGNC Symbol;Acc:HGNC:10369]	lncRNA_lnc-EFS-111:1_RF1	chr14	31463306	31463371	-	No match in SNP-DB	novelpep (map to known protein with more than 2 mismatched aa)	ENSP00000422191.1|ENST00000504470.2|ENSG00000163682.16|OTTHUMG00000099367.7|OTTHUMT00000361025.3|AC021148.1-009|RPL9|166	95.238	22		M	MKTILSNQTVDIPENVDITLK	TLKGRT	21	1	0	unique location	chr14_31463305_31463371_-	intergenic	DTD2(dist=5832),GPR33(dist=19638)	1	0.850123							no
PXD002619	-.+42.011MTDAAVSFTK+8.014DFLAGGVAAAISK+8.014.M	MTDAAVSFTKDFLAGGVAAAISKM	PGOHUM_ENST00000435239.1_AC018641.6	SLC25A5P5	solute carrier family 25 member 5 pseudogene 5 [Source:HGNC Symbol;Acc:HGNC:511]	PGOHUM_ENST00000435239.1_AC018641.6_RF1	chr7	32471513	32471584	+	No match in SNP-DB	novelpep (map to known protein with more than 2 mismatched aa)	ENSP00000360671.4|ENST00000317881.8|ENSG00000005022.5|OTTHUMG00000022715.2|OTTHUMT00000058952.2|RP3-404F18.6-001|SLC25A5|298	95.652	24		M	MTDAAVSFAKDFLAGGVAAAISK	ISKTAV	23	1	0	unique location	chr7_32471512_32471584_+	intergenic	LOC100130673(dist=13019),LSM5(dist=13820)	1	0.682282	-4.47939	2.40227	-4.97721	-3.58687	1.51092	-4.36059	yes
PXD002619	-.+42.011MVNPTMFFDIAVDGEPLGR+10.008.I	MVNPTMFFDIAVDGEPLGRI	PGOHUM_ENST00000414949.2_RP11-367G6.1	PPIAP29	peptidylprolyl isomerase A pseudogene 29 [Source:HGNC Symbol;Acc:HGNC:43021]	PGOHUM_ENST00000414949.2_RP11-367G6.1_RF1	chr6	24976419	24976478	+	No match in SNP-DB	novelpep (map to known protein with more than 2 mismatched aa)	ENSP00000429251.1|ENST00000479021.1|ENSG00000196262.13|OTTHUMG00000023687.5|OTTHUMT00000341811.2|AC013436.3-009|PPIA|58	90	20		M	MVNPTVFFDIAVDGEPLGRV	GRVSFE	20	2	0	unique location	chr6_24976418_24976478_+	intronic	RIPOR2	1	0.376441							no
PXD002619	-.+42.011NHGSPSAASLPPATLAPNTTGEIVMTQSPATLSVSPGER.A	NHGSPSAASLPPATLAPNTTGEIVMTQSPATLSVSPGERA	lncRNA_lnc-ZNF514-106:25	IGKV3-15	immunoglobulin kappa variable 3-15 [Source:HGNC Symbol;Acc:HGNC:5816]	lncRNA_lnc-ZNF514-106:21_RF3	chr2	89085405	89085694	-	No match in SNP-DB	novelpep (map to known protein with more than 2 mismatched aa)	ENSP00000374787.2|ENST00000390252.2|ENSG00000244437.1|OTTHUMG00000151653.2|OTTHUMT00000323402.2|AC116654.3-001|IGKV3-15|115	95.833	40		LWLPDT	PDTTGEIVMTQSPATLSVSPGERA	ERATLS	24	1	0	unique location	No match found by BLAT	intergenic	MIR4436A(dist=272951),LOC101927050(dist=540040)	1	0.140264	-5.47107	-6.27386	-6.41461	-6.25832	-5.70463	-4.45963	no
PXD002619	-.+42.011NLTNDWEDHLAVK+8.014.H	NLTNDWEDHLAVKH	lncRNA_lnc-CSTF3-58:1;PGOHUM_ENST00000530115.1_RP11-1033A18.1	lncRNA_lnc-CSTF3-58:1;PGOHUM_ENST00000530115.1_RP11-1033A18.1;HSP90AA2P	lncRNA_lnc-CSTF3-58:1;PGOHUM_ENST00000530115.1_RP11-1033A18.1;heat shock protein 90 alpha family class A member 2, pseudogene [Source:HGNC Symbol;Acc:HGNC:5256]	lncRNA_lnc-CSTF3-58:1_RF1	chr11	27890053	27890094	-	No match in SNP-DB	map to known protein with 1 aa mismatch	ENSP00000360609.1|ENST00000371554.2|ENSG00000096384.19|OTTHUMG00000014761.7|OTTHUMT00000040730.1|RP1-302G2.1-005|HSP90AB1|724	92.857	14	1	FYKSLT	SLTNDWEDHLAVKH	VKHFSV	14	1	0	unique location	No match found by BLAT	intergenic	BDNF(dist=167995),KIF18A(dist=130563)	1	0.982561	-5.72817	-3.17476	-5.6132	0.289902	-6.36032	-4.50346	yes
PXD002619	-.+42.011TQIFVKTLTGK.T	TQIFVKTLTGKT	lncRNA_lnc-CMC1-8:1;lncRNA_lnc-CMC1-8:2	UBB	ubiquitin B [Source:HGNC Symbol;Acc:HGNC:12463]	lncRNA_lnc-CMC1-8:2_RF1	chr3	27486247	27486282	+	No match in SNP-DB	map to known protein with 1 aa deletion	ENSP00000464594.1|ENST00000577958.1|ENSG00000170315.13|OTTHUMG00000058987.6|OTTHUMT00000445750.3|AC093484.5-006|UBB|43	100	12		MQ	QIFVKTLTGKT	GKTITL	11	0	0	unique location	No match found by BLAT	intergenic	SLC4A7(dist=1827),EOMES(dist=229702)	1	0.980514							no
PXD002619	-.DILLTQTPLSLSITPGEPASISC+57.021R.S	DILLTQTPLSLSITPGEPASISCRS	lncRNA_lnc-SLC9A4-106:1	IGKV2D-40	immunoglobulin kappa variable 2D-40 [Source:HGNC Symbol;Acc:HGNC:5804]	lncRNA_lnc-SLC9A4-106:1_RF1	chr2	97046588	97046662	+	No match in SNP-DB	novelpep (map to known protein with more than 2 mismatched aa)	ENSP00000452747.1|ENST00000560045.1|ENSG00000251039.2|OTTHUMG00000159963.2|-|IGKV2D-40-202|IGKV2D-40|104	84	25		ED	DIVMTQTPLSLPVTPGEPASISCRS	CRSSQS	25	4	0	multiple locations	chr2_97046587_97046662_+;chr2_97372531_97372606_+;chr2_97335899_97335974_-	intergenic	FAM178B(dist=60024),FAHD2B(dist=36998)	1	0.407149							no
PXD002619	-.GGLGSGR+10.008LAAGMAGGLAGMGGIQNEK.E	GGLGSGRLAAGMAGGLAGMGGIQNEKE	PGOHUM_ENST00000527480.1_RP11-451K18.3	KRT18P58	keratin 18 pseudogene 58 [Source:HGNC Symbol;Acc:HGNC:48885]	PGOHUM_ENST00000527480.1_RP11-451K18.3_RF1	chr11	5994915	5994995	-	No match in SNP-DB	novelpep (map to known protein with more than 2 mismatched aa)	ENSP00000373487.3|ENST00000388835.3|ENSG00000111057.10|OTTHUMG00000169882.1|OTTHUMT00000406405.1|RP11-153F5.6-002|KRT18|430	85.185	27		SFRGGM	GGMGSGGLATGIAGGLAGMGGIQNEKE	EKETMQ	27	4	0	unique location	chr11_5994914_5994995_-	intergenic	OR52L1(dist=7930),OR56A4(dist=7136)	1	0.103213							no
PXD002619	K.AAAPAPEEEM+15.995DEC+57.021K+8.014QALAAEPK+8.014.A	KAAAPAPEEEMDECKQALAAEPKA	PGOHUM_ENST00000457231.1_RP11-319G5.1	EEF1GP1	eukaryotic translation elongation factor 1 gamma pseudogene 1 [Source:HGNC Symbol;Acc:HGNC:44556]	PGOHUM_ENST00000457231.1_RP11-319G5.1_RF1	chr7	125034418	125034489	+	No match in SNP-DB	map to known protein with 1 aa mismatch	sp|P26641-2|EF1G_HUMAN	95.833	24	15	EEKKAA	KAAAPAPEEEMDECEQALAAEPKA	PKAKDP	24	1	0	unique location	chr7_125034417_125034489_+	ncRNA_intronic	POT1-AS1	1	0.810549	-2.412	-2.7195	-3.287	-4.058	-2.447	-3.211	no
PXD002619	K.AAAPTPEEEM+15.995DEC+57.021EQALAAEPK+8.014.A	KAAAPTPEEEMDECEQALAAEPKA	PGOHUM_ENST00000434365.1_RP1-241P17.3	EEF1GP5	eukaryotic translation elongation factor 1 gamma pseudogene 5 [Source:HGNC Symbol;Acc:HGNC:44560]	PGOHUM_ENST00000434365.1_RP1-241P17.3_RF1	chrX	115703564	115703635	+	No match in SNP-DB	map to known protein with 1 aa mismatch	sp|P26641-2|EF1G_HUMAN	95.833	24	6	EEKKAA	KAAAPAPEEEMDECEQALAAEPKA	PKAKDP	24	1	0	unique location	chrX_115703563_115703635_+	intergenic	PLS3(dist=52705),DANT2(dist=136832)	1	0.74	-5.68285	-1.50441	-5.46514	-5.3847	-5.78206	-3.95113	no
PXD002619	K.ADK+8.014DYHFK+8.014VNNDENEHQLSLR+10.008.T	KADKDYHFKVNNDENEHQLSLRT	PGOHUM_ENST00000483112.1_RP11-651P23.6	NPM1P29	nucleophosmin 1 pseudogene 29 [Source:HGNC Symbol;Acc:HGNC:45208]	PGOHUM_ENST00000483112.1_RP11-651P23.6_RF3	chr3	149939660	149939728	-	No match in SNP-DB	map to known protein with 1 aa mismatch	ENSP00000341168.6|ENST00000351986.10|ENSG00000181163.13|OTTHUMG00000130465.4|OTTHUMT00000252859.2|AC093246.2-002|NPM1|265	95.652	23	11	CELKAD	KADKDYHFKVDNDENEHQLSLRT	LRTVSL	23	1	0	unique location	chr3_149939659_149939728_-	intronic	RNF13	0.996	0.128632							no
PXD002619	K.AELESHLEGLTDEINFLR.Q	KAELESHLEGLTDEINFLRQ	PGOHUM_ENST00000473150.1_KRT8P25	KRT8P25	keratin 8 pseudogene 25 [Source:HGNC Symbol;Acc:HGNC:33377]	PGOHUM_ENST00000473150.1_KRT8P25_RF1	chr3	87323886	87323945	+	No match in SNP-DB	novelpep (map to known protein with more than 2 mismatched aa)	ENSP00000450340.1|ENST00000546900.1|ENSG00000170421.12|OTTHUMG00000169881.7|OTTHUMT00000406397.1|RP11-153F5.5-017|KRT8|113	90	20		YMNKVE	KVELESRLEGLTDEINFLRQ	LRQLYE	20	2	0	unique location	chr3_87323885_87323945_+	intergenic	POU1F1(dist=47299),HTR1F(dist=468881)	1	0.653237							no
PXD002619	K.AELESR+10.008LEGLTDEINFLR+10.008.Q	KAELESRLEGLTDEINFLRQ	PGOHUM_ENST00000463294.1_RP11-469J4.2	KRT8P13	keratin 8 pseudogene 13 [Source:HGNC Symbol;Acc:HGNC:33365]	PGOHUM_ENST00000463294.1_RP11-469J4.2_RF1	chr3	170496050	170496109	+	No match in SNP-DB	map to known protein with 1 aa mismatch	ENSP00000450340.1|ENST00000546900.1|ENSG00000170421.12|OTTHUMG00000169881.7|OTTHUMT00000406397.1|RP11-153F5.5-017|KRT8|113	95	20	2	YMNKVE	KVELESRLEGLTDEINFLRQ	LRQLYE	20	1	0	unique location	chr3_170496049_170496109_+	ncRNA_intronic	LOC101928583	1	0.552712							no
PXD002619	K.AENGK+8.014LVINENPITIFQER+10.008.D	KAENGKLVINENPITIFQERD	PGOHUM_ENST00000513513.1_GAPDHP44	GAPDHP44	glyceraldehyde 3 phosphate dehydrogenase pseudogene 44 [Source:HGNC Symbol;Acc:HGNC:37801]	PGOHUM_ENST00000513513.1_GAPDHP44_RF1	chr12	62755404	62755466	+	No match in SNP-DB	map to known protein with 1 aa mismatch	ENSP00000478864.1|ENST00000619601.1|ENSG00000111640.14|OTTHUMG00000137379.1|-|GAPDH-211|GAPDH|293	95.238	21	11	GTVKAE	KAENGKLVINGNPITIFQERD	ERDPSK	21	1	0	unique location	chr12_62755403_62755466_+	intronic	PPM1H	1	0.933452							no
PXD002619	K.AENRK+8.014LDINGNPITIFQER+10.008.D	KAENRKLDINGNPITIFQERD	PGOHUM_ENST00000424043.3_RP4-621B10.5	GAPDHP46	glyceraldehyde 3 phosphate dehydrogenase pseudogene 46 [Source:HGNC Symbol;Acc:HGNC:37804]	PGOHUM_ENST00000424043.3_RP4-621B10.5_RF2	chr1	92115562	92115624	-	No match in SNP-DB	novelpep (map to known protein with more than 2 mismatched aa)	ENSP00000478864.1|ENST00000619601.1|ENSG00000111640.14|OTTHUMG00000137379.1|-|GAPDH-211|GAPDH|293	90.476	21		GTVKAE	KAENGKLVINGNPITIFQERD	ERDPSK	21	2	0	unique location	chr1_92115561_92115624_-	intronic	BTBD8	1	0.958774	-4.6436	-1.82184	-6.40587	-3.19984	-5.00302	-5.90895	no
PXD002619	K.AFQLMHSGK+8.014.S	KAFQLMHSGKS	lncRNA_lnc-GSTA5-72:1;PGOHUM_ENST00000433151.1_ADH5P4	lncRNA_lnc-GSTA5-72:1;PGOHUM_ENST00000433151.1_ADH5P4;ADH5P4	lncRNA_lnc-GSTA5-72:1;PGOHUM_ENST00000433151.1_ADH5P4;alcohol dehydrogenase 5 (class III), chi polypeptide, pseudogene 4 [Source:HGNC Symbol;Acc:HGNC:21377]	lncRNA_lnc-GSTA5-72:1_RF2	chr6	65836954	65836986	-	No match in SNP-DB	map to known protein with 1 aa mismatch	ENSP00000296412.8|ENST00000296412.12|ENSG00000197894.10|OTTHUMG00000161230.10|OTTHUMT00000364224.2|RP11-571L19.5-001|ADH5|374	90.909	11	4	EINKAF	KAFELMHSGKS	GKSIRT	11	1	0	unique location	No match found by BLAT	intergenic	SLC25A51P1(dist=47471),NONE(dist=NONE)	1	0.98725							no
PXD002619	K.AGADLQGGAKR.V	KAGADLQGGAKRV	PGOHUM_ENST00000511530.1_RP11-198P15.1	GAPDHP71	glyceraldehyde-3-phosphate dehydrogenase pseudogene 71 [Source:HGNC Symbol;Acc:HGNC:4149]	PGOHUM_ENST00000511530.1_RP11-198P15.1_RF3	chr5	174513619	174513657	+	No match in SNP-DB	map to known protein with 1 aa mismatch	ENSP00000478864.1|ENST00000619601.1|ENSG00000111640.14|OTTHUMG00000137379.1|-|GAPDH-211|GAPDH|293	92.308	13	5	TMEKAG	KAGAHLQGGAKRV	KRVIIS	13	1	0	unique location	No match found by BLAT	ncRNA_intronic	LINC01411	1	0.946868							no
PXD002619	K.AGAHLEGGAK+8.014.R	KAGAHLEGGAKR	PGOHUM_ENST00000424043.3_RP4-621B10.5	GAPDHP46	glyceraldehyde 3 phosphate dehydrogenase pseudogene 46 [Source:HGNC Symbol;Acc:HGNC:37804]	PGOHUM_ENST00000424043.3_RP4-621B10.5_RF2	chr1	92115451	92115486	-	No match in SNP-DB	map to known protein with 1 aa mismatch	ENSP00000380068.1|ENST00000396859.5|ENSG00000111640.14|OTTHUMG00000137379.1|OTTHUMT00000268061.1|AC006064.2-003|GAPDH|335	91.667	12	7	TMEKAG	KAGAHLQGGAKR	AKRVII	12	1	0	unique location	No match found by BLAT	intronic	BTBD8	1	0.997371	-5.05506	-4.74971	-5.91529	-4.79983	-5.85883	-6.17643	no
PXD002619	K.AGAHLEGGAK+8.014R+10.008.V	KAGAHLEGGAKRV	PGOHUM_ENST00000424043.3_RP4-621B10.5	GAPDHP46	glyceraldehyde 3 phosphate dehydrogenase pseudogene 46 [Source:HGNC Symbol;Acc:HGNC:37804]	PGOHUM_ENST00000424043.3_RP4-621B10.5_RF2	chr1	92115448	92115486	-	No match in SNP-DB	map to known protein with 1 aa mismatch	ENSP00000478864.1|ENST00000619601.1|ENSG00000111640.14|OTTHUMG00000137379.1|-|GAPDH-211|GAPDH|293	92.308	13	7	TMEKAG	KAGAHLQGGAKRV	KRVIIS	13	1	0	unique location	No match found by BLAT	intronic	BTBD8	1	0.997395	-5.17505	-4.74247	-5.89587	-4.75063	-5.95729	-6.13084	no
PXD002619	K.AGPNTNGSQFFIC+57.021TAK+8.014.T	KAGPNTNGSQFFICTAKT	PGOHUM_ENST00000433548.1_AC018463.5	PPIAP60	peptidylprolyl isomerase A pseudogene 60 [Source:HGNC Symbol;Acc:HGNC:53684]	PGOHUM_ENST00000433548.1_AC018463.5_RF1	chr2	11351930	11351983	+	No match in SNP-DB	map to known protein with 1 aa deletion	ENSP00000479961.1|ENST00000620047.4|ENSG00000196262.13|OTTHUMG00000023687.5|-|PPIA-210|PPIA|105	100	18		MANAGP	AGPNTNGSQFFICTAKT	AKTEWL	17	0	0	unique location	chr2_11351929_11351983_+	intergenic	ROCK2(dist=6523),LINC00570(dist=42051)	1	0.911943							no
PXD002619	K.AIDLFTNAIK+8.014LNLR.L	KAIDLFTNAIKLNLRL	lncRNA_lnc-SAMD13-32:1	ST13	ST13, Hsp70 interacting protein [Source:HGNC Symbol;Acc:HGNC:11343]	lncRNA_lnc-SAMD13-32:1_RF3	chr1	81722390	81722437	+	No match in SNP-DB	novelpep (map to known protein with more than 2 mismatched aa)	ENSP00000216218.3|ENST00000216218.7|ENSG00000100380.13|OTTHUMG00000151201.2|OTTHUMT00000321759.1|RP3-408N23.5-001|ST13|369	87.5	16		ELQKAI	KAIDLFTDAIKLNPRL	PRLAIL	16	2	0	unique location	chr1_81722389_81722437_+	intronic	ADGRL2	1	0.719064							no
PXD002619	K.AKAGAGSATEFQFR+10.008.G	KAKAGAGSATEFQFRG	lncRNA_lnc-TEX49-10:2	RPS10	ribosomal protein S10 [Source:HGNC Symbol;Acc:HGNC:10383]	lncRNA_lnc-TEX49-10:2_RF2	chr12	48488358	48488405	+	No match in SNP-DB	novelpep (map to known protein with more than 2 mismatched aa)	ENSP00000495142.1|ENST00000644700.1|ENSG00000124614.14|OTTHUMG00000014546.2|OTTHUMT00000494403.1|RP11-375E1.4-007|RPS10|213	92.857	16		ADKKAE	KAEAGAGSATEFQF	FQFVSI	14	1	0	unique location	chr12_48488357_48488405_+	intronic	C12orf54	1	0.996064							no
PXD002619	K.ALSKQEM+15.995ASASSSQRLK.W	KALSKQEMASASSSQRLKW	lncRNA_lnc-ART3-53:1	HNRNPA1	heterogeneous nuclear ribonucleoprotein A1 [Source:HGNC Symbol;Acc:HGNC:5031]	lncRNA_lnc-ART3-53:1_RF3	chr4	72807770	72807826	+	No match in SNP-DB	novelpep (map to known protein with more than 2 mismatched aa)	ENSP00000448117.1|ENST00000551702.5|ENSG00000135486.17|OTTHUMG00000169702.4|OTTHUMT00000405737.1|RP11-968A15.3-019|HNRNPA1|145	100	19		EVRKAL	KALSKQEMASASSSQR	R	16	0	0	multiple locations	chr4_72807769_72807826_+;chr4_77988229_77988286_-	intergenic	ADAMTS3(dist=238971),COX18(dist=246926)	1	0.682536							no
PXD002619	K.AMSIMNSFVSDIFER+10.008.I	KAMSIMNSFVSDIFERI	lncRNA_lnc-C6orf62-29:1	HIST1H2BA	histone cluster 1 H2B family member a [Source:HGNC Symbol;Acc:HGNC:18730]	lncRNA_lnc-C6orf62-29:1_RF3	chr6	25731942	25731992	-	No match in SNP-DB	map to known protein with 1 aa mismatch	ENSP00000274764.2|ENST00000274764.4|ENSG00000146047.6|OTTHUMG00000014408.3|OTTHUMT00000040066.3|RP11-317E16.4-001|HIST1H2BA|127	94.118	17	11	ISSKAM	KAMSIMNSFVTDIFERI	ERIASE	17	1	0	unique location	chr6_25731941_25731992_-	upstream	HIST1H2APS1(dist=491)	1	0.87972	-1.49256	-8.74544	-7.67134	-8.84936	-10.1259	5.81154	yes
PXD002619	K.ANK+8.014DYHFK+8.014VDNDENEHQLSLR+10.008.M	KANKDYHFKVDNDENEHQLSLRM	PGOHUM_ENST00000513394.1_CTA-397H3.1	NPM1P21	nucleophosmin 1 pseudogene 21 [Source:HGNC Symbol;Acc:HGNC:13855]	PGOHUM_ENST00000513394.1_CTA-397H3.1_RF1	chr8	56102130	56102198	-	No match in SNP-DB	novelpep (map to known protein with more than 2 mismatched aa)	ENSP00000341168.6|ENST00000351986.10|ENSG00000181163.13|OTTHUMG00000130465.4|OTTHUMT00000252859.2|AC093246.2-002|NPM1|265	95.455	23		CELKAD	KADKDYHFKVDNDENEHQLSLR	SLRTVS	22	1	0	unique location	chr8_56102129_56102198_-	intergenic	RPS20(dist=27549),MOS(dist=10812)	1	0.993971	-5.013	-5.84053	-3.80336	-5.55868	-6.7064	-2.561	no
PXD002619	K.APLATGEDDDNEVPDLVENFDEASK+8.014.N	KAPLATGEDDDNEVPDLVENFDEASKN	PGOHUM_ENST00000407097.2_RP11-320C15.1	BTF3P7	basic transcription factor 3 pseudogene 7 [Source:HGNC Symbol;Acc:HGNC:38569]	PGOHUM_ENST00000407097.2_RP11-320C15.1_RF3	chr6	6794927	6795007	-	No match in SNP-DB	map to known protein with 1 aa mismatch	ENSP00000338516.8|ENST00000335895.12|ENSG00000145741.15|OTTHUMG00000102031.6|OTTHUMT00000219815.2|AC099522.1-001|BTF3|162	96.296	27	12	VDGKAP	KAPLATGEDDDDEVPDLVENFDEASKN	SKNEAN	27	1	0	unique location	chr6_6794926_6795007_-	intergenic	LY86(dist=139944),RREB1(dist=312670)	1	0.794463							no
PXD002619	K.APQETYVNTGGLDNQIQEIK+8.014.E	KAPQETYVNTGGLDNQIQEIKE	PGOHUM_ENST00000515236.1_RP11-365H8.3	PSMC1P4	proteasome 26S subunit, ATPase 1 pseudogene 4 [Source:HGNC Symbol;Acc:HGNC:39779]	PGOHUM_ENST00000515236.1_RP11-365H8.3_RF3	chr5	56276032	56276097	-	No match in SNP-DB	novelpep (map to known protein with more than 2 mismatched aa)	ENSP00000452049.1|ENST00000553835.5|ENSG00000100764.13|OTTHUMG00000171019.3|OTTHUMT00000411254.2|RP11-439L12.2-004|PSMC1|84	86.364	22		KVEKAP	KAPQETYADIGGLDNQIQEIKE	IKESVE	22	3	0	unique location	chr5_56276031_56276097_-	intergenic	ANKRD55(dist=42673),LINC01948(dist=181763)	1	0.979492							no
PXD002619	K.AQLGVQAFADVLLVIPK.V	KAQLGVQAFADVLLVIPKV	lncRNA_lnc-TPST1-19:4	CCT6A	chaperonin containing TCP1 subunit 6A [Source:HGNC Symbol;Acc:HGNC:1620]	lncRNA_lnc-TPST1-19:4_RF1	chr7	65760503	65762949	+	No match in SNP-DB	novelpep (map to known protein with more than 2 mismatched aa)	ENSP00000275603.4|ENST00000275603.8|ENSG00000146731.10|OTTHUMG00000022842.3|OTTHUMT00000251526.2|AC092101.5-001|CCT6A|531	84.211	19		VKGRAQ	RAQLGVQAFADALLIIPKV	PKVLAQ	19	3	0	unique location	chr7_65760502_65760559_+	ncRNA_exonic	CCT6P1	1	0.977047	-6.04717	-0.0241981	-2.45888	-3.10986	-1.32532	-7.053	no
PXD002619	K.ARALEEANADLEVK+8.014.I	KARALEEANADLEVKI	lncRNA_lnc-GLP2R-129:1;PGOHUM_ENST00000453883.1_KRT16P4	lncRNA_lnc-GLP2R-129:1;PGOHUM_ENST00000453883.1_KRT16P4;KRT16P4	lncRNA_lnc-GLP2R-129:1;PGOHUM_ENST00000453883.1_KRT16P4;keratin 16 pseudogene 4 [Source:HGNC Symbol;Acc:HGNC:37809]	lncRNA_lnc-GLP2R-129:1_RF2	chr17	18427230	18450681	+	No match in SNP-DB	map to known protein with 1 aa mismatch	ENSP00000301653.3|ENST00000301653.8|ENSG00000186832.8|OTTHUMG00000133495.4|OTTHUMT00000257408.1|AC130686.1-001|KRT16|473	93.75	16	2	YLDKVR	KVRALEEANADLEVKI	VKIRDW	16	1	0	unique location	chr17_18450633_18450681_+	ncRNA_exonic-intergenic	KRT17P2;KRT16P1(dist=7787),LGALS9C(dist=26104)	1	0.858557	0.485102	-6.0648	-1.22914	-3.54647	-6.02091	-1.97323	yes
PXD002619	K.ASLENSLR+10.008DLEAR.Y	KASLENSLRDLEARY	PGOHUM_ENST00000515767.1_RP11-447B21.1	KRT18P21	keratin 18 pseudogene 21 [Source:HGNC Symbol;Acc:HGNC:33389]	PGOHUM_ENST00000515767.1_RP11-447B21.1_RF1	chr4	115921634	115921678	+	No match in SNP-DB	novelpep (map to known protein with more than 2 mismatched aa)	ENSP00000373487.3|ENST00000388835.3|ENSG00000111057.10|OTTHUMG00000169882.1|OTTHUMT00000406405.1|RP11-153F5.6-002|KRT18|430	86.667	15		RNLKAS	KASLENSLREVEARY	ARYALQ	15	2	0	unique location	chr4_115921633_115921678_+	intergenic	NDST4(dist=807758),MIR1973(dist=378091)	1	0.417364							no
PXD002619	K.ASLKNSLR+10.008EVEAR+10.008.Y	KASLKNSLREVEARY	PGOHUM_ENST00000469825.1_RP11-379K17.3	KRT18P43	keratin 18 pseudogene 43 [Source:HGNC Symbol;Acc:HGNC:33413]	PGOHUM_ENST00000469825.1_RP11-379K17.3_RF1	chr3	169903265	169903309	-	No match in SNP-DB	map to known protein with 1 aa mismatch	ENSP00000373487.3|ENST00000388835.3|ENSG00000111057.10|OTTHUMG00000169882.1|OTTHUMT00000406405.1|RP11-153F5.6-002|KRT18|430	93.333	15	5	RNLKAS	KASLENSLREVEARY	ARYALQ	15	1	0	unique location	chr3_169903264_169903309_-	intergenic	LRRC31(dist=33330),SAMD7(dist=8307)	1	0.365295							no
PXD002619	K.ASSKNSLESYAFNMK+8.014.A	KASSKNSLESYAFNMKA	PGOHUM_ENST00000419827.2_AC009945.3	HSPA8P8	heat shock protein family A (Hsp70) member 8 pseudogene 8 [Source:HGNC Symbol;Acc:HGNC:44923]	PGOHUM_ENST00000419827.2_AC009945.3_RF1	chr7	10452913	10452963	+	No match in SNP-DB	map to known protein with 1 aa mismatch	ENSP00000433584.1|ENST00000526110.5|ENSG00000109971.13|OTTHUMG00000166030.2|OTTHUMT00000387523.1|RP11-762B21.4-009|HSPA8|627	94.118	17	2	QRDKVS	KVSSKNSLESYAFNMKA	MKATVE	17	1	0	unique location	chr7_10452912_10452963_+	ncRNA_intronic	MGC4859	1	0.92078	0.79978	-5.94442	-5.66458	-6.05406	-5.82948	-4.70092	yes
PXD002619	K.AVAKVIPELNGK.L	KAVAKVIPELNGKL	PGOHUM_ENST00000425504.1_RP11-351N4.2	GAPDHP69	glyceraldehyde 3 phosphate dehydrogenase pseudogene 69 [Source:HGNC Symbol;Acc:HGNC:4147]	PGOHUM_ENST00000425504.1_RP11-351N4.2_RF1	chr13	29307420	29307461	+	No match in SNP-DB	map to known protein with 1 aa mismatch	ENSP00000478864.1|ENST00000619601.1|ENSG00000111640.14|OTTHUMG00000137379.1|-|GAPDH-211|GAPDH|293	92.857	14	4	GAAKAV	KAVGKVIPELNGKL	GKLTGM	14	1	0	unique location	No match found by BLAT	intronic	MTUS2	1	0.996171	-5.13061	-5.50097	-4.14792	-3.91229	-4.36324	-5.95624	no
PXD002619	K.AVGTLVTEAGGDEEK.K	KAVGTLVTEAGGDEEKK	PGOHUM_ENST00000635058.2_RP11-651E20.2	RHOXF1P3	Rhox homeobox family member 1 pseudogene 3 [Source:HGNC Symbol;Acc:HGNC:51612]	PGOHUM_ENST00000635058.2_RP11-651E20.2_RF1	chrX	119991372	119991422	+	No match in SNP-DB	novelpep (map to known protein with more than 2 mismatched aa)	ENSP00000451829.1|ENST00000557423.5|ENSG00000198718.12|OTTHUMG00000140264.3|OTTHUMT00000410452.1|AL049870.8-003|TOGARAM1|995	37.5	17		ALYRAL	RALGRVLVEGGSDEKR	EKRLCL	16	10	0	unique location	chrX_119991371_119991422_+	intergenic	NKAP(dist=47600),RHOXF1P1(dist=19345)	0.001	0.0002	-6.21328	-8.2309	-6.31934	-8.1512	-5.73506	-6.46896	no
PXD002619	K.AYIEENLELVEK+8.014GFSNLK+8.014.K	KAYIEENLELVEKGFSNLKK	PGOHUM_ENST00000413059.1_RP11-1A15.2	MTHFD1P1	methylenetetrahydrofolate dehydrogenase (NADP+ dependent) 1 pseudogene 1 [Source:HGNC Symbol;Acc:HGNC:7433]	PGOHUM_ENST00000413059.1_RP11-1A15.2_RF1	chrX	57393226	57393285	-	No match in SNP-DB	map to known protein with 1 aa mismatch	ENSP00000438588.1|ENST00000545908.5|ENSG00000100714.15|OTTHUMG00000141309.6|OTTHUMT00000412167.2|AL122035.4-002|MTHFD1|1020	95	20	5	PLPKAY	KAYIQENLELVEKGFSNLKK	LKKQIE	20	1	0	unique location	chrX_57393225_57393285_-	intronic	FAAH2	1	0.806525							no
PXD002619	K.AYIEENLELVEK.G	KAYIEENLELVEKG	PGOHUM_ENST00000413059.1_RP11-1A15.2	MTHFD1P1	methylenetetrahydrofolate dehydrogenase (NADP+ dependent) 1 pseudogene 1 [Source:HGNC Symbol;Acc:HGNC:7433]	PGOHUM_ENST00000413059.1_RP11-1A15.2_RF1	chrX	57393244	57393285	-	No match in SNP-DB	map to known protein with 1 aa mismatch	ENSP00000438588.1|ENST00000545908.5|ENSG00000100714.15|OTTHUMG00000141309.6|OTTHUMT00000412167.2|AL122035.4-002|MTHFD1|1020	92.857	14	5	PLPKAY	KAYIQENLELVEKG	EKGFSN	14	1	0	unique location	No match found by BLAT	intronic	FAAH2	1	0.745049							no
PXD002619	K.AYLVGLFENTNLC+57.021AIHAK.H	KAYLVGLFENTNLCAIHAKH	lncRNA_lnc-CCNDBP1-37:1	H3F3B	H3 histone family member 3B [Source:HGNC Symbol;Acc:HGNC:4765]	lncRNA_lnc-CCNDBP1-37:1_RF2	chr15	45215827	45215886	+	No match in SNP-DB	novelpep (map to known protein with more than 2 mismatched aa)	ENSP00000465403.1|ENST00000586270.5|ENSG00000132475.10|OTTHUMG00000179842.3|OTTHUMT00000448508.2|RP11-552F3.2-006|H3F3B|132	89.474	20		EASEAY	EAYLVGLFEDTNLCAIHAK	HAKRVT	19	2	0	unique location	chr15_45215826_45215886_+	intergenic	SHF(dist=14652),LOC101928414(dist=35754)	1	0.999017							no
PXD002619	K.C+57.021DLDIRKDLYTSTVLSGGTTM+15.995YPGIADR+10.008.M	KCDLDIRKDLYTSTVLSGGTTMYPGIADRM	PGOHUM_ENST00000515712.1_CTD-2309M13.1	ACTBP2	actin, beta pseudogene 2 [Source:HGNC Symbol;Acc:HGNC:135]	PGOHUM_ENST00000515712.1_CTD-2309M13.1_RF2	chr5	77785731	77785820	+	No match in SNP-DB	novelpep (map to known protein with more than 2 mismatched aa)	ENSP00000386929.3|ENST00000409731.7|ENSG00000163017.13|OTTHUMG00000129813.5|OTTHUMT00000328090.2|AC073046.2-008|ACTG2|333	86.667	30		SIMKCD	KCDIDIRKDLYANNVLSGGTTMYPGIADRM	DRMQKE	30	4	0	unique location	chr5_77785730_77785820_+	intergenic	TBCA(dist=9370),LOC101929154(dist=98925)	1	0.992202							no
PXD002619	K.C+57.021DVDIC+57.021K+8.014DLYANTVLSGGTTM+15.995YPGIADR.M	KCDVDICKDLYANTVLSGGTTMYPGIADRM	PGOHUM_ENST00000417985.1_RP1-30G7.1	ACTBP1	actin, beta pseudogene 1 [Source:HGNC Symbol;Acc:HGNC:134]	PGOHUM_ENST00000417985.1_RP1-30G7.1_RF3	chrX	46288200	46288289	-	No match in SNP-DB	map to known protein with 1 aa mismatch	ENSP00000493648.1|ENST00000644774.1|ENSG00000184009.10|OTTHUMG00000177955.8|OTTHUMT00000439922.4|RP13-766D20.3-003|ACTG1|375	96.667	30	7	SIMKCD	KCDVDIRKDLYANTVLSGGTTMYPGIADRM	DRMQKE	30	1	0	unique location	chrX_46288199_46288289_-	intergenic	LOC401585(dist=436710),LINC01186(dist=37724)	1	0.996056							no
PXD002619	K.C+57.021DVDIR+10.008K+8.014DLYTNTVLSGGTTMYPGIADR+10.008.M	KCDVDIRKDLYTNTVLSGGTTMYPGIADRM	PGOHUM_ENST00000415776.1_ACTG1P2	ACTG1P2	actin gamma 1 pseudogene 2 [Source:HGNC Symbol;Acc:HGNC:147]	PGOHUM_ENST00000415776.1_ACTG1P2_RF1	chrY	17757190	17757279	-	No match in SNP-DB	map to known protein with 1 aa mismatch	ENSP00000493648.1|ENST00000644774.1|ENSG00000184009.10|OTTHUMG00000177955.8|OTTHUMT00000439922.4|RP13-766D20.3-003|ACTG1|375	96.667	30	12	SIMKCD	KCDVDIRKDLYANTVLSGGTTMYPGIADRM	DRMQKE	30	1	0	multiple locations	chrY_18148729_18148819_+;chrY_17757189_17757279_-	intergenic	FAM224A(dist=177717),XKRY(dist=11790)	1	0.946551							no
PXD002619	K.C+57.021DVHIC+57.021K+8.014DLYANTVLSGGTTMYPGIADR+10.008.M	KCDVHICKDLYANTVLSGGTTMYPGIADRM	PGOHUM_ENST00000431536.1_RP4-706L14.2	ACTG1P21	actin gamma 1 pseudogene 21 [Source:HGNC Symbol;Acc:HGNC:51501]	PGOHUM_ENST00000431536.1_RP4-706L14.2_RF2	chr1	77774063	77774152	-	No match in SNP-DB	novelpep (map to known protein with more than 2 mismatched aa)	ENSP00000493648.1|ENST00000644774.1|ENSG00000184009.10|OTTHUMG00000177955.8|OTTHUMT00000439922.4|RP13-766D20.3-003|ACTG1|375	93.333	30		SIMKCD	KCDVDIRKDLYANTVLSGGTTMYPGIADRM	DRMQKE	30	2	0	unique location	chr1_77774062_77774152_-	intergenic	USP33(dist=14184),MIGA1(dist=5561)	1	0.996663							no
PXD002619	K.C+57.021EFQEAYVLLSEK+8.014.K	KCEFQEAYVLLSEKK	PGOHUM_ENST00000388967.3_AC105749.1	HSPD1P6	heat shock protein family D (Hsp60) member 1 pseudogene 6 [Source:HGNC Symbol;Acc:HGNC:5267]	PGOHUM_ENST00000388967.3_AC105749.1_RF1	chr3	36768080	36768124	-	No match in SNP-DB	map to known protein with 1 aa mismatch	ENSP00000340019.2|ENST00000345042.6|ENSG00000144381.16|OTTHUMG00000154463.4|-|HSPD1-201|HSPD1|573	93.333	15	6	KGQKCE	KCEFQDAYVLLSEKK	EKKISS	15	1	0	unique location	chr3_36768079_36768124_-	intergenic	DCLK3(dist=28219),LINC02033(dist=52470)	1	0.997818							no
PXD002619	K.DANAK+8.014LSQLEAALQR+10.008.A	KDANAKLSQLEAALQRA	PGOHUM_ENST00000453110.1_RP5-1158B12.1	KRT8P17	keratin 8 pseudogene 17 [Source:HGNC Symbol;Acc:HGNC:33369]	PGOHUM_ENST00000453110.1_RP5-1158B12.1_RF3	chrX	57985720	57985770	+	No match in SNP-DB	map to known protein with 1 aa mismatch	ENSP00000447402.1|ENST00000546897.5|ENSG00000170421.12|OTTHUMG00000169881.7|OTTHUMT00000406390.1|RP11-153F5.5-003|KRT8|483	94.118	17	9	LAIKDA	KDANAKLSELEAALQRA	QRAKQD	17	1	0	unique location	chrX_57985719_57985770_+	intergenic	ZXDA(dist=75087),NONE(dist=NONE)	1	0.8289							no
PXD002619	K.DASAKR+10.008SELEAALQR.A	KDASAKRSELEAALQRA	PGOHUM_ENST00000463294.1_RP11-469J4.2	KRT8P13	keratin 8 pseudogene 13 [Source:HGNC Symbol;Acc:HGNC:33365]	PGOHUM_ENST00000463294.1_RP11-469J4.2_RF1	chr3	170496470	170496520	+	No match in SNP-DB	novelpep (map to known protein with more than 2 mismatched aa)	ENSP00000447402.1|ENST00000546897.5|ENSG00000170421.12|OTTHUMG00000169881.7|OTTHUMT00000406390.1|RP11-153F5.5-003|KRT8|483	88.235	17		LAIKDA	KDANAKLSELEAALQRA	QRAKQD	17	2	0	unique location	chr3_170496469_170496520_+	ncRNA_intronic	LOC101928583	1	0.75954							no
PXD002619	K.DATGVGDGGAFAPNILENK+8.014EGLELLK+8.014.T	KDATGVGDGGAFAPNILENKEGLELLKT	PGOHUM_ENST00000366587.4_RP4-670F13.2	ENO1P1	enolase 1 pseudogene 1 [Source:HGNC Symbol;Acc:HGNC:3352]	PGOHUM_ENST00000366587.4_RP4-670F13.2_RF1	chr1	236483768	236483851	+	No match in SNP-DB	novelpep (map to known protein with more than 2 mismatched aa)	ENSP00000234590.4|ENST00000234590.9|ENSG00000074800.14|OTTHUMG00000001773.8|OTTHUMT00000497295.1|RP3-477M7.1-021|ENO1|434	89.286	28		KYGKDA	KDATNVGDEGGFAPNILENKEGLELLKT	LKTAIG	28	3	0	unique location	chr1_236483767_236483851_+	UTR3	EDARADD(NM_145861:c.*1119delA,NM_080738:c.*1119delA)	1	0.99147	-6.05238	-1.96858	-5.69842	-4.35157	-6.59235	-4.89225	no
PXD002619	K.DC+57.021LYALYDATYETK+8.014.R	KDCLYALYDATYETKR	lncRNA_lnc-TRIM23-56:4	CFL1	cofilin 1 [Source:HGNC Symbol;Acc:HGNC:1874]	lncRNA_lnc-TRIM23-56:4_RF3	chr5	69313592	69313639	-	No match in SNP-DB	novelpep (map to known protein with more than 2 mismatched aa)	ENSP00000433308.1|ENST00000534784.1|ENSG00000172757.12|OTTHUMG00000166602.5|OTTHUMT00000390760.3|RP11-770G2.8-012|CFL1|79	93.333	16		LPDKDC	KDCRYALYDATYETK	ETKESK	15	1	0	multiple locations	chr5_69313591_69313639_-;chr5_GL339449v2_alt_96755_96803_-	intronic	CCDC125	1	0.94166							no
PXD002619	K.DDHFK+8.014VDNDENEHQLSLR+10.008.T	KDDHFKVDNDENEHQLSLRT	lncRNA_lnc-NOC3L-36:1	NPM1	nucleophosmin 1 [Source:HGNC Symbol;Acc:HGNC:7910]	lncRNA_lnc-NOC3L-36:1_RF3	chr10	96190083	96190142	-	No match in SNP-DB	map to known protein with 1 aa mismatch	ENSP00000341168.6|ENST00000351986.10|ENSG00000181163.13|OTTHUMG00000130465.4|OTTHUMT00000252859.2|AC093246.2-002|NPM1|265	95	20	3	KADKDY	KDYHFKVDNDENEHQLSLRT	LRTVSL	20	1	0	multiple locations	chr1_27207007_27207067_+;chr10_96560262_96560322_+;chr10_124867588_124867648_+;chr10_96190082_96190142_-;chr13_67832608_67832668_-	intergenic	NONE(dist=NONE),BLNK(dist=1616)	0.854	0.313797							no
PXD002619	K.DELHIVEAEAM+15.995NYK+8.014GSPIK+8.014VTLATLK.M	KDELHIVEAEAMNYKGSPIKVTLATLKM	lncRNA_lnc-TREML4-8:1	NPM1	nucleophosmin 1 [Source:HGNC Symbol;Acc:HGNC:7910]	lncRNA_lnc-TREML4-8:1_RF3	chr6	41667064	41667147	+	No match in SNP-DB	map to known protein with 1 aa mismatch	ENSP00000377408.2|ENST00000393820.2|ENSG00000181163.13|OTTHUMG00000130465.4|OTTHUMT00000372224.1|AC093246.2-003|NPM1|259	96.429	28	15	AGAKDE	KDELHIVEAEAMNYEGSPIKVTLATLKM	LKMSVQ	28	1	0	multiple locations	chr1_27207088_27207172_+;chr6_41667063_41667147_+;chr7_112520646_112520730_+	intergenic	MDFI(dist=12820),TFEB(dist=16914)	1	0.996072							no
PXD002619	K.DEVLEEEDSKKDDGISFSNQTGPAWAGSER+10.008.D	KDEVLEEEDSKKDDGISFSNQTGPAWAGSERD	PGOHUM_ENST00000428356.1_EIF2S2P3	EIF2S2P3	eukaryotic translation initiation factor 2 subunit 2 beta pseudogene 3 [Source:HGNC Symbol;Acc:HGNC:31664]	PGOHUM_ENST00000428356.1_EIF2S2P3_RF1	chr10	92669228	92669323	-	No match in SNP-DB	novelpep (map to known protein with more than 2 mismatched aa)	ENSP00000364119.2|ENST00000374980.2|ENSG00000125977.6|OTTHUMG00000032287.2|OTTHUMT00000078765.2|RP1-64K7.2-001|EIF2S2|333	90.625	32		ILEKDE	KDEALEDEDNKKDDGISFSNQTGPAWAGSERD	ERDYTY	32	3	0	unique location	chr10_92669227_92669323_-	intergenic	KIF11(dist=13833),HHEX(dist=20696)	1	0.966821							no
PXD002619	K.DGDEDEEAESATGK+8.014.W	KDGDEDEEAESATGKW	lncRNA_lnc-GLRX5-72:1			lncRNA_lnc-GLRX5-72:1_RF2	chr14	92026774	92026821	+	No match in SNP-DB	novelpep (no match to known protein found)											unique location	chr14_92026773_92026821_+	intronic	TRIP11	1	0.923809							no
PXD002619	K.DGDEDEEAESATGKWAAEDDEDDDVDTK+8.014K+8.014.Q	KDGDEDEEAESATGKWAAEDDEDDDVDTKKQ	lncRNA_lnc-GLRX5-72:1	PTMA	prothymosin alpha [Source:HGNC Symbol;Acc:HGNC:9623]	lncRNA_lnc-GLRX5-72:1_RF2	chr14	92026774	92026866	+	No match in SNP-DB	novelpep (map to known protein with more than 2 mismatched aa)	ENSP00000406903.1|ENST00000412128.1|ENSG00000187514.16|OTTHUMG00000153810.3|OTTHUMT00000332559.1|AC073476.4-008|PTMA|148	95.652	31		DEEAES	AESATGKRAAEDDEDDDVDTKKQ	KKQKTD	23	1	0	unique location	chr14_92026773_92026866_+	intronic	TRIP11	1	0.959413							no
PXD002619	K.DGIETMWEDEK+8.014.N	KDGIETMWEDEKN	PGOHUM_ENST00000528228.1_RP11-138H14.1	EIF4EP5	eukaryotic translation initiation factor 4E pseudogene 5 [Source:HGNC Symbol;Acc:HGNC:51463]	PGOHUM_ENST00000528228.1_RP11-138H14.1_RF3	chr8	14309302	14309340	+	No match in SNP-DB	map to known protein with 1 aa mismatch	ENSP00000280892.6|ENST00000280892.10|ENSG00000151247.12|OTTHUMG00000161090.2|OTTHUMT00000363740.1|RP11-428B4.1-002|EIF4E|237	92.308	13	6	SLFKDG	KDGIEPMWEDEKN	EKNKRG	13	1	0	unique location	No match found by BLAT	intronic	SGCZ	1	0.959947							no
PXD002619	K.DGIETMWEDEK+8.014NK+8.014.W	KDGIETMWEDEKNKW	PGOHUM_ENST00000528228.1_RP11-138H14.1	EIF4EP5	eukaryotic translation initiation factor 4E pseudogene 5 [Source:HGNC Symbol;Acc:HGNC:51463]	PGOHUM_ENST00000528228.1_RP11-138H14.1_RF3	chr8	14309302	14309346	+	No match in SNP-DB	novelpep (map to known protein with more than 2 mismatched aa)	ENSP00000425561.1|ENST00000505992.1|ENSG00000151247.12|OTTHUMG00000161090.2|OTTHUMT00000363745.2|RP11-428B4.1-007|EIF4E|248	92.857	15		SLFKDG	KDGIEPMWEDEKNK	KNKRGG	14	1	0	unique location	chr8_14309301_14309346_+	intronic	SGCZ	1	0.962886							no
PXD002619	K.DGNASGTMLLEALDC+57.021ILPPTR+10.008PTDK+8.014PLR+10.008.L	KDGNASGTMLLEALDCILPPTRPTDKPLRL	PGOHUM_ENST00000415278.1_EEF1AL9	EEF1A1P11	eukaryotic translation elongation factor 1 alpha 1 pseudogene 11 [Source:HGNC Symbol;Acc:HGNC:3206]	PGOHUM_ENST00000415278.1_EEF1AL9_RF1	chr1	96447584	96447673	+	No match in SNP-DB	map to known protein with 1 aa mismatch	sp|P68104-2|EF1A1_HUMAN	96.667	30	9	VTRKDG	KDGNASGTTLLEALDCILPPTRPTDKPLRL	LRLPLQ	30	1	0	multiple locations	chr1_96447583_96447673_+;chr5_14652582_14652672_-	intergenic	LINC01787(dist=73459),PTBP2(dist=274021)	1	0.945809							no
PXD002619	K.DGNASGTTLLEALDC+57.021ILPPTHPTDK+8.014PLR+10.008LPLQDVYK.I	KDGNASGTTLLEALDCILPPTHPTDKPLRLPLQDVYKI	PGOHUM_ENST00000434005.1_AC002480.6	EEF1A1P6	eukaryotic translation elongation factor 1 alpha 1 pseudogene 6 [Source:HGNC Symbol;Acc:HGNC:3201]	PGOHUM_ENST00000434005.1_AC002480.6_RF3	chr7	22511233	22511346	-	No match in SNP-DB	map to known protein with 1 aa mismatch	sp|P68104-2|EF1A1_HUMAN	97.368	38	22	VTRKDG	KDGNASGTTLLEALDCILPPTRPTDKPLRLPLQDVYKI	YKIGGI	38	1	0	unique location	chr7_22511232_22511346_-	intergenic	STEAP1B(dist=10951),LOC100506178(dist=52104)	1	0.980805	-2.922	-2.937	-2.472	-2.922	-2.937	-3.344	no
PXD002619	K.DGNASGTTLLEALDC+57.021ILPPTHPTDKPLR+10.008.L	KDGNASGTTLLEALDCILPPTHPTDKPLRL	PGOHUM_ENST00000434005.1_AC002480.6	EEF1A1P6	eukaryotic translation elongation factor 1 alpha 1 pseudogene 6 [Source:HGNC Symbol;Acc:HGNC:3201]	PGOHUM_ENST00000434005.1_AC002480.6_RF3	chr7	22511257	22511346	-	No match in SNP-DB	map to known protein with 1 aa mismatch	sp|P68104-2|EF1A1_HUMAN	96.667	30	22	VTRKDG	KDGNASGTTLLEALDCILPPTRPTDKPLRL	LRLPLQ	30	1	0	unique location	chr7_22511256_22511346_-	intergenic	STEAP1B(dist=10975),LOC100506178(dist=52080)	1	0.978281							no
PXD002619	K.DGNASGTTLLEVLDC+57.021ILPPTC+57.021LIDKPLR.L	KDGNASGTTLLEVLDCILPPTCLIDKPLRL	PGOHUM_ENST00000567658.1_EEF1A1P38	EEF1A1P38	eukaryotic translation elongation factor 1 alpha 1 pseudogene 38 [Source:HGNC Symbol;Acc:HGNC:37916]	PGOHUM_ENST00000567658.1_EEF1A1P38_RF2	chr16	27134130	27134219	-	No match in SNP-DB	novelpep (map to known protein with more than 2 mismatched aa)	sp|P68104-2|EF1A1_HUMAN	86.667	30		VTRKDG	KDGNASGTTLLEALDCILPPTRPTDKPLRL	LRLPLQ	30	4	0	unique location	chr16_27134129_27134219_-	intergenic	C16orf82(dist=64964),KDM8(dist=69356)	1	0.941708							no
PXD002619	K.DLYANTLLSGGTTMYPSVANRMQKEITALAPSTMK.I	KDLYANTLLSGGTTMYPSVANRMQKEITALAPSTMKI	PGOHUM_ENST00000446382.2_RP11-390F4.8	ACTG1P14	actin gamma 1 pseudogene 14 [Source:HGNC Symbol;Acc:HGNC:49751]	PGOHUM_ENST00000446382.2_RP11-390F4.8_RF2	chr9	6835321	6835431	+	No match in SNP-DB	novelpep (map to known protein with more than 2 mismatched aa)	ENSP00000493648.1|ENST00000644774.1|ENSG00000184009.10|OTTHUMG00000177955.8|OTTHUMT00000439922.4|RP13-766D20.3-003|ACTG1|375	89.189	37		DIRKDL	KDLYANTVLSGGTTMYPGIADRMQKEITALAPSTMKI	MKIKII	37	4	0	unique location	chr9_6835320_6835431_+	intronic	KDM4C	1	0.993545							no
PXD002619	K.DLYANTVLSGGTNM+15.995YPGITDR.M	KDLYANTVLSGGTNMYPGITDRM	PGOHUM_ENST00000403258.1_RP11-459O1.1	ACTBP8	actin, beta pseudogene 8 [Source:HGNC Symbol;Acc:HGNC:141]	PGOHUM_ENST00000403258.1_RP11-459O1.1_RF2	chr6	88276071	88276139	-	No match in SNP-DB	novelpep (map to known protein with more than 2 mismatched aa)	ENSP00000493648.1|ENST00000644774.1|ENSG00000184009.10|OTTHUMG00000177955.8|OTTHUMT00000439922.4|RP13-766D20.3-003|ACTG1|375	91.304	23		DIRKDL	KDLYANTVLSGGTTMYPGIADRM	DRMQKE	23	2	0	unique location	chr6_88276070_88276139_-	intergenic	CNR1(dist=110023),LOC101928936(dist=249853)	1	0.997132							no
PXD002619	K.DLYANTVLSGGTNMYPGITDR+10.008M+15.995QK.E	KDLYANTVLSGGTNMYPGITDRMQKE	PGOHUM_ENST00000403258.1_RP11-459O1.1	ACTBP8	actin, beta pseudogene 8 [Source:HGNC Symbol;Acc:HGNC:141]	PGOHUM_ENST00000403258.1_RP11-459O1.1_RF2	chr6	88276062	88276139	-	No match in SNP-DB	novelpep (map to known protein with more than 2 mismatched aa)	ENSP00000493648.1|ENST00000644774.1|ENSG00000184009.10|OTTHUMG00000177955.8|OTTHUMT00000439922.4|RP13-766D20.3-003|ACTG1|375	92.308	26		DIRKDL	KDLYANTVLSGGTTMYPGIADRMQKE	QKEITA	26	2	0	unique location	chr6_88276061_88276139_-	intergenic	CNR1(dist=110014),LOC101928936(dist=249862)	1	0.997468							no
PXD002619	K.DLYANTVLSGSTTMYPSITNRMQK.E	KDLYANTVLSGSTTMYPSITNRMQKE	PGOHUM_ENST00000507366.1_CTC-512J14.7	AC026410.1	actin, beta (ACTB) pseudogene	PGOHUM_ENST00000507366.1_CTC-512J14.7_RF1	chr5	80299858	80299935	-	No match in SNP-DB	novelpep (map to known protein with more than 2 mismatched aa)	ENSP00000496101.1|ENST00000645576.1|ENSG00000075624.14|OTTHUMG00000023268.11|OTTHUMT00000495152.1|AC006483.1-019|ACTB|309	84.615	26		DIRKDL	KDLYANTVLSGGTTMYPGIADRMQKE	QKEITA	26	4	0	unique location	chr5_80299857_80299935_-	ncRNA_exonic	LOC644936	1	0.99826							no
PXD002619	K.DLYTNTVLSGGTTM+15.995YPGIADR.M	KDLYTNTVLSGGTTMYPGIADRM	PGOHUM_ENST00000415776.1_ACTG1P2	ACTG1P2	actin gamma 1 pseudogene 2 [Source:HGNC Symbol;Acc:HGNC:147]	PGOHUM_ENST00000415776.1_ACTG1P2_RF1	chrY	17757190	17757258	-	No match in SNP-DB	novelpep (map to known protein with more than 2 mismatched aa)	ENSP00000439189.1|ENST00000356920.9|ENSG00000188219.14|OTTHUMG00000186974.1|OTTHUMT00000474133.1|RP11-316I2.1-001|POTEE|1075	91.304	23		DIRKDL	KDLYTNTVLSGGTTMYPGMAHRM	HRMQKE	23	2	0	multiple locations	chrY_18148750_18148819_+;chrY_17757189_17757258_-	intergenic	FAM224A(dist=177717),XKRY(dist=11790)	1	0.946191							no
PXD002619	K.DLYTSTVLSGGTTM+15.995YPGIADR+10.008.M	KDLYTSTVLSGGTTMYPGIADRM	PGOHUM_ENST00000515712.1_CTD-2309M13.1	ACTBP2	actin, beta pseudogene 2 [Source:HGNC Symbol;Acc:HGNC:135]	PGOHUM_ENST00000515712.1_CTD-2309M13.1_RF2	chr5	77785752	77785820	+	No match in SNP-DB	novelpep (map to known protein with more than 2 mismatched aa)	ENSP00000439189.1|ENST00000356920.9|ENSG00000188219.14|OTTHUMG00000186974.1|OTTHUMT00000474133.1|RP11-316I2.1-001|POTEE|1075	86.957	23		DIRKDL	KDLYTNTVLSGGTTMYPGMAHRM	HRMQKE	23	3	0	unique location	chr5_77785751_77785820_+	intergenic	TBCA(dist=9391),LOC101929154(dist=98904)	1	0.991							no
PXD002619	K.DLYTSTVLSGGTTM+15.995YPGIADRM+15.995QK.E	KDLYTSTVLSGGTTMYPGIADRMQKE	PGOHUM_ENST00000515712.1_CTD-2309M13.1	ACTBP2	actin, beta pseudogene 2 [Source:HGNC Symbol;Acc:HGNC:135]	PGOHUM_ENST00000515712.1_CTD-2309M13.1_RF2	chr5	77785752	77785829	+	No match in SNP-DB	novelpep (map to known protein with more than 2 mismatched aa)	ENSP00000493648.1|ENST00000644774.1|ENSG00000184009.10|OTTHUMG00000177955.8|OTTHUMT00000439922.4|RP13-766D20.3-003|ACTG1|375	92.308	26		DIRKDL	KDLYANTVLSGGTTMYPGIADRMQKE	QKEITA	26	2	0	unique location	chr5_77785751_77785829_+	intergenic	TBCA(dist=9391),LOC101929154(dist=98904)	1	0.992052							no
PXD002619	K.DMAIATGGAVFAEEGLTLNLEDVQPHDLGK+8.014.V	KDMAIATGGAVFAEEGLTLNLEDVQPHDLGKV	PGOHUM_ENST00000511127.1_HSPD1P5	HSPD1P5	heat shock protein family D (Hsp60) member 1 pseudogene 5 [Source:HGNC Symbol;Acc:HGNC:5266]	PGOHUM_ENST00000511127.1_HSPD1P5_RF3	chr4	144846566	144846661	+	No match in SNP-DB	map to known protein with 1 aa mismatch	ENSP00000340019.2|ENST00000345042.6|ENSG00000144381.16|OTTHUMG00000154463.4|-|HSPD1-201|HSPD1|573	96.875	32	13	NQLKDM	KDMAIATGGAVFGEEGLTLNLEDVQPHDLGKV	GKVGEV	32	1	0	unique location	chr4_144846565_144846661_+	intergenic	HHIP(dist=107837),ANAPC10(dist=148009)	1	0.964074							no
PXD002619	K.DSATHQTSLELFM+15.995YLNEVAGK+8.014.H	KDSATHQTSLELFMYLNEVAGKH	PGOHUM_ENST00000526512.1_RP11-382M14.1	AP003057.1	argininosuccinate synthase 1 (ASS1) pseudogene	PGOHUM_ENST00000526512.1_RP11-382M14.1_RF2	chr11	107177001	107177069	+	No match in SNP-DB	novelpep (map to known protein with more than 2 mismatched aa)	ENSP00000361469.2|ENST00000372393.7|ENSG00000130707.17|OTTHUMG00000020806.4|OTTHUMT00000054651.2|RP11-618A20.2-003|ASS1|412	91.304	23		TNVKDG	KDGTTHQTSLELFMYLNEVAGKH	GKHGVG	23	2	0	unique location	chr11_107177000_107177069_+	intergenic	GUCY1A2(dist=158556),CWF19L2(dist=149345)	1	0.605176							no
PXD002619	K.DSYEGDEAQSK+8.014.R	KDSYEGDEAQSKR	PGOHUM_ENST00000431536.1_RP4-706L14.2	ACTG1P21	actin gamma 1 pseudogene 21 [Source:HGNC Symbol;Acc:HGNC:51501]	PGOHUM_ENST00000431536.1_RP4-706L14.2_RF1	chr1	77774805	77774843	-	No match in SNP-DB	map to known protein with 1 aa mismatch	ENSP00000387182.1|ENST00000409918.5|ENSG00000163017.13|OTTHUMG00000129813.5|OTTHUMT00000328085.2|AC073046.2-003|ACTG2|119	92.308	13	5	MGQKDS	KDSYVGDEAQSKR	SKRGIL	13	1	0	unique location	No match found by BLAT	intergenic	USP33(dist=14926),MIGA1(dist=4819)	1	0.999263							no
PXD002619	K.DSYEGDEAQSK+8.014R+10.008.G	KDSYEGDEAQSKRG	PGOHUM_ENST00000431536.1_RP4-706L14.2	ACTG1P21	actin gamma 1 pseudogene 21 [Source:HGNC Symbol;Acc:HGNC:51501]	PGOHUM_ENST00000431536.1_RP4-706L14.2_RF1	chr1	77774802	77774843	-	No match in SNP-DB	map to known protein with 1 aa mismatch	ENSP00000386857.1|ENST00000409624.1|ENSG00000163017.13|OTTHUMG00000129813.5|OTTHUMT00000328086.1|AC073046.2-002|ACTG2|376	92.857	14	5	MGQKDS	KDSYVGDEAQSKRG	KRGILT	14	1	0	unique location	No match found by BLAT	intergenic	USP33(dist=14923),MIGA1(dist=4822)	1	0.999317							no
PXD002619	K.DSYLGDEAQSK.C	KDSYLGDEAQSKC	PGOHUM_ENST00000438944.1_RP11-480I12.9	AC098934.2	actin gamma 1 pseudogene [Source:NCBI gene;Acc:148709]	lncRNA_lnc-ADORA1-8:2_RF1	chr1	202873439	202873477	+	No match in SNP-DB	novelpep (map to known protein with more than 2 mismatched aa)	ENSP00000493648.1|ENST00000644774.1|ENSG00000184009.10|OTTHUMG00000177955.8|OTTHUMT00000439922.4|RP13-766D20.3-003|ACTG1|375	91.667	13		MGQKDS	KDSYVGDEAQSK	QSKRGI	12	1	0	unique location	No match found by BLAT	ncRNA_exonic	LOC148709	1	0.954579							no
PXD002619	K.DSYVGEDAQSK+8.014.R	KDSYVGEDAQSKR	PGOHUM_ENST00000567299.1_CTC-543D15.1	AC008567.1	actin, beta (ACTB) pseudogene	PGOHUM_ENST00000567299.1_CTC-543D15.1_RF1	chr19	9518297	9518335	+	No match in SNP-DB	novelpep (map to known protein with more than 2 mismatched aa)	ENSP00000387182.1|ENST00000409918.5|ENSG00000163017.13|OTTHUMG00000129813.5|OTTHUMT00000328085.2|AC073046.2-003|ACTG2|119	84.615	13		MGQKDS	KDSYVGDEAQSKR	SKRGIL	13	2	0	unique location	No match found by BLAT	intergenic	ZNF560(dist=19694),ZNF426(dist=4927)	1	0.997632							no
PXD002619	K.DVDEADM+15.995NKVELESR.L	KDVDEADMNKVELESRL	PGOHUM_ENST00000434750.1_AC108171.5	KRT8P8	keratin 8 pseudogene 8 [Source:HGNC Symbol;Acc:HGNC:33362]	PGOHUM_ENST00000434750.1_AC108171.5_RF1	chrX	152480165	152480215	+	No match in SNP-DB	map to known protein with 1 aa mismatch	ENSP00000447040.1|ENST00000548998.5|ENSG00000170421.12|OTTHUMG00000169881.7|OTTHUMT00000406396.2|RP11-153F5.5-014|KRT8|289	94.118	17	7	LIKKDV	KDVDEAYMNKVELESRL	SRLEGL	17	1	0	unique location	chrX_152480164_152480215_+	intergenic	GABRA3(dist=28806),GABRQ(dist=158018)	1	0.83144							no
PXD002619	K.DVDEANMNK+8.014VELESLLEGLTDEINFLR+10.008.Q	KDVDEANMNKVELESLLEGLTDEINFLRQ	PGOHUM_ENST00000604166.1_KRT8P49	KRT8P49	keratin 8 pseudogene 49 [Source:HGNC Symbol;Acc:HGNC:48345]	PGOHUM_ENST00000604166.1_KRT8P49_RF3	chr11	4723507	4723593	-	No match in SNP-DB	novelpep (map to known protein with more than 2 mismatched aa)	ENSP00000450340.1|ENST00000546900.1|ENSG00000170421.12|OTTHUMG00000169881.7|OTTHUMT00000406397.1|RP11-153F5.5-017|KRT8|113	93.103	29		LIKKDV	KDVDEAYMNKVELESRLEGLTDEINFLRQ	LRQLYE	29	2	0	unique location	chr11_4723506_4723593_-	intergenic	OR51E2(dist=25661),OR51F1(dist=45472)	1	0.696686							no
PXD002619	K.DVDEAYK+8.014NK+8.014VELESHLEGLTDEINFLR+10.008.Q	KDVDEAYKNKVELESHLEGLTDEINFLRQ	PGOHUM_ENST00000551916.1_KRT8P19	KRT8P19	keratin 8 pseudogene 19 [Source:HGNC Symbol;Acc:HGNC:33371]	PGOHUM_ENST00000551916.1_KRT8P19_RF3	chr12	61879914	61880000	+	No match in SNP-DB	novelpep (map to known protein with more than 2 mismatched aa)	ENSP00000450340.1|ENST00000546900.1|ENSG00000170421.12|OTTHUMG00000169881.7|OTTHUMT00000406397.1|RP11-153F5.5-017|KRT8|113	93.103	29		LIKKDV	KDVDEAYMNKVELESRLEGLTDEINFLRQ	LRQLYE	29	2	0	unique location	chr12_61879913_61880000_+	intronic	FAM19A2	1	0.758209							no
PXD002619	K.DVDEAYM+15.995NK+8.014VELESHLEGLTDEINFLR+10.008.Q	KDVDEAYMNKVELESHLEGLTDEINFLRQ	PGOHUM_ENST00000405771.3_RP11-332B14.2	KRT8P42	keratin 8 pseudogene 42 [Source:HGNC Symbol;Acc:HGNC:39876]	PGOHUM_ENST00000405771.3_RP11-332B14.2_RF1	chr6	134298042	134298128	-	No match in SNP-DB	map to known protein with 1 aa mismatch	ENSP00000450340.1|ENST00000546900.1|ENSG00000170421.12|OTTHUMG00000169881.7|OTTHUMT00000406397.1|RP11-153F5.5-017|KRT8|113	96.552	29	16	LIKKDV	KDVDEAYMNKVELESRLEGLTDEINFLRQ	LRQLYE	29	1	0	unique location	chr6_134298041_134298128_-	intronic	SGK1	1	0.687581							no
PXD002619	K.DYHFK+8.014VNNDENEHQLSLR+10.008.T	KDYHFKVNNDENEHQLSLRT	PGOHUM_ENST00000483112.1_RP11-651P23.6	NPM1P29	nucleophosmin 1 pseudogene 29 [Source:HGNC Symbol;Acc:HGNC:45208]	PGOHUM_ENST00000483112.1_RP11-651P23.6_RF3	chr3	149939660	149939719	-	No match in SNP-DB	map to known protein with 1 aa mismatch	ENSP00000341168.6|ENST00000351986.10|ENSG00000181163.13|OTTHUMG00000130465.4|OTTHUMT00000252859.2|AC093246.2-002|NPM1|265	95	20	8	KADKDY	KDYHFKVDNDENEHQLSLRT	LRTVSL	20	1	0	unique location	chr3_149939659_149939719_-	intronic	RNF13	0.996	0.146458							no
PXD002619	K.EAAKNSIVAYK.A	KEAAKNSIVAYKA	PGOHUM_ENST00000431545.1_AC097523.2	YWHAEP5	tyrosine 3-monooxygenase/tryptophan 5-monooxygenase activation protein epsilon pseudogene 5 [Source:HGNC Symbol;Acc:HGNC:49439]	PGOHUM_ENST00000431545.1_AC097523.2_RF1	chr2	138288332	138288370	-	No match in SNP-DB	novelpep (map to known protein with more than 2 mismatched aa)	ENSP00000264335.8|ENST00000264335.12|ENSG00000108953.16|OTTHUMG00000134316.6|OTTHUMT00000259354.3|AC032044.5-001|YWHAE|255	84.615	13		NDRKEA	KEAAENSLVAYKA	YKAASD	13	2	0	unique location	No match found by BLAT	intergenic	LINC01832(dist=182427),SPOPL(dist=213448)	1	0.999763	-4.57541	-4.35349	-3.55626	-2.58054	-4.08638	-4.21074	no
PXD002619	K.EAILKDEIYC+57.021PTETAVLLASYAVQAK+8.014.Y	KEAILKDEIYCPTETAVLLASYAVQAKY	lncRNA_lnc-OR52A1-17:1	RDX	radixin [Source:HGNC Symbol;Acc:HGNC:9944]	lncRNA_lnc-OR52A1-17:1_RF2	chr11	4211686	4211769	-	No match in SNP-DB	novelpep (map to known protein with more than 2 mismatched aa)	ENSP00000494706.1|ENST00000642511.1|ENSG00000137710.15|OTTHUMG00000166574.8|OTTHUMT00000496381.1|RP11-686G14.2-020|RDX|115	92.857	28		LQVKEA	KEAILNDEIYCPPETAVLLASYAVQAKY	AKYGDY	28	2	0	unique location	chr11_4211685_4211769_-	intergenic	LOC100506082(dist=9033),OR52B4(dist=155577)	1	0.971494							no
PXD002619	K.EDQIEYLEER.Q	KEDQIEYLEERQ	lncRNA_lnc-OLA1-22:1	HSP90AA1	heat shock protein 90 alpha family class A member 1 [Source:HGNC Symbol;Acc:HGNC:5253]	lncRNA_lnc-OLA1-22:1_RF1	chr2	173575817	173575852	-	No match in SNP-DB	novelpep (map to known protein with more than 2 mismatched aa)	ENSP00000335153.7|ENST00000334701.11|ENSG00000080824.18|OTTHUMG00000171752.7|OTTHUMT00000414953.1|RP11-114H15.1-001|HSP90AA1|854	83.333	12		LHLKED	KEDQTEYLEERR	ERRIKE	12	2	0	unique location	No match found by BLAT	intergenic	CDCA7(dist=206827),SP3(dist=330642)	1	0.797686							no
PXD002619	K.EFHLNESGNPSSK+8.014STEIK+8.014.W	KEFHLNESGNPSSKSTEIKW	PGOHUM_ENST00000457046.3_RP11-312H15.3	SETP20	SET pseudogene 20 [Source:HGNC Symbol;Acc:HGNC:42939]	PGOHUM_ENST00000457046.3_RP11-312H15.3_RF1	chr4	109553576	109553635	-	No match in SNP-DB	map to known protein with 1 aa mismatch	ENSP00000318012.8|ENST00000322030.12|ENSG00000119335.16|OTTHUMG00000020755.4|OTTHUMT00000054477.2|RP11-216B9.3-002|SET|277	95	20	10	VLSKEF	KEFHLNESGDPSSKSTEIKW	IKWKSG	20	1	0	unique location	chr4_109553575_109553635_-	intergenic	SEC24B(dist=13117),MCUB(dist=6623)	1	0.99739							no
PXD002619	K.EFHLNESGNPSSK+8.014STEIK+8.014WK+8.014.S	KEFHLNESGNPSSKSTEIKWKS	PGOHUM_ENST00000457046.3_RP11-312H15.3	SETP20	SET pseudogene 20 [Source:HGNC Symbol;Acc:HGNC:42939]	PGOHUM_ENST00000457046.3_RP11-312H15.3_RF1	chr4	109553570	109553635	-	No match in SNP-DB	map to known protein with 1 aa mismatch	ENSP00000318012.8|ENST00000322030.12|ENSG00000119335.16|OTTHUMG00000020755.4|OTTHUMT00000054477.2|RP11-216B9.3-002|SET|277	95.455	22	10	VLSKEF	KEFHLNESGDPSSKSTEIKWKS	WKSGKD	22	1	0	unique location	chr4_109553569_109553635_-	intergenic	SEC24B(dist=13111),MCUB(dist=6629)	1	0.997631							no
PXD002619	K.EGKNIVEAMER+10.008.C	KEGKNIVEAMERC	lncRNA_lnc-CST4-53:1	PPIA	peptidylprolyl isomerase A [Source:HGNC Symbol;Acc:HGNC:9253]	lncRNA_lnc-CST4-53:1_RF1	chr20	25368335	25368373	-	No match in SNP-DB	novelpep (map to known protein with more than 2 mismatched aa)	ENSP00000419425.1|ENST00000468812.5|ENSG00000196262.13|OTTHUMG00000023687.5|OTTHUMT00000251293.1|AC013436.3-001|PPIA|165	91.667	13		GKVKEG	KEGMNIVEAMER	MERFGS	12	1	0	unique location	No match found by BLAT	intronic	ABHD12	1	0.604921							no
PXD002619	K.EHPVLLTEAPLNPK.A	KEHPVLLTEAPLNPKA	PGOHUM_ENST00000567299.1_CTC-543D15.1	AC008567.1	actin, beta (ACTB) pseudogene	PGOHUM_ENST00000567299.1_CTC-543D15.1_RF2	chr19	9518760	9518807	+	No match in SNP-DB	map to known protein with 1 aa mismatch	ENSP00000494269.1|ENST00000493945.6|ENSG00000075624.14|OTTHUMG00000023268.11|OTTHUMT00000324023.3|AC006483.1-005|ACTB|375	93.75	16	1	VAPEEH	EEHPVLLTEAPLNPKA	PKANRE	16	1	0	unique location	chr19_9518759_9518807_+	intergenic	ZNF560(dist=20157),ZNF426(dist=4464)	1	0.999468							no
PXD002619	K.EILVGDVGQTVNNLYATFVK.M	KEILVGDVGQTVNNLYATFVKM	PGOHUM_ENST00000440986.1_CFLP2	CFL1P2	cofilin 1 pseudogene 2 [Source:HGNC Symbol;Acc:HGNC:1878]	PGOHUM_ENST00000440986.1_CFLP2_RF1	chr1	51158250	51158315	-	No match in SNP-DB	novelpep (map to known protein with more than 2 mismatched aa)	ENSP00000432153.1|ENST00000526975.1|ENSG00000172757.12|OTTHUMG00000166602.5|OTTHUMT00000390708.2|RP11-770G2.8-008|CFL1|90	86.364	22		EEGKEI	KEILVGDVGQTVDDPYATFVKM	VKMLPD	22	3	0	unique location	chr1_51158249_51158315_-	intergenic	C1orf185(dist=10168),LINC01562(dist=36845)	1	0.751077	-2.37148	-5.97669	-4.55962	-5.49791	-0.406723	-5.87828	no
PXD002619	K.EK+8.014EELIEEWQPQPLVPPVPK+8.014.D	KEKEELIEEWQPQPLVPPVPKD	lncRNA_lnc-HCRTR2-29:1	SPTLC1	serine palmitoyltransferase long chain base subunit 1 [Source:HGNC Symbol;Acc:HGNC:11277]	lncRNA_lnc-HCRTR2-29:1_RF2	chr6	63227645	63227710	+	No match in SNP-DB	map to known protein with 1 aa mismatch	ENSP00000493933.1|ENST00000644140.1|ENSG00000090054.14|OTTHUMG00000021047.2|OTTHUMT00000495193.1|RP11-118F2.1-013|SPTLC1|143	95.455	22	13	LTVKEK	KEKEELIEEWQPEPLVPPVPKD	PKDHPA	22	1	0	unique location	chr6_63227644_63227710_+	intergenic	KHDRBS2(dist=941418),LGSN(dist=48306)	1	0.996954							no
PXD002619	K.EK+8.014LC+57.021YLVLDFEQEM+15.995ATAASSSSLEK+8.014.S	KEKLCYLVLDFEQEMATAASSSSLEKS	PGOHUM_ENST00000515712.1_CTD-2309M13.1	ACTBP2	actin, beta pseudogene 2 [Source:HGNC Symbol;Acc:HGNC:135]	PGOHUM_ENST00000515712.1_CTD-2309M13.1_RF2	chr5	77785518	77785598	+	No match in SNP-DB	novelpep (map to known protein with more than 2 mismatched aa)	ENSP00000494185.1|ENST00000647275.1|ENSG00000075624.14|OTTHUMG00000023268.11|OTTHUMT00000324029.2|AC006483.1-011|ACTB|157	92.593	27		RDIKEK	KEKLCYVALDFEQEMATAASSSSLEKS	EKSYEL	27	2	0	unique location	chr5_77785517_77785598_+	intergenic	TBCA(dist=9157),LOC101929154(dist=99138)	1	0.983525							no
PXD002619	K.EK+8.014YINQEELNK+8.014.I	KEKYINQEELNKI	PGOHUM_ENST00000426420.1_RP11-65L19.1	HSP90AB6P	heat shock protein 90 alpha family class B member 6, pseudogene [Source:HGNC Symbol;Acc:HGNC:32540]	PGOHUM_ENST00000426420.1_RP11-65L19.1_RF2	chr13	96884987	96885025	-	No match in SNP-DB	novelpep (map to known protein with more than 2 mismatched aa)	ENSP00000335153.7|ENST00000334701.11|ENSG00000080824.18|OTTHUMG00000171752.7|OTTHUMT00000414953.1|RP11-114H15.1-001|HSP90AA1|854	88.889	13		KEKYID	YIDQEELNK	LNKTKP	9	1	0	unique location	No match found by BLAT	intergenic	HS6ST3(dist=45425),LINC00359(dist=56294)	1	0.998105							no
PXD002619	K.ELERVC+57.021NPIITK.L	KELERVCNPIITKL	PGOHUM_ENST00000439846.1_AC097635.2	HSPA8P18	heat shock protein family A (Hsp70) member 8 pseudogene 18 [Source:HGNC Symbol;Acc:HGNC:44933]	PGOHUM_ENST00000439846.1_AC097635.2_RF3	chr3	19940356	19940397	-	No match in SNP-DB	map to known protein with 1 aa mismatch	ENSP00000247207.6|ENST00000247207.6|ENSG00000126803.9|OTTHUMG00000141311.4|-|HSPA2-201|HSPA2|639	92.857	14	12	HKQKEL	KELERVCNPIISKL	SKLYQG	14	1	0	unique location	No match found by BLAT	intronic	EFHB	1	0.993098							no
PXD002619	K.ELLYPPDYNPEGK+8.014.V	KELLYPPDYNPEGKV	PGOHUM_ENST00000422187.2_RP11-302I18.2;PGOHUM_ENST00000448115.1_RP11-302I18.1	XRCC6P3;AL451081.2	X-ray repair cross complementing 6 pseudogene 3 [Source:HGNC Symbol;Acc:HGNC:45185];ribosomal protein, large, P0 (RPLP0) pseudogene	PGOHUM_ENST00000422187.2_RP11-302I18.2_RF1	chr1	220314144	220314188	-	No match in SNP-DB	map to known protein with 1 aa mismatch	ENSP00000384257.1|ENST00000405878.5|ENSG00000196419.12|OTTHUMG00000151190.3|OTTHUMT00000321717.1|CTA-216E10.7-006|XRCC6|609	93.333	15	4	DEFKEL	KELVYPPDYNPEGKV	GKVTKR	15	1	0	unique location	chr1_220314143_220314188_-	intergenic	RAB3GAP2(dist=41643),MARK1(dist=214039)	1	0.953318							no
PXD002619	K.ELNKSINPDEAIAYGAAVQAAILSGDK.S	KELNKSINPDEAIAYGAAVQAAILSGDKS	PGOHUM_ENST00000485881.1_RP11-598P12.1	HSPA8P9	heat shock protein family A (Hsp70) member 8 pseudogene 9 [Source:HGNC Symbol;Acc:HGNC:44924]	PGOHUM_ENST00000485881.1_RP11-598P12.1_RF3	chr3	137881368	137881454	+	No match in SNP-DB	map to known protein with 1 aa mismatch	ENSP00000227378.3|ENST00000227378.7|ENSG00000109971.13|OTTHUMG00000166030.2|OTTHUMT00000387521.1|RP11-762B21.4-006|HSPA8|646	96.552	29	13	FNGKEL	KELNKSINPDEAVAYGAAVQAAILSGDKS	DKSENV	29	1	0	unique location	chr3_137881367_137881454_+	intergenic	LINC01210(dist=100491),CLDN18(dist=117448)	1	0.981116							no
PXD002619	K.ELSDIAHRIVALGKGILAADESTGSIAK+8.014.R	KELSDIAHRIVALGKGILAADESTGSIAKR	PGOHUM_ENST00000398050.3_ALDOAP2	ALDOAP2	aldolase, fructose-bisphosphate A pseudogene 2 [Source:HGNC Symbol;Acc:HGNC:416]	PGOHUM_ENST00000398050.3_ALDOAP2_RF1	chr10	125667822	125667911	-	No match in SNP-DB	map to known protein with 1 aa mismatch	ENSP00000455857.1|ENST00000569798.5|ENSG00000149925.18|OTTHUMG00000132107.11|OTTHUMT00000435373.1|AC093512.12-010|ALDOA|361	96.667	30	13	EQKKEL	KELSDIAHRIVAPGKGILAADESTGSIAKR	AKRLQS	30	1	0	unique location	chr10_125667821_125667911_-	intronic	TEX36	1	0.844697							no
PXD002619	K.EM+15.995ATAASSSSLEK.S	KEMATAASSSSLEKS	PGOHUM_ENST00000450208.1_RP11-193H5.2	AL590396.1	actin, beta (ACTB) pseudogene	PGOHUM_ENST00000450208.1_RP11-193H5.2_RF3	chr1	237927508	237927552	+	No match in SNP-DB	map to known protein with 1 aa mismatch	ENSP00000494185.1|ENST00000647275.1|ENSG00000075624.14|OTTHUMG00000023268.11|OTTHUMT00000324029.2|AC006483.1-011|ACTB|157	93.333	15	1	DFEQEM	QEMATAASSSSLEKS	EKSYEL	15	1	0	unique location	chr1_237927507_237927552_+	ncRNA_exonic	LOC100130331	1	0.950636							no
PXD002619	K.ENAEAYLGK+8.014.V	KENAEAYLGKV	PGOHUM_ENST00000442006.2_RP11-334L9.1	AL354702.1	heat shock 70kDa protein 5 (glucose-regulated protein, 78kDa) (HSPA5) pseudogene	PGOHUM_ENST00000442006.2_RP11-334L9.1_RF3	chr1	38709380	38709412	+	No match in SNP-DB	novelpep (map to known protein with more than 2 mismatched aa)	ENSP00000324173.6|ENST00000324460.6|ENSG00000044574.7|OTTHUMG00000020672.1|OTTHUMT00000054062.1|RP11-65N13.5-001|HSPA5|654	90	11		TKMKET	KETAEAYLGK	LGKKVT	10	1	0	unique location	No match found by BLAT	intergenic	LINC01685(dist=232896),RRAGC(dist=128817)	1	0.958563							no
PXD002619	K.ENQTEYLEER+10.008.W	KENQTEYLEERW	PGOHUM_ENST00000426420.1_RP11-65L19.1	HSP90AB6P	heat shock protein 90 alpha family class B member 6, pseudogene [Source:HGNC Symbol;Acc:HGNC:32540]	PGOHUM_ENST00000426420.1_RP11-65L19.1_RF2	chr13	96885251	96885286	-	No match in SNP-DB	map to known protein with 1 aa mismatch	sp|Q58FF6|H90B4_HUMAN	91.667	12	3	LHLKED	KEDQTEYLEERW	ERWVKE	12	1	0	unique location	No match found by BLAT	intergenic	HS6ST3(dist=45689),LINC00359(dist=56030)	1	0.8922							no
PXD002619	K.EPEQLRKLFMGGLSFETTDESLR+10.008.S	KEPEQLRKLFMGGLSFETTDESLRS	lncRNA_lnc-NEUROG2-4:1	HNRNPA1	heterogeneous nuclear ribonucleoprotein A1 [Source:HGNC Symbol;Acc:HGNC:5031]	lncRNA_lnc-NEUROG2-4:1_RF2	chr4	112882054	112882128	-	No match in SNP-DB	novelpep (map to known protein with more than 2 mismatched aa)	ENSP00000448117.1|ENST00000551702.5|ENSG00000135486.17|OTTHUMG00000169702.4|OTTHUMT00000405737.1|RP11-968A15.3-019|HNRNPA1|145	36.842	25		HLTVKK	VKKIFVGGIKEDTEEHHLR	HLRDYF	19	12	0	unique location	chr4_112882053_112882128_-	intronic	ANK2	1	0.828203							no
PXD002619	K.EQQEAIEHIDEIQNEIDR+10.008.L	KEQQEAIEHIDEIQNEIDRL	PGOHUM_ENST00000457046.3_RP11-312H15.3	SETP20	SET pseudogene 20 [Source:HGNC Symbol;Acc:HGNC:42939]	PGOHUM_ENST00000457046.3_RP11-312H15.3_RF1	chr4	109553921	109553980	-	No match in SNP-DB	map to known protein with 1 aa mismatch	ENSP00000480946.1|ENST00000596516.2|ENSG00000230667.5|OTTHUMG00000010287.4|-|SETSIP-202|SETSIP|302	95	20	13	KGEKEQ	KEQQEAIEHIDEVQNEIDRL	DRLNEQ	20	1	0	unique location	chr4_109553920_109553980_-	intergenic	SEC24B(dist=13462),MCUB(dist=6278)	1	0.999864							no
PXD002619	K.ESDTGLAPPALWDLAADK+8.014QTLQSK+8.014QPLQVAR.C	KESDTGLAPPALWDLAADKQTLQSKQPLQVARC	PGOHUM_ENST00000470499.1_RP11-64K7.1	AC117409.1	26S protease regulatory subunit 7 (PSMC2) pseudogene	PGOHUM_ENST00000470499.1_RP11-64K7.1_RF1	chr3	132175597	132175695	+	No match in SNP-DB	map to known protein with 1 aa mismatch	ENSP00000393027.1|ENST00000425206.5|ENSG00000161057.11|OTTHUMG00000157206.2|OTTHUMT00000347923.1|RP11-1252L15.1-002|PSMC2|130	96.97	33	25	TGIKES	KESDTGLAPPALWDLAADKQTLQSEQPLQVARC	ARCTKI	33	1	0	unique location	chr3_132175596_132175695_+	intergenic	CPNE4(dist=135991),ACPP(dist=141770)	1	0.965765	0.620214	-5.27963	-5.4298	-4.65345	-5.50543	-4.19199	yes
PXD002619	K.ESQAKDVIQEYFK.C	KESQAKDVIQEYFKC	lncRNA_lnc-PLPPR2-16:1	RPS12	ribosomal protein S12 [Source:HGNC Symbol;Acc:HGNC:10385]	lncRNA_lnc-PLPPR2-16:1_RF1	chr19	11523778	11523822	+	No match in SNP-DB	map to known protein with 1 aa mismatch	ENSP00000230050.3|ENST00000230050.3|ENSG00000112306.7|OTTHUMG00000015593.3|OTTHUMT00000042270.2|RP5-1181K21.3-001|RPS12|132	93.333	15	10	DYGKES	KESQAKDVIEEYFKC	CKK	15	1	0	multiple locations	chr19_11523777_11523822_+;chr6_151225558_151225603_-	intronic	ECSIT	1	0.999477							no
PXD002619	K.ETVFTK+8.014STYQEFTDHLVK.T	KETVFTKSTYQEFTDHLVKT	PGOHUM_ENST00000494359.1_RP11-452G18.2	AC107956.1	ribosomal protein S2 (RPS2) pseudogene	PGOHUM_ENST00000494359.1_RP11-452G18.2_RF1	chr11	17229038	17229097	+	No match in SNP-DB	map to known protein with 1 aa mismatch	ENSP00000436227.1|ENST00000533186.5|ENSG00000140988.15|OTTHUMG00000128708.5|OTTHUMT00000387764.2|LA16c-439A6.2-013|RPS2|195	95	20	9	DLWKET	KETVFTKSPYQEFTDHLVKT	VKTHTR	20	1	0	unique location	chr11_17229037_17229097_+	intergenic	PIK3C2A(dist=21042),NUCB2(dist=47680)	1	0.985							no
PXD002619	K.EVDEAYM+15.995NKVELGSRLEGLTDEINFLR.Q	KEVDEAYMNKVELGSRLEGLTDEINFLRQ	PGOHUM_ENST00000533003.1_KRT8P7	KRT8P7	keratin 8 pseudogene 7 [Source:HGNC Symbol;Acc:HGNC:33361]	PGOHUM_ENST00000533003.1_KRT8P7_RF3	chr11	119603627	119603713	-	No match in SNP-DB	novelpep (map to known protein with more than 2 mismatched aa)	ENSP00000450340.1|ENST00000546900.1|ENSG00000170421.12|OTTHUMG00000169881.7|OTTHUMT00000406397.1|RP11-153F5.5-017|KRT8|113	93.103	29		LIKKDV	KDVDEAYMNKVELESRLEGLTDEINFLRQ	LRQLYE	29	2	0	unique location	chr11_119603626_119603713_-	intergenic	USP2-AS1(dist=104394),NECTIN1(dist=34471)	1	0.735605							no
PXD002619	K.EVDEQMFNVQNK.N	KEVDEQMFNVQNKN	PGOHUM_ENST00000248151.4_TUBBP1	TUBBP1	tubulin beta pseudogene 1 [Source:HGNC Symbol;Acc:HGNC:12414]	PGOHUM_ENST00000248151.4_TUBBP1_RF1	chr8	30352977	30353018	+	No match in SNP-DB	map to known protein with 1 aa mismatch	ENSP00000379672.1|ENST00000396389.5|ENSG00000196230.12|OTTHUMG00000031059.2|OTTHUMT00000257566.1|XXbac-BPG252P9.4-003|TUBB|426	92.857	14	8	MSMKEV	KEVDEQMLNVQNKN	NKNSSY	14	1	0	unique location	No match found by BLAT	intergenic	DCTN6(dist=169338),RBPMS-AS1(dist=29142)	1	0.973927							no
PXD002619	K.EVNTYIM+15.995K.I	KEVNTYIMKI	PGOHUM_ENST00000325349.6_RP11-1018J11.2;PGOHUM_ENST00000444513.2_RP11-1018J11.1	EEF1A1P16;AC023512.1	S-phase kinase-associated protein 1 (SKP1) pseudogene;eukaryotic translation elongation factor 1 alpha 1 pseudogene 16 [Source:HGNC Symbol;Acc:HGNC:37889]	PGOHUM_ENST00000325349.6_RP11-1018J11.2_RF1	chr12	16991183	16991212	+	No match in SNP-DB	novelpep (map to known protein with more than 2 mismatched aa)	sp|Q5VTE0|EF1A3_HUMAN	80	10		EIVKEV	KEVSTYIKKI	KKIGYN	10	2	0	unique location	No match found by BLAT	downstream	SKP1P2(dist=555)	1	0.967793							no
PXD002619	K.EVSNDEAEEKEDKEEEK.E	KEVSNDEAEEKEDKEEEKE	PGOHUM_ENST00000506915.1_RP11-45F23.1	HSP90AA4P	heat shock protein 90 alpha family class A member 4, pseudogene [Source:HGNC Symbol;Acc:HGNC:5255]	PGOHUM_ENST00000506915.1_RP11-45F23.1_RF2	chr4	189473644	189473700	+	No match in SNP-DB	novelpep (no match to known protein found)											multiple locations	chr4_189473643_189473700_+;chr4_KI270925v1_alt_111786_111843_+	intergenic	LINC01060(dist=871736),LINC01262(dist=185962)	1	0.986107							no
PXD002619	K.FAAATGATPIAGHFTPGTFTNQIQAAFR+10.008EPR+10.008.L	KFAAATGATPIAGHFTPGTFTNQIQAAFREPRL	PGOHUM_ENST00000412542.1_RP6-105D16.1	RPSAP61	ribosomal protein SA pseudogene 61 [Source:HGNC Symbol;Acc:HGNC:36760]	PGOHUM_ENST00000412542.1_RP6-105D16.1_RF1	chrX	44741351	44741449	+	No match in SNP-DB	map to known protein with 1 aa mismatch	ENSP00000410848.1|ENST00000458478.5|ENSG00000168028.13|OTTHUMG00000131296.5|OTTHUMT00000343661.2|AC099332.2-008|RPSA|263	96.97	33	14	AVLKFA	KFAAATGATPIAGRFTPGTFTNQIQAAFREPRL	PRLLVV	33	1	0	unique location	chrX_44741350_44741449_+	intergenic	FUNDC1(dist=198376),DUSP21(dist=102652)	1	0.970357							no
PXD002619	K.FASFIDKLR.F	KFASFIDKLRF	PGOHUM_ENST00000512863.1_RP11-474J18.4	KRT8P32	keratin 8 pseudogene 32 [Source:HGNC Symbol;Acc:HGNC:39866]	PGOHUM_ENST00000512863.1_RP11-474J18.4_RF2	chr5	98393194	98393226	-	No match in SNP-DB	map to known protein with 1 aa mismatch	ENSP00000257951.3|ENST00000257951.3|ENSG00000161849.3|OTTHUMG00000169634.1|OTTHUMT00000405187.1|RP11-845M18.4-001|KRT84|600	90.909	11	9	LNNKFA	KFASFIDKVRF	VRFLEQ	11	1	0	unique location	No match found by BLAT	intergenic	LINC01846(dist=231955),RGMB(dist=376101)	1	0.938281							no
PXD002619	K.FEDENFILK+8.014HTGPEILSMANAGPNTNGSQFFIC+57.021TAK+8.014.T	KFEDENFILKHTGPEILSMANAGPNTNGSQFFICTAKT	PGOHUM_ENST00000414949.2_RP11-367G6.1	PPIAP29	peptidylprolyl isomerase A pseudogene 29 [Source:HGNC Symbol;Acc:HGNC:43021]	PGOHUM_ENST00000414949.2_RP11-367G6.1_RF1	chr6	24976727	24976840	+	No match in SNP-DB	map to known protein with 1 aa mismatch	ENSP00000479961.1|ENST00000620047.4|ENSG00000196262.13|OTTHUMG00000023687.5|-|PPIA-210|PPIA|105	97.368	38	15	YGEKFE	KFEDENFILKHTGPGILSMANAGPNTNGSQFFICTAKT	AKTEWL	38	1	0	unique location	chr6_24976726_24976840_+	intronic	RIPOR2	1	0.864204							no
PXD002619	K.FENENFILK+8.014HTGPGILSM+15.995ANAGPNTNGSQFFIC+57.021TAK+8.014.T	KFENENFILKHTGPGILSMANAGPNTNGSQFFICTAKT	lncRNA_lnc-ABCD4-86:1	PPIA	peptidylprolyl isomerase A [Source:HGNC Symbol;Acc:HGNC:9253]	lncRNA_lnc-ABCD4-86:1_RF3	chr14	68421838	68421951	-	No match in SNP-DB	map to known protein with 1 aa mismatch	ENSP00000479961.1|ENST00000620047.4|ENSG00000196262.13|OTTHUMG00000023687.5|-|PPIA-210|PPIA|105	97.368	38	4	YGEKFE	KFEDENFILKHTGPGILSMANAGPNTNGSQFFICTAKT	AKTEWL	38	1	0	unique location	chr14_68421837_68421951_-	intronic	RAD51B	1	0.889956							no
PXD002619	K.FHGSIK+8.014AENGK+8.014.L	KFHGSIKAENGKL	PGOHUM_ENST00000426454.2_RP4-657D16.4	GAPDHP51	glyceraldehyde 3 phosphate dehydrogenase pseudogene 51 [Source:HGNC Symbol;Acc:HGNC:38557]	PGOHUM_ENST00000426454.2_RP4-657D16.4_RF1	chr1	51707946	51707984	-	No match in SNP-DB	novelpep (map to known protein with more than 2 mismatched aa)	ENSP00000478864.1|ENST00000619601.1|ENSG00000111640.14|OTTHUMG00000137379.1|-|GAPDH-211|GAPDH|293	84.615	13		THGKFH	KFHGTVKAENGKL	GKLVIN	13	2	0	unique location	No match found by BLAT	intronic	OSBPL9	1	0.998289							no
PXD002619	K.FK+8.014NEAAEMGK.A	KFKNEAAEMGKA	PGOHUM_ENST00000419025.1_RP11-315J22.1	EEF1A1P8	eukaryotic translation elongation factor 1 alpha 1 pseudogene 8 [Source:HGNC Symbol;Acc:HGNC:3203]	PGOHUM_ENST00000419025.1_RP11-315J22.1_RF1	chr3	184027601	184027636	-	No match in SNP-DB	novelpep (map to known protein with more than 2 mismatched aa)	ENSP00000479055.1|ENST00000615060.4|ENSG00000156508.17|OTTHUMG00000015031.6|-|EEF1A1-211|EEF1A1|426	75	12		TIEKFE	KFEKEAAEMGKG	GKGSFK	12	3	0	unique location	No match found by BLAT	intergenic	ABCC5(dist=9641),HTR3D(dist=3943)	1	0.998371							no
PXD002619	K.FLAAGTHLGGTNLDFQMEQYIC+57.021K+8.014R+10.008.-	KFLAAGTHLGGTNLDFQMEQYICKR	lncRNA_lnc-ANXA1-26:1;PGOHUM_ENST00000418207.1_RP11-422N19.3	lncRNA_lnc-ANXA1-26:1;PGOHUM_ENST00000418207.1_RP11-422N19.3;RPSAP9	lncRNA_lnc-ANXA1-26:1;PGOHUM_ENST00000418207.1_RP11-422N19.3;ribosomal protein SA pseudogene 9 [Source:HGNC Symbol;Acc:HGNC:31463]	lncRNA_lnc-ANXA1-26:1_RF1	chr9	76398747	76398821	+	No match in SNP-DB	map to known protein with 1 aa mismatch	ENSP00000396716.2|ENST00000444512.2|ENSG00000168028.13|OTTHUMG00000131296.5|OTTHUMT00000343662.3|AC099332.2-009|RPSA|116	96	25	23	DVLKFL	KFLAAGTHLGGTNLDFQMEQYIYKR	YKRKSD	25	1	0	unique location	chr9_76398746_76398821_+	ncRNA_exonic	RPSAP9	1	0.978878							no
PXD002619	K.FLK+8.014SGDAAIADM+15.995VPGKPM+15.995C+57.021VESFSDYPPLGR.F	KFLKSGDAAIADMVPGKPMCVESFSDYPPLGRF	PGOHUM_ENST00000415278.1_EEF1AL9	EEF1A1P11	eukaryotic translation elongation factor 1 alpha 1 pseudogene 11 [Source:HGNC Symbol;Acc:HGNC:3206]	PGOHUM_ENST00000415278.1_EEF1AL9_RF1	chr1	96448103	96448201	+	No match in SNP-DB	map to known protein with 1 aa mismatch	ENSP00000479609.1|ENST00000610520.4|ENSG00000156508.17|OTTHUMG00000015031.6|-|EEF1A1-210|EEF1A1|441	96.97	33	11	DGPKFL	KFLKSGDAAIVDMVPGKPMCVESFSDYPPLGRF	GRFAVR	33	1	0	unique location	chr1_96448102_96448201_+	intergenic	LINC01787(dist=73978),PTBP2(dist=273502)	1	0.984949							no
PXD002619	K.FLNGNELTLADC+57.021NLLPK+8.014.L	KFLNGNELTLADCNLLPKL	PGOHUM_ENST00000431907.2_CLIC1P1	CLIC1P1	chloride intracellular channel 1 pseudogene 1 [Source:HGNC Symbol;Acc:HGNC:32691]	PGOHUM_ENST00000431907.2_CLIC1P1_RF2	chr12	120914896	120914952	+	No match in SNP-DB	map to known protein with 1 aa mismatch	ENSP00000479808.1|ENST00000616760.1|ENSG00000213719.8|OTTHUMG00000031103.3|-|CLIC1-210|CLIC1|241	94.737	19	4	SQRKFL	KFLDGNELTLADCNLLPKL	PKLHIV	19	1	0	unique location	chr12_120914895_120914952_+	intergenic	XLOC_009911(dist=6822),HNF1A-AS1(dist=54942)	1	0.85975	3.72705	-5.5033	-5.90232	-1.77532	-2.05668	-6.01204	yes
PXD002619	K.FNANEFEDM+15.995VAEK+8.014.R	KFNANEFEDMVAEKR	lncRNA_lnc-LRRC10-48:8	RPL10	ribosomal protein L10 [Source:HGNC Symbol;Acc:HGNC:10298]	lncRNA_lnc-LRRC10-48:8_RF3	chr12	75688865	75688909	-	No match in SNP-DB	map to known protein with 1 aa mismatch	ENSP00000479103.1|ENST00000618723.4|ENSG00000147403.16|OTTHUMG00000033189.13|-|RPL10-218|RPL10|178	93.333	15	5	GFTKFN	KFNADEFEDMVAEKR	EKRLIP	15	1	0	multiple locations	chr5_171366493_171366538_+;chr12_75688864_75688909_-	intergenic	KRR1(dist=177227),PHLDA1(dist=336582)	1	0.927568							no
PXD002619	K.FNANEFEDM+15.995VAEK+8.014R+10.008.L	KFNANEFEDMVAEKRL	lncRNA_lnc-LRRC10-48:8	RPL10	ribosomal protein L10 [Source:HGNC Symbol;Acc:HGNC:10298]	lncRNA_lnc-LRRC10-48:8_RF3	chr12	75688862	75688909	-	No match in SNP-DB	map to known protein with 1 aa mismatch	ENSP00000479103.1|ENST00000618723.4|ENSG00000147403.16|OTTHUMG00000033189.13|-|RPL10-218|RPL10|178	93.75	16	5	GFTKFN	KFNADEFEDMVAEKRL	KRLIPD	16	1	0	multiple locations	chr5_171366493_171366541_+;chr12_75688861_75688909_-	intergenic	KRR1(dist=177224),PHLDA1(dist=336585)	1	0.931064							no
PXD002619	K.FNKWDTAGQEK.C	KFNKWDTAGQEKC	PGOHUM_ENST00000427731.2_RP11-20O24.2	RANP5	RAN, member RAS oncogene family pseudogene 5 [Source:HGNC Symbol;Acc:HGNC:39860]	PGOHUM_ENST00000427731.2_RP11-20O24.2_RF1	chr1	109047011	109047049	+	No match in SNP-DB	novelpep (map to known protein with more than 2 mismatched aa)	ENSP00000376174.3|ENST00000392367.4|ENSG00000132341.11|OTTHUMG00000134328.8|OTTHUMT00000259485.1|AC073912.2-005|RAN|233	91.667	13		GPIKFN	KFNVWDTAGQEK	QEKFGG	12	1	0	unique location	No match found by BLAT	intergenic	WDR47(dist=4783),TAF13(dist=17365)	1	0.998211							no
PXD002619	K.FNRLNHLTTDFNVIVEALSK+8.014.S	KFNRLNHLTTDFNVIVEALSKS	lncRNA_lnc-PPIAL4G-50:1	SSB	Sjogren syndrome antigen B [Source:HGNC Symbol;Acc:HGNC:11316]	lncRNA_lnc-PPIAL4G-50:1_RF1	chr1	147083354	147083419	-	No match in SNP-DB	map to known protein with 1 aa mismatch	ENSP00000396890.1|ENST00000417292.5|ENSG00000138385.15|OTTHUMG00000132212.10|OTTHUMT00000333318.3|AC009967.2-005|SSB|120	95.455	22	7	MIK	KFNRLNRLTTDFNVIVEALSKS	SKSKAE	22	1	0	unique location	chr1_147083353_147083419_-	intergenic	LOC728989(dist=40315),RNVU1-8(dist=1262)	1	0.914308	-6.34927	-4.79547	-4.11092	-5.95746	-6.06146	-2.10597	no
PXD002619	K.FSLDC+57.021THPVEYGIIDAANFEQFLQER+10.008.I	KFSLDCTHPVEYGIIDAANFEQFLQERI	lncRNA_lnc-MTRNR2L5-253:1	RPL22	ribosomal protein L22 [Source:HGNC Symbol;Acc:HGNC:10315]	lncRNA_lnc-MTRNR2L5-253:1_RF1	chr10	80125998	80126081	+	No match in SNP-DB	novelpep (map to known protein with more than 2 mismatched aa)	ENSP00000346088.3|ENST00000234875.8|ENSG00000116251.9|OTTHUMG00000000953.5|OTTHUMT00000002830.1|RP1-120G22.1-001|RPL22|128	88.889	28		VLKFTL	FTLDCTHPVEDGIMDAANFEQFLQERI	ERIKVN	27	3	0	unique location	chr10_80125997_80126081_+	intergenic	TMEM254(dist=33447),PLAC9(dist=6504)	1	0.955831							no
PXD002619	K.FSSFIDK+8.014VR+10.008.L	KFSSFIDKVRL	lncRNA_lnc-KRT2-5:1	KRT84	keratin 84 [Source:HGNC Symbol;Acc:HGNC:6461]	lncRNA_lnc-KRT2-5:1_RF3	chr12	52735473	52735648	-	No match in SNP-DB	novelpep (map to known protein with more than 2 mismatched aa)	ENSP00000257951.3|ENST00000257951.3|ENSG00000161849.3|OTTHUMG00000169634.1|OTTHUMT00000405187.1|RP11-845M18.4-001|KRT84|600	81.818	11		LNNKFA	KFASFIDKVRF	VRFLEQ	11	2	0	unique location	No match found by BLAT	intergenic	KRT77(dist=32010),KRT76(dist=32682)	1	0.69713	-6.12287	-8.38319	-1.42561	-9.67986	-4.77746	-1.80524	no
PXD002619	K.FVMDFSDQVAPTDIEEGMR+10.008.V	KFVMDFSDQVAPTDIEEGMRV	PGOHUM_ENST00000470499.1_RP11-64K7.1	AC117409.1	26S protease regulatory subunit 7 (PSMC2) pseudogene	PGOHUM_ENST00000470499.1_RP11-64K7.1_RF1	chr3	132175759	132175821	+	No match in SNP-DB	novelpep (map to known protein with more than 2 mismatched aa)	ENSP00000491883.1|ENST00000640277.1|ENSG00000161057.11|OTTHUMG00000157206.2|-|PSMC2-206|PSMC2|400	90.476	21		QFAKFV	KFVVDLSDQVAPTDIEEGMRV	MRVGVD	21	2	0	unique location	chr3_132175758_132175821_+	intergenic	CPNE4(dist=136153),ACPP(dist=141608)	1	0.991661	2.1615	-5.33487	-6.18789	-4.3111	-5.81513	-4.74424	yes
PXD002619	K.FVSTSDLLIPK+8.014DLGTESQIFISR+10.008.T	KFVSTSDLLIPKDLGTESQIFISRT	PGOHUM_ENST00000445131.2_RP5-1017O19.1	GDI2P2	GDP dissociation inhibitor 2 pseudogene 2 [Source:HGNC Symbol;Acc:HGNC:37976]	PGOHUM_ENST00000445131.2_RP5-1017O19.1_RF1	chr1	72275062	72275136	+	No match in SNP-DB	novelpep (map to known protein with more than 2 mismatched aa)	ENSP00000369538.4|ENST00000380191.8|ENSG00000057608.16|OTTHUMG00000017607.9|OTTHUMT00000046580.1|RP11-318E3.2-001|GDI2|445	92	25		IEQKFV	KFVSISDLLVPKDLGTESQIFISRT	SRTYDA	25	2	0	unique location	chr1_72275061_72275136_+	intronic	NEGR1	1	0.320703	-2.305	-4.177	-3.63675	-5.26	-4.05975	-3.713	no
PXD002619	K.FYC+57.021DYC+57.021NTYLTHDSPPVR.K	KFYCDYCNTYLTHDSPPVRK	lncRNA_lnc-BHMT2-38:1	SNRPC	small nuclear ribonucleoprotein polypeptide C [Source:HGNC Symbol;Acc:HGNC:11157]	lncRNA_lnc-BHMT2-38:1_RF1	chr5	76376681	76376740	+	No match in SNP-DB	novelpep (map to known protein with more than 2 mismatched aa)	ENSP00000244520.5|ENST00000244520.9|ENSG00000124562.9|OTTHUMG00000014555.2|OTTHUMT00000040255.1|RP3-375P9.1-001|SNRPC|159	90	20		MPK	KFYCDYCDTYLTHDSPSVRK	VRKTHC	20	2	0	unique location	chr5_76376680_76376740_+	intergenic	SV2C(dist=22742),IQGAP2(dist=26574)	1	0.975254	-5.92022	-3.70336	-4.8419	-4.97598	-5.48286	-4.79607	no
PXD002619	K.GAQRTPEEEEILNK+8.014.K	KGAQRTPEEEEILNKK	lncRNA_lnc-PRRT3-63:1	RPS8	ribosomal protein S8 [Source:HGNC Symbol;Acc:HGNC:10441]	lncRNA_lnc-PRRT3-63:1_RF1	chr3	308921	308968	-	No match in SNP-DB	novelpep (map to known protein with more than 2 mismatched aa)	ENSP00000379888.3|ENST00000396651.7|ENSG00000142937.11|OTTHUMG00000008494.1|OTTHUMT00000023439.1|RP11-269F19.3-001|RPS8|208	85.714	16		GRKKGA	KGAKLTPEEEEILN	ILNKKR	14	2	0	unique location	chr3_308920_308968_-	intronic	CHL1	1	0.885489	-5.31153	-5.47357	-5.33681	-5.45789	-4.8396	-5.6444	no
PXD002619	K.GDKAQIEK+8.014C+57.021VQEIIEQLDVTTSEYEK+8.014.E	KGDKAQIEKCVQEIIEQLDVTTSEYEKE	PGOHUM_ENST00000511127.1_HSPD1P5	HSPD1P5	heat shock protein family D (Hsp60) member 1 pseudogene 5 [Source:HGNC Symbol;Acc:HGNC:5266]	PGOHUM_ENST00000511127.1_HSPD1P5_RF3	chr4	144846707	144846790	+	No match in SNP-DB	novelpep (map to known protein with more than 2 mismatched aa)	ENSP00000340019.2|ENST00000345042.6|ENSG00000144381.16|OTTHUMG00000154463.4|-|HSPD1-201|HSPD1|573	92.857	28		LKGKGD	KGDKAQIEKRIQEIIEQLDVTTSEYEKE	EKEKLN	28	2	0	unique location	chr4_144846706_144846790_+	intergenic	HHIP(dist=107978),ANAPC10(dist=147868)	1	0.939687							no
PXD002619	K.GEADAM+15.995SLDAGFIYIAGK.C	KGEADAMSLDAGFIYIAGKC	PGOHUM_ENST00000475455.1_RP11-404G16.1	TFP1	transferrin pseudogene 1 [Source:HGNC Symbol;Acc:HGNC:11759]	PGOHUM_ENST00000475455.1_RP11-404G16.1_RF1	chr3	133704224	133704283	+	No match in SNP-DB	novelpep (map to known protein with more than 2 mismatched aa)	ENSP00000385834.3|ENST00000402696.8|ENSG00000091513.15|OTTHUMG00000150356.4|OTTHUMT00000317775.2|AC080128.2-001|TF|698	66.667	20		AANEAD	EADAVTLDAGLVYDA	YDAYLA	15	5	0	unique location	chr3_133704223_133704283_+	intergenic	TOPBP1(dist=42331),TF(dist=41909)	1	0.762983	-8.94124	4.37234	-8.55546	-9.75195	-7.76639	-1.31888	yes
PXD002619	K.GFAFVTFDNHDSVDK+8.014.T	KGFAFVTFDNHDSVDKT	lncRNA_lnc-KLHL40-70:1	HNRNPA1	heterogeneous nuclear ribonucleoprotein A1 [Source:HGNC Symbol;Acc:HGNC:5031]	lncRNA_lnc-KLHL40-70:1_RF2	chr3	39335412	39335462	+	No match in SNP-DB	novelpep (map to known protein with more than 2 mismatched aa)	ENSP00000447782.1|ENST00000548688.5|ENSG00000135486.17|OTTHUMG00000169702.4|OTTHUMT00000405739.1|RP11-968A15.3-013|HNRNPA1|231	46.667	17		KRSRGF	RGFGFVTYATVEEVD	EVDAAM	15	8	0	unique location	chr3_39335411_39335462_+	intergenic	CCR8(dist=1732),SLC25A38(dist=47912)	1	0.81414	-6.5289	-6.09038	-3.41992	-5.9644	-4.06304	-5.86174	no
PXD002619	K.GFVINQK+8.014GIDPFSLDALSK+8.014.K	KGFVINQKGIDPFSLDALSKK	lncRNA_lnc-TPST1-19:4	CCT6A	chaperonin containing TCP1 subunit 6A [Source:HGNC Symbol;Acc:HGNC:1620]	lncRNA_lnc-TPST1-19:4_RF3	chr7	65758114	65758274	+	No match in SNP-DB	novelpep (map to known protein with more than 2 mismatched aa)	ENSP00000275603.4|ENST00000275603.8|ENSG00000146731.10|OTTHUMG00000022842.3|OTTHUMT00000251526.2|AC092101.5-001|CCT6A|531	90.909	21		DSDKGF	KGFVVINQKGIDPFSLDALSKE	SKEGIV	21	1	1	unique location	chr7_65068586_65068747_+	ncRNA_exonic	CCT6P1	1	0.9733	-1.82617	-4.91733	-1.65479	-2.52194	-4.72846	-4.64158	no
PXD002619	K.GIDVM+15.995YTGTLDC+57.021WR+10.008.K	KGIDVMYTGTLDCWRK	PGOHUM_ENST00000435239.1_AC018641.6	SLC25A5P5	solute carrier family 25 member 5 pseudogene 5 [Source:HGNC Symbol;Acc:HGNC:511]	PGOHUM_ENST00000435239.1_AC018641.6_RF1	chr7	32472245	32472292	+	No match in SNP-DB	novelpep (map to known protein with more than 2 mismatched aa)	ENSP00000281456.5|ENST00000281456.10|ENSG00000151729.10|OTTHUMG00000134299.4|OTTHUMT00000259170.3|AC093824.2-001|SLC25A4|298	81.25	16		SGRKGA	KGADIMYTGTVDCWRK	WRKIAK	16	3	0	unique location	chr7_32472244_32472292_+	intergenic	LOC100130673(dist=13751),LSM5(dist=13088)	1	0.878064	-5.58909	0.323681	-5.1096	-4.47291	-2.32111	-5.81555	yes
PXD002619	K.GIIDPTKLVR.T	KGIIDPTKLVRT	PGOHUM_ENST00000503199.1_RP11-704G19.1;lncRNA_lnc-CARD6-169:1	HSPD1P1;PGOHUM_ENST00000503199.1_RP11-704G19.1;lncRNA_lnc-CARD6-169:1	heat shock protein family D (Hsp60) member 1 pseudogene 1 [Source:HGNC Symbol;Acc:HGNC:35133];PGOHUM_ENST00000503199.1_RP11-704G19.1;lncRNA_lnc-CARD6-169:1	PGOHUM_ENST00000503199.1_RP11-704G19.1_RF1	chr5	21884136	21884171	+	No match in SNP-DB	map to known protein with 1 aa mismatch	ENSP00000340019.2|ENST00000345042.6|ENSG00000144381.16|OTTHUMG00000154463.4|-|HSPD1-201|HSPD1|573	91.667	12	9	MVEKGI	KGIIDPTKVVRT	VRTALL	12	1	0	unique location	No match found by BLAT	intronic	CDH12	1	0.971571							no
PXD002619	K.GILALC+57.021MGNHELYMR+10.008.R	KGILALCMGNHELYMRR	PGOHUM_ENST00000367074.4_GS1-309P15.4	AC006210.2	pseudogene similar to part of radixin (RDX)	PGOHUM_ENST00000367074.4_GS1-309P15.4_RF1	chrX	27518986	27519036	+	No match in SNP-DB	map to known protein with 1 aa mismatch	ENSP00000384136.1|ENST00000405097.5|ENSG00000137710.15|OTTHUMG00000166574.8|OTTHUMT00000390532.1|RP11-686G14.2-002|RDX|604	94.118	17	2	RINKRI	KRILALCMGNHELYMRR	MRRRKP	17	1	0	unique location	chrX_27518985_27519036_+	intergenic	PPP4R3CP(dist=55645),DCAF8L2(dist=227823)	1	0.94378							no
PXD002619	K.GILAYTEHQAVSSDFNSDTHSSTFDTGAGIALNDHFVK+8.014.L	KGILAYTEHQAVSSDFNSDTHSSTFDTGAGIALNDHFVKL	PGOHUM_ENST00000419696.1_RP4-686J16.2	GAPDHP64	glyceraldehyde-3-phosphate dehydrogenase pseudogene 64 [Source:HGNC Symbol;Acc:HGNC:4158]	PGOHUM_ENST00000419696.1_RP4-686J16.2_RF2	chr1	116713911	116714030	-	No match in SNP-DB	novelpep (map to known protein with more than 2 mismatched aa)	ENSP00000380065.1|ENST00000396856.5|ENSG00000111640.14|OTTHUMG00000137379.1|OTTHUMT00000268062.1|AC006064.2-004|GAPDH|260	92.5	40		GPLKGI	KGILGYTEHQVVSSDFNSDTHSSTFDAGAGIALNDHFVKL	VKLISW	40	3	0	unique location	chr1_116713910_116714030_-	intergenic	C1orf137(dist=7308),CD2(dist=40519)	1	0.943	-2.55806	-6.27488	-2.77584	-5.99247	-3.94567	-4.81328	no
PXD002619	K.GIPAPAVVK+8.014.K	KGIPAPAVVKK	lncRNA_lnc-CAPRIN1-41:1	KHDRBS3	KH RNA binding domain containing, signal transduction associated 3 [Source:HGNC Symbol;Acc:HGNC:18117]	lncRNA_lnc-CAPRIN1-41:1_RF1	chr11	37725696	37725728	+	No match in SNP-DB	novelpep (map to known protein with more than 2 mismatched aa)	ENSP00000348108.5|ENST00000355849.9|ENSG00000131773.13|OTTHUMG00000164164.4|OTTHUMT00000377529.1|RP11-383N10.2-001|KHDRBS3|346	50	11		LRTRGV	RGVPAPAITR	ITRGRG	10	5	0	unique location	No match found by BLAT	intergenic	C11orf74(dist=1066405),LOC105376633(dist=212905)	1	0.977656	-6.62991	-6.03691	-5.02709	-5.84328	-5.46566	-5.78778	no
PXD002619	K.GIPAPAVVK+8.014K+8.014.Q	KGIPAPAVVKKQ	lncRNA_lnc-CAPRIN1-41:1	KHDRBS3	KH RNA binding domain containing, signal transduction associated 3 [Source:HGNC Symbol;Acc:HGNC:18117]	lncRNA_lnc-CAPRIN1-41:1_RF1	chr11	37725696	37725731	+	No match in SNP-DB	novelpep (map to known protein with more than 2 mismatched aa)	ENSP00000348108.5|ENST00000355849.9|ENSG00000131773.13|OTTHUMG00000164164.4|OTTHUMT00000377529.1|RP11-383N10.2-001|KHDRBS3|346	50	12		LRTRGV	RGVPAPAITR	ITRGRG	10	5	0	unique location	No match found by BLAT	intergenic	C11orf74(dist=1066405),LOC105376633(dist=212905)	1	0.979571	-6.59234	-6.11366	-4.94523	-5.90883	-5.36591	-5.858	no
PXD002619	K.GIVGQSQQAYQEAFEISK+8.014.K	KGIVGQSQQAYQEAFEISKK	PGOHUM_ENST00000419975.1_RP11-45P22.1	YWHAZP5	tyrosine 3-monooxygenase/tryptophan 5-monooxygenase activation protein zeta pseudogene 5 [Source:HGNC Symbol;Acc:HGNC:30564]	PGOHUM_ENST00000419975.1_RP11-45P22.1_RF1	chr10	105686736	105686795	+	No match in SNP-DB	map to known protein with 1 aa mismatch	ENSP00000428775.1|ENST00000522819.5|ENSG00000164924.17|OTTHUMG00000134291.7|OTTHUMT00000380242.1|AC027373.1-022|YWHAZ|125	95	20	5	DDKKGI	KGIVDQSQQAYQEAFEISKK	SKKEMQ	20	1	0	unique location	chr10_105686735_105686795_+	ncRNA_intronic	LOC101927549	1	0.960441							no
PXD002619	K.GIVVTAYSPVGTPSRPWVNPEDPSLLR+10.008DPR+10.008.I	KGIVVTAYSPVGTPSRPWVNPEDPSLLRDPRI	PGOHUM_ENST00000587229.2_AKR1B1P7	AKR1B1P7	aldo-keto reductase family 1 member B1 pseudogene 7 [Source:HGNC Symbol;Acc:HGNC:33497]	PGOHUM_ENST00000587229.2_AKR1B1P7_RF2	chr19	33360746	33360841	-	No match in SNP-DB	novelpep (map to known protein with more than 2 mismatched aa)	ENSP00000414399.1|ENST00000434222.5|ENSG00000085662.13|OTTHUMG00000155322.5|OTTHUMT00000339449.1|AC078847.2-002|AKR1B1|263	81.25	32		CQSKGI	KGIVVTAYSPLGSPDRPWAKPEDPSLLEDPRI	PRIKAI	32	6	0	unique location	chr19_33360745_33360841_-	intergenic	CEBPA-AS1(dist=55689),CEBPG(dist=12923)	1	0.805884							no
PXD002619	K.GK+8.014MNSITVDNC+57.021K.K	KGKMNSITVDNCKK	PGOHUM_ENST00000476047.1_RP11-550F7.1	AC026877.1	CAP, adenylate cyclase-associated protein 1 (yeast) (CAP1) pseudogene	PGOHUM_ENST00000476047.1_RP11-550F7.1_RF2	chr3	76435090	76435131	+	No match in SNP-DB	map to known protein with 1 aa mismatch	ENSP00000361891.3|ENST00000372805.7|ENSG00000131236.16|OTTHUMG00000004493.2|OTTHUMT00000013110.1|RP11-115D7.1-002|CAP1|475	92.857	14	4	LQIKGK	KGKINSITVDNCKK	CKKLGL	14	1	0	unique location	No match found by BLAT	intergenic	ZNF717(dist=649507),ROBO2(dist=605053)	1	0.997366							no
PXD002619	K.GLGTNK+8.014DSLIEIIC+57.021SR+10.008.T	KGLGTNKDSLIEIICSRT	PGOHUM_ENST00000505539.1_ANXA2P1	ANXA2P1	annexin A2 pseudogene 1 [Source:HGNC Symbol;Acc:HGNC:538]	PGOHUM_ENST00000505539.1_ANXA2P1_RF2	chr4	153308357	153308410	-	No match in SNP-DB	novelpep (map to known protein with more than 2 mismatched aa)	ENSP00000453174.1|ENST00000559725.5|ENSG00000182718.16|OTTHUMG00000132763.5|OTTHUMT00000416490.2|AC087385.2-011|ANXA2|45	88.889	18		MK	KGLGTDEDSLIEIICSRT	SRTNQE	18	2	0	unique location	chr4_153308356_153308410_-	ncRNA_exonic	ANXA2P1	1	0.777038	-6.64523	-5.92853	-3.62553	-6.01168	-1.14089	-6.32438	no
PXD002619	K.GLGTNK+8.014DSLIEIIC+57.021SR+10.008TNQELQEINR+10.008.V	KGLGTNKDSLIEIICSRTNQELQEINRV	PGOHUM_ENST00000505539.1_ANXA2P1	ANXA2P1	annexin A2 pseudogene 1 [Source:HGNC Symbol;Acc:HGNC:538]	PGOHUM_ENST00000505539.1_ANXA2P1_RF2	chr4	153308327	153308410	-	No match in SNP-DB	novelpep (map to known protein with more than 2 mismatched aa)	ENSP00000453869.1|ENST00000559113.5|ENSG00000182718.16|OTTHUMG00000132763.5|OTTHUMT00000416488.1|AC087385.2-024|ANXA2|59	92.857	28		MK	KGLGTDEDSLIEIICSRTNQELQEINRV	NRVYKE	28	2	0	unique location	chr4_153308326_153308410_-	ncRNA_exonic	ANXA2P1	1	0.793217	-6.55378	-6.06088	-4.11419	-6.25881	-1.73728	-6.32583	no
PXD002619	K.GLM+15.995TTVHAITATQK+8.014.T	KGLMTTVHAITATQKT	PGOHUM_ENST00000402643.2_GAPDHP72	GAPDHP72	glyceraldehyde-3-phosphate dehydrogenase pseudogene 72 [Source:HGNC Symbol;Acc:HGNC:22955]	PGOHUM_ENST00000402643.2_GAPDHP72_RF3	chr6	166064803	166064850	+	No match in SNP-DB	map to known protein with 1 aa mismatch	ENSP00000380065.1|ENST00000396856.5|ENSG00000111640.14|OTTHUMG00000137379.1|OTTHUMT00000268062.1|AC006064.2-004|GAPDH|260	93.75	16	1	GIVEGL	EGLMTTVHAITATQKT	QKTVDG	16	1	0	unique location	chr6_166064802_166064850_+	intergenic	LINC00602(dist=75188),T(dist=92853)	1	0.954723							no
PXD002619	K.GLNVDSLVIEHIQVNK+8.014.A	KGLNVDSLVIEHIQVNKA	PGOHUM_ENST00000446498.1_RP3-476K8.4	AL513365.1	ribosomal protein L17 (RPL17) pseudogene	PGOHUM_ENST00000446498.1_RP3-476K8.4_RF1	chr1	26454822	26454875	-	No match in SNP-DB	map to known protein with 1 aa mismatch	ENSP00000480215.1|ENST00000615760.4|ENSG00000265681.7|OTTHUMG00000179680.6|OTTHUMT00000476297.1|RP11-110H1.6-024|RPL17|131	94.444	18	4	AELKGL	KGLDVDSLVIEHIQVNKA	NKAPKM	18	1	0	unique location	chr1_26454821_26454875_-	intronic	DHDDS	1	0.985302	-4.66741	-5.90448	-4.38134	-5.76941	-0.258396	-5.45367	no
PXD002619	K.GLNVDSLVIEHIQVNK+8.014APK+8.014.M	KGLNVDSLVIEHIQVNKAPKM	PGOHUM_ENST00000446498.1_RP3-476K8.4	AL513365.1	ribosomal protein L17 (RPL17) pseudogene	PGOHUM_ENST00000446498.1_RP3-476K8.4_RF1	chr1	26454813	26454875	-	No match in SNP-DB	map to known protein with 1 aa mismatch	ENSP00000480215.1|ENST00000615760.4|ENSG00000265681.7|OTTHUMG00000179680.6|OTTHUMT00000476297.1|RP11-110H1.6-024|RPL17|131	95.238	21	4	AELKGL	KGLDVDSLVIEHIQVNKAPKM	PKMRRR	21	1	0	unique location	chr1_26454812_26454875_-	intronic	DHDDS	1	0.9855	-4.7219	-6.03857	-4.24432	-5.8512	-0.320419	-5.16659	no
PXD002619	K.GPAVGIDLGTTYSC+57.021VGVFHQGK+8.014.V	KGPAVGIDLGTTYSCVGVFHQGKV	PGOHUM_ENST00000425843.1_RP1-222H5.1	HSPA8P1	heat shock protein family A (Hsp70) member 8 pseudogene 1 [Source:HGNC Symbol;Acc:HGNC:5245]	PGOHUM_ENST00000425843.1_RP1-222H5.1_RF1	chrX	121204937	121205008	-	No match in SNP-DB	novelpep (map to known protein with more than 2 mismatched aa)	ENSP00000434851.1|ENST00000530391.1|ENSG00000109971.13|OTTHUMG00000166030.2|OTTHUMT00000387540.2|RP11-762B21.4-022|HSPA8|132	91.667	24		MSK	KGPAVGIDLGTTYSCVGVFQHGKV	GKVEII	24	2	0	unique location	chrX_121204936_121205008_-	intergenic	GLUD2(dist=154995),MIR3672(dist=166035)	1	0.953127							no
PXD002619	K.GQK+8.014C+57.021EFQEAYVLLSEK+8.014.K	KGQKCEFQEAYVLLSEKK	PGOHUM_ENST00000388967.3_AC105749.1	HSPD1P6	heat shock protein family D (Hsp60) member 1 pseudogene 6 [Source:HGNC Symbol;Acc:HGNC:5267]	PGOHUM_ENST00000388967.3_AC105749.1_RF1	chr3	36768080	36768133	-	No match in SNP-DB	map to known protein with 1 aa mismatch	ENSP00000340019.2|ENST00000345042.6|ENSG00000144381.16|OTTHUMG00000154463.4|-|HSPD1-201|HSPD1|573	94.444	18	9	NTSKGQ	KGQKCEFQDAYVLLSEKK	EKKISS	18	1	0	unique location	chr3_36768079_36768133_-	intergenic	DCLK3(dist=28219),LINC02033(dist=52470)	1	0.998151							no
PXD002619	K.GSPIK+8.014VTLATLK+8.014.M	KGSPIKVTLATLKM	lncRNA_lnc-TREML4-8:1	NPM1	nucleophosmin 1 [Source:HGNC Symbol;Acc:HGNC:7910]	lncRNA_lnc-TREML4-8:1_RF3	chr6	41667106	41667147	+	No match in SNP-DB	map to known protein with 1 aa mismatch	ENSP00000377408.2|ENST00000393820.2|ENSG00000181163.13|OTTHUMG00000130465.4|OTTHUMT00000372224.1|AC093246.2-003|NPM1|259	92.857	14	1	MNYEGS	EGSPIKVTLATLKM	LKMSVQ	14	1	0	unique location	No match found by BLAT	intergenic	MDFI(dist=12862),TFEB(dist=16872)	1	0.995537							no
PXD002619	K.GYISAAELR+10.008.H	KGYISAAELRH	PGOHUM_ENST00000452941.1_CALM1P2	CALM1P2	calmodulin 1 pseudogene 2 [Source:HGNC Symbol;Acc:HGNC:1444]	PGOHUM_ENST00000452941.1_CALM1P2_RF2	chr7	55259935	55259967	-	No match in SNP-DB	map to known protein with 1 aa deletion	ENSP00000451062.1|ENST00000557020.5|ENSG00000198668.10|OTTHUMG00000171044.2|OTTHUMT00000411345.2|RP11-471B22.1-007|CALM1|98	100	11		DGNGYI	GYISAAELRH	LRHVMT	10	0	0	unique location	No match found by BLAT	intergenic	ELDR(dist=4300),LANCL2(dist=105513)	1	0.9965							no
PXD002619	K.HAVSEGTKAITK.Y	KHAVSEGTKAITKY	PGOHUM_ENST00000465850.1_RP11-274J15.2	AC092896.1	histone cluster 1 pseudogene	PGOHUM_ENST00000465850.1_RP11-274J15.2_RF3	chr3	114103264	114103305	-	No match in SNP-DB	map to known protein with 1 aa mismatch	ENSP00000495192.1|ENST00000644661.1|ENSG00000285480.1|OTTHUMG00000192397.1|OTTHUMT00000493804.1|RP4-548D19.4-001|RP4-548D19.4|122	92.857	14	11	ELAKHA	KHAVSEGTKAVTKY	TKYTSS	14	1	0	unique location	No match found by BLAT	intergenic	QTRT2(dist=14843),DRD3(dist=25388)	1	0.973439							no
PXD002619	K.HAVSEGTKAITKYTSAK.?	KHAVSEGTKAITKYTSAK	PGOHUM_ENST00000465850.1_RP11-274J15.2	AC092896.1	histone cluster 1 pseudogene	PGOHUM_ENST00000465850.1_RP11-274J15.2_RF3	chr3	114103252	114103305	-	No match in SNP-DB	map to known protein with 1 aa mismatch	ENSP00000481622.1|ENST00000599962.1|ENSG00000234289.5|OTTHUMG00000086869.3|OTTHUMT00000195634.3|AP001051.2-001|H2BFS|126	94.444	18	11	ELAKHA	KHAVSEGTKAVTKYTSAK	K	18	1	0	unique location	chr3_114103251_114103305_-	intergenic	QTRT2(dist=14831),DRD3(dist=25400)	1	0.979453							no
PXD002619	K.HEMLQPFNVLYEK+8.014.E	KHEMLQPFNVLYEKE	PGOHUM_ENST00000438325.2_RP13-93L13.2	PA2G4P6	proliferation-associated 2G4 pseudogene 6 [Source:HGNC Symbol;Acc:HGNC:32219]	PGOHUM_ENST00000438325.2_RP13-93L13.2_RF2	chr9	89450450	89450494	+	No match in SNP-DB	map to known protein with 1 aa mismatch	ENSP00000302886.6|ENST00000303305.10|ENSG00000170515.13|OTTHUMG00000170173.3|OTTHUMT00000407767.1|RP11-603J24.10-001|PA2G4|394	93.333	15	4	ECAKHE	KHELLQPFNVLYEKE	EKEGEF	15	1	0	unique location	chr9_89450449_89450494_+	intronic	SEMA4D	1	0.964364							no
PXD002619	K.HFSVEGQLEYR.A	KHFSVEGQLEYRA	PGOHUM_ENST00000506634.1_HSP90AA6P	HSP90AA6P	heat shock protein 90 alpha family class A member 6, pseudogene [Source:HGNC Symbol;Acc:HGNC:32536]	PGOHUM_ENST00000506634.1_HSP90AA6P_RF3	chr4	170605170	170605208	-	No match in SNP-DB	map to known protein with 1 aa mismatch	sp|Q58FG1|HS904_HUMAN	92.308	13	11	LAVKHF	KHFSVEGQLEFRA	FRAFLF	13	1	0	unique location	No match found by BLAT	intergenic	LINC01612(dist=321448),LINC02382(dist=137299)	1	0.968868							no
PXD002619	K.HIAEEADR+10.008K+8.014YEEVPR.K	KHIAEEADRKYEEVPRK	PGOHUM_ENST00000425942.3_TPM3P4	TPM3P4	tropomyosin 3 pseudogene 4 [Source:HGNC Symbol;Acc:HGNC:39167]	PGOHUM_ENST00000425942.3_TPM3P4_RF2	chr7	27024508	27024558	+	No match in SNP-DB	map to known protein with 1 aa mismatch	ENSP00000496648.1|ENST00000647464.1|ENSG00000167460.15|OTTHUMG00000182134.7|OTTHUMT00000496843.1|CTD-2231E14.1-021|TPM4|90	94.118	17	15	KEAKHI	KHIAEEADRKYEEVARK	ARKLVI	17	1	0	unique location	chr7_27024507_27024558_+	intergenic	SKAP2(dist=159765),HOXA1(dist=68487)	1	0.9933							no
PXD002619	K.HIVLSGGSTMYPGLSSR+10.008.L	KHIVLSGGSTMYPGLSSRL	lncRNA_lnc-CABIN1-19:1	ACTR2	ARP2 actin related protein 2 homolog [Source:HGNC Symbol;Acc:HGNC:169]	lncRNA_lnc-CABIN1-19:1_RF3	chr22	24687810	24687866	+	No match in SNP-DB	map to known protein with 1 aa mismatch	ENSP00000437383.2|ENST00000542850.2|ENSG00000138071.13|OTTHUMG00000129540.3|-|ACTR2-205|ACTR2|339	94.737	19	16	EFYKHI	KHIVLSGGSTMYPGLPSRL	SRLERE	19	1	0	multiple locations	chr19_20259127_20259184_+;chr22_24687809_24687866_+	intergenic	POM121L10P(dist=28663),PIWIL3(dist=31224)	1	0.981214							no
PXD002619	K.HIVLSGGSTMYPGLSSRLER+10.008.E	KHIVLSGGSTMYPGLSSRLERE	lncRNA_lnc-CABIN1-19:1	ACTR2	ARP2 actin related protein 2 homolog [Source:HGNC Symbol;Acc:HGNC:169]	lncRNA_lnc-CABIN1-19:1_RF3	chr22	24687810	24687875	+	No match in SNP-DB	map to known protein with 1 aa mismatch	ENSP00000367220.4|ENST00000377982.8|ENSG00000138071.13|OTTHUMG00000129540.3|OTTHUMT00000327567.1|AC007318.3-002|ACTR2|399	95.455	22	16	EFYKHI	KHIVLSGGSTMYPGLPSRLERE	ERELKQ	22	1	0	unique location	chr22_24687809_24687875_+	intergenic	POM121L10P(dist=28663),PIWIL3(dist=31224)	1	0.983815							no
PXD002619	K.HLAIPGAGM+15.995MGAGIAQVSVDK+8.014.G	KHLAIPGAGMMGAGIAQVSVDKG	PGOHUM_ENST00000514498.1_RP11-469O11.2	HADHAP1	hydroxyacyl-CoA dehydrogenase/3-ketoacyl-CoA thiolase/enoyl-CoA hydratase (trifunctional protein), alpha subunit pseudogene 1 [Source:HGNC Symbol;Acc:HGNC:4802]	PGOHUM_ENST00000514498.1_RP11-469O11.2_RF1	chr4	165405211	165405279	-	No match in SNP-DB	novelpep (map to known protein with more than 2 mismatched aa)	ENSP00000495560.1|ENST00000644428.1|ENSG00000084754.11|OTTHUMG00000096979.10|OTTHUMT00000494915.1|AC011742.2-009|HADHA|499	91.304	23		KDVKHL	KHLAILGAGLMGAGIAQVSVDKG	DKGLKT	23	2	0	unique location	chr4_165405210_165405279_-	intronic	CPE	1	0.985221							no
PXD002619	K.HLEINPDDSIIETLR.Q	KHLEINPDDSIIETLRQ	lncRNA_lnc-CSTF3-58:1;PGOHUM_ENST00000530115.1_RP11-1033A18.1	lncRNA_lnc-CSTF3-58:1;PGOHUM_ENST00000530115.1_RP11-1033A18.1;HSP90AA2P	lncRNA_lnc-CSTF3-58:1;PGOHUM_ENST00000530115.1_RP11-1033A18.1;heat shock protein 90 alpha family class A member 2, pseudogene [Source:HGNC Symbol;Acc:HGNC:5256]	PGOHUM_ENST00000530115.1_RP11-1033A18.1_RF3	chr11	27889094	27889144	-	No match in SNP-DB	map to known protein with 1 aa mismatch	ENSP00000216281.7|ENST00000216281.12|ENSG00000080824.18|OTTHUMG00000171752.7|OTTHUMT00000414952.2|RP11-114H15.1-002|HSP90AA1|732	94.118	17	9	AAKKHL	KHLEINPDHSIIETLRQ	LRQKAE	17	1	0	unique location	chr11_27889093_27889144_-	intergenic	BDNF(dist=167036),KIF18A(dist=131522)	1	0.94308	-6.55462	-5.86254	-3.99502	-4.89876	-6.36636	4.36416	yes
PXD002619	K.HLEINPNHPIVETLR+10.008.Q	KHLEINPNHPIVETLRQ	PGOHUM_ENST00000507090.2_HSP90AB2P	HSP90AB2P	heat shock protein 90 alpha family class B member 2, pseudogene [Source:HGNC Symbol;Acc:HGNC:32537]	lncRNA_lnc-USP17L28-32:1_RF3	chr4	13338345	13338395	+	No match in SNP-DB	map to known protein with 1 aa mismatch	ENSP00000360609.1|ENST00000371554.2|ENSG00000096384.19|OTTHUMG00000014761.7|OTTHUMT00000040730.1|RP1-302G2.1-005|HSP90AB1|724	94.118	17	8	MAKKHL	KHLEINPDHPIVETLRQ	LRQKAE	17	1	0	unique location	chr4_13338344_13338395_+	intergenic	LINC02270(dist=1087060),RAB28(dist=29378)	1	0.94716	-4.9181	-4.11252	2.73366	-5.79692	-5.00818	-5.77864	yes
PXD002619	K.HNNDEQYTWESSAGGSFTVR+10.008.T	KHNNDEQYTWESSAGGSFTVRT	PGOHUM_ENST00000436135.1_RP11-144L1.8	AL365440.1	heat shock 90kDa protein 1, alpha (HSPCA) pseudogene	PGOHUM_ENST00000436135.1_RP11-144L1.8_RF1	chr1	158524128	158524193	+	No match in SNP-DB	novelpep (map to known protein with more than 2 mismatched aa)	ENSP00000335153.7|ENST00000334701.11|ENSG00000080824.18|OTTHUMG00000171752.7|OTTHUMT00000414953.1|RP11-114H15.1-001|HSP90AA1|854	90.909	22		VITKHN	KHNDDEQYAWESSAGGSFTVRT	VRTDTG	22	2	0	unique location	chr1_158524127_158524193_+	intergenic	OR10R2(dist=43243),OR6Y1(dist=23000)	1	0.948646							no
PXD002619	K.HPLR+10.008ADLAEEYSK+8.014.D	KHPLRADLAEEYSKD	PGOHUM_ENST00000623123.1_RP11-665C16.9	AL158801.5	ubiquitin-conjugating enzyme E2L 3 (UBE2L3) pseudogene	PGOHUM_ENST00000623123.1_RP11-665C16.9_RF1	chr14	55229568	55229612	+	No match in SNP-DB	map to known protein with 1 aa deletion	ENSP00000445931.1|ENST00000545681.2|ENSG00000185651.14|OTTHUMG00000150823.2|-|UBE2L3-204|UBE2L3|122	100	15		QPEHPL	HPLRADLAEEYSKD	SKDRKK	14	0	0	unique location	chr14_55229567_55229612_+	intergenic	DLGAP5(dist=37890),FBXO34(dist=41735)	1	0.991386	-5.44666	-6.2825	-4.64859	-5.47432	-6.35391	-5.58232	no
PXD002619	K.HQGVM+15.995VGIGQK+8.014DSYVGEDAQSKR.G	KHQGVMVGIGQKDSYVGEDAQSKRG	PGOHUM_ENST00000567299.1_CTC-543D15.1	AC008567.1	actin, beta (ACTB) pseudogene	PGOHUM_ENST00000567299.1_CTC-543D15.1_RF1	chr19	9518264	9518338	+	No match in SNP-DB	novelpep (map to known protein with more than 2 mismatched aa)	ENSP00000462823.1|ENST00000572105.6|ENSG00000184009.10|OTTHUMG00000177955.8|OTTHUMT00000439932.3|RP13-766D20.3-015|ACTG1|198	84	25		GRPRHQ	RHQGVMVGMGQKDSYVGDEAQSKRG	KRGILT	25	4	0	unique location	chr19_9518263_9518338_+	intergenic	ZNF560(dist=19661),ZNF426(dist=4960)	1	0.995595							no
PXD002619	K.HTGPEILSMANAGPNTNGSQFFIC+57.021TAK+8.014.T	KHTGPEILSMANAGPNTNGSQFFICTAKT	PGOHUM_ENST00000414949.2_RP11-367G6.1	PPIAP29	peptidylprolyl isomerase A pseudogene 29 [Source:HGNC Symbol;Acc:HGNC:43021]	PGOHUM_ENST00000414949.2_RP11-367G6.1_RF1	chr6	24976754	24976840	+	No match in SNP-DB	map to known protein with 1 aa mismatch	ENSP00000479961.1|ENST00000620047.4|ENSG00000196262.13|OTTHUMG00000023687.5|-|PPIA-210|PPIA|105	96.552	29	6	FILKHT	KHTGPGILSMANAGPNTNGSQFFICTAKT	AKTEWL	29	1	0	unique location	chr6_24976753_24976840_+	intronic	RIPOR2	1	0.905535							no
PXD002619	K.HTGPGILSMANAGPNTNDSQFFIC+57.021TAK+8.014.T	KHTGPGILSMANAGPNTNDSQFFICTAKT	PGOHUM_ENST00000403866.2_PPIAP9	PPIAP9	peptidylprolyl isomerase A pseudogene 9 [Source:HGNC Symbol;Acc:HGNC:9272]	PGOHUM_ENST00000403866.2_PPIAP9_RF1	chr6	31519621	31520021	-	No match in SNP-DB	map to known protein with 1 aa mismatch	ENSP00000479961.1|ENST00000620047.4|ENSG00000196262.13|OTTHUMG00000023687.5|-|PPIA-210|PPIA|105	96.552	29	19	FILKHT	KHTGPGILSMANAGPNTNGSQFFICTAKT	AKTEWL	29	1	0	multiple locations	chr6_31519620_31520021_-;chr6_GL000250v2_alt_2852170_2852571_-;chr6_GL000251v2_alt_2996964_2997365_-;chr6_GL000252v2_alt_2767409_2767810_-;chr6_GL000253v2_alt_2824702_2825103_-;chr6_GL000254v2_alt_2861572_2861973_-;chr6_GL000255v2_alt_2775496_2775897_-;chr6_GL000256v2_alt_2818903_2819304_-	intergenic	MICB(dist=8497),MCCD1(dist=9341)	1	0.89851							no
PXD002619	K.HTGPGILSMANAGPNTNDSQFFIC+57.021TAK+8.014TEWLDGK+8.014.P	KHTGPGILSMANAGPNTNDSQFFICTAKTEWLDGKP	PGOHUM_ENST00000403866.2_PPIAP9	PPIAP9	peptidylprolyl isomerase A pseudogene 9 [Source:HGNC Symbol;Acc:HGNC:9272]	PGOHUM_ENST00000403866.2_PPIAP9_RF1	chr6	31519600	31520021	-	No match in SNP-DB	novelpep (map to known protein with more than 2 mismatched aa)	ENSP00000479961.1|ENST00000620047.4|ENSG00000196262.13|OTTHUMG00000023687.5|-|PPIA-210|PPIA|105	97.143	36		FILKHT	KHTGPGILSMANAGPNTNGSQFFICTAKTEWLDGK	DGKHVV	35	1	0	multiple locations	chr6_31519599_31520021_-;chr6_GL000250v2_alt_2852149_2852571_-;chr6_GL000251v2_alt_2996943_2997365_-;chr6_GL000252v2_alt_2767388_2767810_-;chr6_GL000253v2_alt_2824681_2825103_-;chr6_GL000254v2_alt_2861551_2861973_-;chr6_GL000255v2_alt_2775475_2775897_-;chr6_GL000256v2_alt_2818882_2819304_-	intergenic	MICB(dist=8476),MCCD1(dist=9362)	1	0.891135							no
PXD002619	K.HTGPSILSMANAGPNTNGSQFFIC+57.021TAK+8.014.T	KHTGPSILSMANAGPNTNGSQFFICTAKT	lncRNA_lnc-CST4-53:1	PPIA	peptidylprolyl isomerase A [Source:HGNC Symbol;Acc:HGNC:9253]	lncRNA_lnc-CST4-53:1_RF1	chr20	25368413	25368499	-	No match in SNP-DB	map to known protein with 1 aa mismatch	ENSP00000479961.1|ENST00000620047.4|ENSG00000196262.13|OTTHUMG00000023687.5|-|PPIA-210|PPIA|105	96.552	29	6	FILKHT	KHTGPGILSMANAGPNTNGSQFFICTAKT	AKTEWL	29	1	0	unique location	chr20_25368412_25368499_-	intronic	ABHD12	1	0.956919							no
PXD002619	K.HVVSEGTKAVTKYTSSK.?	KHVVSEGTKAVTKYTSSK	lncRNA_lnc-C6orf62-29:1	AC021097.3	novel histone H2B-like protein	lncRNA_lnc-C6orf62-29:1_RF3	chr6	25731786	25731839	-	No match in SNP-DB	map to known protein with 1 aa mismatch	ENSP00000495192.1|ENST00000644661.1|ENSG00000285480.1|OTTHUMG00000192397.1|OTTHUMT00000493804.1|RP4-548D19.4-001|RP4-548D19.4|122	94.444	18	3	ELAKHA	KHAVSEGTKAVTKYTSSK	K	18	1	0	unique location	chr6_25731785_25731839_-	upstream	HIST1H2APS1(dist=647)	1	0.942755	0.569642	-8.48347	-7.79625	-7.80566	-10.2589	3.95425	yes
PXD002619	K.HWPQQIEESTTVVTTQSAEVGAAETTLTELRR.T	KHWPQQIEESTTVVTTQSAEVGAAETTLTELRRT	PGOHUM_ENST00000510337.1_KRT18P16	KRT18P16	keratin 18 pseudogene 16 [Source:HGNC Symbol;Acc:HGNC:33384]	PGOHUM_ENST00000510337.1_KRT18P16_RF1	chr5	123636911	123637012	+	No match in SNP-DB	novelpep (map to known protein with more than 2 mismatched aa)	ENSP00000447278.1|ENST00000550600.5|ENSG00000111057.10|OTTHUMG00000169882.1|OTTHUMT00000406404.1|RP11-153F5.6-001|KRT18|391	94.118	34		ELDKYW	KYWSQQIEESTTVVTTQSAEVGAAETTLTELRRT	RRTVQS	34	2	0	unique location	chr5_123636910_123637012_+	intergenic	CSNK1G3(dist=19867),LINC01170(dist=422883)	1	0.202545							no
PXD002619	K.IAQDLEM+15.995YGVKYFEIK+8.014.K	KIAQDLEMYGVKYFEIKK	lncRNA_lnc-OR52A1-17:1	RDX	radixin [Source:HGNC Symbol;Acc:HGNC:9944]	lncRNA_lnc-OR52A1-17:1_RF1	chr11	4211462	4211515	-	No match in SNP-DB	novelpep (map to known protein with more than 2 mismatched aa)	ENSP00000431560.1|ENST00000534683.1|ENSG00000137710.15|OTTHUMG00000166574.8|OTTHUMT00000390583.1|RP11-686G14.2-012|RDX|51	88.889	18		EYLKIA	KIAQDLEMYGVNYFEIKN	IKNKKG	18	2	0	unique location	chr11_4211461_4211515_-	intergenic	LOC100506082(dist=8809),OR52B4(dist=155801)	1	0.982019							no
PXD002619	K.IAQDLEM+15.995YGVNYFSIKKK.K	KIAQDLEMYGVNYFSIKKKK	PGOHUM_ENST00000511640.1_MSNP1	MSNP1	moesin pseudogene 1 [Source:HGNC Symbol;Acc:HGNC:7374]	PGOHUM_ENST00000511640.1_MSNP1_RF3	chr5	25910084	25910143	+	No match in SNP-DB	novelpep (map to known protein with more than 2 mismatched aa)	ENSP00000431560.1|ENST00000534683.1|ENSG00000137710.15|OTTHUMG00000166574.8|OTTHUMT00000390583.1|RP11-686G14.2-012|RDX|51	90	20		EYLKIA	KIAQDLEMYGVNYFEIKNKK	NKKGTE	20	2	0	unique location	chr5_25910083_25910143_+	intergenic	LINC02211(dist=607804),CDH9(dist=970516)	1	0.970949							no
PXD002619	K.IDWLDGK+8.014HVVFGK+8.014.V	KIDWLDGKHVVFGKV	PGOHUM_ENST00000248151.4_TUBBP1	TUBBP1	tubulin beta pseudogene 1 [Source:HGNC Symbol;Acc:HGNC:12414]	lncRNA_lnc-PURG-16:1_RF3	chr8	30349956	30350000	-	No match in SNP-DB	novelpep (map to known protein with more than 2 mismatched aa)	ENSP00000436091.1|ENST00000461351.1|ENSG00000171960.10|OTTHUMG00000007520.6|OTTHUMT00000019783.3|RP5-994D16.2-006|PPIH|96	86.667	15		TCSKCD	KCDWLDGKHVVFGKI	GKIIDG	15	2	0	unique location	chr8_30349955_30350000_-	intergenic	DCTN6(dist=166317),RBPMS-AS1(dist=32163)	1	0.880273							no
PXD002619	K.IEDLSQEAQLAAAEK+8.014.F	KIEDLSQEAQLAAAEKF	PGOHUM_ENST00000519039.1_NACAP1	NACA4P	NACA family member 4, pseudogene [Source:HGNC Symbol;Acc:HGNC:24688]	PGOHUM_ENST00000519039.1_NACAP1_RF3	chr8	101369284	101369334	+	No match in SNP-DB	map to known protein with 1 aa mismatch	ENSP00000403817.1|ENST00000454682.5|ENSG00000196531.10|OTTHUMG00000170033.6|-|NACA-203|NACA|2078	94.118	17	8	GEAKIE	KIEDLSQQAQLAAAEKF	EKFKVQ	17	1	0	unique location	chr8_101369283_101369334_+	ncRNA_exonic	NACAP1	1	0.97408							no
PXD002619	K.IEDLSQEAQLAAAEKFK.V	KIEDLSQEAQLAAAEKFKV	PGOHUM_ENST00000519039.1_NACAP1	NACA4P	NACA family member 4, pseudogene [Source:HGNC Symbol;Acc:HGNC:24688]	PGOHUM_ENST00000519039.1_NACAP1_RF3	chr8	101369284	101369340	+	No match in SNP-DB	map to known protein with 1 aa mismatch	ENSP00000403817.1|ENST00000454682.5|ENSG00000196531.10|OTTHUMG00000170033.6|-|NACA-203|NACA|2078	94.737	19	8	GEAKIE	KIEDLSQQAQLAAAEKFKV	FKVQGE	19	1	0	unique location	chr8_101369283_101369340_+	ncRNA_exonic	NACAP1	1	0.975375							no
PXD002619	K.IEIHDGK+8.014LVSESSDVLPK.?	KIEIHDGKLVSESSDVLPK	PGOHUM_ENST00000425226.1_AC010900.1	KRT8P15	keratin 8 pseudogene 15 [Source:HGNC Symbol;Acc:HGNC:33367]	PGOHUM_ENST00000425226.1_AC010900.1_RF3	chr2	202840334	202840390	-	No match in SNP-DB	novelpep (map to known protein with more than 2 mismatched aa)	ENSP00000449404.1|ENST00000552150.5|ENSG00000170421.12|OTTHUMG00000169881.7|OTTHUMT00000406391.1|RP11-153F5.5-004|KRT8|511	89.474	19		VVKKIE	KIETRDGKLVSESSDVLPK	K	19	2	0	unique location	chr2_202840333_202840390_-	intronic	ICA1L	1	0.474518							no
PXD002619	K.IEMELR+10.008DISNDVLSLLEK.F	KIEMELRDISNDVLSLLEKF	PGOHUM_ENST00000419975.1_RP11-45P22.1	YWHAZP5	tyrosine 3-monooxygenase/tryptophan 5-monooxygenase activation protein zeta pseudogene 5 [Source:HGNC Symbol;Acc:HGNC:30564]	PGOHUM_ENST00000419975.1_RP11-45P22.1_RF1	chr10	105686574	105686633	+	No match in SNP-DB	novelpep (map to known protein with more than 2 mismatched aa)	ENSP00000429041.1|ENST00000521328.5|ENSG00000164924.17|OTTHUMG00000134291.7|OTTHUMT00000380246.2|AC027373.1-018|YWHAZ|137	90	20		YREKIE	KIETELRDICNDVLSLLEKF	EKFLIP	20	2	0	unique location	chr10_105686573_105686633_+	ncRNA_intronic	LOC101927549	1	0.952576							no
PXD002619	K.IENVGSNEEDDSGK+8.014DK+8.014K+8.014.K	KIENVGSNEEDDSGKDKKK	PGOHUM_ENST00000426420.1_RP11-65L19.1	HSP90AB6P	heat shock protein 90 alpha family class B member 6, pseudogene [Source:HGNC Symbol;Acc:HGNC:32540]	PGOHUM_ENST00000426420.1_RP11-65L19.1_RF2	chr13	96885041	96885097	-	No match in SNP-DB	novelpep (map to known protein with more than 2 mismatched aa)	sp|Q58FF8|H90B2_HUMAN	85.714	19		EKPKIE	KIEDVGSDEEDDSG	DSGKDK	14	2	0	unique location	chr13_96885040_96885097_-	intergenic	HS6ST3(dist=45479),LINC00359(dist=56240)	1	0.816732							no
PXD002619	K.IESDVQEPTEPENDLDIM+15.995LGNK+8.014.K	KIESDVQEPTEPENDLDIMLGNKK	PGOHUM_ENST00000428356.1_EIF2S2P3	EIF2S2P3	eukaryotic translation initiation factor 2 subunit 2 beta pseudogene 3 [Source:HGNC Symbol;Acc:HGNC:31664]	PGOHUM_ENST00000428356.1_EIF2S2P3_RF1	chr10	92669369	92669440	-	No match in SNP-DB	novelpep (map to known protein with more than 2 mismatched aa)	ENSP00000364119.2|ENST00000374980.2|ENSG00000125977.6|OTTHUMG00000032287.2|OTTHUMT00000078765.2|RP1-64K7.2-001|EIF2S2|333	95.238	24		KDLKIE	KIESDVQEPTEPEDDLDIMLG	MLGNKK	21	1	0	unique location	chr10_92669368_92669440_-	intergenic	KIF11(dist=13974),HHEX(dist=20555)	1	0.915127							no
PXD002619	K.IFVGGIKEETEEYNLR.D	KIFVGGIKEETEEYNLRD	PGOHUM_ENST00000564298.2_RP11-358M11.1	HNRNPA3P11	heterogeneous nuclear ribonucleoprotein A3 pseudogene 11 [Source:HGNC Symbol;Acc:HGNC:48757]	PGOHUM_ENST00000564298.2_RP11-358M11.1_RF1	chr15	57247618	57247671	-	No match in SNP-DB	novelpep (map to known protein with more than 2 mismatched aa)	ENSP00000408487.1|ENST00000411529.6|ENSG00000170144.20|OTTHUMG00000132529.11|OTTHUMT00000333926.4|AC079305.3-002|HNRNPA3|356	44.444	18		QLRKLF	KLFIGGLSFETTDDSLRE	LREHFE	18	10	0	unique location	chr15_57247617_57247671_-	intronic	TCF12	1	0.998566							no
PXD002619	K.IGGIGSVPVGRVETGILKPGM+15.995VVTFAPVNVTTEVK.S	KIGGIGSVPVGRVETGILKPGMVVTFAPVNVTTEVKS	PGOHUM_ENST00000503537.1_CTD-2165H16.1	EEF1A1P13	eukaryotic translation elongation factor 1 alpha 1 pseudogene 13 [Source:HGNC Symbol;Acc:HGNC:3196]	PGOHUM_ENST00000503537.1_CTD-2165H16.1_RF1	chr5	14652454	14652564	-	No match in SNP-DB	novelpep (map to known protein with more than 2 mismatched aa)	ENSP00000479609.1|ENST00000610520.4|ENSG00000156508.17|OTTHUMG00000015031.6|-|EEF1A1-210|EEF1A1|441	94.595	37		DVYKIG	KIGGIGTVPVGRVETGVLKPGMVVTFAPVNVTTEVKS	VKSVEM	37	2	0	unique location	chr5_14652453_14652564_-	upstream	SNORD141A,SNORD141B(dist=72)	1	0.950855							no
PXD002619	K.IGGIGTVLVGR.V	KIGGIGTVLVGRV	PGOHUM_ENST00000415278.1_EEF1AL9	EEF1A1P11	eukaryotic translation elongation factor 1 alpha 1 pseudogene 11 [Source:HGNC Symbol;Acc:HGNC:3206]	PGOHUM_ENST00000415278.1_EEF1AL9_RF1	chr1	96447692	96447730	+	No match in SNP-DB	map to known protein with 1 aa mismatch	sp|P68104-2|EF1A1_HUMAN	92.308	13	9	DVYKIG	KIGGIGTVPVGRV	GRVETG	13	1	0	unique location	No match found by BLAT	intergenic	LINC01787(dist=73567),PTBP2(dist=273913)	1	0.934868							no
PXD002619	K.IGIVDQSQQAYQEAFEISK+8.014.K	KIGIVDQSQQAYQEAFEISKK	PGOHUM_ENST00000440317.1_YWHAZP2	YWHAZP2	tyrosine 3-monooxygenase/tryptophan 5-monooxygenase activation protein zeta pseudogene 2 [Source:HGNC Symbol;Acc:HGNC:31078]	PGOHUM_ENST00000440317.1_YWHAZP2_RF1	chr2	126557692	126557754	-	No match in SNP-DB	map to known protein with 1 aa mismatch	ENSP00000428775.1|ENST00000522819.5|ENSG00000164924.17|OTTHUMG00000134291.7|OTTHUMT00000380242.1|AC027373.1-022|YWHAZ|125	95.238	21	2	GDDKKG	KKGIVDQSQQAYQEAFEISKK	SKKEMQ	21	1	0	unique location	chr2_126557691_126557754_-	intergenic	LINC01941(dist=439707),GYPC(dist=98243)	1	0.973274							no
PXD002619	K.IISNASC+57.021TM+15.995NC+57.021LAPLAK+8.014.V	KIISNASCTMNCLAPLAKV	PGOHUM_ENST00000425504.1_RP11-351N4.2	GAPDHP69	glyceraldehyde 3 phosphate dehydrogenase pseudogene 69 [Source:HGNC Symbol;Acc:HGNC:4147]	PGOHUM_ENST00000425504.1_RP11-351N4.2_RF1	chr13	29307210	29307266	+	No match in SNP-DB	map to known protein with 1 aa mismatch	ENSP00000380068.1|ENST00000396859.5|ENSG00000111640.14|OTTHUMG00000137379.1|OTTHUMT00000268061.1|AC006064.2-003|GAPDH|335	94.737	19	10	NSLKII	KIISNASCTTNCLAPLAKV	AKVIHD	19	1	0	unique location	chr13_29307209_29307266_+	intronic	MTUS2	1	0.945768	-6.92832	-6.00452	-3.70523	-6.32945	-4.35945	-7.13809	no
PXD002619	K.ILNNKFASFIDK+8.014VR+10.008.F	KILNNKFASFIDKVRF	lncRNA_lnc-BRMS1L-62:1	KRT73	keratin 73 [Source:HGNC Symbol;Acc:HGNC:28928]	lncRNA_lnc-BRMS1L-62:1_RF1	chr14	38727326	38727373	+	No match in SNP-DB	map to known protein with 1 aa mismatch	ENSP00000307014.3|ENST00000305748.7|ENSG00000186049.8|OTTHUMG00000169746.1|OTTHUMT00000405700.1|RP11-1020M18.7-001|KRT73|540	93.75	16	2	EQIKVL	KVLNNKFASFIDKVRF	VRFLEQ	16	1	0	unique location	chr14_38727325_38727373_+	intergenic	CLEC14A(dist=470956),LINC00639(dist=22013)	1	0.928064							no
PXD002619	K.ILQKYVEHQVDDAM+15.995MANAAQK+8.014.F	KILQKYVEHQVDDAMMANAAQKF	PGOHUM_ENST00000518311.3_ASNSP1	ASNSP1	asparagine synthetase pseudogene 1 [Source:HGNC Symbol;Acc:HGNC:754]	PGOHUM_ENST00000518311.3_ASNSP1_RF2	chr8	46579513	46580111	-	No match in SNP-DB	map to known protein with 1 aa mismatch	ENSP00000377845.3|ENST00000394308.7|ENSG00000070669.16|OTTHUMG00000022892.13|OTTHUMT00000059213.4|AC079781.3-001|ASNS|561	95.652	23	5	SWFKIL	KILQEYVEHQVDDAMMANAAQKF	QKFPFN	23	1	0	unique location	chr8_46579512_46580111_-	ncRNA_exonic	ASNSP1	1	0.770587	-4.8777	-2.29528	-8.45017	-8.66943	-0.356894	-1.08009	no
PXD002619	K.ILQKYVEHQVDDAM+15.995MANAAQK+8.014FPFNTPK+8.014.T	KILQKYVEHQVDDAMMANAAQKFPFNTPKT	PGOHUM_ENST00000518311.3_ASNSP1	ASNSP1	asparagine synthetase pseudogene 1 [Source:HGNC Symbol;Acc:HGNC:754]	PGOHUM_ENST00000518311.3_ASNSP1_RF2	chr8	46579492	46580111	-	No match in SNP-DB	map to known protein with 1 aa mismatch	ENSP00000377845.3|ENST00000394308.7|ENSG00000070669.16|OTTHUMG00000022892.13|OTTHUMT00000059213.4|AC079781.3-001|ASNS|561	96.667	30	5	SWFKIL	KILQEYVEHQVDDAMMANAAQKFPFNTPKT	PKTKEG	30	1	0	unique location	chr8_46579491_46580111_-	ncRNA_exonic	ASNSP1	1	0.806726	-5.13719	-2.45767	-8.47239	-8.73113	-0.146331	-1.27928	no
PXD002619	K.IMADIR+10.008DQYDELAR.K	KIMADIRDQYDELARK	PGOHUM_ENST00000515767.1_RP11-447B21.1	KRT18P21	keratin 18 pseudogene 21 [Source:HGNC Symbol;Acc:HGNC:33389]	PGOHUM_ENST00000515767.1_RP11-447B21.1_RF1	chr4	115921424	115921471	+	No match in SNP-DB	map to known protein with 1 aa mismatch	ENSP00000373487.3|ENST00000388835.3|ENSG00000111057.10|OTTHUMG00000169882.1|OTTHUMT00000406405.1|RP11-153F5.6-002|KRT18|430	93.75	16	8	DLAKIM	KIMADIRAQYDELARK	ARKNRE	16	1	0	unique location	chr4_115921423_115921471_+	intergenic	NDST4(dist=807548),MIR1973(dist=378301)	1	0.64617							no
PXD002619	K.IMADIR+10.008DQYDELARK.N	KIMADIRDQYDELARKN	PGOHUM_ENST00000515767.1_RP11-447B21.1	KRT18P21	keratin 18 pseudogene 21 [Source:HGNC Symbol;Acc:HGNC:33389]	PGOHUM_ENST00000515767.1_RP11-447B21.1_RF1	chr4	115921424	115921474	+	No match in SNP-DB	map to known protein with 1 aa mismatch	ENSP00000447278.1|ENST00000550600.5|ENSG00000111057.10|OTTHUMG00000169882.1|OTTHUMT00000406404.1|RP11-153F5.6-001|KRT18|391	94.118	17	8	DLAKIM	KIMADIRAQYDELARKN	RKNREE	17	1	0	unique location	chr4_115921423_115921474_+	intergenic	NDST4(dist=807548),MIR1973(dist=378301)	1	0.66508							no
PXD002619	K.IQASTM+15.995AFKQM+15.995EKISQFLQAAER.Y	KIQASTMAFKQMEKISQFLQAAERY	PGOHUM_ENST00000524097.1_TAGLN2P1	TAGLN2P1	transgelin 2 pseudogene 1 [Source:HGNC Symbol;Acc:HGNC:21739]	PGOHUM_ENST00000524097.1_TAGLN2P1_RF2	chr8	106697704	106697778	-	No match in SNP-DB	map to known protein with 1 aa mismatch	ENSP00000412429.1|ENST00000397334.2|ENSG00000158710.14|OTTHUMG00000022793.3|OTTHUMT00000059108.2|RP11-48O20.1-004|TAGLN2|187	96	25	14	PVKKIQ	KIQASTMAFKQMEQISQFLQAAERY	ERYGIN	25	1	0	unique location	chr8_106697703_106697778_-	intronic	OXR1	1	0.725824							no
PXD002619	K.IQDEEGIPPDQQR.L	KIQDEEGIPPDQQRL	PGOHUM_ENST00000583708.5_UBBP4	UBBP4	ubiquitin B pseudogene 4 [Source:HGNC Symbol;Acc:HGNC:12467]	PGOHUM_ENST00000583708.5_UBBP4_RF3	chr17	22204860	22204904	+	No match in SNP-DB	map to known protein with 1 aa mismatch	ENSP00000464594.1|ENST00000577958.1|ENSG00000170315.13|OTTHUMG00000058987.6|OTTHUMT00000445750.3|AC093484.5-006|UBB|43	93.333	15	5	VKAKIQ	KIQDKEGIPPDQQRL	L	15	1	0	unique location	chr17_22204859_22204904_+	ncRNA_exonic	UBBP4	1	0.963136	-4.86059	-5.41052	3.419	0.110194	-5.66134	-3.42082	yes
PXD002619	K.IQVTTPGFQLVFLPFADDK+8.014.R	KIQVTTPGFQLVFLPFADDKR	PGOHUM_ENST00000435236.2_RP3-377O6.1	XRCC6P5	X-ray repair cross complementing 6 pseudogene 5 [Source:HGNC Symbol;Acc:HGNC:45187]	PGOHUM_ENST00000435236.2_RP3-377O6.1_RF3	chrX	99719837	99719899	-	No match in SNP-DB	map to known protein with 1 aa mismatch	ENSP00000384082.1|ENST00000405506.2|ENSG00000196419.12|OTTHUMG00000151190.3|OTTHUMT00000321690.1|CTA-216E10.7-005|XRCC6|559	95.238	21	6	DDQKIQ	KIQVTPPGFQLVFLPFADDKR	DKRKMP	21	1	0	unique location	chrX_99719836_99719899_-	ncRNA_exonic	XRCC6P5	1	0.687887							no
PXD002619	K.IQVTTPGFQLVFLPFADDK+8.014R+10.008.K	KIQVTTPGFQLVFLPFADDKRK	PGOHUM_ENST00000435236.2_RP3-377O6.1	XRCC6P5	X-ray repair cross complementing 6 pseudogene 5 [Source:HGNC Symbol;Acc:HGNC:45187]	PGOHUM_ENST00000435236.2_RP3-377O6.1_RF3	chrX	99719834	99719899	-	No match in SNP-DB	map to known protein with 1 aa mismatch	ENSP00000384082.1|ENST00000405506.2|ENSG00000196419.12|OTTHUMG00000151190.3|OTTHUMT00000321690.1|CTA-216E10.7-005|XRCC6|559	95.455	22	6	DDQKIQ	KIQVTPPGFQLVFLPFADDKRK	KRKMPF	22	1	0	unique location	chrX_99719833_99719899_-	ncRNA_exonic	XRCC6P5	1	0.702031							no
PXD002619	K.ISQFLQAAER.Y	KISQFLQAAERY	PGOHUM_ENST00000524097.1_TAGLN2P1	TAGLN2P1	transgelin 2 pseudogene 1 [Source:HGNC Symbol;Acc:HGNC:21739]	PGOHUM_ENST00000524097.1_TAGLN2P1_RF2	chr8	106697704	106697739	-	No match in SNP-DB	map to known protein with 1 aa mismatch	ENSP00000357076.1|ENST00000368096.5|ENSG00000158710.14|OTTHUMG00000022793.3|OTTHUMT00000059106.1|RP11-48O20.1-002|TAGLN2|220	91.667	12	1	QMEQIS	QISQFLQAAERY	ERYGIN	12	1	0	unique location	No match found by BLAT	intronic	OXR1	1	0.714086							no
PXD002619	K.K+8.014AAAPAPEEEM+15.995DEC+57.021KQALAAEPK+8.014.A	KKAAAPAPEEEMDECKQALAAEPKA	PGOHUM_ENST00000457231.1_RP11-319G5.1	EEF1GP1	eukaryotic translation elongation factor 1 gamma pseudogene 1 [Source:HGNC Symbol;Acc:HGNC:44556]	PGOHUM_ENST00000457231.1_RP11-319G5.1_RF1	chr7	125034415	125034489	+	No match in SNP-DB	map to known protein with 1 aa mismatch	sp|P26641-2|EF1G_HUMAN	96	25	16	KEEKKA	KKAAAPAPEEEMDECEQALAAEPKA	PKAKDP	25	1	0	unique location	chr7_125034414_125034489_+	ncRNA_intronic	POT1-AS1	1	0.81823	-2.412	-2.7195	-3.287	-4.058	-2.447	-3.211	no
PXD002619	K.K+8.014AAAPTPEEEM+15.995DEC+57.021EQALAAEPK+8.014.A	KKAAAPTPEEEMDECEQALAAEPKA	PGOHUM_ENST00000434365.1_RP1-241P17.3	EEF1GP5	eukaryotic translation elongation factor 1 gamma pseudogene 5 [Source:HGNC Symbol;Acc:HGNC:44560]	PGOHUM_ENST00000434365.1_RP1-241P17.3_RF1	chrX	115703561	115703635	+	No match in SNP-DB	map to known protein with 1 aa mismatch	sp|P26641-2|EF1G_HUMAN	96	25	7	KEEKKA	KKAAAPAPEEEMDECEQALAAEPKA	PKAKDP	25	1	0	unique location	chrX_115703560_115703635_+	intergenic	PLS3(dist=52702),DANT2(dist=136835)	1	0.750541	-5.61838	-1.49828	-5.43923	-5.3683	-5.76	-3.8693	no
PXD002619	K.K+8.014AKAGAGSATEFQFR+10.008.G	KKAKAGAGSATEFQFRG	lncRNA_lnc-TEX49-10:2	RPS10	ribosomal protein S10 [Source:HGNC Symbol;Acc:HGNC:10383]	lncRNA_lnc-TEX49-10:2_RF2	chr12	48488355	48488405	+	No match in SNP-DB	novelpep (map to known protein with more than 2 mismatched aa)	ENSP00000495142.1|ENST00000644700.1|ENSG00000124614.14|OTTHUMG00000014546.2|OTTHUMT00000494403.1|RP11-375E1.4-007|RPS10|213	93.333	17		GADKKA	KKAEAGAGSATEFQF	FQFVSI	15	1	0	unique location	chr12_48488354_48488405_+	intronic	C12orf54	1	0.9963							no
PXD002619	K.K+8.014DM+15.995DEAYMNK+8.014.A	KKDMDEAYMNKA	PGOHUM_ENST00000463294.1_RP11-469J4.2	KRT8P13	keratin 8 pseudogene 13 [Source:HGNC Symbol;Acc:HGNC:33365]	PGOHUM_ENST00000463294.1_RP11-469J4.2_RF1	chr3	170496020	170496055	+	No match in SNP-DB	novelpep (map to known protein with more than 2 mismatched aa)	ENSP00000447402.1|ENST00000546897.5|ENSG00000170421.12|OTTHUMG00000169881.7|OTTHUMT00000406390.1|RP11-153F5.5-003|KRT8|483	83.333	12		VLIKKD	KKDVDEAYMNKV	NKVELE	12	2	0	unique location	No match found by BLAT	ncRNA_intronic	LOC101928583	1	0.827971							no
PXD002619	K.K+8.014DVDEAYM+15.995NKLELESGLEGLTDEINFLR+10.008.R	KKDVDEAYMNKLELESGLEGLTDEINFLRR	PGOHUM_ENST00000604727.1_KRT8P47	KRT8P47	keratin 8 pseudogene 47 [Source:HGNC Symbol;Acc:HGNC:44461]	PGOHUM_ENST00000604727.1_KRT8P47_RF3	chr1	44104096	44104185	-	No match in SNP-DB	novelpep (map to known protein with more than 2 mismatched aa)	ENSP00000450340.1|ENST00000546900.1|ENSG00000170421.12|OTTHUMG00000169881.7|OTTHUMT00000406397.1|RP11-153F5.5-017|KRT8|113	90	30		VLIKKD	KKDVDEAYMNKVELESRLEGLTDEINFLRQ	LRQLYE	30	3	0	unique location	chr1_44104095_44104185_-	intergenic	SLC6A9(dist=72604),KLF17(dist=14754)	1	0.710831							no
PXD002619	K.K+8.014FASFIDK+8.014VR+10.008.F	KKFASFIDKVRF	lncRNA_lnc-C7orf49-23:1	KRT2	keratin 2 [Source:HGNC Symbol;Acc:HGNC:6439]	lncRNA_lnc-C7orf49-23:1_RF2	chr7	136938397	136938432	-	No match in SNP-DB	map to known protein with 1 aa deletion	ENSP00000310861.3|ENST00000309680.3|ENSG00000172867.3|OTTHUMG00000169748.1|OTTHUMT00000405704.1|RP11-593B8.4-001|KRT2|639	100	12		LNNKFA	KFASFIDKVRF	VRFLEQ	11	0	0	unique location	No match found by BLAT	ncRNA_intronic	LOC349160	1	0.990286							no
PXD002619	K.K+8.014GIPAPAVVK+8.014.K	KKGIPAPAVVKK	lncRNA_lnc-CAPRIN1-41:1	KHDRBS3	KH RNA binding domain containing, signal transduction associated 3 [Source:HGNC Symbol;Acc:HGNC:18117]	lncRNA_lnc-CAPRIN1-41:1_RF1	chr11	37725693	37725728	+	No match in SNP-DB	novelpep (map to known protein with more than 2 mismatched aa)	ENSP00000348108.5|ENST00000355849.9|ENSG00000131773.13|OTTHUMG00000164164.4|OTTHUMT00000377529.1|RP11-383N10.2-001|KHDRBS3|346	50	12		LRTRGV	RGVPAPAITR	ITRGRG	10	5	0	unique location	No match found by BLAT	intergenic	C11orf74(dist=1066402),LOC105376633(dist=212908)	1	0.979571	-6.55594	-6.04486	-5.1158	-5.89383	-5.47114	-5.80169	no
PXD002619	K.K+8.014HLEINPNHPIVETLR+10.008.Q	KKHLEINPNHPIVETLRQ	PGOHUM_ENST00000507090.2_HSP90AB2P	HSP90AB2P	heat shock protein 90 alpha family class B member 2, pseudogene [Source:HGNC Symbol;Acc:HGNC:32537]	lncRNA_lnc-USP17L28-32:1_RF3	chr4	13338342	13338395	+	No match in SNP-DB	map to known protein with 1 aa mismatch	ENSP00000360609.1|ENST00000371554.2|ENSG00000096384.19|OTTHUMG00000014761.7|OTTHUMT00000040730.1|RP1-302G2.1-005|HSP90AB1|724	94.444	18	9	MMAKKH	KKHLEINPDHPIVETLRQ	LRQKAE	18	1	0	unique location	chr4_13338341_13338395_+	intergenic	LINC02270(dist=1087057),RAB28(dist=29381)	1	0.950151	-4.86358	-4.07275	2.69638	-5.77232	-5.03419	-5.72766	yes
PXD002619	K.K+8.014IEIHDGKLVSESSDVLPK.?	KKIEIHDGKLVSESSDVLPK	PGOHUM_ENST00000425226.1_AC010900.1	KRT8P15	keratin 8 pseudogene 15 [Source:HGNC Symbol;Acc:HGNC:33367]	PGOHUM_ENST00000425226.1_AC010900.1_RF3	chr2	202840334	202840393	-	No match in SNP-DB	novelpep (map to known protein with more than 2 mismatched aa)	ENSP00000449404.1|ENST00000552150.5|ENSG00000170421.12|OTTHUMG00000169881.7|OTTHUMT00000406391.1|RP11-153F5.5-004|KRT8|511	90	20		VVVKKI	KKIETRDGKLVSESSDVLPK	K	20	2	0	unique location	chr2_202840333_202840393_-	intronic	ICA1L	1	0.501237							no
PXD002619	K.K+8.014ISSVQSVVPALEIANAHR+10.008.K	KKISSVQSVVPALEIANAHRK	lncRNA_lnc-CDK2-38:1	HSPD1	heat shock protein family D (Hsp60) member 1 [Source:HGNC Symbol;Acc:HGNC:5261]	lncRNA_lnc-CDK2-38:1_RF3	chr12	56511746	56511808	+	No match in SNP-DB	novelpep (map to known protein with more than 2 mismatched aa)	ENSP00000340019.2|ENST00000345042.6|ENSG00000144381.16|OTTHUMG00000154463.4|-|HSPD1-201|HSPD1|573	90.476	21		LSEKKI	KKISSIQSIVPALEIANAHRK	HRKPLV	21	2	0	unique location	chr12_56511745_56511808_+	intergenic	GLS2(dist=23332),SNORA105C(dist=1119)	1	0.99179							no
PXD002619	K.K+8.014KDNNNTLVFIVDVK+8.014.A	KKKDNNNTLVFIVDVKA	lncRNA_lnc-KCNJ3-11:1	RPL23A	ribosomal protein L23a [Source:HGNC Symbol;Acc:HGNC:10317]	lncRNA_lnc-KCNJ3-11:1_RF1	chr2	153370858	153370908	+	No match in SNP-DB	novelpep (map to known protein with more than 2 mismatched aa)	ENSP00000378396.4|ENST00000394938.8|ENSG00000198242.13|OTTHUMG00000132684.5|OTTHUMT00000446461.1|AC010761.1-009|RPL23A|194	82.353	17		SAMKKI	KKIEDNNTLVFIVDVKA	VKANKH	17	3	0	unique location	chr2_153370857_153370908_+	intergenic	ARL6IP6(dist=609605),RPRM(dist=106480)	1	0.9743	-5.5001	-6.4941	-6.41654	-7.0762	-5.93978	-5.91358	no
PXD002619	K.K+8.014LGEMWNNTAADDK+8.014EPYEK+8.014.K	KKLGEMWNNTAADDKEPYEKK	lncRNA_lnc-GABRA4-24:1	HMGB1	high mobility group box 1 [Source:HGNC Symbol;Acc:HGNC:4983]	lncRNA_lnc-GABRA4-24:1_RF1	chr4	41842572	41842634	-	No match in SNP-DB	novelpep (map to known protein with more than 2 mismatched aa)	ENSP00000369904.1|ENST00000326004.4|ENSG00000189403.14|OTTHUMG00000016670.7|OTTHUMT00000044358.1|RP11-550P23.1-003|HMGB1|158	94.444	21		DVAKKL	KKLGEMWNNTAADDKQPY	QPYEKK	18	1	0	unique location	chr4_41842571_41842634_-	intergenic	PHOX2B(dist=93602),LINC00682(dist=36949)	1	0.952048							no
PXD002619	K.K+8.014LLM+15.995MAGINDC+57.021YTSAR+10.008.G	KKLLMMAGINDCYTSARG	PGOHUM_ENST00000468126.1_RP11-324J13.1	AC098590.1	ribosomal protein S2 (RPS2) pseudogene	PGOHUM_ENST00000468126.1_RP11-324J13.1_RF3	chr4	43410240	43410293	-	No match in SNP-DB	map to known protein with 1 aa mismatch	ENSP00000436865.1|ENST00000526522.5|ENSG00000140988.15|OTTHUMG00000128708.5|OTTHUMT00000387762.1|LA16c-439A6.2-006|RPS2|235	94.444	18	10	PVPKKL	KKLLMMAGIDDCYTSARG	ARGCTA	18	1	0	unique location	chr4_43410239_43410293_-	intergenic	GRXCR1(dist=379582),LINC02383(dist=47296)	1	0.963509							no
PXD002619	K.K+8.014PGGFDISLFYR+10.008DITSIAEDEDLR.V	KKPGGFDISLFYRDITSIAEDEDLRV	PGOHUM_ENST00000518193.1_RP11-442A17.1	XRCC6P4	X-ray repair cross complementing 6 pseudogene 4 [Source:HGNC Symbol;Acc:HGNC:45186]	PGOHUM_ENST00000518193.1_RP11-442A17.1_RF3	chr8	62856401	62856478	-	No match in SNP-DB	map to known protein with 1 aa mismatch	ENSP00000384082.1|ENST00000405506.2|ENSG00000196419.12|OTTHUMG00000151190.3|OTTHUMT00000321690.1|CTA-216E10.7-005|XRCC6|559	96.154	26	16	MHLKKP	KKPGGFDISLFYRDIISIAEDEDLRV	LRVHFE	26	1	0	unique location	chr8_62856400_62856478_-	intronic	NKAIN3	1	0.943753							no
PXD002619	K.K+8.014TEENNTLVFIVDVK+8.014.A	KKTEENNTLVFIVDVKA	PGOHUM_ENST00000479658.1_AC114752.2	RPL23AP37	ribosomal protein L23a pseudogene 37 [Source:HGNC Symbol;Acc:HGNC:35664]	PGOHUM_ENST00000479658.1_AC114752.2_RF3	chr2	64347428	64347478	-	No match in SNP-DB	novelpep (map to known protein with more than 2 mismatched aa)	ENSP00000466425.1|ENST00000472628.1|ENSG00000198242.13|OTTHUMG00000132684.5|OTTHUMT00000255980.3|AC010761.1-006|RPL23A|70	88.235	17		MK	KKIEDNNTLVFIVDVKA	VKANKH	17	2	0	unique location	chr2_64347427_64347478_-	intergenic	MIR4433B(dist=6580),LGALSL(dist=106765)	1	0.9791							no
PXD002619	K.K+8.014TELQEK+8.014NPLPSEETIEQEK.Q	KKTELQEKNPLPSEETIEQEKQ	lncRNA_lnc-UBR3-73:7	TMSB4X	thymosin beta 4 X-linked [Source:HGNC Symbol;Acc:HGNC:11881]	lncRNA_lnc-UBR3-73:7_RF1	chr2	176016983	176017048	+	No match in SNP-DB	novelpep (map to known protein with more than 2 mismatched aa)	ENSP00000370007.1|ENST00000380633.1|ENSG00000205542.10|OTTHUMG00000021144.3|OTTHUMT00000055782.1|RP11-102M2.1-004|TMSB4X|44	90.909	22		SKLKKT	KKTETQEKNPLPSKETIEQEKQ	EKQAGE	22	2	0	unique location	chr2_176016982_176017048_+	intergenic	LNPK(dist=14638),EVX2(dist=63124)	1	0.9898							no
PXD002619	K.K+8.014TVFTKSPYEEFTDHLVK+8.014.T	KKTVFTKSPYEEFTDHLVKT	PGOHUM_ENST00000478038.1_RPS2P44	RPS2P44	ribosomal protein S2 pseudogene 44 [Source:HGNC Symbol;Acc:HGNC:35811]	PGOHUM_ENST00000478038.1_RPS2P44_RF1	chr16	48577578	48577637	-	No match in SNP-DB	novelpep (map to known protein with more than 2 mismatched aa)	ENSP00000436227.1|ENST00000533186.5|ENSG00000140988.15|OTTHUMG00000128708.5|OTTHUMT00000387764.2|LA16c-439A6.2-013|RPS2|195	90	20		DLWKET	KETVFTKSPYQEFTDHLVKT	VKTHTR	20	2	0	unique location	chr16_48577577_48577637_-	intronic	N4BP1	1	0.983271							no
PXD002619	K.KDNNNTLVFIVDVK+8.014.A	KKDNNNTLVFIVDVKA	lncRNA_lnc-KCNJ3-11:1	RPL23A	ribosomal protein L23a [Source:HGNC Symbol;Acc:HGNC:10317]	lncRNA_lnc-KCNJ3-11:1_RF1	chr2	153370861	153370908	+	No match in SNP-DB	novelpep (map to known protein with more than 2 mismatched aa)	ENSP00000378396.4|ENST00000394938.8|ENSG00000198242.13|OTTHUMG00000132684.5|OTTHUMT00000446461.1|AC010761.1-009|RPL23A|194	85.714	16		KKIEDN	EDNNTLVFIVDVKA	VKANKH	14	2	0	unique location	chr2_153370860_153370908_+	intergenic	ARL6IP6(dist=609608),RPRM(dist=106477)	1	0.97266	-5.48526	-6.47815	-6.46443	-7.15217	-5.9193	-5.93447	no
PXD002619	K.KDVDEAYM+15.995NK+8.014AELESLLEGLTDEINFLR+10.008.Q	KKDVDEAYMNKAELESLLEGLTDEINFLRQ	PGOHUM_ENST00000409686.2_KRT8P11	KRT8P11	keratin 8 pseudogene 11 [Source:HGNC Symbol;Acc:HGNC:31058]	PGOHUM_ENST00000409686.2_KRT8P11_RF3	chr9	99305748	99305837	+	No match in SNP-DB	novelpep (map to known protein with more than 2 mismatched aa)	ENSP00000450340.1|ENST00000546900.1|ENSG00000170421.12|OTTHUMG00000169881.7|OTTHUMT00000406397.1|RP11-153F5.5-017|KRT8|113	93.333	30		VLIKKD	KKDVDEAYMNKVELESRLEGLTDEINFLRQ	LRQLYE	30	2	0	unique location	chr9_99305747_99305837_+	intergenic	SEC61B(dist=75129),NAMA(dist=49592)	1	0.693438							no
PXD002619	K.KEM+15.995QPTHTVR+10.008.L	KKEMQPTHTVRL	PGOHUM_ENST00000419975.1_RP11-45P22.1	YWHAZP5	tyrosine 3-monooxygenase/tryptophan 5-monooxygenase activation protein zeta pseudogene 5 [Source:HGNC Symbol;Acc:HGNC:30564]	PGOHUM_ENST00000419975.1_RP11-45P22.1_RF1	chr10	105686790	105686825	+	No match in SNP-DB	novelpep (map to known protein with more than 2 mismatched aa)	ENSP00000428860.1|ENST00000523848.5|ENSG00000164924.17|OTTHUMG00000134291.7|OTTHUMT00000380238.1|AC027373.1-019|YWHAZ|130	83.333	12		EISKKE	KKEMQPTHPIRL	IRLGLA	12	2	0	unique location	No match found by BLAT	ncRNA_intronic	LOC101927549	1	0.985657							no
PXD002619	K.KEVDEAYM+15.995NK.V	KKEVDEAYMNKV	PGOHUM_ENST00000533003.1_KRT8P7	KRT8P7	keratin 8 pseudogene 7 [Source:HGNC Symbol;Acc:HGNC:33361]	PGOHUM_ENST00000533003.1_KRT8P7_RF3	chr11	119603681	119603716	-	No match in SNP-DB	map to known protein with 1 aa mismatch	ENSP00000447402.1|ENST00000546897.5|ENSG00000170421.12|OTTHUMG00000169881.7|OTTHUMT00000406390.1|RP11-153F5.5-003|KRT8|483	91.667	12	3	VLIKKD	KKDVDEAYMNKV	NKVELE	12	1	0	unique location	No match found by BLAT	intergenic	USP2-AS1(dist=104448),NECTIN1(dist=34417)	1	0.888229							no
PXD002619	K.KGAQRTPEEEEILNK+8.014.K	KKGAQRTPEEEEILNKK	lncRNA_lnc-PRRT3-63:1	RPS8	ribosomal protein S8 [Source:HGNC Symbol;Acc:HGNC:10441]	lncRNA_lnc-PRRT3-63:1_RF1	chr3	308921	308971	-	No match in SNP-DB	novelpep (map to known protein with more than 2 mismatched aa)	ENSP00000379888.3|ENST00000396651.7|ENSG00000142937.11|OTTHUMG00000008494.1|OTTHUMT00000023439.1|RP11-269F19.3-001|RPS8|208	86.667	17		LGRKKG	KKGAKLTPEEEEILN	ILNKKR	15	2	0	unique location	chr3_308920_308971_-	intronic	CHL1	1	0.89236	-5.35576	-5.43544	-5.42692	-5.46348	-4.88864	-5.60204	no
PXD002619	K.KGIVGQSQQAYQEAFEISK.K	KKGIVGQSQQAYQEAFEISKK	PGOHUM_ENST00000419975.1_RP11-45P22.1	YWHAZP5	tyrosine 3-monooxygenase/tryptophan 5-monooxygenase activation protein zeta pseudogene 5 [Source:HGNC Symbol;Acc:HGNC:30564]	PGOHUM_ENST00000419975.1_RP11-45P22.1_RF1	chr10	105686733	105686795	+	No match in SNP-DB	map to known protein with 1 aa mismatch	ENSP00000428775.1|ENST00000522819.5|ENSG00000164924.17|OTTHUMG00000134291.7|OTTHUMT00000380242.1|AC027373.1-022|YWHAZ|125	95.238	21	6	GDDKKG	KKGIVDQSQQAYQEAFEISKK	SKKEMQ	21	1	0	unique location	chr10_105686732_105686795_+	ncRNA_intronic	LOC101927549	1	0.962355							no
PXD002619	K.KLVMM+15.995AGIDDC+57.021YTSAR+10.008.G	KKLVMMAGIDDCYTSARG	PGOHUM_ENST00000393351.3_RP5-1106E3.1	AC005521.1	ribosomal protein S2 (RPS2) pseudogene	PGOHUM_ENST00000393351.3_RP5-1106E3.1_RF3	chr7	124481141	124481194	+	No match in SNP-DB	map to known protein with 1 aa mismatch	ENSP00000436865.1|ENST00000526522.5|ENSG00000140988.15|OTTHUMG00000128708.5|OTTHUMT00000387762.1|LA16c-439A6.2-006|RPS2|235	94.444	18	4	PVPKKL	KKLLMMAGIDDCYTSARG	ARGCTA	18	1	0	unique location	chr7_124481140_124481194_+	intergenic	LOC101928211(dist=129045),GPR37(dist=264460)	1	0.972604							no
PXD002619	K.KNREEAAEYAK.L	KKNREEAAEYAKL	lncRNA_lnc-LIN54-13:1	RPS6	ribosomal protein S6 [Source:HGNC Symbol;Acc:HGNC:10429]	lncRNA_lnc-LIN54-13:1_RF2	chr4	82494951	82494989	-	No match in SNP-DB	map to known protein with 1 aa mismatch	ENSP00000369743.1|ENST00000315377.4|ENSG00000137154.12|OTTHUMG00000019642.2|OTTHUMT00000051860.2|RP11-513M16.6-003|RPS6|218	92.308	13	4	QRTKKN	KKNKEEAAEYAKL	AKLLAK	13	1	0	unique location	No match found by BLAT	intronic	TMEM150C	1	0.973132							no
PXD002619	K.KTMQSLNDR+10.008LASYLDR+10.008.V	KKTMQSLNDRLASYLDRV	PGOHUM_ENST00000435214.1_RP13-138P15.3	KRT18P11	keratin 18 pseudogene 11 [Source:HGNC Symbol;Acc:HGNC:6431]	PGOHUM_ENST00000435214.1_RP13-138P15.3_RF1	chrX	92459904	92459957	+	No match in SNP-DB	map to known protein with 1 aa mismatch	ENSP00000373487.3|ENST00000388835.3|ENSG00000111057.10|OTTHUMG00000169882.1|OTTHUMT00000406405.1|RP11-153F5.6-002|KRT18|430	94.444	18	2	QNEKET	KETMQSLNDRLASYLDRV	DRVRSL	18	1	0	unique location	chrX_92459903_92459957_+	intronic	PCDH11X	1	0.928189							no
PXD002619	K.KTPR+10.008NSQQTFYTTNC+57.021LAPLAK+8.014.I	KKTPRNSQQTFYTTNCLAPLAKI	PGOHUM_ENST00000481866.2_RP11-27H1.1	GAPDHP39	glyceraldehyde 3 phosphate dehydrogenase pseudogene 39 [Source:HGNC Symbol;Acc:HGNC:37796]	PGOHUM_ENST00000481866.2_RP11-27H1.1_RF2	chr3	138778241	138778309	+	No match in SNP-DB	novelpep (map to known protein with more than 2 mismatched aa)	ENSP00000380068.1|ENST00000396859.5|ENSG00000111640.14|OTTHUMG00000137379.1|OTTHUMT00000268061.1|AC006064.2-003|GAPDH|335	90.909	23		ASCTTN	TTNCLAPLAKV	AKVIHD	11	1	0	unique location	chr3_138778240_138778309_+	intergenic	PIK3CB(dist=18882),LINC01391(dist=156948)	1	0.869515							no
PXD002619	K.KVVDDAYM+15.995NKAELESHLEGLTDEINFLR.Q	KKVVDDAYMNKAELESHLEGLTDEINFLRQ	PGOHUM_ENST00000473150.1_KRT8P25	KRT8P25	keratin 8 pseudogene 25 [Source:HGNC Symbol;Acc:HGNC:33377]	PGOHUM_ENST00000473150.1_KRT8P25_RF1	chr3	87323856	87323945	+	No match in SNP-DB	novelpep (map to known protein with more than 2 mismatched aa)	ENSP00000450340.1|ENST00000546900.1|ENSG00000170421.12|OTTHUMG00000169881.7|OTTHUMT00000406397.1|RP11-153F5.5-017|KRT8|113	86.667	30		VLIKKD	KKDVDEAYMNKVELESRLEGLTDEINFLRQ	LRQLYE	30	4	0	unique location	chr3_87323855_87323945_+	intergenic	POU1F1(dist=47269),HTR1F(dist=468911)	1	0.731079							no
PXD002619	K.LAEDK+8.014ENYK+8.014K+8.014.F	KLAEDKENYKKF	PGOHUM_ENST00000436135.1_RP11-144L1.8	AL365440.1	heat shock 90kDa protein 1, alpha (HSPCA) pseudogene	PGOHUM_ENST00000436135.1_RP11-144L1.8_RF3	chr1	158524937	158524972	+	No match in SNP-DB	map to known protein with 1 aa mismatch	ENSP00000335153.7|ENST00000334701.11|ENSG00000080824.18|OTTHUMG00000171752.7|OTTHUMT00000414953.1|RP11-114H15.1-001|HSP90AA1|854	91.667	12	1	LFTELA	ELAEDKENYKKF	KKFYEQ	12	1	0	unique location	No match found by BLAT	intergenic	OR10R2(dist=44052),OR6Y1(dist=22191)	1	0.997286							no
PXD002619	K.LC+57.021YITLDFEKEM+15.995ATAASSSSLEK.S	KLCYITLDFEKEMATAASSSSLEKS	PGOHUM_ENST00000450208.1_RP11-193H5.2	AL590396.1	actin, beta (ACTB) pseudogene	PGOHUM_ENST00000450208.1_RP11-193H5.2_RF3	chr1	237927478	237927552	+	No match in SNP-DB	novelpep (map to known protein with more than 2 mismatched aa)	ENSP00000494185.1|ENST00000647275.1|ENSG00000075624.14|OTTHUMG00000023268.11|OTTHUMT00000324029.2|AC006483.1-011|ACTB|157	88	25		IKEKLC	KLCYVALDFEQEMATAASSSSLEKS	EKSYEL	25	3	0	unique location	chr1_237927477_237927552_+	ncRNA_exonic	LOC100130331	1	0.951811							no
PXD002619	K.LC+57.021YITLDFEQEM+15.995ATAASSSSLEK.S	KLCYITLDFEQEMATAASSSSLEKS	PGOHUM_ENST00000417985.1_RP1-30G7.1	ACTBP1	actin, beta pseudogene 1 [Source:HGNC Symbol;Acc:HGNC:134]	PGOHUM_ENST00000417985.1_RP1-30G7.1_RF1	chrX	46288421	46288495	-	No match in SNP-DB	novelpep (map to known protein with more than 2 mismatched aa)	ENSP00000494185.1|ENST00000647275.1|ENSG00000075624.14|OTTHUMG00000023268.11|OTTHUMT00000324029.2|AC006483.1-011|ACTB|157	92	25		IKEKLC	KLCYVALDFEQEMATAASSSSLEKS	EKSYEL	25	2	0	unique location	chrX_46288420_46288495_-	intergenic	LOC401585(dist=436931),LINC01186(dist=37503)	1	0.996189							no
PXD002619	K.LC+57.021YLVLDFEQEM+15.995ATAASSSSLEK+8.014.S	KLCYLVLDFEQEMATAASSSSLEKS	PGOHUM_ENST00000515712.1_CTD-2309M13.1	ACTBP2	actin, beta pseudogene 2 [Source:HGNC Symbol;Acc:HGNC:135]	PGOHUM_ENST00000515712.1_CTD-2309M13.1_RF2	chr5	77785524	77785598	+	No match in SNP-DB	novelpep (map to known protein with more than 2 mismatched aa)	ENSP00000496101.1|ENST00000645576.1|ENSG00000075624.14|OTTHUMG00000023268.11|OTTHUMT00000495152.1|AC006483.1-019|ACTB|309	92	25		IKEKLC	KLCYVALDFEQEMATAASSSSLEKS	EKSYEL	25	2	0	unique location	chr5_77785523_77785598_+	intergenic	TBCA(dist=9163),LOC101929154(dist=99132)	1	0.982189							no
PXD002619	K.LC+57.021YVALAFEQEM+15.995AM+15.995AASSSSLEK+8.014.S	KLCYVALAFEQEMAMAASSSSLEKS	PGOHUM_ENST00000446382.2_RP11-390F4.8	ACTG1P14	actin gamma 1 pseudogene 14 [Source:HGNC Symbol;Acc:HGNC:49751]	PGOHUM_ENST00000446382.2_RP11-390F4.8_RF2	chr9	6835093	6835167	+	No match in SNP-DB	map to known protein with 1 aa mismatch	ENSP00000392718.2|ENST00000451531.6|ENSG00000196834.11|OTTHUMG00000153925.3|OTTHUMT00000333222.2|AC013269.1-001|POTEI|1075	96	25	8	IKEKLC	KLCYVALDFEQEMAMAASSSSLEKS	EKSYEL	25	1	0	unique location	chr9_6835092_6835167_+	intronic	KDM4C	1	0.971865							no
PXD002619	K.LC+57.021YVALEFEQEM+15.995ASAASSSSLEK+8.014.S	KLCYVALEFEQEMASAASSSSLEKS	PGOHUM_ENST00000403258.1_RP11-459O1.1	ACTBP8	actin, beta pseudogene 8 [Source:HGNC Symbol;Acc:HGNC:141]	PGOHUM_ENST00000403258.1_RP11-459O1.1_RF2	chr6	88276293	88276367	-	No match in SNP-DB	novelpep (map to known protein with more than 2 mismatched aa)	ENSP00000496101.1|ENST00000645576.1|ENSG00000075624.14|OTTHUMG00000023268.11|OTTHUMT00000495152.1|AC006483.1-019|ACTB|309	92	25		IKEKLC	KLCYVALDFEQEMATAASSSSLEKS	EKSYEL	25	2	0	unique location	chr6_88276292_88276367_-	intergenic	CNR1(dist=110245),LOC101928936(dist=249631)	1	0.988973							no
PXD002619	K.LC+57.021YVTLDFEQEMATVASSSSLEK+8.014.I	KLCYVTLDFEQEMATVASSSSLEKI	PGOHUM_ENST00000512165.1_CH17-12M21.1	AC233964.1	actin, beta (ACTB) pseudogene	PGOHUM_ENST00000512165.1_CH17-12M21.1_RF1	chr5	98339371	98339445	+	No match in SNP-DB	novelpep (map to known protein with more than 2 mismatched aa)	ENSP00000494185.1|ENST00000647275.1|ENSG00000075624.14|OTTHUMG00000023268.11|OTTHUMT00000324029.2|AC006483.1-011|ACTB|157	91.667	25		IKEKLC	KLCYVALDFEQEMATAASSSSLEK	LEKSYE	24	2	0	unique location	chr5_98339370_98339445_+	intergenic	LINC01846(dist=178132),RGMB(dist=429924)	1	0.98023							no
PXD002619	K.LDINGNPITIFQER+10.008.D	KLDINGNPITIFQERD	PGOHUM_ENST00000424043.3_RP4-621B10.5	GAPDHP46	glyceraldehyde 3 phosphate dehydrogenase pseudogene 46 [Source:HGNC Symbol;Acc:HGNC:37804]	PGOHUM_ENST00000424043.3_RP4-621B10.5_RF2	chr1	92115562	92115609	-	No match in SNP-DB	map to known protein with 1 aa mismatch	ENSP00000478864.1|ENST00000619601.1|ENSG00000111640.14|OTTHUMG00000137379.1|-|GAPDH-211|GAPDH|293	93.75	16	3	ENGKLV	KLVINGNPITIFQERD	ERDPSK	16	1	0	unique location	chr1_92115561_92115609_-	intronic	BTBD8	1	0.946426	-4.40251	-1.82887	-6.06387	-3.05126	-4.85164	-5.5823	no
PXD002619	K.LDYDEDASTMLKEVQPR.A	KLDYDEDASTMLKEVQPRA	lncRNA_lnc-SAMD13-32:1	ST13	ST13, Hsp70 interacting protein [Source:HGNC Symbol;Acc:HGNC:11343]	lncRNA_lnc-SAMD13-32:1_RF2	chr1	81722623	81722679	+	No match in SNP-DB	map to known protein with 1 aa mismatch	ENSP00000216218.3|ENST00000216218.7|ENSG00000100380.13|OTTHUMG00000151201.2|OTTHUMT00000321759.1|RP3-408N23.5-001|ST13|369	94.737	19	10	LACKLD	KLDYDEDASAMLKEVQPRA	PRAQKI	19	1	0	unique location	chr1_81722622_81722679_+	intronic	ADGRL2	1	0.969							no
PXD002619	K.LEAELGNM+15.995QGPVEDFK+8.014.N	KLEAELGNMQGPVEDFKN	PGOHUM_ENST00000413425.1_AC109585.1	KRT8P18	keratin 8 pseudogene 18 [Source:HGNC Symbol;Acc:HGNC:33370]	PGOHUM_ENST00000413425.1_AC109585.1_RF1	chr3	35216622	35216675	-	No match in SNP-DB	map to known protein with 1 aa mismatch	ENSP00000449010.2|ENST00000547176.3|ENSG00000170421.12|OTTHUMG00000169881.7|OTTHUMT00000406395.2|RP11-153F5.5-019|KRT8|35	94.444	18	12	EKLKLE	KLEAELGNMQGLVEDFKN	FKNKMW	18	1	0	unique location	chr3_35216621_35216675_-	ncRNA_intronic	LOC101928135	1	0.749547							no
PXD002619	K.LEAELGNM+15.995QPLVEDFK+8.014.N	KLEAELGNMQPLVEDFKN	PGOHUM_ENST00000483942.1_RP11-129K20.1	KRT8P35	keratin 8 pseudogene 35 [Source:HGNC Symbol;Acc:HGNC:39869]	PGOHUM_ENST00000483942.1_RP11-129K20.1_RF2	chr3	63097279	63097332	-	No match in SNP-DB	map to known protein with 1 aa mismatch	ENSP00000449010.2|ENST00000547176.3|ENSG00000170421.12|OTTHUMG00000169881.7|OTTHUMT00000406395.2|RP11-153F5.5-019|KRT8|35	94.444	18	11	EKLKLE	KLEAELGNMQGLVEDFKN	FKNKMW	18	1	0	unique location	chr3_63097278_63097332_-	intergenic	CADPS(dist=221890),LINC00698(dist=5409)	1	0.69983	-5.31894	-5.01347	-4.55121	-6.26338	-2.78796	-3.50294	no
PXD002619	K.LEAELGNMPGLVEDFK+8.014.N	KLEAELGNMPGLVEDFKN	lncRNA_lnc-SLC9B2-9:1	KRT8	keratin 8 [Source:HGNC Symbol;Acc:HGNC:6446]	lncRNA_lnc-SLC9B2-9:1_RF1	chr4	102729641	102729694	-	No match in SNP-DB	map to known protein with 1 aa mismatch	ENSP00000449010.2|ENST00000547176.3|ENSG00000170421.12|OTTHUMG00000169881.7|OTTHUMT00000406395.2|RP11-153F5.5-019|KRT8|35	94.444	18	10	EKLKLE	KLEAELGNMQGLVEDFKN	FKNKMW	18	1	0	multiple locations	chr2_202841249_202841303_-;chr4_102729640_102729694_-	intronic	MANBA	1	0.692774							no
PXD002619	K.LEAELGNMQGLLEDFKNK.Y	KLEAELGNMQGLLEDFKNKY	PGOHUM_ENST00000504812.1_RP11-109B6.2	KRT8P31	keratin 8 pseudogene 31 [Source:HGNC Symbol;Acc:HGNC:39865]	PGOHUM_ENST00000504812.1_RP11-109B6.2_RF3	chr5	60744465	60744524	-	No match in SNP-DB	map to known protein with 1 aa mismatch	ENSP00000447402.1|ENST00000546897.5|ENSG00000170421.12|OTTHUMG00000169881.7|OTTHUMT00000406390.1|RP11-153F5.5-003|KRT8|483	95	20	13	EKLKLE	KLEAELGNMQGLVEDFKNKY	NKYEDE	20	1	0	unique location	chr5_60744464_60744524_-	intergenic	DEPDC1B(dist=44299),ELOVL7(dist=7324)	1	0.730559							no
PXD002619	K.LEAELGNTQGLVEDFK.N	KLEAELGNTQGLVEDFKN	PGOHUM_ENST00000515599.1_CTC-362D12.1	KRT8P48	keratin 8 pseudogene 48 [Source:HGNC Symbol;Acc:HGNC:48344]	PGOHUM_ENST00000515599.1_CTC-362D12.1_RF1	chr5	146707082	146707135	-	No match in SNP-DB	map to known protein with 1 aa mismatch	ENSP00000449010.2|ENST00000547176.3|ENSG00000170421.12|OTTHUMG00000169881.7|OTTHUMT00000406395.2|RP11-153F5.5-019|KRT8|35	94.444	18	9	EKLKLE	KLEAELGNMQGLVEDFKN	FKNKMW	18	1	0	unique location	chr5_146707081_146707135_-	intronic	PPP2R2B	1	0.696962							no
PXD002619	K.LEAESATC+57.021HRLLEDGKNFSLDDALDSSNSMQTIQK+8.014.T	KLEAESATCHRLLEDGKNFSLDDALDSSNSMQTIQKT	PGOHUM_ENST00000506277.1_CTD-2653M23.1	KRT18P31	keratin 18 pseudogene 31 [Source:HGNC Symbol;Acc:HGNC:33400]	PGOHUM_ENST00000506277.1_CTD-2653M23.1_RF3	chr5	36886318	36886428	+	No match in SNP-DB	novelpep (map to known protein with more than 2 mismatched aa)	ENSP00000373487.3|ENST00000388835.3|ENSG00000111057.10|OTTHUMG00000169882.1|OTTHUMT00000406405.1|RP11-153F5.6-002|KRT18|430	81.081	37		IKVKLE	KLEAEIATYRRLLEDGEDFNLGDALDSSNSMQTIQKT	QKTTTR	37	7	0	unique location	chr5_36886317_36886428_+	intronic	NIPBL	1	0.403864							no
PXD002619	K.LEEAEKVADESER.G	KLEEAEKVADESERG	PGOHUM_ENST00000520239.1_GS1-44D20.1	AF201337.1	tropomyosin 4 (TPM4) pseudogene	PGOHUM_ENST00000520239.1_GS1-44D20.1_RF3	chr8	69129813	69129857	+	No match in SNP-DB	map to known protein with 1 aa mismatch	ENSP00000453092.1|ENST00000561395.5|ENSG00000140416.20|OTTHUMG00000132803.13|OTTHUMT00000417732.1|AC079328.1-033|TPM1|68	93.333	15	8	ALQKLE	KLEEAEKAADESERG	ERGMKV	15	1	0	unique location	chr8_69129812_69129857_+	intergenic	LINC01592(dist=25623),LINC01603(dist=295058)	1	0.884182							no
PXD002619	K.LEEAEKVADESERGMK.V	KLEEAEKVADESERGMKV	PGOHUM_ENST00000520239.1_GS1-44D20.1	AF201337.1	tropomyosin 4 (TPM4) pseudogene	PGOHUM_ENST00000520239.1_GS1-44D20.1_RF3	chr8	69129813	69129866	+	No match in SNP-DB	map to known protein with 1 aa mismatch	ENSP00000453092.1|ENST00000561395.5|ENSG00000140416.20|OTTHUMG00000132803.13|OTTHUMT00000417732.1|AC079328.1-033|TPM1|68	94.444	18	8	ALQKLE	KLEEAEKAADESERGMKV	MKVIES	18	1	0	unique location	chr8_69129812_69129866_+	intergenic	LINC01592(dist=25623),LINC01603(dist=295058)	1	0.890358							no
PXD002619	K.LEEEEKAADESER.D	KLEEEEKAADESERD	PGOHUM_ENST00000425942.3_TPM3P4	TPM3P4	tropomyosin 3 pseudogene 4 [Source:HGNC Symbol;Acc:HGNC:39167]	PGOHUM_ENST00000425942.3_TPM3P4_RF3	chr7	27023961	27024005	+	No match in SNP-DB	novelpep (map to known protein with more than 2 mismatched aa)	ENSP00000453092.1|ENST00000561395.5|ENSG00000140416.20|OTTHUMG00000132803.13|OTTHUMT00000417732.1|AC079328.1-033|TPM1|68	92.857	15		ALQKLE	KLEEAEKAADESER	SERGMK	14	1	0	unique location	chr7_27023960_27024005_+	intergenic	SKAP2(dist=159218),HOXA1(dist=69034)	1	0.867136							no
PXD002619	K.LELESR+10.008LEGLTDEINFLR+10.008.Q	KLELESRLEGLTDEINFLRQ	lncRNA_lnc-BRMS1L-62:1	KRT8	keratin 8 [Source:HGNC Symbol;Acc:HGNC:6446]	lncRNA_lnc-BRMS1L-62:1_RF3	chr14	38727658	38727717	+	No match in SNP-DB	map to known protein with 1 aa mismatch	ENSP00000450340.1|ENST00000546900.1|ENSG00000170421.12|OTTHUMG00000169881.7|OTTHUMT00000406397.1|RP11-153F5.5-017|KRT8|113	95	20	2	YMNKVE	KVELESRLEGLTDEINFLRQ	LRQLYE	20	1	0	unique location	chr14_38727657_38727717_+	intergenic	CLEC14A(dist=471288),LINC00639(dist=21681)	1	0.677593							no
PXD002619	K.LENPLQDIIQENFPNLAR+10.008.Q	KLENPLQDIIQENFPNLARQ	lncRNA_TMEM161B-AS1:54	lncRNA_TMEM161B-AS1:54	sp|Q9UN81|LORF1_HUMAN	lncRNA_TMEM161B-AS1:54_RF1	chr5	88307293	88307352	+	No match in SNP-DB	map to known protein with 1 aa mismatch	sp|Q9UN81|LORF1_HUMAN	95	20	5	NGTKLE	KLENTLQDIIQENFPNLARQ	ARQANV	20	1	0	multiple locations	chr2_49211438_49211498_+;chr2_85965341_85965401_+;chr2_149946686_149946746_+;chr20_10160608_10160670_+;chr3_174606728_174606788_+;chr5_88307292_88307352_+;chr11_90094249_90094309_-;chr11_89317800_89317860_-;chr12_100302795_100302855_-;chr4_116256450_116256510_-;chr8_94008167_94008227_-	ncRNA_intronic	TMEM161B-AS1	0.116	0.053102							no
PXD002619	K.LENTLQDIIQENFPNLAR+10.008.Q	KLENTLQDIIQENFPNLARQ	lncRNA_lnc-NANOGP8-26:6	lncRNA_lnc-NANOGP8-26:6	sp|Q9UN81|LORF1_HUMAN	lncRNA_lnc-NANOGP8-26:6_RF3	chr15	38141239	38141298	-	No match in SNP-DB	match to known protein	sp|Q9UN81|LORF1_HUMAN	100	20		NGTKLE	KLENTLQDIIQENFPNLARQ	ARQANV	20	0	0	multiple locations	chr1_677782_677842_+;chr1_442806_442866_+;chr1_11162342_11162402_+;chr1_12906665_12906725_+;chr1_25508002_25508062_+;chr1_30494952_30495012_+;chr1_30439515_30439575_+;chr1_34252162_34252222_+;chr1_37208966_37209026_+;chr1_40366260_40366320_+;chr1_42060790_42060850_+;chr1_42558705_42558765_+;chr1_45286107_45286167_+;chr1_46847714_46847774_+;chr1_47007981_47008041_+;chr1_46729899_46729959_+;chr1_48…	intergenic	LINC01852(dist=68249),SPRED1(dist=111612)	0.361	0.259153							no
PXD002619	K.LETELGNTQGLVEDFK+8.014.N	KLETELGNTQGLVEDFKN	PGOHUM_ENST00000604727.1_KRT8P47	KRT8P47	keratin 8 pseudogene 47 [Source:HGNC Symbol;Acc:HGNC:44461]	PGOHUM_ENST00000604727.1_KRT8P47_RF3	chr1	44104243	44104296	-	No match in SNP-DB	novelpep (map to known protein with more than 2 mismatched aa)	ENSP00000449010.2|ENST00000547176.3|ENSG00000170421.12|OTTHUMG00000169881.7|OTTHUMT00000406395.2|RP11-153F5.5-019|KRT8|35	88.889	18		EKLKLE	KLEAELGNMQGLVEDFKN	FKNKMW	18	2	0	unique location	chr1_44104242_44104296_-	intergenic	SLC6A9(dist=72751),KLF17(dist=14607)	1	0.695925							no
PXD002619	K.LETELGNTQGLVEDFKNK.Y	KLETELGNTQGLVEDFKNKY	PGOHUM_ENST00000604727.1_KRT8P47	KRT8P47	keratin 8 pseudogene 47 [Source:HGNC Symbol;Acc:HGNC:44461]	PGOHUM_ENST00000604727.1_KRT8P47_RF3	chr1	44104237	44104296	-	No match in SNP-DB	novelpep (map to known protein with more than 2 mismatched aa)	ENSP00000447402.1|ENST00000546897.5|ENSG00000170421.12|OTTHUMG00000169881.7|OTTHUMT00000406390.1|RP11-153F5.5-003|KRT8|483	90	20		EKLKLE	KLEAELGNMQGLVEDFKNKY	NKYEDE	20	2	0	unique location	chr1_44104236_44104296_-	intergenic	SLC6A9(dist=72745),KLF17(dist=14613)	1	0.724966							no
PXD002619	K.LETTVNLAWTAGNSNTR+10.008.F	KLETTVNLAWTAGNSNTRF	PGOHUM_ENST00000439229.2_VDAC1LP	VDAC1P1	voltage dependent anion channel 1 pseudogene 1 [Source:HGNC Symbol;Acc:HGNC:12671]	PGOHUM_ENST00000439229.2_VDAC1LP_RF2	chrX	80930098	80930154	+	No match in SNP-DB	map to known protein with 1 aa mismatch	ENSP00000378487.2|ENST00000395047.6|ENSG00000213585.10|OTTHUMG00000129118.3|OTTHUMT00000251164.2|AC025177.2-001|VDAC1|283	94.737	19	5	VNKKLE	KLETAVNLAWTAGNSNTRF	TRFGIA	19	1	0	unique location	chrX_80930097_80930154_+	intergenic	BRWD3(dist=120364),HMGN5(dist=183603)	1	0.989946							no
PXD002619	K.LEVELGNM+15.995QGLVEDFK.N	KLEVELGNMQGLVEDFKN	PGOHUM_ENST00000533003.1_KRT8P7	KRT8P7	keratin 8 pseudogene 7 [Source:HGNC Symbol;Acc:HGNC:33361]	PGOHUM_ENST00000533003.1_KRT8P7_RF3	chr11	119603774	119603827	-	No match in SNP-DB	map to known protein with 1 aa mismatch	ENSP00000449010.2|ENST00000547176.3|ENSG00000170421.12|OTTHUMG00000169881.7|OTTHUMT00000406395.2|RP11-153F5.5-019|KRT8|35	94.444	18	4	EKLKLE	KLEAELGNMQGLVEDFKN	FKNKMW	18	1	0	multiple locations	chr15_70859189_70859243_+;chr11_119603773_119603827_-	intergenic	USP2-AS1(dist=104541),NECTIN1(dist=34324)	1	0.706321							no
PXD002619	K.LFIGELRFETTDESLR.S	KLFIGELRFETTDESLRS	lncRNA_lnc-RAB40A-46:1	HNRNPA1	heterogeneous nuclear ribonucleoprotein A1 [Source:HGNC Symbol;Acc:HGNC:5031]	lncRNA_lnc-RAB40A-46:1_RF1	chrX	100888496	100888549	-	No match in SNP-DB	novelpep (map to known protein with more than 2 mismatched aa)	ENSP00000333504.8|ENST00000330752.12|ENSG00000135486.17|OTTHUMG00000169702.4|OTTHUMT00000468217.1|RP11-968A15.3-023|HNRNPA1|307	88.889	18		QLRKLF	KLFIGGLSFETTDESLRS	LRSHFE	18	2	0	unique location	chrX_100888495_100888549_-	intergenic	NOX1(dist=14151),XKRX(dist=24946)	1	0.658491							no
PXD002619	K.LFIGGLSFEITNEESLR+10.008.S	KLFIGGLSFEITNEESLRS	PGOHUM_ENST00000430583.2_RP11-38O14.1	HNRNPA1P59	heterogeneous nuclear ribonucleoprotein A1 pseudogene 59 [Source:HGNC Symbol;Acc:HGNC:48789]	PGOHUM_ENST00000430583.2_RP11-38O14.1_RF1	chr1	202911854	202911910	+	No match in SNP-DB	novelpep (map to known protein with more than 2 mismatched aa)	ENSP00000447782.1|ENST00000548688.5|ENSG00000135486.17|OTTHUMG00000169702.4|OTTHUMT00000405739.1|RP11-968A15.3-013|HNRNPA1|231	50	19		TVKKIF	KIFVGGIK-EDTEEHHLR	HLRDYF	18	8	1	unique location	chr1_202911853_202911910_+	intronic	KLHL12	1	0.803464							no
PXD002619	K.LGEM+15.995R+10.008NNLNDSEK+8.014.Q	KLGEMRNNLNDSEKQ	PGOHUM_ENST00000588063.1_RP11-861E21.3	AP001029.3	high mobility group box 3 (HMGB3) pseudogene	PGOHUM_ENST00000588063.1_RP11-861E21.3_RF3	chr18	12450818	12450862	+	No match in SNP-DB	map to known protein with 1 aa mismatch	ENSP00000417027.1|ENST00000430118.1|ENSG00000029993.14|OTTHUMG00000024162.2|OTTHUMT00000060870.2|AF003626.3-004|HMGB3|153	93.333	15	6	VAKKLG	KLGEMWNNLNDSEKQ	EKQPYI	15	1	0	unique location	chr18_12450817_12450862_+	intronic	SPIRE1	1	0.992568	-6.07889	-3.97193	-5.09173	-5.17741	-5.64409	-4.86027	no
PXD002619	K.LGEM+15.995WNNTAADDK+8.014EPYEK+8.014.K	KLGEMWNNTAADDKEPYEKK	lncRNA_lnc-GABRA4-24:1	HMGB1	high mobility group box 1 [Source:HGNC Symbol;Acc:HGNC:4983]	lncRNA_lnc-GABRA4-24:1_RF1	chr4	41842572	41842631	-	No match in SNP-DB	novelpep (map to known protein with more than 2 mismatched aa)	ENSP00000369904.1|ENST00000326004.4|ENSG00000189403.14|OTTHUMG00000016670.7|OTTHUMT00000044358.1|RP11-550P23.1-003|HMGB1|158	94.118	20		VAKKLG	KLGEMWNNTAADDKQPY	QPYEKK	17	1	0	unique location	chr4_41842571_41842631_-	intergenic	PHOX2B(dist=93602),LINC00682(dist=36949)	1	0.94961							no
PXD002619	K.LGEVYVNDAFGTAHR+10.008.A	KLGEVYVNDAFGTAHRA	PGOHUM_ENST00000431702.2_PGK1P2;lncRNA_lnc-ZNF763-12:1	PGK1P2;PGOHUM_ENST00000431702.2_PGK1P2;lncRNA_lnc-ZNF763-12:1	phosphoglycerate kinase 1, pseudogene 2 [Source:HGNC Symbol;Acc:HGNC:8899];PGOHUM_ENST00000431702.2_PGK1P2;lncRNA_lnc-ZNF763-12:1	PGOHUM_ENST00000431702.2_PGK1P2_RF3	chr19	12560035	12560085	+	No match in SNP-DB	map to known protein with 1 aa mismatch	ENSP00000305995.3|ENST00000304801.5|ENSG00000170950.5|OTTHUMG00000014824.3|OTTHUMT00000040872.3|RP3-417L20.2-001|PGK2|417	94.118	17	4	SLSKLG	KLGDVYVNDAFGTAHRA	HRAHSS	17	1	0	unique location	chr19_12560034_12560085_+	intergenic	ZNF564(dist=8493),ZNF490(dist=16071)	1	0.97956	-2.76596	-5.2654	-5.65042	-4.7474	-4.63088	-3.28478	no
PXD002619	K.LGGGVVTIER+10.008.S	KLGGGVVTIERS	lncRNA_lnc-MTRNR2L5-253:1	RPL22	ribosomal protein L22 [Source:HGNC Symbol;Acc:HGNC:10315]	lncRNA_lnc-MTRNR2L5-253:1_RF1	chr10	80126103	80126138	+	No match in SNP-DB	map to known protein with 1 aa deletion	ENSP00000468274.1|ENST00000497965.5|ENSG00000116251.9|OTTHUMG00000000953.5|OTTHUMT00000002831.2|RP1-120G22.1-002|RPL22|95	100	12		AGNLGG	LGGGVVTIERS	ERSKSK	11	0	0	unique location	No match found by BLAT	intergenic	TMEM254(dist=33552),PLAC9(dist=6399)	1	0.8918							no
PXD002619	K.LGLDFPNLPYLIDGAHKITQSK.A	KLGLDFPNLPYLIDGAHKITQSKA	PGOHUM_ENST00000405166.1_RP11-397G5.5	GSTM2P1	glutathione S-transferase mu 2 pseudogene 1 [Source:HGNC Symbol;Acc:HGNC:38009]	PGOHUM_ENST00000405166.1_RP11-397G5.5_RF1	chr6	111047297	111047368	-	No match in SNP-DB	map to known protein with 1 aa mismatch	ENSP00000358834.2|ENST00000369819.2|ENSG00000134184.12|OTTHUMG00000011635.4|OTTHUMT00000032154.2|AC000032.1-004|GSTM1|149	95.833	24	23	EKFKLG	KLGLDFPNLPYLIDGAHKITQSNA	SNAILC	24	1	0	unique location	chr6_111047296_111047368_-	ncRNA_exonic	GSTM2P1	1	0.616648	-6.06601	-5.73283	-5.16699	-4.77723	-5.81025	-6.11699	no
PXD002619	K.LHVAPEEHPVLLTEAPLNPK.A	KLHVAPEEHPVLLTEAPLNPKA	PGOHUM_ENST00000423293.1_RP11-12M9.4	AL080243.1	actin, beta (ACTB) pseudogene	PGOHUM_ENST00000423293.1_RP11-12M9.4_RF3	chr22	41074899	41074964	-	No match in SNP-DB	novelpep (map to known protein with more than 2 mismatched aa)	ENSP00000494269.1|ENST00000493945.6|ENSG00000075624.14|OTTHUMG00000023268.11|OTTHUMT00000324023.3|AC006483.1-005|ACTB|375	90.909	22		FYNELR	ELRVAPEEHPVLLTEAPLNPKA	PKANRE	22	2	0	unique location	chr22_41074898_41074964_-	intergenic	SNORD140(dist=1178),MIR1281(dist=17614)	1	0.999662							no
PXD002619	K.LIC+57.021C+57.021NILDVLDK+8.014HLIPAANTGESK+8.014.V	KLICCNILDVLDKHLIPAANTGESKV	PGOHUM_ENST00000577519.1_RP11-578C11.2	AC090615.1	tyrosine 3-monooxygenase/tryptophan 5-monooxygenase activation protein, epsilon polypeptide (YWHAE) pseudogene	PGOHUM_ENST00000577519.1_RP11-578C11.2_RF1	chr17	27412714	27412791	-	No match in SNP-DB	map to known protein with 1 aa mismatch	ENSP00000461762.1|ENST00000571732.5|ENSG00000108953.16|OTTHUMG00000134316.6|OTTHUMT00000437356.1|AC032044.5-014|YWHAE|233	96.154	26	6	TELKLI	KLICCDILDVLDKHLIPAANTGESKV	SKVFYY	26	1	0	unique location	chr17_27412713_27412791_-	intergenic	WSB1(dist=99093),TBC1D3P5(dist=5291)	1	0.999883							no
PXD002619	K.LIC+57.021C+57.021NILDVLDK.H	KLICCNILDVLDKH	PGOHUM_ENST00000577519.1_RP11-578C11.2	AC090615.1	tyrosine 3-monooxygenase/tryptophan 5-monooxygenase activation protein, epsilon polypeptide (YWHAE) pseudogene	PGOHUM_ENST00000577519.1_RP11-578C11.2_RF1	chr17	27412750	27412791	-	No match in SNP-DB	map to known protein with 1 aa mismatch	ENSP00000264335.8|ENST00000264335.12|ENSG00000108953.16|OTTHUMG00000134316.6|OTTHUMT00000259354.3|AC032044.5-001|YWHAE|255	92.857	14	6	TELKLI	KLICCDILDVLDKH	DKHLIP	14	1	0	unique location	No match found by BLAT	intergenic	WSB1(dist=99129),TBC1D3P5(dist=5255)	1	0.999902							no
PXD002619	K.LIHDNFGIVEGLMTTTHTITATQK.T	KLIHDNFGIVEGLMTTTHTITATQKT	PGOHUM_ENST00000447061.2_AC016995.2	GAPDHP25	glyceraldehyde 3 phosphate dehydrogenase pseudogene 25 [Source:HGNC Symbol;Acc:HGNC:37777]	PGOHUM_ENST00000447061.2_AC016995.2_RF2	chr2	38285894	38285971	+	No match in SNP-DB	novelpep (map to known protein with more than 2 mismatched aa)	ENSP00000478864.1|ENST00000619601.1|ENSG00000111640.14|OTTHUMG00000137379.1|-|GAPDH-211|GAPDH|293	88.462	26		PLAKVI	KVIHDNFGIVEGLMTTVHAITATQKT	QKTVDG	26	3	0	unique location	chr2_38285893_38285971_+	intergenic	CYP1B1-AS1(dist=104043),ATL2(dist=8063)	1	0.993273							no
PXD002619	K.LISWYDNEFGYNNR+10.008.V	KLISWYDNEFGYNNRV	PGOHUM_ENST00000405405.2_RP3-357D13.1	GAPDHP63	glyceraldehyde 3 phosphate dehydrogenase pseudogene 63 [Source:HGNC Symbol;Acc:HGNC:4157]	PGOHUM_ENST00000405405.2_RP3-357D13.1_RF3	chr6	79953041	79953088	-	No match in SNP-DB	map to known protein with 1 aa mismatch	ENSP00000380068.1|ENST00000396859.5|ENSG00000111640.14|OTTHUMG00000137379.1|OTTHUMT00000268061.1|AC006064.2-003|GAPDH|335	93.75	16	13	HFVKLI	KLISWYDNEFGYSNRV	NRVVDL	16	1	0	unique location	chr6_79953040_79953088_-	intergenic	ELOVL4(dist=5443),TTK(dist=51564)	1	0.990532							no
PXD002619	K.LISWYENEFGYSNR+10.008.V	KLISWYENEFGYSNRV	PGOHUM_ENST00000402643.2_GAPDHP72	GAPDHP72	glyceraldehyde-3-phosphate dehydrogenase pseudogene 72 [Source:HGNC Symbol;Acc:HGNC:22955]	PGOHUM_ENST00000402643.2_GAPDHP72_RF3	chr6	166065217	166065264	+	No match in SNP-DB	map to known protein with 1 aa mismatch	ENSP00000380068.1|ENST00000396859.5|ENSG00000111640.14|OTTHUMG00000137379.1|OTTHUMT00000268061.1|AC006064.2-003|GAPDH|335	93.75	16	7	HFVKLI	KLISWYDNEFGYSNRV	NRVVDL	16	1	0	multiple locations	chr6_166065216_166065264_+;chr18_3977678_3977726_-	intergenic	LINC00602(dist=75602),T(dist=92439)	1	0.960064							no
PXD002619	K.LK+8.014LEAELGNMPGLVEDFK+8.014.N	KLKLEAELGNMPGLVEDFKN	lncRNA_lnc-SLC9B2-9:1	KRT8	keratin 8 [Source:HGNC Symbol;Acc:HGNC:6446]	lncRNA_lnc-SLC9B2-9:1_RF1	chr4	102729641	102729700	-	No match in SNP-DB	map to known protein with 1 aa mismatch	ENSP00000449010.2|ENST00000547176.3|ENSG00000170421.12|OTTHUMG00000169881.7|OTTHUMT00000406395.2|RP11-153F5.5-019|KRT8|35	95	20	12	GQEKLK	KLKLEAELGNMQGLVEDFKN	FKNKMW	20	1	0	unique location	chr4_102729640_102729700_-	intronic	MANBA	1	0.654186							no
PXD002619	K.LK+8.014NM+15.995KLALDIEIATYR.K	KLKNMKLALDIEIATYRK	PGOHUM_ENST00000441609.1_KB-1880F11.1	KRT8P44	keratin 8 pseudogene 44 [Source:HGNC Symbol;Acc:HGNC:39878]	PGOHUM_ENST00000441609.1_KB-1880F11.1_RF1	chr6	162569402	162569455	+	No match in SNP-DB	novelpep (map to known protein with more than 2 mismatched aa)	ENSP00000449159.1|ENST00000549255.1|ENSG00000185640.5|OTTHUMG00000169878.1|OTTHUMT00000406377.1|CTD-2325H11.3-003|KRT79|119	77.778	18		DYQELM	ELMNVKLALDVEIATYRK	YRKLLE	18	4	0	unique location	chr6_162569401_162569455_+	intronic	PRKN	1	0.980604							no
PXD002619	K.LKLEVELGNM+15.995QGLVEDFK.N	KLKLEVELGNMQGLVEDFKN	PGOHUM_ENST00000533003.1_KRT8P7	KRT8P7	keratin 8 pseudogene 7 [Source:HGNC Symbol;Acc:HGNC:33361]	PGOHUM_ENST00000533003.1_KRT8P7_RF3	chr11	119603774	119603833	-	No match in SNP-DB	map to known protein with 1 aa mismatch	ENSP00000449010.2|ENST00000547176.3|ENSG00000170421.12|OTTHUMG00000169881.7|OTTHUMT00000406395.2|RP11-153F5.5-019|KRT8|35	95	20	6	GQEKLK	KLKLEAELGNMQGLVEDFKN	FKNKMW	20	1	0	multiple locations	chr15_70859183_70859243_+;chr11_119603773_119603833_-	intergenic	USP2-AS1(dist=104541),NECTIN1(dist=34324)	1	0.666559							no
PXD002619	K.LLDFGSLSNLQVTRPTVGM+15.995NFK.M	KLLDFGSLSNLQVTRPTVGMNFKM	lncRNA_lnc-SFTA2-42:1	RPS17	ribosomal protein S17 [Source:HGNC Symbol;Acc:HGNC:10397]	lncRNA_lnc-SFTA2-42:1_RF2	chr6	29489289	29489360	-	No match in SNP-DB	novelpep (map to known protein with more than 2 mismatched aa)	ENSP00000346046.5|ENST00000330244.11|ENSG00000182774.11|OTTHUMG00000147355.6|OTTHUMT00000419038.2|RP13-608F4.3-001|RPS17|135	95.652	24		EMLKLL	KLLDFGSLSNLQVTQPTVGMNFK	NFKTPR	23	1	0	multiple locations	chr6_29489288_29489360_-;chr6_GL000250v2_alt_754950_755022_-;chr6_GL000251v2_alt_975740_975812_-;chr6_GL000252v2_alt_754811_754883_-;chr6_GL000253v2_alt_754414_754486_-;chr6_GL000254v2_alt_754662_754734_-;chr6_GL000255v2_alt_754755_754827_-;chr6_GL000256v2_alt_798299_798371_-	intergenic	MAS1L(dist=1333),LINC01015(dist=40117)	1	0.890535							no
PXD002619	K.LLFGGLSFETTDESLR+10.008.S	KLLFGGLSFETTDESLRS	PGOHUM_ENST00000440699.1_RP11-569O4.6	HNRNPA1P30	heterogeneous nuclear ribonucleoprotein A1 pseudogene 30 [Source:HGNC Symbol;Acc:HGNC:39548]	PGOHUM_ENST00000440699.1_RP11-569O4.6_RF1	chr13	20949504	20949557	-	No match in SNP-DB	novelpep (map to known protein with more than 2 mismatched aa)	ENSP00000447260.1|ENST00000547276.5|ENSG00000135486.17|OTTHUMG00000169702.4|OTTHUMT00000405485.3|RP11-968A15.3-012|HNRNPA1|267	88.889	18		QLRKLF	KLFIGGLSFETTDESLRS	LRSHFE	18	2	0	unique location	chr13_20949503_20949557_-	upstream	LINC00367(dist=76)	1	0.837302							no
PXD002619	K.LLLEVQHASK+8.014.Q	KLLLEVQHASKQ	PGOHUM_ENST00000435239.1_AC018641.6	SLC25A5P5	solute carrier family 25 member 5 pseudogene 5 [Source:HGNC Symbol;Acc:HGNC:511]	PGOHUM_ENST00000435239.1_AC018641.6_RF1	chr7	32471609	32471644	+	No match in SNP-DB	map to known protein with 1 aa mismatch	ENSP00000370808.5|ENST00000381401.10_PAR_Y|ENSG00000169100.13_PAR_Y|OTTHUMG00000021058.1|OTTHUMT00000055596.1|RP11-261P4.6-001|SLC25A6|298	91.667	12	5	ERVKLL	KLLLQVQHASKQ	SKQIAA	12	1	0	unique location	No match found by BLAT	intergenic	LOC100130673(dist=13115),LSM5(dist=13724)	1	0.978429	-5.15489	4.18026	-5.28143	-1.48934	-0.2338	-5.66909	yes
PXD002619	K.LLMMAGINDC+57.021YTSAR.G	KLLMMAGINDCYTSARG	PGOHUM_ENST00000468126.1_RP11-324J13.1	AC098590.1	ribosomal protein S2 (RPS2) pseudogene	PGOHUM_ENST00000468126.1_RP11-324J13.1_RF3	chr4	43410240	43410290	-	No match in SNP-DB	map to known protein with 1 aa mismatch	ENSP00000436865.1|ENST00000526522.5|ENSG00000140988.15|OTTHUMG00000128708.5|OTTHUMT00000387762.1|LA16c-439A6.2-006|RPS2|235	94.118	17	9	VPKKLL	KLLMMAGIDDCYTSARG	ARGCTA	17	1	0	unique location	chr4_43410239_43410290_-	intergenic	GRXCR1(dist=379582),LINC02383(dist=47296)	1	0.96132							no
PXD002619	K.LLQALSSELAQAR+10.008.D	KLLQALSSELAQARD	lncRNA_lnc-OR52A1-17:1	RDX	radixin [Source:HGNC Symbol;Acc:HGNC:9944]	lncRNA_lnc-OR52A1-17:1_RF3	chr11	4210479	4210523	-	No match in SNP-DB	map to known protein with 1 aa mismatch	ENSP00000494060.1|ENST00000645312.1|ENSG00000137710.15|OTTHUMG00000166574.8|OTTHUMT00000496378.1|RP11-686G14.2-018|RDX|152	93.333	15	2	RVKKQL	KQLQALSSELAQARD	ARDETK	15	1	0	unique location	chr11_4210478_4210523_-	intergenic	LOC100506082(dist=7826),OR52B4(dist=156784)	1	0.934114							no
PXD002619	K.LQIQGFQESLGEGIK.A	KLQIQGFQESLGEGIKA	PGOHUM_ENST00000529326.2_GLYATL1P4	GLYATL1P4	glycine-N-acyltransferase like 1 pseudogene 4 [Source:HGNC Symbol;Acc:HGNC:37864]	PGOHUM_ENST00000529326.2_GLYATL1P4_RF1	chr11	59049828	59050156	+	No match in SNP-DB	map to known protein with 1 aa mismatch	ENSP00000488958.1|ENST00000527482.2|ENSG00000255151.2|OTTHUMG00000167278.6|OTTHUMT00000393970.5|AP001258.1-001|AP001258.1|302	94.118	17	16	WKQKLQ	KLQIQGFQESLGEGIRA	IRAAAF	17	1	0	unique location	No match found by BLAT	ncRNA_intronic	LOC283194	1	0.233238	-6.8222	-6.28881	-5.12891	-7.17702	-5.53044	-8.55485	no
PXD002619	K.LSELEAAMQRAK.Q	KLSELEAAMQRAKQ	lncRNA_LINC01494:4	KRT8	keratin 8 [Source:HGNC Symbol;Acc:HGNC:6446]	lncRNA_LINC01494:4_RF1	chr2	218953747	218953788	-	No match in SNP-DB	map to known protein with 1 aa mismatch	ENSP00000447402.1|ENST00000546897.5|ENSG00000170421.12|OTTHUMG00000169881.7|OTTHUMT00000406390.1|RP11-153F5.5-003|KRT8|483	92.857	14	9	ANAKLS	KLSELEAALQRAKQ	AKQDMA	14	1	0	unique location	No match found by BLAT	intergenic	LINC01494(dist=23110),CDK5R2(dist=5881)	1	0.567366							no
PXD002619	K.LSFISEGEIK+8.014.Y	KLSFISEGEIKY	lncRNA_lnc-NANOGP8-26:6	lncRNA_lnc-NANOGP8-26:6	sp|Q9UN81|LORF1_HUMAN	lncRNA_lnc-NANOGP8-26:6_RF2	chr15	38140931	38140966	-	No match in SNP-DB	match to known protein	sp|Q9UN81|LORF1_HUMAN	100	12		YPAKLS	KLSFISEGEIKY	IKYFID	12	0	0	unique location	No match found by BLAT	intergenic	LINC01852(dist=67941),SPRED1(dist=111920)	0.265	0.220857							no
PXD002619	K.LSNLLAPISEQIK.K	KLSNLLAPISEQIKK	PGOHUM_ENST00000476047.1_RP11-550F7.1	AC026877.1	CAP, adenylate cyclase-associated protein 1 (yeast) (CAP1) pseudogene	PGOHUM_ENST00000476047.1_RP11-550F7.1_RF2	chr3	76434295	76434339	+	No match in SNP-DB	novelpep (map to known protein with more than 2 mismatched aa)	ENSP00000412859.1|ENST00000435719.5|ENSG00000131236.16|OTTHUMG00000004493.2|OTTHUMT00000013124.2|RP11-115D7.1-013|CAP1|262	86.667	15		AENKLS	KLSDLLAPISEQIKE	IKEVIT	15	2	0	unique location	chr3_76434294_76434339_+	intergenic	ZNF717(dist=648712),ROBO2(dist=605848)	1	0.613977							no
PXD002619	K.LSQLEAALQR+10.008.A	KLSQLEAALQRA	PGOHUM_ENST00000453110.1_RP5-1158B12.1	KRT8P17	keratin 8 pseudogene 17 [Source:HGNC Symbol;Acc:HGNC:33369]	PGOHUM_ENST00000453110.1_RP5-1158B12.1_RF3	chrX	57985735	57985770	+	No match in SNP-DB	map to known protein with 1 aa mismatch	ENSP00000447402.1|ENST00000546897.5|ENSG00000170421.12|OTTHUMG00000169881.7|OTTHUMT00000406390.1|RP11-153F5.5-003|KRT8|483	91.667	12	4	ANAKLS	KLSELEAALQRA	QRAKQD	12	1	0	unique location	No match found by BLAT	intergenic	ZXDA(dist=75102),NONE(dist=NONE)	1	0.845743							no
PXD002619	K.LTC+57.021MAFSVPAANVSVVDLTC+57.021R+10.008.L	KLTCMAFSVPAANVSVVDLTCRL	PGOHUM_ENST00000513369.2_RP11-159J3.1	GAPDHP35	glyceraldehyde 3 phosphate dehydrogenase pseudogene 35 [Source:HGNC Symbol;Acc:HGNC:37789]	PGOHUM_ENST00000513369.2_RP11-159J3.1_RF1	chr16	28239949	28240017	-	No match in SNP-DB	novelpep (map to known protein with more than 2 mismatched aa)	ENSP00000380065.1|ENST00000396856.5|ENSG00000111640.14|OTTHUMG00000137379.1|OTTHUMT00000268062.1|AC006064.2-004|GAPDH|260	86.957	23		LNGKLT	KLTGMAFRVPTANVSVVDLTCRL	CRLEKP	23	3	0	unique location	chr16_28239948_28240017_-	intergenic	XPO6(dist=28031),SBK1(dist=52570)	1	0.980824							no
PXD002619	K.LTGIK+8.014QELQANC+57.021YEEVKDR.C	KLTGIKQELQANCYEEVKDRC	PGOHUM_ENST00000451536.2_CFL1P4	CFL1P4	cofilin 1 pseudogene 4 [Source:HGNC Symbol;Acc:HGNC:1880]	PGOHUM_ENST00000451536.2_CFL1P4_RF2	chr1	241993561	241993623	+	No match in SNP-DB	map to known protein with 1 aa mismatch	ENSP00000436431.1|ENST00000532134.5|ENSG00000172757.12|OTTHUMG00000166602.5|OTTHUMT00000390707.2|RP11-770G2.8-005|CFL1|159	95.238	21	7	IKKKLT	KLTGIKHELQANCYEEVKDRC	DRCTLA	21	1	0	unique location	chr1_241993560_241993623_+	intergenic	BECN2(dist=34499),MAP1LC3C(dist=1929)	1	0.821435							no
PXD002619	K.LTGMAFRVPTANMSVVDLTC+57.021R.L	KLTGMAFRVPTANMSVVDLTCRL	PGOHUM_ENST00000403475.2_RP11-378G13.2	AL391416.1	glyceraldehyde-3-phosphate dehydrogenase (GAPDH) pseudogene	PGOHUM_ENST00000403475.2_RP11-378G13.2_RF3	chr6	83393081	83393149	+	No match in SNP-DB	map to known protein with 1 aa mismatch	ENSP00000380065.1|ENST00000396856.5|ENSG00000111640.14|OTTHUMG00000137379.1|OTTHUMT00000268062.1|AC006064.2-004|GAPDH|260	95.652	23	14	LNGKLT	KLTGMAFRVPTANVSVVDLTCRL	CRLEKP	23	1	0	unique location	chr6_83393080_83393149_+	intronic	ME1	1	0.978853							no
PXD002619	K.LTLDIEIATYR.K	KLTLDIEIATYRK	PGOHUM_ENST00000515599.1_CTC-362D12.1	KRT8P48	keratin 8 pseudogene 48 [Source:HGNC Symbol;Acc:HGNC:48344]	PGOHUM_ENST00000515599.1_CTC-362D12.1_RF2	chr5	146706448	146706486	-	No match in SNP-DB	map to known protein with 1 aa mismatch	ENSP00000307014.3|ENST00000305748.7|ENSG00000186049.8|OTTHUMG00000169746.1|OTTHUMT00000405700.1|RP11-1020M18.7-001|KRT73|540	92.308	13	3	LSVKLS	KLSLDIEIATYRK	YRKLLE	13	1	0	unique location	No match found by BLAT	intronic	PPP2R2B	1	0.997789							no
PXD002619	K.LTSK+8.014IGFPWSEIR.N	KLTSKIGFPWSEIRN	PGOHUM_ENST00000367074.4_GS1-309P15.4	AC006210.2	pseudogene similar to part of radixin (RDX)	PGOHUM_ENST00000367074.4_GS1-309P15.4_RF1	chrX	27518851	27518895	+	No match in SNP-DB	map to known protein with 1 aa mismatch	ENSP00000376016.5|ENST00000392177.8|ENSG00000092820.17|OTTHUMG00000015917.1|-|EZR-203|EZR|586	93.333	15	4	KDDKLT	KLTPKIGFPWSEIRN	IRNISF	15	1	0	unique location	chrX_27518850_27518895_+	intergenic	PPP4R3CP(dist=55510),DCAF8L2(dist=227958)	1	0.99825							no
PXD002619	K.LVINGNLITIFQER+10.008.D	KLVINGNLITIFQERD	PGOHUM_ENST00000447061.2_AC016995.2	GAPDHP25	glyceraldehyde 3 phosphate dehydrogenase pseudogene 25 [Source:HGNC Symbol;Acc:HGNC:37777]	PGOHUM_ENST00000447061.2_AC016995.2_RF1	chr2	38285605	38285652	+	No match in SNP-DB	map to known protein with 1 aa mismatch	ENSP00000380068.1|ENST00000396859.5|ENSG00000111640.14|OTTHUMG00000137379.1|OTTHUMT00000268061.1|AC006064.2-003|GAPDH|335	93.75	16	8	ENGKLV	KLVINGNPITIFQERD	ERDPSK	16	1	0	unique location	chr2_38285604_38285652_+	intergenic	CYP1B1-AS1(dist=103754),ATL2(dist=8352)	1	0.901468							no
PXD002619	K.LVM+15.995M+15.995AGIDDC+57.021YTSAR+10.008.G	KLVMMAGIDDCYTSARG	PGOHUM_ENST00000393351.3_RP5-1106E3.1	AC005521.1	ribosomal protein S2 (RPS2) pseudogene	PGOHUM_ENST00000393351.3_RP5-1106E3.1_RF3	chr7	124481144	124481194	+	No match in SNP-DB	map to known protein with 1 aa mismatch	ENSP00000436865.1|ENST00000526522.5|ENSG00000140988.15|OTTHUMG00000128708.5|OTTHUMT00000387762.1|LA16c-439A6.2-006|RPS2|235	94.118	17	3	VPKKLL	KLLMMAGIDDCYTSARG	ARGCTA	17	1	0	unique location	chr7_124481143_124481194_+	intergenic	LOC101928211(dist=129048),GPR37(dist=264457)	1	0.97096							no
PXD002619	K.LVSWYENEFGYSNR+10.008.V	KLVSWYENEFGYSNRV	PGOHUM_ENST00000513369.2_RP11-159J3.1	GAPDHP35	glyceraldehyde 3 phosphate dehydrogenase pseudogene 35 [Source:HGNC Symbol;Acc:HGNC:37789]	PGOHUM_ENST00000513369.2_RP11-159J3.1_RF3	chr16	28239725	28239772	-	No match in SNP-DB	novelpep (map to known protein with more than 2 mismatched aa)	ENSP00000380068.1|ENST00000396859.5|ENSG00000111640.14|OTTHUMG00000137379.1|OTTHUMT00000268061.1|AC006064.2-003|GAPDH|335	87.5	16		HFVKLI	KLISWYDNEFGYSNRV	NRVVDL	16	2	0	unique location	chr16_28239724_28239772_-	intergenic	XPO6(dist=27807),SBK1(dist=52794)	1	0.969149							no
PXD002619	K.LYTLVTYVTVTTFK+8.014.N	KLYTLVTYVTVTTFKN	PGOHUM_ENST00000480540.1_RP11-112J1.1	AL049873.1	ribosomal protein L31 (RPL31) pseudogene	PGOHUM_ENST00000480540.1_RP11-112J1.1_RF2	chr14	58794952	58794999	+	No match in SNP-DB	map to known protein with 1 aa mismatch	ENSP00000386681.1|ENST00000409733.5|ENSG00000071082.10|OTTHUMG00000130687.7|OTTHUMT00000329108.1|AC016738.2-010|RPL31|125	93.75	16	10	SPNKLY	KLYTLVTYVPVTTFKN	FKNLQT	16	1	0	unique location	chr14_58794951_58794999_+	intergenic	DACT1(dist=146632),LINC01500(dist=33336)	1	0.956426							no
PXD002619	K.M+15.995AR+10.008SNM+15.995DNMFESYINNLRR.Q	KMARSNMDNMFESYINNLRRQ	PGOHUM_ENST00000519669.1_RP11-252C19.2	KRT8P3	keratin 8 pseudogene 3 [Source:HGNC Symbol;Acc:HGNC:31056]	PGOHUM_ENST00000519669.1_RP11-252C19.2_RF1	chr8	61578607	61578669	+	No match in SNP-DB	map to known protein with 1 aa mismatch	ENSP00000450340.1|ENST00000546900.1|ENSG00000170421.12|OTTHUMG00000169881.7|OTTHUMT00000406397.1|RP11-153F5.5-017|KRT8|113	95.238	21	2	QQQKTA	KTARSNMDNMFESYINNLRRQ	RRQLET	21	1	0	unique location	chr8_61578606_61578669_+	intronic	ASPH	1	0.648097	3.81489	-6.22347	-5.59734	-5.98342	-5.91261	-3.53092	yes
PXD002619	K.M+15.995AVTFIGSSTAIQELFK+8.014.H	KMAVTFIGSSTAIQELFKH	PGOHUM_ENST00000248151.4_TUBBP1	TUBBP1	tubulin beta pseudogene 1 [Source:HGNC Symbol;Acc:HGNC:12414]	PGOHUM_ENST00000248151.4_TUBBP1_RF1	chr8	30353091	30353147	+	No match in SNP-DB	novelpep (map to known protein with more than 2 mismatched aa)	ENSP00000339001.7|ENST00000327892.12|ENSG00000196230.12|OTTHUMG00000031059.2|OTTHUMT00000076074.2|XXbac-BPG252P9.4-001|TUBB|444	94.444	19		RGLKMA	KMAVTFIGNSTAIQELFK	LFKRIS	18	1	0	unique location	chr8_30353090_30353147_+	intergenic	DCTN6(dist=169452),RBPMS-AS1(dist=29028)	1	0.950304							no
PXD002619	K.M+15.995KENAEAYLGK.V	KMKENAEAYLGKV	PGOHUM_ENST00000442006.2_RP11-334L9.1	AL354702.1	heat shock 70kDa protein 5 (glucose-regulated protein, 78kDa) (HSPA5) pseudogene	PGOHUM_ENST00000442006.2_RP11-334L9.1_RF3	chr1	38709374	38709412	+	No match in SNP-DB	novelpep (map to known protein with more than 2 mismatched aa)	sp|P48741|HSP77_HUMAN	83.333	13		VLSKMK	KMKETAEAYLGQ	LGQPVK	12	2	0	unique location	No match found by BLAT	intergenic	LINC01685(dist=232890),RRAGC(dist=128823)	1	0.965105							no
PXD002619	K.M+15.995LENKWSLLQQQKM+15.995AQSNLDNMFESYINNLR.W	KMLENKWSLLQQQKMAQSNLDNMFESYINNLRW	PGOHUM_ENST00000453110.1_RP5-1158B12.1	KRT8P17	keratin 8 pseudogene 17 [Source:HGNC Symbol;Acc:HGNC:33369]	PGOHUM_ENST00000453110.1_RP5-1158B12.1_RF1	chrX	57985031	57985129	+	No match in SNP-DB	novelpep (map to known protein with more than 2 mismatched aa)	ENSP00000479984.1|ENST00000622375.4|ENSG00000128881.16|OTTHUMG00000175802.4|-|TTBK2-208|TTBK2|1649	84.848	33		QQNKML	KMLETKWSLVQQQKMARSNMDNMFESYINNLKW	LKWQLE	33	5	0	unique location	chrX_57985030_57985129_+	intergenic	ZXDA(dist=74398),NONE(dist=NONE)	1	0.756449							no
PXD002619	K.M+15.995LETK+8.014WSLLQQQTTTRSNMDNMFESYINNLR+10.008.R	KMLETKWSLLQQQTTTRSNMDNMFESYINNLRR	lncRNA_lnc-C7orf49-23:1	KRT8	keratin 8 [Source:HGNC Symbol;Acc:HGNC:6446]	lncRNA_lnc-C7orf49-23:1_RF2	chr7	136938283	136938381	-	No match in SNP-DB	novelpep (map to known protein with more than 2 mismatched aa)	ENSP00000450340.1|ENST00000546900.1|ENSG00000170421.12|OTTHUMG00000169881.7|OTTHUMT00000406397.1|RP11-153F5.5-017|KRT8|113	93.75	33		M	MLETKWSLLQQQKTARSNMDNMFESYINNLRR	LRRQLE	32	2	0	unique location	chr7_136938282_136938381_-	ncRNA_intronic	LOC349160	1	0.810378	-6.12273	-6.1615	-5.116	-4.387	-4.59064	-4.1707	no
PXD002619	K.M+15.995LPDKDC+57.021LYALYDATYETK.R	KMLPDKDCLYALYDATYETKR	lncRNA_lnc-TRIM23-56:4	CFL1	cofilin 1 [Source:HGNC Symbol;Acc:HGNC:1874]	lncRNA_lnc-TRIM23-56:4_RF3	chr5	69313592	69313654	-	No match in SNP-DB	novelpep (map to known protein with more than 2 mismatched aa)	ENSP00000433308.1|ENST00000534784.1|ENSG00000172757.12|OTTHUMG00000166602.5|OTTHUMT00000390760.3|RP11-770G2.8-012|CFL1|79	95	21		TFVKML	KMLPDKDCRYALYDATYETK	ETKESK	20	1	0	multiple locations	chr5_69313591_69313654_-;chr5_GL339449v2_alt_96755_96818_-	intronic	CCDC125	1	0.89229							no
PXD002619	K.M+15.995SVQPTVSLGGFETTPPVVLR+10.008.L	KMSVQPTVSLGGFETTPPVVLRL	PGOHUM_ENST00000521088.1_RP11-589O3.1	NPM1P6	nucleophosmin 1 pseudogene 6 [Source:HGNC Symbol;Acc:HGNC:7926]	PGOHUM_ENST00000521088.1_RP11-589O3.1_RF2	chr8	61202588	61202656	+	No match in SNP-DB	map to known protein with 1 aa mismatch	ENSP00000429485.1|ENST00000521672.5|ENSG00000181163.13|OTTHUMG00000130465.4|OTTHUMT00000372226.3|AC093246.2-005|NPM1|111	95.652	23	15	ATLKMS	KMSVQPTVSLGGFEITPPVVLRL	LRLKCG	23	1	0	unique location	chr8_61202587_61202656_+	intergenic	LOC100130298(dist=234840),CLVS1(dist=85378)	1	0.708515	-5.99434	-3.4085	-5.71257	-6.29287	-3.14171	-5.55041	no
PXD002619	K.M+15.995VEFLEAVLC+57.021PPR+10.008.Y	KMVEFLEAVLCPPRY	PGOHUM_ENST00000431907.2_CLIC1P1	CLIC1P1	chloride intracellular channel 1 pseudogene 1 [Source:HGNC Symbol;Acc:HGNC:32691]	PGOHUM_ENST00000431907.2_CLIC1P1_RF2	chr12	120914635	120914679	+	No match in SNP-DB	novelpep (map to known protein with more than 2 mismatched aa)	ENSP00000479808.1|ENST00000616760.1|ENSG00000213719.8|OTTHUMG00000031103.3|-|CLIC1-210|CLIC1|241	86.667	15		DTNKIE	KIEEFLEAVLCPPRY	PRYPKL	15	2	0	unique location	chr12_120914634_120914679_+	intergenic	XLOC_009911(dist=6561),HNF1A-AS1(dist=55203)	1	0.583477	3.27309	-6.03366	-5.37166	-6.20591	2.05207	-5.44198	yes
PXD002619	K.MILHLK+8.014ENQTEYLEER+10.008.W	KMILHLKENQTEYLEERW	PGOHUM_ENST00000426420.1_RP11-65L19.1	HSP90AB6P	heat shock protein 90 alpha family class B member 6, pseudogene [Source:HGNC Symbol;Acc:HGNC:32540]	PGOHUM_ENST00000426420.1_RP11-65L19.1_RF2	chr13	96885251	96885304	-	No match in SNP-DB	novelpep (map to known protein with more than 2 mismatched aa)	sp|Q58FF6|H90B4_HUMAN	88.889	18		RDTKVI	KVILHLKEDQTEYLEERW	ERWVKE	18	2	0	unique location	chr13_96885250_96885304_-	intergenic	HS6ST3(dist=45689),LINC00359(dist=56030)	1	0.925717							no
PXD002619	K.MLENKWSLLQQQK.M	KMLENKWSLLQQQKM	PGOHUM_ENST00000453110.1_RP5-1158B12.1	KRT8P17	keratin 8 pseudogene 17 [Source:HGNC Symbol;Acc:HGNC:33369]	PGOHUM_ENST00000453110.1_RP5-1158B12.1_RF1	chrX	57985031	57985075	+	No match in SNP-DB	novelpep (map to known protein with more than 2 mismatched aa)	ENSP00000479984.1|ENST00000622375.4|ENSG00000128881.16|OTTHUMG00000175802.4|-|TTBK2-208|TTBK2|1649	86.667	15		QQNKML	KMLETKWSLVQQQKM	QKMARS	15	2	0	unique location	chrX_57985030_57985075_+	intergenic	ZXDA(dist=74398),NONE(dist=NONE)	1	0.861659							no
PXD002619	K.MVGVPAAFDMMLTGR.N	KMVGVPAAFDMMLTGRN	PGOHUM_ENST00000514498.1_RP11-469O11.2	HADHAP1	hydroxyacyl-CoA dehydrogenase/3-ketoacyl-CoA thiolase/enoyl-CoA hydratase (trifunctional protein), alpha subunit pseudogene 1 [Source:HGNC Symbol;Acc:HGNC:4802]	PGOHUM_ENST00000514498.1_RP11-469O11.2_RF2	chr4	165405750	165405800	-	No match in SNP-DB	novelpep (map to known protein with more than 2 mismatched aa)	ENSP00000495353.1|ENST00000643063.1|ENSG00000084754.11|OTTHUMG00000096979.10|OTTHUMT00000494905.1|AC011742.2-007|HADHA|357	88.235	17		RLPKMV	KMVGVPAALDMMLTGRS	GRSIRA	17	2	0	unique location	chr4_165405749_165405800_-	intronic	CPE	1	0.95866							no
PXD002619	K.NAESNAELK+8.014GLNVDSLVIEHIQVNK+8.014.A	KNAESNAELKGLNVDSLVIEHIQVNKA	PGOHUM_ENST00000446498.1_RP3-476K8.4	AL513365.1	ribosomal protein L17 (RPL17) pseudogene	PGOHUM_ENST00000446498.1_RP3-476K8.4_RF1	chr1	26454822	26454902	-	No match in SNP-DB	map to known protein with 1 aa mismatch	ENSP00000352143.6|ENST00000332968.11|ENSG00000215472.10|OTTHUMG00000179689.4|OTTHUMT00000470739.2|RP11-110H1.2-003|RPL17-C18orf32|190	96.296	27	13	HMLKNA	KNAESNAELKGLDVDSLVIEHIQVNKA	NKAPKM	27	1	0	unique location	chr1_26454821_26454902_-	intronic	DHDDS	1	0.9805	-4.51618	-5.4424	-4.35275	-5.69236	-0.00635065	-4.8391	no
PXD002619	K.NAESNAELK+8.014GLNVDSLVIEHIQVNK+8.014APK+8.014.M	KNAESNAELKGLNVDSLVIEHIQVNKAPKM	PGOHUM_ENST00000446498.1_RP3-476K8.4	AL513365.1	ribosomal protein L17 (RPL17) pseudogene	PGOHUM_ENST00000446498.1_RP3-476K8.4_RF1	chr1	26454813	26454902	-	No match in SNP-DB	map to known protein with 1 aa mismatch	ENSP00000462944.1|ENST00000581373.5|ENSG00000265681.7|OTTHUMG00000179680.6|OTTHUMT00000447663.1|RP11-110H1.6-002|RPL17|146	96.667	30	13	HMLKNA	KNAESNAELKGLDVDSLVIEHIQVNKAPKM	PKMRRR	30	1	0	unique location	chr1_26454812_26454902_-	intronic	DHDDS	1	0.981124	-4.57002	-5.58587	-4.25697	-5.75749	-0.0774419	-4.69979	no
PXD002619	K.NC+57.021FR+10.008MTNQEAIQDLWQWR+10.008K+8.014.S	KNCFRMTNQEAIQDLWQWRKS	PGOHUM_ENST00000502784.2_RP11-65F13.1	NPM1P27	nucleophosmin 1 pseudogene 27 [Source:HGNC Symbol;Acc:HGNC:45206]	PGOHUM_ENST00000502784.2_RP11-65F13.1_RF1	chr5	93682843	93682905	-	No match in SNP-DB	map to known protein with 1 aa mismatch	ENSP00000341168.6|ENST00000351986.10|ENSG00000181163.13|OTTHUMG00000130465.4|OTTHUMT00000252859.2|AC093246.2-002|NPM1|265	95.238	21	8	NYVKNC	KNCFRMTDQEAIQDLWQWRKS	SL	21	1	0	unique location	chr5_93682842_93682905_-	intronic	FAM172A	1	0.9025	-5.08438	-4.4499	-4.83116	-4.05074	-4.58902	-4.60714	no
PXD002619	K.NDDIPEQDSLGLSNLQK+8.014.S	KNDDIPEQDSLGLSNLQKS	lncRNA_lnc-MKKS-4:1	ZNF599	zinc finger protein 599 [Source:HGNC Symbol;Acc:HGNC:26408]	lncRNA_lnc-MKKS-4:1_RF1	chr20	10420564	10420620	-	No match in SNP-DB	novelpep (map to known protein with more than 2 mismatched aa)	ENSP00000333802.6|ENST00000329285.12|ENSG00000153896.17|OTTHUMG00000182346.3|OTTHUMT00000460648.2|CTD-2553L13.3-001|ZNF599|588	55.556	19		LSYKHD	KHDDLEPDDSLGLRVLQE	LQERVT	18	8	0	unique location	chr20_10420563_10420620_-	UTR5	MKKS(NM_018848:c.-7050delT,NM_170784:c.-7050delT)	1	0.363357	-9.71882	-5.97352	-9.7772	-3.99718	-8.27337	-8.82261	no
PXD002619	K.NHEEEVK+8.014SLQAQIASSGLTVEVDAPK+8.014.S	KNHEEEVKSLQAQIASSGLTVEVDAPKS	PGOHUM_ENST00000469825.1_RP11-379K17.3	KRT18P43	keratin 18 pseudogene 43 [Source:HGNC Symbol;Acc:HGNC:33413]	PGOHUM_ENST00000469825.1_RP11-379K17.3_RF1	chr3	169903532	169903615	-	No match in SNP-DB	map to known protein with 1 aa mismatch	ENSP00000373487.3|ENST00000388835.3|ENSG00000111057.10|OTTHUMG00000169882.1|OTTHUMT00000406405.1|RP11-153F5.6-002|KRT18|430	96.429	28	9	FMKKNH	KNHEEEVKGLQAQIASSGLTVEVDAPKS	PKSQDL	28	1	0	unique location	chr3_169903531_169903615_-	intergenic	LRRC31(dist=33597),SAMD7(dist=8040)	1	0.523639	-3.302		-1.98	-3.653		-4.225	no
PXD002619	K.NIILEEGKEILVGDVGQTVNNLYATFVK.M	KNIILEEGKEILVGDVGQTVNNLYATFVKM	PGOHUM_ENST00000440986.1_CFLP2	CFL1P2	cofilin 1 pseudogene 2 [Source:HGNC Symbol;Acc:HGNC:1878]	PGOHUM_ENST00000440986.1_CFLP2_RF1	chr1	51158250	51158339	-	No match in SNP-DB	novelpep (map to known protein with more than 2 mismatched aa)	ENSP00000433308.1|ENST00000534784.1|ENSG00000172757.12|OTTHUMG00000166602.5|OTTHUMT00000390760.3|RP11-770G2.8-012|CFL1|79	90	30		EDKKNI	KNIILEEGKEILVGDVGQTVDDPYATFVKM	VKMLPD	30	3	0	unique location	chr1_51158249_51158339_-	intergenic	C1orf185(dist=10168),LINC01562(dist=36845)	1	0.741494	-2.41036	-5.66196	-4.46384	-5.23288	-0.452225	-5.66694	no
PXD002619	K.NIPFYGSVLEENQGAIR.M	KNIPFYGSVLEENQGAIRM	PGOHUM_ENST00000529326.2_GLYATL1P4	GLYATL1P4	glycine-N-acyltransferase like 1 pseudogene 4 [Source:HGNC Symbol;Acc:HGNC:37864]	PGOHUM_ENST00000529326.2_GLYATL1P4_RF1	chr11	59050837	59050893	+	No match in SNP-DB	novelpep (map to known protein with more than 2 mismatched aa)	ENSP00000488958.1|ENST00000527482.2|ENSG00000255151.2|OTTHUMG00000167278.6|OTTHUMT00000393970.5|AP001258.1-001|AP001258.1|302	94.444	19		LCQKNI	KNIPFYGSVLEENQGVIR	VIRKTS	18	1	0	unique location	chr11_59050836_59050893_+	ncRNA_intronic	LOC283194	0.053	0.004232	-6.52162	-8.38702	-7.48109	-8.50864	-6.7858	-9.63457	no
PXD002619	K.NIVEAMER+10.008.C	KNIVEAMERC	lncRNA_lnc-CST4-53:1	PPIA	peptidylprolyl isomerase A [Source:HGNC Symbol;Acc:HGNC:9253]	lncRNA_lnc-CST4-53:1_RF1	chr20	25368335	25368364	-	No match in SNP-DB	novelpep (map to known protein with more than 2 mismatched aa)	ENSP00000419425.1|ENST00000468812.5|ENSG00000196262.13|OTTHUMG00000023687.5|OTTHUMT00000251293.1|AC013436.3-001|PPIA|165	100	10		EGMNIV	NIVEAMER	MERFGS	8	0	0	unique location	No match found by BLAT	intronic	ABHD12	1	0.487069							no
PXD002619	K.NIYVLQELENPGAK.Q	KNIYVLQELENPGAKQ	PGOHUM_ENST00000435236.2_RP3-377O6.1	XRCC6P5	X-ray repair cross complementing 6 pseudogene 5 [Source:HGNC Symbol;Acc:HGNC:45187]	PGOHUM_ENST00000435236.2_RP3-377O6.1_RF2	chrX	99720837	99720884	-	No match in SNP-DB	novelpep (map to known protein with more than 2 mismatched aa)	ENSP00000384257.1|ENST00000405878.5|ENSG00000196419.12|OTTHUMG00000151190.3|OTTHUMT00000321717.1|CTA-216E10.7-006|XRCC6|609	87.5	16		VNFKNI	KNIYVLQELDNPGAKR	AKRILE	16	2	0	unique location	chrX_99720836_99720884_-	ncRNA_exonic	XRCC6P5	1	0.923787							no
PXD002619	K.NK+8.014SISWGEDTLMEYLENPK+8.014K+8.014.H	KNKSISWGEDTLMEYLENPKKH	lncRNA_lnc-TNFRSF11B-7:1	CYCS	cytochrome c, somatic [Source:HGNC Symbol;Acc:HGNC:19986]	lncRNA_lnc-TNFRSF11B-7:1_RF1	chr8	119618250	119618315	-	No match in SNP-DB	novelpep (map to known protein with more than 2 mismatched aa)	ENSP00000416479.1|ENST00000413447.1|ENSG00000172115.8|OTTHUMG00000128495.3|OTTHUMT00000326936.2|AC004694.1-004|CYCS|101	86.364	22		AANKNK	KNKGIIWGEDTLMEYLENPKKY	KKYIPG	22	3	0	unique location	chr8_119618249_119618315_-	intronic	ENPP2	1	0.904585							no
PXD002619	K.NLQYYDITAK.T	KNLQYYDITAKT	PGOHUM_ENST00000427731.2_RP11-20O24.2	RANP5	RAN, member RAS oncogene family pseudogene 5 [Source:HGNC Symbol;Acc:HGNC:39860]	PGOHUM_ENST00000427731.2_RP11-20O24.2_RF2	chr1	109047261	109047296	+	No match in SNP-DB	novelpep (map to known protein with more than 2 mismatched aa)	ENSP00000376174.3|ENST00000392367.4|ENSG00000132341.11|OTTHUMG00000134328.8|OTTHUMT00000259485.1|AC073912.2-005|RAN|233	83.333	12		HRKKNL	KNLQYYDISAKS	AKSNYN	12	2	0	unique location	No match found by BLAT	intergenic	WDR47(dist=5033),TAF13(dist=17115)	1	0.999029							no
PXD002619	K.NLSEMWNNLNDSEK+8.014QPYITK+8.014.A	KNLSEMWNNLNDSEKQPYITKA	PGOHUM_ENST00000444896.1_RP11-541J2.2	HMGB3P6	high mobility group box 3 pseudogene 6 [Source:HGNC Symbol;Acc:HGNC:39283]	PGOHUM_ENST00000444896.1_RP11-541J2.2_RF3	chr1	164357138	164357203	+	No match in SNP-DB	novelpep (map to known protein with more than 2 mismatched aa)	ENSP00000417027.1|ENST00000430118.1|ENSG00000029993.14|OTTHUMG00000024162.2|OTTHUMT00000060870.2|AF003626.3-004|HMGB3|153	90.909	22		DVAKKL	KKLGEMWNNLNDSEKQPYITKA	TKAAKL	22	2	0	unique location	chr1_164357137_164357203_+	intergenic	LOC100422212(dist=933947),PBX1(dist=202222)	1	0.912723							no
PXD002619	K.NLSLVVHGPGDLR+10.008.L	KNLSLVVHGPGDLRL	PGOHUM_ENST00000558556.5_CTD-2008A1.2	SORD2P	sorbitol dehydrogenase 2, pseudogene [Source:HGNC Symbol;Acc:HGNC:49919]	PGOHUM_ENST00000558556.5_CTD-2008A1.2_RF1	chr15	44861785	44861829	-	No match in SNP-DB	map to known protein with 1 aa deletion	ENSP00000267814.9|ENST00000267814.13|ENSG00000140263.13|OTTHUMG00000131265.3|OTTHUMT00000254033.3|AC091117.1-001|SORD|357	100	15		KPNNLS	NLSLVVHGPGDLRL	LRLENY	14	0	0	multiple locations	chr15_44861784_44861829_-;chr15_KI270849v1_alt_193648_193693_-	ncRNA_intronic	SORD2P	1	0.960295	-6.44514	0.979705	-7.47514	5.27123	-6.5128	-8.77277	yes
PXD002619	K.NLTFDQLALDSPK+8.014.V	KNLTFDQLALDSPKV	PGOHUM_ENST00000416734.1_RP11-3L10.3	AC074085.2	ribosomal protein L18 (RPL18) pseudogene	PGOHUM_ENST00000416734.1_RP11-3L10.3_RF3	chr7	121441002	121441046	-	No match in SNP-DB	novelpep (map to known protein with more than 2 mismatched aa)	ENSP00000447894.1|ENST00000550973.5|ENSG00000063177.12|OTTHUMG00000169760.4|OTTHUMT00000405807.2|AC022154.4-013|RPL18|130	92.857	15		AGGKIL	KILTFDQLALDSPK	SPKGCG	14	1	0	unique location	chr7_121441001_121441046_-	intergenic	FAM3C(dist=44634),PTPRZ1(dist=432103)	1	0.955364							no
PXD002619	K.NMITGTSQADC+57.021AVLIFAAGVGEFEAGISK+8.014.N	KNMITGTSQADCAVLIFAAGVGEFEAGISKN	PGOHUM_ENST00000547505.2_RP11-25I15.4	EEF1A1P17	eukaryotic translation elongation factor 1 alpha 1 pseudogene 17 [Source:HGNC Symbol;Acc:HGNC:37890]	PGOHUM_ENST00000547505.2_RP11-25I15.4_RF3	chr12	43660012	43660104	+	No match in SNP-DB	map to known protein with 1 aa mismatch	ENSP00000348651.2|ENST00000356303.6|ENSG00000156508.17|OTTHUMG00000015031.6|OTTHUMT00000132694.2|RP11-505P4.2-015|EEF1A1|145	96.774	31	17	DFIKNM	KNMITGTSQADCAVLIVAAGVGEFEAGISKN	SKNGQT	31	1	0	unique location	chr12_43660011_43660104_+	intergenic	ADAMTS20(dist=108041),PUS7L(dist=68597)	1	0.987696							no
PXD002619	K.NNASTDYDLSDK+8.014SINPLGVFGHYGEVTNDFVM+15.995LK+8.014.G	KNNASTDYDLSDKSINPLGVFGHYGEVTNDFVMLKG	PGOHUM_ENST00000467870.1_RP11-108M12.1	RPL3P3	ribosomal protein L3 pseudogene 3 [Source:HGNC Symbol;Acc:HGNC:23550]	PGOHUM_ENST00000467870.1_RP11-108M12.1_RF3	chr14	56979305	56979412	+	No match in SNP-DB	novelpep (map to known protein with more than 2 mismatched aa)	ENSP00000386101.1|ENST00000401609.5|ENSG00000100316.15|OTTHUMG00000151079.9|OTTHUMT00000321198.1|RP3-333H23.7-003|RPL3|351	94.444	36		KLIKNN	KNNASTDYDLSDKSINPLGGFVHYGEVTNDFVMLKG	LKGCVV	36	2	0	unique location	chr14_56979304_56979412_+	intergenic	OTX2-AS1(dist=47997),EXOC5(dist=223171)	1	0.988159							no
PXD002619	K.NPTNKFASFIDK+8.014VR+10.008.F	KNPTNKFASFIDKVRF	PGOHUM_ENST00000604727.1_KRT8P47	KRT8P47	keratin 8 pseudogene 47 [Source:HGNC Symbol;Acc:HGNC:44461]	PGOHUM_ENST00000604727.1_KRT8P47_RF3	chr1	44104441	44104488	-	No match in SNP-DB	novelpep (map to known protein with more than 2 mismatched aa)	ENSP00000257951.3|ENST00000257951.3|ENSG00000161849.3|OTTHUMG00000169634.1|OTTHUMT00000405187.1|RP11-845M18.4-001|KRT84|600	81.25	16		EQIKTL	KTLNNKFASFIDKVRF	VRFLEQ	16	3	0	unique location	chr1_44104440_44104488_-	intergenic	SLC6A9(dist=72949),KLF17(dist=14409)	1	0.973936							no
PXD002619	K.NQAVEK+8.014EEFEHQQK+8.014.E	KNQAVEKEEFEHQQKE	PGOHUM_ENST00000439846.1_AC097635.2	HSPA8P18	heat shock protein family A (Hsp70) member 8 pseudogene 18 [Source:HGNC Symbol;Acc:HGNC:44933]	PGOHUM_ENST00000439846.1_AC097635.2_RF3	chr3	19940392	19940439	-	No match in SNP-DB	novelpep (map to known protein with more than 2 mismatched aa)	ENSP00000227378.3|ENST00000227378.7|ENSG00000109971.13|OTTHUMG00000166030.2|OTTHUMT00000387521.1|RP11-762B21.4-006|HSPA8|646	87.5	16		WLDKNQ	KNQTAEKEEFEHQQKE	QKELEK	16	2	0	unique location	chr3_19940391_19940439_-	intronic	EFHB	1	0.992787							no
PXD002619	K.NQVAMNPMNTVFDAK.S	KNQVAMNPMNTVFDAKS	PGOHUM_ENST00000439846.1_AC097635.2	HSPA8P18	heat shock protein family A (Hsp70) member 8 pseudogene 18 [Source:HGNC Symbol;Acc:HGNC:44933]	PGOHUM_ENST00000439846.1_AC097635.2_RF1	chr3	19943101	19943151	-	No match in SNP-DB	novelpep (map to known protein with more than 2 mismatched aa)	ENSP00000404372.2|ENST00000453788.6|ENSG00000109971.13|OTTHUMG00000166030.2|OTTHUMT00000387519.1|RP11-762B21.4-002|HSPA8|493	93.75	17		DAAKNQ	KNQVAMNPTNTVFDAK	DAKRLI	16	1	0	unique location	chr3_19943100_19943151_-	intronic	EFHB	1	0.92058							no
PXD002619	K.NR+10.008ETVQLETLSIR+10.008.R	KNRETVQLETLSIRR	lncRNA_lnc-C12orf50-5:1	SNRPD1	small nuclear ribonucleoprotein D1 polypeptide [Source:HGNC Symbol;Acc:HGNC:11158]	lncRNA_lnc-C12orf50-5:1_RF1	chr12	87820823	87820867	-	No match in SNP-DB	novelpep (map to known protein with more than 2 mismatched aa)	ENSP00000463568.1|ENST00000582475.1|ENSG00000167088.10|OTTHUMG00000178934.3|OTTHUMT00000444022.1|RP11-13N13.1-002|SNRPD1|75	92.857	15		MTLKNR	KNREPVQLETLSIR	SIRGNN	14	1	0	unique location	chr12_87820822_87820867_-	intergenic	MKRN9P(dist=36112),C12orf50(dist=159216)	1	0.980932	-5.41366	-3.45289	-5.66977	-5.23782	-5.17834	-5.64577	no
PXD002619	K.NREEAAEYAK.L	KNREEAAEYAKL	lncRNA_lnc-LIN54-13:1	RPS6	ribosomal protein S6 [Source:HGNC Symbol;Acc:HGNC:10429]	lncRNA_lnc-LIN54-13:1_RF2	chr4	82494951	82494986	-	No match in SNP-DB	map to known protein with 1 aa mismatch	ENSP00000369743.1|ENST00000315377.4|ENSG00000137154.12|OTTHUMG00000019642.2|OTTHUMT00000051860.2|RP11-513M16.6-003|RPS6|218	91.667	12	3	RTKKNK	KNKEEAAEYAKL	AKLLAK	12	1	0	unique location	No match found by BLAT	intronic	TMEM150C	1	0.970829							no
PXD002619	K.NSSYFVEWIPNNIKTAVC+57.021DIPPR.G	KNSSYFVEWIPNNIKTAVCDIPPRG	PGOHUM_ENST00000248151.4_TUBBP1	TUBBP1	tubulin beta pseudogene 1 [Source:HGNC Symbol;Acc:HGNC:12414]	PGOHUM_ENST00000248151.4_TUBBP1_RF1	chr8	30353013	30353087	+	No match in SNP-DB	map to known protein with 1 aa mismatch	ENSP00000264071.1|ENST00000264071.6|ENSG00000104833.11|OTTHUMG00000181829.4|OTTHUMT00000457841.1|CTD-2396E7.4-001|TUBB4A|444	96	25	14	VQSKNS	KNSSYFVEWIPNNVKTAVCDIPPRG	PRGLKM	25	1	0	unique location	chr8_30353012_30353087_+	intergenic	DCTN6(dist=169374),RBPMS-AS1(dist=29106)	1	0.949851							no
PXD002619	K.NSSYFVEWIPNNMK+8.014.V	KNSSYFVEWIPNNMKV	PGOHUM_ENST00000405796.1_RP1-131H7.2	TUBB3P1	tubulin beta 3 class III pseudogene 1 [Source:HGNC Symbol;Acc:HGNC:42339]	PGOHUM_ENST00000405796.1_RP1-131H7.2_RF3	chr6	89302769	89302816	+	No match in SNP-DB	map to known protein with 1 aa mismatch	ENSP00000451560.1|ENST00000556922.1|ENSG00000198211.8|OTTHUMG00000171162.2|OTTHUMT00000412002.1|RP11-566K11.2-001|RP11-566K11.2|797	93.75	16	14	IQSKNS	KNSSYFVEWIPNNVKV	VKVAVC	16	1	0	unique location	chr6_89302768_89302816_+	intronic	GABRR2	1	0.946064							no
PXD002619	K.PGSDM+15.995IKPSVNDSK+8.014EYFSK+8.014.H	KPGSDMIKPSVNDSKEYFSKH	lncRNA_lnc-NPY4R2-151:1	PRDX2	peroxiredoxin 2 [Source:HGNC Symbol;Acc:HGNC:9353]	lncRNA_lnc-NPY4R2-151:1_RF1	chr10	34966191	34966253	+	No match in SNP-DB	novelpep (map to known protein with more than 2 mismatched aa)	ENSP00000301522.2|ENST00000301522.2|ENSG00000167815.11|OTTHUMG00000134285.3|OTTHUMT00000258950.2|AC018761.9-001|PRDX2|198	85.714	21		AGWKPG	KPGSDTIKPNVDDSKEYFSKH	HN	21	3	0	unique location	chr10_34966190_34966253_+	intergenic	PARD3-AS1(dist=149769),CUL2(dist=42360)	1	0.591							no
PXD002619	K.PR+10.008NQGAYGGSSSSSSYGSGR+10.008.R	KPRNQGAYGGSSSSSSYGSGRR	PGOHUM_ENST00000391992.3_RP11-436I9.4	HNRNPA1P34	heterogeneous nuclear ribonucleoprotein A1 pseudogene 34 [Source:HGNC Symbol;Acc:HGNC:48763]	PGOHUM_ENST00000391992.3_RP11-436I9.4_RF2	chr12	9027533	9027598	-	No match in SNP-DB	novelpep (no match to known protein found)											unique location	chr12_9027532_9027598_-	intergenic	KLRG1(dist=16789),LINC00612(dist=28056)	0.983	0.134123							no
PXD002619	K.QC+57.021GC+57.021SEVYLDC+57.021LQTFLLALSC+57.021PLQK+8.014.G	KQCGCSEVYLDCLQTFLLALSCPLQKG	PGOHUM_ENST00000443317.1_XPOTP1	XPOTP1	exportin for tRNA pseudogene 1 [Source:HGNC Symbol;Acc:HGNC:16586]	PGOHUM_ENST00000443317.1_XPOTP1_RF2	chr20	34213771	34213851	-	No match in SNP-DB	novelpep (map to known protein with more than 2 mismatched aa)	ENSP00000327821.5|ENST00000332707.9|ENSG00000184575.11|OTTHUMG00000168794.3|OTTHUMT00000401122.1|RP11-114F3.3-001|XPOT|962	92.593	27		QTVKQC	KQCGCSEVYLDCLQTFLPALSCPLQKD	QKDILR	27	2	0	unique location	chr20_34213770_34213851_-	intergenic	EIF2S2(dist=101415),ASIP(dist=46594)	1	0.995662							no
PXD002619	K.QDLPNTMNAAEITDK.L	KQDLPNTMNAAEITDKL	lncRNA_lnc-CCDC103-52:14	AC073610.2	novel protein	lncRNA_lnc-CCDC103-52:14_RF1	chr17	45633169	45636327	+	No match in SNP-DB	map to known protein with 1 aa mismatch	ENSP00000443189.1|ENST00000537495.2|ENSG00000255863.2|OTTHUMG00000133766.4|OTTHUMT00000398011.2|AC073610.5-001|AC073610.5|62	94.118	17	7	NK	KQDLPNAMNAAEITDKL	DKLGLH	17	1	0	unique location	No match found by BLAT	ncRNA_intronic-ncRNA_exonic	LINC02210;LINC02210	1	0.960182	3.7465	-7.47109	-8.32619	-8.67821	-7.56615	1.38534	yes
PXD002619	K.QDLPNTMNAAEITDKLGLHSLR.Y	KQDLPNTMNAAEITDKLGLHSLRY	lncRNA_lnc-CCDC103-52:14	AC073610.2	novel protein	lncRNA_lnc-CCDC103-52:14_RF1	chr17	45633169	45636348	+	No match in SNP-DB	novelpep (map to known protein with more than 2 mismatched aa)	ENSP00000443189.1|ENST00000537495.2|ENSG00000255863.2|OTTHUMG00000133766.4|OTTHUMT00000398011.2|AC073610.5-001|AC073610.5|62	91.667	24		NK	KQDLPNAMNAAEITDKLGLHSLRH	LRHRNW	24	2	0	unique location	No match found by BLAT	ncRNA_intronic-ncRNA_exonic	LINC02210;LINC02210	1	0.952792	3.48313	-7.31892	-8.48678	-8.60268	-7.48958	0.315592	yes
PXD002619	K.QDM+15.995AQQLR+10.008EYQELMNVK.L	KQDMAQQLREYQELMNVKL	PGOHUM_ENST00000463294.1_RP11-469J4.2	KRT8P13	keratin 8 pseudogene 13 [Source:HGNC Symbol;Acc:HGNC:33365]	PGOHUM_ENST00000463294.1_RP11-469J4.2_RF1	chr3	170496521	170496577	+	No match in SNP-DB	map to known protein with 1 aa mismatch	ENSP00000449404.1|ENST00000552150.5|ENSG00000170421.12|OTTHUMG00000169881.7|OTTHUMT00000406391.1|RP11-153F5.5-004|KRT8|511	94.737	19	6	QRAKQD	KQDMARQLREYQELMNVKL	VKLALD	19	1	0	unique location	chr3_170496520_170496577_+	ncRNA_intronic	LOC101928583	1	0.975304							no
PXD002619	K.QELQANC+57.021YEEVK+8.014DR+10.008.C	KQELQANCYEEVKDRC	PGOHUM_ENST00000451536.2_CFL1P4	CFL1P4	cofilin 1 pseudogene 4 [Source:HGNC Symbol;Acc:HGNC:1880]	PGOHUM_ENST00000451536.2_CFL1P4_RF2	chr1	241993576	241993623	+	No match in SNP-DB	map to known protein with 1 aa mismatch	ENSP00000433131.1|ENST00000531413.5|ENSG00000172757.12|OTTHUMG00000166602.5|OTTHUMT00000390706.1|RP11-770G2.8-007|CFL1|149	93.75	16	2	TGIKHE	KHELQANCYEEVKDRC	DRCTLA	16	1	0	unique location	chr1_241993575_241993623_+	intergenic	BECN2(dist=34514),MAP1LC3C(dist=1914)	1	0.778766							no
PXD002619	K.QEYSESSPSIVHR.K	KQEYSESSPSIVHRK	PGOHUM_ENST00000507366.1_CTC-512J14.7	AC026410.1	actin, beta (ACTB) pseudogene	PGOHUM_ENST00000507366.1_CTC-512J14.7_RF1	chr5	80299687	80299731	-	No match in SNP-DB	novelpep (map to known protein with more than 2 mismatched aa)	ENSP00000495059.1|ENST00000464611.1|ENSG00000075624.14|OTTHUMG00000023268.11|OTTHUMT00000324086.2|AC006483.1-013|ACTB|79	86.667	15		WISKQE	KQEYDESGPSIVHRK	KCF	15	2	0	unique location	chr5_80299686_80299731_-	ncRNA_exonic	LOC644936	1	0.999977							no
PXD002619	K.QHPWGIAEVENGEHC+57.021DFTILR+10.008.N	KQHPWGIAEVENGEHCDFTILRN	PGOHUM_ENST00000420492.2_RP11-207C11.2	SEPT7P7	septin 7 pseudogene 7 [Source:HGNC Symbol;Acc:HGNC:38043]	PGOHUM_ENST00000420492.2_RP11-207C11.2_RF3	chr9	98607615	98607683	+	No match in SNP-DB	novelpep (map to known protein with more than 2 mismatched aa)	sp|Q16181|SEPT7_HUMAN	86.957	23		VRGRQY	RQYPWGVAEVENGEHCDFTILRN	LRNMLI	23	3	0	unique location	chr9_98607614_98607683_+	intronic	GABBR2	1	0.656	-4.81357	-5.56549	-5.04613	-4.68662	-5.84903	-5.22269	no
PXD002619	K.QK+8.014SK+8.014FDEMAK+8.014.A	KQKSKFDEMAKA	PGOHUM_ENST00000444896.1_RP11-541J2.2	HMGB3P6	high mobility group box 3 pseudogene 6 [Source:HGNC Symbol;Acc:HGNC:39283]	PGOHUM_ENST00000444896.1_RP11-541J2.2_RF3	chr1	164356928	164356963	+	No match in SNP-DB	map to known protein with 1 aa mismatch	ENSP00000417027.1|ENST00000430118.1|ENSG00000029993.14|OTTHUMG00000024162.2|OTTHUMT00000060870.2|AF003626.3-004|HMGB3|153	91.667	12	2	MSGKEK	KEKSKFDEMAKA	AKADKV	12	1	0	unique location	No match found by BLAT	intergenic	LOC100422212(dist=933737),PBX1(dist=202432)	1	0.972714							no
PXD002619	K.QM+15.995EKISQFLQAAER+10.008.Y	KQMEKISQFLQAAERY	PGOHUM_ENST00000524097.1_TAGLN2P1	TAGLN2P1	transgelin 2 pseudogene 1 [Source:HGNC Symbol;Acc:HGNC:21739]	PGOHUM_ENST00000524097.1_TAGLN2P1_RF2	chr8	106697704	106697751	-	No match in SNP-DB	map to known protein with 1 aa mismatch	ENSP00000357076.1|ENST00000368096.5|ENSG00000158710.14|OTTHUMG00000022793.3|OTTHUMT00000059106.1|RP11-48O20.1-002|TAGLN2|220	93.75	16	5	MAFKQM	KQMEQISQFLQAAERY	ERYGIN	16	1	0	unique location	chr8_106697703_106697751_-	intronic	OXR1	1	0.785596							no
PXD002619	K.QPLVSSGTALVGSQK+8.014.E	KQPLVSSGTALVGSQKE	lncRNA_lnc-ART3-51:1	HMGA1	high mobility group AT-hook 1 [Source:HGNC Symbol;Acc:HGNC:5010]	lncRNA_lnc-ART3-51:1_RF1	chr4	73098912	73098962	+	No match in SNP-DB	novelpep (map to known protein with more than 2 mismatched aa)	ENSP00000308227.4|ENST00000311487.9|ENSG00000137309.19|OTTHUMG00000014539.3|OTTHUMT00000040217.1|RP11-513I15.2-004|HMGA1|107	88.235	17		RPRKQP	KQPPVSPGTALVGSQKE	QKEPSE	17	2	0	unique location	chr4_73098911_73098962_+	intronic	ANKRD17	1	0.32888							no
PXD002619	K.QTQTFITYSDNQPGVLIQVYEGER+10.008.A	KQTQTFITYSDNQPGVLIQVYEGERA	PGOHUM_ENST00000419827.2_AC009945.3	HSPA8P8	heat shock protein family A (Hsp70) member 8 pseudogene 8 [Source:HGNC Symbol;Acc:HGNC:44923]	PGOHUM_ENST00000419827.2_AC009945.3_RF1	chr7	10452577	10452654	+	No match in SNP-DB	map to known protein with 1 aa mismatch	ENSP00000435908.1|ENST00000524552.5|ENSG00000109971.13|OTTHUMG00000166030.2|OTTHUMT00000387524.2|RP11-762B21.4-027|HSPA8|223	96.154	26	7	IPTKQT	KQTQTFTTYSDNQPGVLIQVYEGERA	ERAMTK	26	1	0	unique location	chr7_10452576_10452654_+	ncRNA_exonic	MGC4859	1	0.943286	0.920099	-5.08383	-5.03676	-5.74176	-4.83277	-3.84906	yes
PXD002619	K.QTTVWNSQQAYQEAFEISKK.E	KQTTVWNSQQAYQEAFEISKKE	lncRNA_lnc-TPH1-12:1	lncRNA_lnc-TPH1-12:1	lncRNA_lnc-TPH1-12:1	lncRNA_lnc-TPH1-12:1_RF2	chr11	18490493	18490558	-	No match in SNP-DB	map to known protein with 1 aa mismatch	sp|P31946-2|1433B_HUMAN	95.455	22	6	GDNKQT	KQTTVSNSQQAYQEAFEISKKE	KKEMQP	22	1	0	unique location	chr11_18490492_18490558_-	intronic	TSG101	1	0.939185	-5.23788	-5.76702	-5.65397	-5.26838	-5.29046	-4.55423	no
PXD002619	K.R+10.008AEMENEFVLIK+8.014.K	KRAEMENEFVLIKK	PGOHUM_ENST00000508125.1_CTD-2048F20.1	KRT8P33	keratin 8 pseudogene 33 [Source:HGNC Symbol;Acc:HGNC:39867]	PGOHUM_ENST00000508125.1_CTD-2048F20.1_RF2	chr5	123401750	123401791	-	No match in SNP-DB	map to known protein with 1 aa mismatch	ENSP00000447402.1|ENST00000546897.5|ENSG00000170421.12|OTTHUMG00000169881.7|OTTHUMT00000406390.1|RP11-153F5.5-003|KRT8|483	92.857	14	3	EINKRT	KRTEMENEFVLIKK	IKKDVD	14	1	0	unique location	No match found by BLAT	intronic	CEP120	1	0.381098							no
PXD002619	K.R+10.008DVDEAYMNK+8.014.V	KRDVDEAYMNKV	PGOHUM_ENST00000406052.2_RP11-252E3.2	KRT8P43	keratin 8 pseudogene 43 [Source:HGNC Symbol;Acc:HGNC:39877]	PGOHUM_ENST00000406052.2_RP11-252E3.2_RF3	chr6	24598938	24598973	+	No match in SNP-DB	map to known protein with 1 aa mismatch	ENSP00000447881.1|ENST00000546826.5|ENSG00000170421.12|OTTHUMG00000169881.7|OTTHUMT00000406394.2|RP11-153F5.5-013|KRT8|273	91.667	12	2	VLIKKD	KKDVDEAYMNKV	NKVELE	12	1	0	unique location	No match found by BLAT	intronic	KIAA0319	1	0.998371							no
PXD002619	K.R+10.008GFAFITFDDHDSVDK+8.014.T	KRGFAFITFDDHDSVDKT	lncRNA_lnc-SKOR1-6:1	HNRNPA1	heterogeneous nuclear ribonucleoprotein A1 [Source:HGNC Symbol;Acc:HGNC:5031]	lncRNA_lnc-SKOR1-6:1_RF1	chr15	67628600	67628653	+	No match in SNP-DB	novelpep (map to known protein with more than 2 mismatched aa)	ENSP00000448117.1|ENST00000551702.5|ENSG00000135486.17|OTTHUMG00000169702.4|OTTHUMT00000405737.1|RP11-968A15.3-019|HNRNPA1|145	94.118	18		SGKKRG	KRGFAFVTFDDHDSVDK	VDKIVI	17	1	0	unique location	chr15_67628599_67628653_+	intronic	MAP2K5	1	0.86134	-5.97684	-1.55802	-5.59664	-5.12234	-5.97348	-4.35026	no
PXD002619	K.R+10.008GFAFVTFDNHDSVDK+8.014IVIQK+8.014.Y	KRGFAFVTFDNHDSVDKIVIQKY	lncRNA_lnc-OR52A1-13:2	HNRNPA1	heterogeneous nuclear ribonucleoprotein A1 [Source:HGNC Symbol;Acc:HGNC:5031]	lncRNA_lnc-OR52A1-13:2_RF3	chr11	5571708	5571776	-	No match in SNP-DB	map to known protein with 1 aa mismatch	ENSP00000448117.1|ENST00000551702.5|ENSG00000135486.17|OTTHUMG00000169702.4|OTTHUMT00000405737.1|RP11-968A15.3-019|HNRNPA1|145	95.652	23	11	SGKKRG	KRGFAFVTFDDHDSVDKIVIQKY	QKYHTV	23	1	0	multiple locations	chr11_5571707_5571776_-;chr4_77988319_77988388_-	intergenic	OR52H1(dist=26185),OR52B6(dist=9169)	1	0.967397							no
PXD002619	K.R+10.008GFAFVTFDNHDSVDK+8.014.T	KRGFAFVTFDNHDSVDKT	lncRNA_lnc-ART3-53:1	HNRNPA1	heterogeneous nuclear ribonucleoprotein A1 [Source:HGNC Symbol;Acc:HGNC:5031]	lncRNA_lnc-ART3-53:1_RF3	chr4	72807668	72807721	+	No match in SNP-DB	novelpep (map to known protein with more than 2 mismatched aa)	ENSP00000448117.1|ENST00000551702.5|ENSG00000135486.17|OTTHUMG00000169702.4|OTTHUMT00000405737.1|RP11-968A15.3-019|HNRNPA1|145	94.118	18		SGKKRG	KRGFAFVTFDDHDSVDK	VDKIVI	17	1	0	multiple locations	chr15_33012546_33012600_+;chr4_72807667_72807721_+;chr1_58048806_58048860_-	intergenic	ADAMTS3(dist=238869),COX18(dist=247028)	1	0.894962							no
PXD002619	K.R+10.008NEQSLQEIWDYVK+8.014.R	KRNEQSLQEIWDYVKR	lncRNA_lnc-NANOGP8-26:6	lncRNA_lnc-NANOGP8-26:6	sp|Q9UN81|LORF1_HUMAN	lncRNA_lnc-NANOGP8-26:6_RF3	chr15	38141350	38141397	-	No match in SNP-DB	match to known protein	sp|Q9UN81|LORF1_HUMAN	100	16		KRIKRN	KRNEQSLQEIWDYVKR	VKRPNL	16	0	0	multiple locations	chr1_677683_677731_+;chr1_442707_442755_+;chr1_25507903_25507951_+;chr1_30439416_30439464_+;chr1_29996292_29996340_+;chr1_34252063_34252111_+;chr1_34093717_34093765_+;chr1_37208867_37208915_+;chr1_40366161_40366209_+;chr1_45286008_45286056_+;chr1_46847615_46847663_+;chr1_46977435_46977483_+;chr1_47007882_47007930_+;chr1_48151448_48151496_+;chr1_48278641_48278689_+;chr1_49007336_49007384_+;chr1_49…	intergenic	LINC01852(dist=68360),SPRED1(dist=111501)	0.199	0.180319							no
PXD002619	K.RHFEK+8.014WGTLTDC+57.021VVMR+10.008.P	KRHFEKWGTLTDCVVMRP	PGOHUM_ENST00000564298.2_RP11-358M11.1	HNRNPA3P11	heterogeneous nuclear ribonucleoprotein A3 pseudogene 11 [Source:HGNC Symbol;Acc:HGNC:48757]	PGOHUM_ENST00000564298.2_RP11-358M11.1_RF1	chr15	57247840	57247893	-	No match in SNP-DB	novelpep (map to known protein with more than 2 mismatched aa)	ENSP00000448229.1|ENST00000547708.5|ENSG00000135486.17|OTTHUMG00000169702.4|OTTHUMT00000405735.1|RP11-968A15.3-015|HNRNPA1|156	82.353	18		ESLRSH	RSHFEQWGTLTDCVVMR	VMRDPN	17	3	0	unique location	chr15_57247839_57247893_-	intronic	TCF12	1	0.983189							no
PXD002619	K.RSELEAALQR+10.008.A	KRSELEAALQRA	PGOHUM_ENST00000463294.1_RP11-469J4.2	KRT8P13	keratin 8 pseudogene 13 [Source:HGNC Symbol;Acc:HGNC:33365]	PGOHUM_ENST00000463294.1_RP11-469J4.2_RF1	chr3	170496485	170496520	+	No match in SNP-DB	map to known protein with 1 aa mismatch	ENSP00000449404.1|ENST00000552150.5|ENSG00000170421.12|OTTHUMG00000169881.7|OTTHUMT00000406391.1|RP11-153F5.5-004|KRT8|511	91.667	12	2	ANAKLS	KLSELEAALQRA	QRAKQD	12	1	0	unique location	No match found by BLAT	ncRNA_intronic	LOC101928583	1	0.831143							no
PXD002619	K.RTVAAPSVFIFPPSDEQLK.S	KRTVAAPSVFIFPPSDEQLKS	lncRNA_lnc-ZNF514-106:32	lncRNA_lnc-ZNF514-106:32	lncRNA_lnc-ZNF514-106:32	lncRNA_lnc-ZNF514-106:32_RF1	chr2	88857625	88861889	-	No match in SNP-DB	map to known protein with 1 aa deletion	sp|P01834|IGKC_HUMAN	100	21		R	RTVAAPSVFIFPPSDEQLKS	LKSGTA	20	0	0	unique location	No match found by BLAT	intergenic	MIR4436A(dist=45171),LOC101927050(dist=767820)	1	0.634991	-8.18982	-7.05903	-7.60572	-9.41381	-3.89054	-5.71705	no
PXD002619	K.SDTYYC+57.021TGDVTAWTK.C	KSDTYYCTGDVTAWTKC	PGOHUM_ENST00000413631.1_RP11-365P13.2	PARP1P1	poly(ADP-ribose) polymerase 1 pseudogene 1 [Source:HGNC Symbol;Acc:HGNC:275]	PGOHUM_ENST00000413631.1_RP11-365P13.2_RF2	chr13	110937672	110937722	+	No match in SNP-DB	map to known protein with 1 aa mismatch	ENSP00000355759.5|ENST00000366794.9|ENSG00000143799.12|OTTHUMG00000037556.3|OTTHUMT00000091519.1|RP11-125A15.2-001|PARP1|1014	94.118	17	4	LVFKSD	KSDAYYCTGDVTAWTKC	TKCMVK	17	1	0	unique location	chr13_110937671_110937722_+	intergenic	ANKRD10(dist=22565),LINC00431(dist=28355)	1	0.9333							no
PXD002619	K.SEISELR+10.008C+57.021TMQALEIELQSQLSMK+8.014ASLEGNLAETENR+10.008.Y	KSEISELRCTMQALEIELQSQLSMKASLEGNLAETENRY	PGOHUM_ENST00000399211.8_KRT17P1;lncRNA_lnc-COPS3-19:1	KRT17P1;PGOHUM_ENST00000399211.8_KRT17P1;lncRNA_lnc-COPS3-19:1	PGOHUM_ENST00000399211.8_KRT17P1;lncRNA_lnc-COPS3-19:1;keratin 17 pseudogene 1 [Source:HGNC Symbol;Acc:HGNC:6428]	PGOHUM_ENST00000399211.8_KRT17P1_RF1	chr17	16842139	16842341	-	No match in SNP-DB	map to known protein with 1 aa mismatch	ENSP00000441751.2|ENST00000540235.5|ENSG00000128422.15|OTTHUMG00000133505.4|-|KRT17-205|KRT17|349	97.436	39	9	QSGKSE	KSEISELRRTMQALEIELQSQLSMKASLEGNLAETENRY	NRYCVQ	39	1	0	multiple locations	chr17_18430401_18430604_+;chr17_16842138_16842341_-	ncRNA_exonic	KRT17P1	1	0.760355	-2.62627	-1.20853	-6.69958	-6.46104	-0.493705	0.265488	yes
PXD002619	K.SEMKVQDAELK+8.014.T	KSEMKVQDAELKT	PGOHUM_ENST00000438325.2_RP13-93L13.2	PA2G4P6	proliferation-associated 2G4 pseudogene 6 [Source:HGNC Symbol;Acc:HGNC:32219]	PGOHUM_ENST00000438325.2_RP13-93L13.2_RF2	chr9	89450588	89450626	+	No match in SNP-DB	novelpep (map to known protein with more than 2 mismatched aa)	sp|Q9UQ80-2|PA2G4_HUMAN	91.667	13		DLYKSE	KSEMEVQDAELK	ELKALL	12	1	0	unique location	No match found by BLAT	intronic	SEMA4D	1	0.983632							no
PXD002619	K.SGDAAIADM+15.995VPGK+8.014PMC+57.021VESFSDYPPLGR.F	KSGDAAIADMVPGKPMCVESFSDYPPLGRF	PGOHUM_ENST00000415278.1_EEF1AL9	EEF1A1P11	eukaryotic translation elongation factor 1 alpha 1 pseudogene 11 [Source:HGNC Symbol;Acc:HGNC:3206]	PGOHUM_ENST00000415278.1_EEF1AL9_RF1	chr1	96448112	96448201	+	No match in SNP-DB	map to known protein with 1 aa mismatch	ENSP00000479609.1|ENST00000610520.4|ENSG00000156508.17|OTTHUMG00000015031.6|-|EEF1A1-210|EEF1A1|441	96.667	30	8	KFLKSG	KSGDAAIVDMVPGKPMCVESFSDYPPLGRF	GRFAVR	30	1	0	unique location	chr1_96448111_96448201_+	intergenic	LINC01787(dist=73987),PTBP2(dist=273493)	1	0.983472							no
PXD002619	K.SGDAAIVDM+15.995VPGK+8.014PMC+57.021VESFSVYPPLSR+10.008.F	KSGDAAIVDMVPGKPMCVESFSVYPPLSRF	PGOHUM_ENST00000547505.2_RP11-25I15.4	EEF1A1P17	eukaryotic translation elongation factor 1 alpha 1 pseudogene 17 [Source:HGNC Symbol;Acc:HGNC:37890]	PGOHUM_ENST00000547505.2_RP11-25I15.4_RF1	chr12	43660895	43660984	+	No match in SNP-DB	novelpep (map to known protein with more than 2 mismatched aa)	ENSP00000479609.1|ENST00000610520.4|ENSG00000156508.17|OTTHUMG00000015031.6|-|EEF1A1-210|EEF1A1|441	93.333	30		KFLKSG	KSGDAAIVDMVPGKPMCVESFSDYPPLGRF	GRFAVR	30	2	0	unique location	chr12_43660894_43660984_+	intergenic	ADAMTS20(dist=108924),PUS7L(dist=67714)	1	0.966697							no
PXD002619	K.SGDAAIVDMVPGKPM+15.995C+57.021AESFSDYPPLGR+10.008.F	KSGDAAIVDMVPGKPMCAESFSDYPPLGRF	PGOHUM_ENST00000503537.1_CTD-2165H16.1	EEF1A1P13	eukaryotic translation elongation factor 1 alpha 1 pseudogene 13 [Source:HGNC Symbol;Acc:HGNC:3196]	PGOHUM_ENST00000503537.1_CTD-2165H16.1_RF1	chr5	14652055	14652144	-	No match in SNP-DB	map to known protein with 1 aa mismatch	ENSP00000479609.1|ENST00000610520.4|ENSG00000156508.17|OTTHUMG00000015031.6|-|EEF1A1-210|EEF1A1|441	96.667	30	18	KFLKSG	KSGDAAIVDMVPGKPMCVESFSDYPPLGRF	GRFAVR	30	1	0	unique location	chr5_14652054_14652144_-	downstream	SNORD141A,SNORD141B(dist=223)	1	0.996101							no
PXD002619	K.SGDAAIVDMVPGKPVYVESFSDYPPLGR.F	KSGDAAIVDMVPGKPVYVESFSDYPPLGRF	PGOHUM_ENST00000514975.1_AC004066.1	EEF1A1P9	eukaryotic translation elongation factor 1 alpha 1 pseudogene 9 [Source:HGNC Symbol;Acc:HGNC:3204]	PGOHUM_ENST00000514975.1_AC004066.1_RF1	chr4	105485874	105485963	+	No match in SNP-DB	novelpep (map to known protein with more than 2 mismatched aa)	ENSP00000479609.1|ENST00000610520.4|ENSG00000156508.17|OTTHUMG00000015031.6|-|EEF1A1-210|EEF1A1|441	93.333	30		KFLKSG	KSGDAAIVDMVPGKPMCVESFSDYPPLGRF	GRFAVR	30	2	0	unique location	chr4_105485873_105485963_+	intergenic	PPA2(dist=11804),ARHGEF38(dist=66746)	1	0.97973	-5.44276	-6.17221	3.62954	-5.43385	-2.15803	-5.76583	yes
PXD002619	K.SGYRVDFYFDENPYFENK+8.014.V	KSGYRVDFYFDENPYFENKV	PGOHUM_ENST00000457046.3_RP11-312H15.3	SETP20	SET pseudogene 20 [Source:HGNC Symbol;Acc:HGNC:42939]	PGOHUM_ENST00000457046.3_RP11-312H15.3_RF1	chr4	109553642	109553701	-	No match in SNP-DB	map to known protein with 1 aa mismatch	ENSP00000318012.8|ENST00000322030.12|ENSG00000119335.16|OTTHUMG00000020755.4|OTTHUMT00000054477.2|RP11-216B9.3-002|SET|277	95	20	6	EDIKSG	KSGYRIDFYFDENPYFENKV	NKVLSK	20	1	0	unique location	chr4_109553641_109553701_-	intergenic	SEC24B(dist=13183),MCUB(dist=6557)	1	0.999136							no
PXD002619	K.SINLDEAVAYGAAVQAAILSGDK+8.014.S	KSINLDEAVAYGAAVQAAILSGDKS	PGOHUM_ENST00000443628.2_RP1-170D19.3	HSPA8P7	heat shock protein family A (Hsp70) member 8 pseudogene 7 [Source:HGNC Symbol;Acc:HGNC:44922]	PGOHUM_ENST00000443628.2_RP1-170D19.3_RF1	chrX	114775627	114775701	-	No match in SNP-DB	map to known protein with 1 aa mismatch	ENSP00000433584.1|ENST00000526110.5|ENSG00000109971.13|OTTHUMG00000166030.2|OTTHUMT00000387523.1|RP11-762B21.4-009|HSPA8|627	96	25	5	ELNKSI	KSINPDEAVAYGAAVQAAILSGDKS	DKSENV	25	1	0	unique location	chrX_114775626_114775701_-	intronic	HTR2C	1	0.985635							no
PXD002619	K.SINPDEAIAYGAAVQAAILSGDK+8.014.S	KSINPDEAIAYGAAVQAAILSGDKS	PGOHUM_ENST00000485881.1_RP11-598P12.1	HSPA8P9	heat shock protein family A (Hsp70) member 8 pseudogene 9 [Source:HGNC Symbol;Acc:HGNC:44924]	PGOHUM_ENST00000485881.1_RP11-598P12.1_RF3	chr3	137881380	137881454	+	No match in SNP-DB	map to known protein with 1 aa mismatch	ENSP00000227378.3|ENST00000227378.7|ENSG00000109971.13|OTTHUMG00000166030.2|OTTHUMT00000387521.1|RP11-762B21.4-006|HSPA8|646	96	25	9	ELNKSI	KSINPDEAVAYGAAVQAAILSGDKS	DKSENV	25	1	0	unique location	chr3_137881379_137881454_+	intergenic	LINC01210(dist=100503),CLDN18(dist=117436)	1	0.978068							no
PXD002619	K.SINPDEALAYGAAVQAAILSGDK+8.014.S	KSINPDEALAYGAAVQAAILSGDKS	PGOHUM_ENST00000397642.3_RP11-488L18.1	AL390728.1	heat shock 70kDa protein 8 (HSPA8) pseudogene	PGOHUM_ENST00000397642.3_RP11-488L18.1_RF1	chr1	247231020	247231094	+	No match in SNP-DB	map to known protein with 1 aa mismatch	ENSP00000433316.1|ENST00000534319.5|ENSG00000109971.13|OTTHUMG00000166030.2|OTTHUMT00000387522.1|RP11-762B21.4-010|HSPA8|410	96	25	9	ELNKSI	KSINPDEAVAYGAAVQAAILSGDKS	DKSENV	25	1	0	unique location	chr1_247231019_247231094_+	intergenic	MIR3916(dist=28960),VN1R5(dist=25052)	1	0.979135							no
PXD002619	K.SINPLGVFGHYGEVTNDFVM+15.995LK+8.014.G	KSINPLGVFGHYGEVTNDFVMLKG	PGOHUM_ENST00000467870.1_RP11-108M12.1	RPL3P3	ribosomal protein L3 pseudogene 3 [Source:HGNC Symbol;Acc:HGNC:23550]	PGOHUM_ENST00000467870.1_RP11-108M12.1_RF3	chr14	56979341	56979412	+	No match in SNP-DB	novelpep (map to known protein with more than 2 mismatched aa)	ENSP00000386101.1|ENST00000401609.5|ENSG00000100316.15|OTTHUMG00000151079.9|OTTHUMT00000321198.1|RP3-333H23.7-003|RPL3|351	91.667	24		LSDKSI	KSINPLGGFVHYGEVTNDFVMLKG	LKGCVV	24	2	0	unique location	chr14_56979340_56979412_+	intergenic	OTX2-AS1(dist=48033),EXOC5(dist=223135)	1	0.989394							no
PXD002619	K.SISWGEDTLM+15.995EYLENPK+8.014K+8.014.H	KSISWGEDTLMEYLENPKKH	lncRNA_lnc-TNFRSF11B-7:1	CYCS	cytochrome c, somatic [Source:HGNC Symbol;Acc:HGNC:19986]	lncRNA_lnc-TNFRSF11B-7:1_RF1	chr8	119618250	119618309	-	No match in SNP-DB	novelpep (map to known protein with more than 2 mismatched aa)	ENSP00000416479.1|ENST00000413447.1|ENSG00000172115.8|OTTHUMG00000128495.3|OTTHUMT00000326936.2|AC004694.1-004|CYCS|101	85	20		NKNKGI	KGIIWGEDTLMEYLENPKKY	KKYIPG	20	3	0	unique location	chr8_119618249_119618309_-	intronic	ENPP2	1	0.894881							no
PXD002619	K.SIYGEKFEDEKFILK.R	KSIYGEKFEDEKFILKR	PGOHUM_ENST00000482002.1_AC005017.2	PPIAP80	peptidylprolyl isomerase A pseudogene 80 [Source:HGNC Symbol;Acc:HGNC:53704]	PGOHUM_ENST00000482002.1_AC005017.2_RF2	chr7	28279424	28279474	-	No match in SNP-DB	novelpep (map to known protein with more than 2 mismatched aa)	ENSP00000405975.1|ENST00000451562.5|ENSG00000196262.13|OTTHUMG00000023687.5|OTTHUMT00000341787.1|AC013436.3-006|PPIA|121	93.75	17		TGGKSI	KSIYGEKFEDENFILK	ILKHTG	16	1	0	unique location	chr7_28279423_28279474_-	intergenic	JAZF1-AS1(dist=38047),CREB5(dist=19897)	1	0.89562							no
PXD002619	K.SIYQEK+8.014FDDENFILK+8.014.H	KSIYQEKFDDENFILKH	lncRNA_lnc-ANKRD34B-88:1	PPIA	peptidylprolyl isomerase A [Source:HGNC Symbol;Acc:HGNC:9253]	lncRNA_lnc-ANKRD34B-88:1_RF1	chr5	85000032	85000082	-	No match in SNP-DB	novelpep (map to known protein with more than 2 mismatched aa)	ENSP00000405975.1|ENST00000451562.5|ENSG00000196262.13|OTTHUMG00000023687.5|OTTHUMT00000341787.1|AC013436.3-006|PPIA|121	88.235	17		TGGKSI	KSIYGEKFEDENFILKH	LKHTGP	17	2	0	unique location	chr5_85000031_85000082_-	intergenic	EDIL3(dist=615165),NBPF22P(dist=1282412)	1	0.8553							no
PXD002619	K.SLQAQIASSGLTVEVDAPK.S	KSLQAQIASSGLTVEVDAPKS	PGOHUM_ENST00000469825.1_RP11-379K17.3	KRT18P43	keratin 18 pseudogene 43 [Source:HGNC Symbol;Acc:HGNC:33413]	PGOHUM_ENST00000469825.1_RP11-379K17.3_RF1	chr3	169903532	169903594	-	No match in SNP-DB	map to known protein with 1 aa mismatch	ENSP00000373487.3|ENST00000388835.3|ENSG00000111057.10|OTTHUMG00000169882.1|OTTHUMT00000406405.1|RP11-153F5.6-002|KRT18|430	95.238	21	2	EEVKGL	KGLQAQIASSGLTVEVDAPKS	PKSQDL	21	1	0	unique location	chr3_169903531_169903594_-	intergenic	LRRC31(dist=33597),SAMD7(dist=8040)	1	0.485452							no
PXD002619	K.SLTNDWEDHLSVK+8.014.H	KSLTNDWEDHLSVKH	PGOHUM_ENST00000506634.1_HSP90AA6P	HSP90AA6P	heat shock protein 90 alpha family class A member 6, pseudogene [Source:HGNC Symbol;Acc:HGNC:32536]	PGOHUM_ENST00000506634.1_HSP90AA6P_RF3	chr4	170605203	170605247	-	No match in SNP-DB	map to known protein with 1 aa mismatch	ENSP00000335153.7|ENST00000334701.11|ENSG00000080824.18|OTTHUMG00000171752.7|OTTHUMT00000414953.1|RP11-114H15.1-001|HSP90AA1|854	93.333	15	12	EFYKSL	KSLTNDWEDHLAVKH	VKHFSV	15	1	0	unique location	chr4_170605202_170605247_-	intergenic	LINC01612(dist=321481),LINC02382(dist=137266)	1	0.971705							no
PXD002619	K.SLTNNWEDHLAVK+8.014.H	KSLTNNWEDHLAVKH	lncRNA_lnc-OLA1-22:1	HSP90AB1	heat shock protein 90 alpha family class B member 1 [Source:HGNC Symbol;Acc:HGNC:5258]	lncRNA_lnc-OLA1-22:1_RF1	chr2	173575457	173575501	-	No match in SNP-DB	map to known protein with 1 aa mismatch	ENSP00000360609.1|ENST00000371554.2|ENSG00000096384.19|OTTHUMG00000014761.7|OTTHUMT00000040730.1|RP1-302G2.1-005|HSP90AB1|724	93.333	15	6	EFYKSL	KSLTNDWEDHLAVKH	VKHFSV	15	1	0	unique location	chr2_173575456_173575501_-	intergenic	CDCA7(dist=206467),SP3(dist=331002)	1	0.981205							no
PXD002619	K.SLTNNWEDHLAVK+8.014HFSVEGQLEFR+10.008.A	KSLTNNWEDHLAVKHFSVEGQLEFRA	lncRNA_lnc-OLA1-22:1	HSP90AA1	heat shock protein 90 alpha family class A member 1 [Source:HGNC Symbol;Acc:HGNC:5253]	lncRNA_lnc-OLA1-22:1_RF1	chr2	173575424	173575501	-	No match in SNP-DB	map to known protein with 1 aa mismatch	ENSP00000335153.7|ENST00000334701.11|ENSG00000080824.18|OTTHUMG00000171752.7|OTTHUMT00000414953.1|RP11-114H15.1-001|HSP90AA1|854	96.154	26	6	EFYKSL	KSLTNDWEDHLAVKHFSVEGQLEFRA	FRALLF	26	1	0	unique location	chr2_173575423_173575501_-	intergenic	CDCA7(dist=206434),SP3(dist=331035)	1	0.964506							no
PXD002619	K.SLYGEKFDDENFILK.R	KSLYGEKFDDENFILKR	PGOHUM_ENST00000433548.1_AC018463.5	PPIAP60	peptidylprolyl isomerase A pseudogene 60 [Source:HGNC Symbol;Acc:HGNC:53684]	PGOHUM_ENST00000433548.1_AC018463.5_RF1	chr2	11351852	11351902	+	No match in SNP-DB	novelpep (map to known protein with more than 2 mismatched aa)	ENSP00000405975.1|ENST00000451562.5|ENSG00000196262.13|OTTHUMG00000023687.5|OTTHUMT00000341787.1|AC013436.3-006|PPIA|121	87.5	17		TGGKSI	KSIYGEKFEDENFILK	ILKHTG	16	2	0	unique location	chr2_11351851_11351902_+	intergenic	ROCK2(dist=6445),LINC00570(dist=42129)	1	0.92486							no
PXD002619	K.SPYEEFTDHLVK+8.014.T	KSPYEEFTDHLVKT	PGOHUM_ENST00000478038.1_RPS2P44	RPS2P44	ribosomal protein S2 pseudogene 44 [Source:HGNC Symbol;Acc:HGNC:35811]	PGOHUM_ENST00000478038.1_RPS2P44_RF1	chr16	48577578	48577619	-	No match in SNP-DB	map to known protein with 1 aa mismatch	ENSP00000436227.1|ENST00000533186.5|ENSG00000140988.15|OTTHUMG00000128708.5|OTTHUMT00000387764.2|LA16c-439A6.2-013|RPS2|195	92.857	14	5	VFTKSP	KSPYQEFTDHLVKT	VKTHTR	14	1	0	unique location	No match found by BLAT	intronic	N4BP1	1	0.985366							no
PXD002619	K.SQK+8.014WEEMNILATYHPADK+8.014DYGLMK+8.014.I	KSQKWEEMNILATYHPADKDYGLMKI	PGOHUM_ENST00000424051.1_RP11-189B4.1	PPP1R2P4	protein phosphatase 1 regulatory inhibitor subunit 2 pseudogene 4 [Source:HGNC Symbol;Acc:HGNC:16319]	PGOHUM_ENST00000424051.1_RP11-189B4.1_RF1	chr13	46437785	46437862	-	No match in SNP-DB	map to known protein with 1 aa mismatch	ENSP00000486328.1|ENST00000625807.1|ENSG00000184203.7|OTTHUMG00000155887.5|-|PPP1R2-207|PPP1R2|80	96.154	26	6	LSKKSQ	KSQKWDEMNILATYHPADKDYGLMKI	MKIDEP	26	1	0	multiple locations	chr13_63811403_63811481_-;chr13_46437784_46437862_-	intergenic	RUBCNL(dist=47743),LINC01198(dist=17419)	1	0.986117							no
PXD002619	K.SSMKGLGTNKDSLIEIIC+57.021SR.T	KSSMKGLGTNKDSLIEIICSRT	PGOHUM_ENST00000505539.1_ANXA2P1	ANXA2P1	annexin A2 pseudogene 1 [Source:HGNC Symbol;Acc:HGNC:538]	PGOHUM_ENST00000505539.1_ANXA2P1_RF2	chr4	153308357	153308422	-	No match in SNP-DB	novelpep (map to known protein with more than 2 mismatched aa)	ENSP00000453663.1|ENST00000559350.5|ENSG00000182718.16|OTTHUMG00000132763.5|OTTHUMT00000416491.1|AC087385.2-036|ANXA2|149	86.364	22		SELKAS	KASMKGLGTDEDSLIEIICSRT	SRTNQE	22	3	0	unique location	chr4_153308356_153308422_-	ncRNA_exonic	ANXA2P1	1	0.818154	-6.52032	-5.96831	-3.46155	-6.02932	-1.01578	-6.35705	no
PXD002619	K.SSPVFQIPK+8.014.N	KSSPVFQIPKN	lncRNA_lnc-MKKS-4:1	MFN1	mitofusin 1 [Source:HGNC Symbol;Acc:HGNC:18262]	lncRNA_lnc-MKKS-4:1_RF1	chr20	10420615	10420647	-	No match in SNP-DB	novelpep (map to known protein with more than 2 mismatched aa)	ENSP00000263969.5|ENST00000263969.9|ENSG00000171109.18|OTTHUMG00000157385.6|OTTHUMT00000348656.2|RP11-145M9.1-003|MFN1|741	50	11		LGLSEP	SEPIFQLPRS	PRSLAS	10	5	0	unique location	No match found by BLAT	UTR5	MKKS(NM_018848:c.-7101delT,NM_170784:c.-7101delT)	1	0.710875	-7.1375	-3.62256	-9.01866	4.08662	-6.89869	-7.91619	yes
PXD002619	K.SSPVFQIPK+8.014NDDIPEQDSLGLSNLQK+8.014.S	KSSPVFQIPKNDDIPEQDSLGLSNLQKS	lncRNA_lnc-MKKS-4:1	ZNF225	zinc finger protein 225 [Source:HGNC Symbol;Acc:HGNC:13018]	lncRNA_lnc-MKKS-4:1_RF1	chr20	10420564	10420647	-	No match in SNP-DB	novelpep (map to known protein with more than 2 mismatched aa)	ENSP00000468686.1|ENST00000590612.1|ENSG00000256294.7|OTTHUMG00000182336.4|OTTHUMT00000460585.2|AC021092.1-003|ZNF225|706	55.556	28		VNSFQF	FQFSKQDDMPCQVDAGLS	GLSIIH	18	8	0	unique location	chr20_10420563_10420647_-	UTR5	MKKS(NM_018848:c.-7050delT,NM_170784:c.-7050delT)	1	0.49512	-8.69161	-5.287	-9.41546	-1.08849	-7.7061	-8.51781	no
PXD002619	K.STTTGHLIYK+8.014C+57.021GVIDK+8.014R+10.008.T	KSTTTGHLIYKCGVIDKRT	PGOHUM_ENST00000419025.1_RP11-315J22.1	EEF1A1P8	eukaryotic translation elongation factor 1 alpha 1 pseudogene 8 [Source:HGNC Symbol;Acc:HGNC:3203]	PGOHUM_ENST00000419025.1_RP11-315J22.1_RF1	chr3	184027643	184027699	-	No match in SNP-DB	map to known protein with 1 aa mismatch	ENSP00000298049.8|ENST00000298049.12|ENSG00000101210.11|OTTHUMG00000033076.2|OTTHUMT00000497622.1|RP4-697K14.2-002|EEF1A2|496	94.737	19	14	DSGKST	KSTTTGHLIYKCGGIDKRT	KRTIEK	19	1	0	unique location	chr3_184027642_184027699_-	intergenic	ABCC5(dist=9683),HTR3D(dist=3901)	1	0.976304							no
PXD002619	K.STTTGHLIYKC+57.021SSIDKR+10.008.T	KSTTTGHLIYKCSSIDKRT	PGOHUM_ENST00000503537.1_CTD-2165H16.1	EEF1A1P13	eukaryotic translation elongation factor 1 alpha 1 pseudogene 13 [Source:HGNC Symbol;Acc:HGNC:3196]	lncRNA_lnc-CDH12-71:2_RF2	chr5	14653213	14653269	-	No match in SNP-DB	novelpep (map to known protein with more than 2 mismatched aa)	ENSP00000298049.8|ENST00000298049.12|ENSG00000101210.11|OTTHUMG00000033076.2|OTTHUMT00000497622.1|RP4-697K14.2-002|EEF1A2|496	89.474	19		DSGKST	KSTTTGHLIYKCGGIDKRT	KRTIEK	19	2	0	unique location	chr5_14653212_14653269_-	upstream	SNORD141A,SNORD141B(dist=831)	1	0.976268							no
PXD002619	K.STYQEFTDHLVK+8.014.T	KSTYQEFTDHLVKT	PGOHUM_ENST00000494359.1_RP11-452G18.2	AC107956.1	ribosomal protein S2 (RPS2) pseudogene	PGOHUM_ENST00000494359.1_RP11-452G18.2_RF1	chr11	17229056	17229097	+	No match in SNP-DB	map to known protein with 1 aa mismatch	ENSP00000436227.1|ENST00000533186.5|ENSG00000140988.15|OTTHUMG00000128708.5|OTTHUMT00000387764.2|LA16c-439A6.2-013|RPS2|195	92.857	14	3	VFTKSP	KSPYQEFTDHLVKT	VKTHTR	14	1	0	unique location	No match found by BLAT	intergenic	PIK3C2A(dist=21060),NUCB2(dist=47662)	1	0.98139							no
PXD002619	K.STYYITGESK+8.014EQVANSAFVER.V	KSTYYITGESKEQVANSAFVERV	lncRNA_lnc-HERC6-8:1	HSP90AB1	heat shock protein 90 alpha family class B member 1 [Source:HGNC Symbol;Acc:HGNC:5258]	PGOHUM_ENST00000505987.1_HSP90AB3P_RF2	chr4	87893281	87893349	+	No match in SNP-DB	map to known protein with 1 aa mismatch	ENSP00000360609.1|ENST00000371554.2|ENSG00000096384.19|OTTHUMG00000014761.7|OTTHUMT00000040730.1|RP1-302G2.1-005|HSP90AB1|724	95.652	23	3	ETQKSI	KSIYYITGESKEQVANSAFVERV	ERVRKR	23	1	0	unique location	chr4_87893280_87893349_+	intergenic	MEPE(dist=46465),SPP1(dist=82369)	1	0.935676	-1.895	-3.004	-4.044	-3.2955	-3.747	-3.258	no
PXD002619	K.SVEM+15.995HHEALSEVLPGDNVGFNVK+8.014.N	KSVEMHHEALSEVLPGDNVGFNVKN	PGOHUM_ENST00000514975.1_AC004066.1	EEF1A1P9	eukaryotic translation elongation factor 1 alpha 1 pseudogene 9 [Source:HGNC Symbol;Acc:HGNC:3204]	PGOHUM_ENST00000514975.1_AC004066.1_RF1	chr4	105485559	105485633	+	No match in SNP-DB	map to known protein with 1 aa mismatch	ENSP00000479055.1|ENST00000615060.4|ENSG00000156508.17|OTTHUMG00000015031.6|-|EEF1A1-211|EEF1A1|426	96	25	13	TEVKSV	KSVEMHHEALSEALPGDNVGFNVKN	VKNVSV	25	1	0	unique location	chr4_105485558_105485633_+	intergenic	PPA2(dist=11489),ARHGEF38(dist=67061)	1	0.957635	-6.11784	-6.21595	1.02368	-4.69786	-4.97403	-6.28284	yes
PXD002619	K.SVTK+8.014QGAELSNEER+10.008NLLSVAYK+8.014.N	KSVTKQGAELSNEERNLLSVAYKN	PGOHUM_ENST00000440317.1_YWHAZP2	YWHAZP2	tyrosine 3-monooxygenase/tryptophan 5-monooxygenase activation protein zeta pseudogene 2 [Source:HGNC Symbol;Acc:HGNC:31078]	PGOHUM_ENST00000440317.1_YWHAZP2_RF1	chr2	126558016	126558087	-	No match in SNP-DB	map to known protein with 1 aa mismatch	ENSP00000430219.1|ENST00000523938.1|ENSG00000164924.17|OTTHUMG00000134291.7|OTTHUMT00000380248.3|AC027373.1-021|YWHAZ|51	95.833	24	5	ACMKSV	KSVTEQGAELSNEERNLLSVAYKN	NV	24	1	0	unique location	chr2_126558015_126558087_-	intergenic	LINC01941(dist=440031),GYPC(dist=97919)	1	0.974042							no
PXD002619	K.SVTKQGAELSNEER+10.008.N	KSVTKQGAELSNEERN	PGOHUM_ENST00000440317.1_YWHAZP2	YWHAZP2	tyrosine 3-monooxygenase/tryptophan 5-monooxygenase activation protein zeta pseudogene 2 [Source:HGNC Symbol;Acc:HGNC:31078]	PGOHUM_ENST00000440317.1_YWHAZP2_RF1	chr2	126558040	126558087	-	No match in SNP-DB	map to known protein with 1 aa mismatch	ENSP00000430219.1|ENST00000523938.1|ENSG00000164924.17|OTTHUMG00000134291.7|OTTHUMT00000380248.3|AC027373.1-021|YWHAZ|51	93.75	16	5	ACMKSV	KSVTEQGAELSNEERN	ERNLLS	16	1	0	unique location	chr2_126558039_126558087_-	intergenic	LINC01941(dist=440055),GYPC(dist=97895)	1	0.961319							no
PXD002619	K.SYELPDSQVIPTGNER.F	KSYELPDSQVIPTGNERF	PGOHUM_ENST00000441772.1_AC139143.2	AC139143.1	actin pseudogene	PGOHUM_ENST00000441772.1_AC139143.2_RF2	chr11	1803345	1803398	-	No match in SNP-DB	novelpep (map to known protein with more than 2 mismatched aa)	ENSP00000494185.1|ENST00000647275.1|ENSG00000075624.14|OTTHUMG00000023268.11|OTTHUMT00000324029.2|AC006483.1-011|ACTB|157	83.333	18		SLEKSY	KSYELPDGQVITIGNERF	ERFRCP	18	3	0	unique location	chr11_1803344_1803398_-	intergenic	CTSD(dist=39353),SYT8(dist=30965)	1	0.991528							no
PXD002619	K.SYKLLDGQVITIGNER+10.008.F	KSYKLLDGQVITIGNERF	PGOHUM_ENST00000423293.1_RP11-12M9.4	AL080243.1	actin, beta (ACTB) pseudogene	PGOHUM_ENST00000423293.1_RP11-12M9.4_RF3	chr22	41074524	41074577	-	No match in SNP-DB	novelpep (map to known protein with more than 2 mismatched aa)	ENSP00000494185.1|ENST00000647275.1|ENSG00000075624.14|OTTHUMG00000023268.11|OTTHUMT00000324029.2|AC006483.1-011|ACTB|157	88.889	18		SLEKSY	KSYELPDGQVITIGNERF	ERFRCP	18	2	0	unique location	chr22_41074523_41074577_-	upstream	SNORD140(dist=803)	1	0.997396							no
PXD002619	K.SYKLSTSGPR.A	KSYKLSTSGPRA	PGOHUM_ENST00000414328.2_RP11-110J1.3	KRT8P45	keratin 8 pseudogene 45 [Source:HGNC Symbol;Acc:HGNC:39879]	PGOHUM_ENST00000414328.2_RP11-110J1.3_RF1	chr1	157073278	157073313	+	No match in SNP-DB	map to known protein with 1 aa mismatch	ENSP00000447881.1|ENST00000546826.5|ENSG00000170421.12|OTTHUMG00000169881.7|OTTHUMT00000406394.2|RP11-153F5.5-013|KRT8|273	91.667	12	5	VTQKSY	KSYKVSTSGPRA	PRAFSS	12	1	0	unique location	No match found by BLAT	intergenic	ARHGEF11(dist=27908),ETV3L(dist=18765)	0.713	0.022943							no
PXD002619	K.TAMSTSHVAEPAENEQDEQDENGAEASADLR+10.008ADAMAK+8.014.D	KTAMSTSHVAEPAENEQDEQDENGAEASADLRADAMAKD	PGOHUM_ENST00000511640.1_MSNP1	MSNP1	moesin pseudogene 1 [Source:HGNC Symbol;Acc:HGNC:7374]	PGOHUM_ENST00000511640.1_MSNP1_RF3	chr5	25910891	25911007	+	No match in SNP-DB	map to known protein with 1 aa mismatch	ENSP00000353408.5|ENST00000360270.6|ENSG00000147065.16|OTTHUMG00000021723.4|OTTHUMT00000056981.2|RP3-376D21.1-001|MSN|577	97.436	39	7	AELKTA	KTAMSTPHVAEPAENEQDEQDENGAEASADLRADAMAKD	AKDRSE	39	1	0	unique location	chr5_25910890_25911007_+	intergenic	LINC02211(dist=608611),CDH9(dist=969709)	1	0.917224							no
PXD002619	K.TAQNFRALSTGEK.G	KTAQNFRALSTGEKG	PGOHUM_ENST00000433548.1_AC018463.5	PPIAP60	peptidylprolyl isomerase A pseudogene 60 [Source:HGNC Symbol;Acc:HGNC:53684]	PGOHUM_ENST00000433548.1_AC018463.5_RF1	chr2	11351717	11351761	+	No match in SNP-DB	map to known protein with 1 aa mismatch	ENSP00000394670.1|ENST00000415933.5|ENSG00000196262.13|OTTHUMG00000023687.5|OTTHUMT00000341788.1|AC013436.3-007|PPIA|120	93.333	15	4	KVPKTA	KTAENFRALSTGEKG	EKGFGY	15	1	0	unique location	chr2_11351716_11351761_+	intergenic	ROCK2(dist=6310),LINC00570(dist=42264)	1	0.944136							no
PXD002619	K.TATPQKAQEVHEK.F	KTATPQKAQEVHEKF	lncRNA_lnc-NT5DC1-5:1	TPI1	triosephosphate isomerase 1 [Source:HGNC Symbol;Acc:HGNC:12009]	lncRNA_lnc-NT5DC1-5:1_RF1	chr6	116039271	116039315	+	No match in SNP-DB	novelpep (map to known protein with more than 2 mismatched aa)	ENSP00000475364.1|ENST00000493987.5|ENSG00000111669.14|OTTHUMG00000133767.4|OTTHUMT00000258254.3|U47924.5-003|TPI1|113	86.667	15		GTGKTA	KTATPQQAQEVHEKL	EKLRGW	15	2	0	unique location	chr6_116039270_116039315_+	ncRNA_exonic	TPI1P3	1	0.318841							no
PXD002619	K.TC+57.021DGK+8.014LVSESSDVLPK+8.014.?	KTCDGKLVSESSDVLPK	PGOHUM_ENST00000441609.1_KB-1880F11.1	KRT8P44	keratin 8 pseudogene 44 [Source:HGNC Symbol;Acc:HGNC:39878]	PGOHUM_ENST00000441609.1_KB-1880F11.1_RF1	chr6	162569675	162569725	+	No match in SNP-DB	novelpep (map to known protein with more than 2 mismatched aa)	ENSP00000449404.1|ENST00000552150.5|ENSG00000170421.12|OTTHUMG00000169881.7|OTTHUMT00000406391.1|RP11-153F5.5-004|KRT8|511	88.235	17		KKIETR	ETRDGKLVSESSDVLPK	K	17	2	0	unique location	chr6_162569674_162569725_+	intronic	PRKN	1	0.68936							no
PXD002619	K.TC+57.021QSIYPLHDVFVR.K	KTCQSIYPLHDVFVRK	PGOHUM_ENST00000425466.1_RP11-570F6.1	RPS3AP44	ribosomal protein S3a pseudogene 44 [Source:HGNC Symbol;Acc:HGNC:36761]	PGOHUM_ENST00000425466.1_RP11-570F6.1_RF2	chr13	26577478	26577525	+	No match in SNP-DB	map to known protein with 1 aa mismatch	ENSP00000426282.1|ENST00000506126.5|ENSG00000145425.9|OTTHUMG00000161445.3|OTTHUMT00000364963.1|RP11-372K14.1-007|RPS3A|227	93.75	16	2	DIEKAC	KACQSIYPLHDVFVRK	VRKVKM	16	1	0	unique location	chr13_26577477_26577525_+	intronic	WASF3	1	0.973979	-3.39164	-4.67054	-5.82882	-5.02973	-5.0349	-4.64811	no
PXD002619	K.TDQVIQSLIALVNDPQPK+8.014HPLR+10.008.A	KTDQVIQSLIALVNDPQPKHPLRA	PGOHUM_ENST00000623123.1_RP11-665C16.9	AL158801.5	ubiquitin-conjugating enzyme E2L 3 (UBE2L3) pseudogene	PGOHUM_ENST00000623123.1_RP11-665C16.9_RF1	chr14	55229514	55229585	+	No match in SNP-DB	map to known protein with 1 aa mismatch	ENSP00000400906.2|ENST00000458578.6|ENSG00000185651.14|OTTHUMG00000150823.2|-|UBE2L3-202|UBE2L3|212	95.833	24	19	PATKTD	KTDQVIQSLIALVNDPQPEHPLRA	LRADLA	24	1	0	unique location	chr14_55229513_55229585_+	intergenic	DLGAP5(dist=37836),FBXO34(dist=41789)	1	0.986042	-5.12072	-6.12587	-5.02792	-5.71263	-6.46696	-4.80908	no
PXD002619	K.TEIFKMNQNISQLQAEIEGLKGQR.A	KTEIFKMNQNISQLQAEIEGLKGQRA	PGOHUM_ENST00000413425.1_AC109585.1	KRT8P18	keratin 8 pseudogene 18 [Source:HGNC Symbol;Acc:HGNC:33370]	PGOHUM_ENST00000413425.1_AC109585.1_RF3	chr3	35216167	35216244	-	No match in SNP-DB	novelpep (map to known protein with more than 2 mismatched aa)	ENSP00000447402.1|ENST00000546897.5|ENSG00000170421.12|OTTHUMG00000169881.7|OTTHUMT00000406390.1|RP11-153F5.5-003|KRT8|483	84.615	26		RRTKTE	KTEISEMNRNISRLQAEIEGLKGQRA	QRASLE	26	4	0	unique location	chr3_35216166_35216244_-	ncRNA_intronic	LOC101928135	1	0.498519							no
PXD002619	K.TELQEKNPLPSEETIEQEK.Q	KTELQEKNPLPSEETIEQEKQ	lncRNA_lnc-UBR3-73:7	TMSB4X	thymosin beta 4 X-linked [Source:HGNC Symbol;Acc:HGNC:11881]	lncRNA_lnc-UBR3-73:7_RF1	chr2	176016986	176017048	+	No match in SNP-DB	novelpep (map to known protein with more than 2 mismatched aa)	ENSP00000370007.1|ENST00000380633.1|ENSG00000205542.10|OTTHUMG00000021144.3|OTTHUMT00000055782.1|RP11-102M2.1-004|TMSB4X|44	90.476	21		KLKKTE	KTETQEKNPLPSKETIEQEKQ	EKQAGE	21	2	0	unique location	chr2_176016985_176017048_+	intergenic	LNPK(dist=14641),EVX2(dist=63121)	1	0.989306							no
PXD002619	K.TEWLDGK+8.014PMVFGK.V	KTEWLDGKPMVFGKV	PGOHUM_ENST00000403866.2_PPIAP9	PPIAP9	peptidylprolyl isomerase A pseudogene 9 [Source:HGNC Symbol;Acc:HGNC:9272]	PGOHUM_ENST00000403866.2_PPIAP9_RF1	chr6	31519582	31519626	-	No match in SNP-DB	novelpep (map to known protein with more than 2 mismatched aa)	ENSP00000479961.1|ENST00000620047.4|ENSG00000196262.13|OTTHUMG00000023687.5|-|PPIA-210|PPIA|105	86.667	15		CTAKTE	KTEWLDGKHVVFGKV	GKVKEG	15	2	0	multiple locations	chr6_31519581_31519626_-;chr6_GL000250v2_alt_2852131_2852176_-;chr6_GL000251v2_alt_2996925_2996970_-;chr6_GL000252v2_alt_2767370_2767415_-;chr6_GL000253v2_alt_2824663_2824708_-;chr6_GL000254v2_alt_2861533_2861578_-;chr6_GL000255v2_alt_2775457_2775502_-;chr6_GL000256v2_alt_2818864_2818909_-	intergenic	MICB(dist=8458),MCCD1(dist=9380)	1	0.811227							no
PXD002619	K.TEWLDGKHLVFGK.E	KTEWLDGKHLVFGKE	lncRNA_lnc-ANKRD34B-88:1	PPIA	peptidylprolyl isomerase A [Source:HGNC Symbol;Acc:HGNC:9253]	PGOHUM_ENST00000425840.3_RP11-509M23.1_RF3	chr5	84999912	84999956	-	No match in SNP-DB	novelpep (map to known protein with more than 2 mismatched aa)	ENSP00000479961.1|ENST00000620047.4|ENSG00000196262.13|OTTHUMG00000023687.5|-|PPIA-210|PPIA|105	92.857	15		CTAKTE	KTEWLDGKHVVFGK	FGKVKE	14	1	0	unique location	chr5_84999911_84999956_-	intergenic	EDIL3(dist=615045),NBPF22P(dist=1282532)	1	0.721909							no
PXD002619	K.TEWLDGKHVLFGK.V	KTEWLDGKHVLFGKV	lncRNA_lnc-ABCD4-86:1	PPIA	peptidylprolyl isomerase A [Source:HGNC Symbol;Acc:HGNC:9253]	lncRNA_lnc-ABCD4-86:1_RF3	chr14	68421799	68421843	-	No match in SNP-DB	map to known protein with 1 aa mismatch	ENSP00000419425.1|ENST00000468812.5|ENSG00000196262.13|OTTHUMG00000023687.5|OTTHUMT00000251293.1|AC013436.3-001|PPIA|165	93.333	15	11	CTAKTE	KTEWLDGKHVVFGKV	GKVKEG	15	1	0	multiple locations	chr14_68421798_68421843_-;chr5_42892414_42892459_-	intronic	RAD51B	1	0.751136							no
PXD002619	K.TEWLDGKHVLFGKVK.E	KTEWLDGKHVLFGKVKE	lncRNA_lnc-ABCD4-86:1	PPIA	peptidylprolyl isomerase A [Source:HGNC Symbol;Acc:HGNC:9253]	lncRNA_lnc-ABCD4-86:1_RF3	chr14	68421793	68421843	-	No match in SNP-DB	map to known protein with 1 aa mismatch	ENSP00000419425.1|ENST00000468812.5|ENSG00000196262.13|OTTHUMG00000023687.5|OTTHUMT00000251293.1|AC013436.3-001|PPIA|165	94.118	17	11	CTAKTE	KTEWLDGKHVVFGKVKE	VKEGMN	17	1	0	multiple locations	chr14_68421792_68421843_-;chr5_42892408_42892459_-	intronic	RAD51B	1	0.77412							no
PXD002619	K.TFAPK+8.014EISAMVLTK+8.014.M	KTFAPKEISAMVLTKM	PGOHUM_ENST00000442006.2_RP11-334L9.1	AL354702.1	heat shock 70kDa protein 5 (glucose-regulated protein, 78kDa) (HSPA5) pseudogene	PGOHUM_ENST00000442006.2_RP11-334L9.1_RF3	chr1	38709332	38709379	+	No match in SNP-DB	map to known protein with 1 aa mismatch	ENSP00000324173.6|ENST00000324460.6|ENSG00000044574.7|OTTHUMG00000020672.1|OTTHUMT00000054062.1|RP11-65N13.5-001|HSPA5|654	93.75	16	6	GQTKTF	KTFAPEEISAMVLTKM	TKMKET	16	1	0	unique location	chr1_38709331_38709379_+	intergenic	LINC01685(dist=232848),RRAGC(dist=128865)	1	0.980319							no
PXD002619	K.TGAHLQGGAK.R	KTGAHLQGGAKR	PGOHUM_ENST00000402643.2_GAPDHP72	GAPDHP72	glyceraldehyde-3-phosphate dehydrogenase pseudogene 72 [Source:HGNC Symbol;Acc:HGNC:22955]	PGOHUM_ENST00000402643.2_GAPDHP72_RF3	chr6	166064608	166064643	+	No match in SNP-DB	map to known protein with 1 aa mismatch	ENSP00000380065.1|ENST00000396856.5|ENSG00000111640.14|OTTHUMG00000137379.1|OTTHUMT00000268062.1|AC006064.2-004|GAPDH|260	91.667	12	2	TMEKAG	KAGAHLQGGAKR	AKRVII	12	1	0	unique location	No match found by BLAT	intergenic	LINC00602(dist=74993),T(dist=93048)	1	0.962971							no
PXD002619	K.THINIIVTGHVDSGK+8.014.S	KTHINIIVTGHVDSGKS	PGOHUM_ENST00000419025.1_RP11-315J22.1	EEF1A1P8	eukaryotic translation elongation factor 1 alpha 1 pseudogene 8 [Source:HGNC Symbol;Acc:HGNC:3203]	PGOHUM_ENST00000419025.1_RP11-315J22.1_RF1	chr3	184027694	184027744	-	No match in SNP-DB	novelpep (map to known protein with more than 2 mismatched aa)	ENSP00000298049.8|ENST00000298049.12|ENSG00000101210.11|OTTHUMG00000033076.2|OTTHUMT00000497622.1|RP4-697K14.2-002|EEF1A2|496	88.235	17		GKEKTH	KTHINIVVIGHVDSGKS	GKSTTT	17	2	0	unique location	chr3_184027693_184027744_-	intergenic	ABCC5(dist=9734),HTR3D(dist=3850)	1	0.99402							no
PXD002619	K.THINTVIIGHVDSGK+8.014.S	KTHINTVIIGHVDSGKS	PGOHUM_ENST00000514975.1_AC004066.1	EEF1A1P9	eukaryotic translation elongation factor 1 alpha 1 pseudogene 9 [Source:HGNC Symbol;Acc:HGNC:3204]	PGOHUM_ENST00000514975.1_AC004066.1_RF1	chr4	105484704	105484754	+	No match in SNP-DB	novelpep (map to known protein with more than 2 mismatched aa)	ENSP00000298049.8|ENST00000298049.12|ENSG00000101210.11|OTTHUMG00000033076.2|OTTHUMT00000497622.1|RP4-697K14.2-002|EEF1A2|496	88.235	17		GKEKTH	KTHINIVVIGHVDSGKS	GKSTTT	17	2	0	unique location	chr4_105484703_105484754_+	intergenic	PPA2(dist=10634),ARHGEF38(dist=67916)	1	0.97092	-4.2625	-4.40057	-2.2845	-5.485	-2.94371	-4.9675	no
PXD002619	K.THLR+10.008DMIILPKMVGSMVGVYNGK+8.014.T	KTHLRDMIILPKMVGSMVGVYNGKT	PGOHUM_ENST00000493323.1_RP11-264F23.1	AC006122.1	ribosomal protein S15 (RPS15) pseudogene	PGOHUM_ENST00000493323.1_RP11-264F23.1_RF3	chr12	4324507	4324581	-	No match in SNP-DB	map to known protein with 1 aa mismatch	ENSP00000475096.1|ENST00000586656.5|ENSG00000115268.9|OTTHUMG00000140099.11|OTTHUMT00000449612.3|CTB-25B13.4-005|RPS15|68	96	25	12	EVVKTH	KTHLRDMIILPEMVGSMVGVYNGKT	T	25	1	0	unique location	chr12_4324506_4324581_-	intronic	TIGAR	1	0.993459							no
PXD002619	K.TIAEC+57.021LAEELINAAK+8.014.G	KTIAECLAEELINAAKG	PGOHUM_ENST00000435100.1_RP3-486I3.4	AL050331.1	RPS5 (40S Ribosomal Protein S5) pseudogene	PGOHUM_ENST00000435100.1_RP3-486I3.4_RF1	chr6	116258567	116258617	-	No match in SNP-DB	map to known protein with 1 aa mismatch	ENSP00000470660.1|ENST00000598098.5|ENSG00000083845.8|OTTHUMG00000183530.2|OTTHUMT00000467012.1|CTD-2619J13.11-005|RPS5|134	94.118	17	9	RNIKTI	KTIAECLADELINAAKG	AKGSSN	17	1	0	unique location	chr6_116258566_116258617_-	UTR5	DSE(NM_001322940:c.-168152del-,NM_001322938:c.-140684del-,NM_001322937:c.-140684del-)	1	0.96346	-6.14684	-4.53746	2.10442	3.27592	-5.91614	-5.73944	yes
PXD002619	K.TIAEC+57.021LAEELINAAK+8.014GSSNSYAIK+8.014.K	KTIAECLAEELINAAKGSSNSYAIKK	PGOHUM_ENST00000435100.1_RP3-486I3.4	AL050331.1	RPS5 (40S Ribosomal Protein S5) pseudogene	PGOHUM_ENST00000435100.1_RP3-486I3.4_RF1	chr6	116258540	116258617	-	No match in SNP-DB	map to known protein with 1 aa mismatch	ENSP00000470660.1|ENST00000598098.5|ENSG00000083845.8|OTTHUMG00000183530.2|OTTHUMT00000467012.1|CTD-2619J13.11-005|RPS5|134	96.154	26	9	RNIKTI	KTIAECLADELINAAKGSSNSYAIKK	IKKKDE	26	1	0	unique location	chr6_116258539_116258617_-	UTR5	DSE(NM_001322940:c.-168179del-,NM_001322938:c.-140711del-,NM_001322937:c.-140711del-)	1	0.965442	-6.09034	-4.64088	1.88956	2.67871	-6.03378	-5.82504	yes
PXD002619	K.TIGGGDDSFNMFFSEIGAGK+8.014.H	KTIGGGDDSFNMFFSEIGAGKH	PGOHUM_ENST00000410028.3_AC002472.14	TUBA3GP	tubulin alpha 3g pseudogene [Source:HGNC Symbol;Acc:HGNC:44096]	PGOHUM_ENST00000410028.3_AC002472.14_RF2	chr22	21065574	21065639	+	No match in SNP-DB	novelpep (map to known protein with more than 2 mismatched aa)	ENSP00000446613.1|ENST00000546918.1|ENSG00000167552.13|OTTHUMG00000169511.3|OTTHUMT00000404551.1|RP11-977B10.1-011|TUBA1A|231	90.909	22		PSDKTI	KTIGGGDDSFNTFFSETGAGKH	GKHVPR	22	2	0	unique location	chr22_21065573_21065639_+	intergenic	LRRC74B(dist=1406),BCRP2(dist=37442)	1	0.835046	-8.20134	-7.93423	6.17472	4.2564	-7.93726	-7.26477	yes
PXD002619	K.TIGGGDDSFNMFFSEIGAGKHVPR+10.008.A	KTIGGGDDSFNMFFSEIGAGKHVPRA	PGOHUM_ENST00000410028.3_AC002472.14	TUBA3GP	tubulin alpha 3g pseudogene [Source:HGNC Symbol;Acc:HGNC:44096]	PGOHUM_ENST00000410028.3_AC002472.14_RF2	chr22	21065574	21065651	+	No match in SNP-DB	novelpep (map to known protein with more than 2 mismatched aa)	ENSP00000449325.1|ENST00000550367.1|ENSG00000123416.15|OTTHUMG00000170410.2|OTTHUMT00000409010.2|RP11-386G11.9-010|TUBA1B|246	92.308	26		PSDKTI	KTIGGGDDSFNTFFSETGAGKHVPRA	PRAVFV	26	2	0	unique location	chr22_21065573_21065651_+	intergenic	LRRC74B(dist=1406),BCRP2(dist=37442)	1	0.837623	-8.11483	-7.59479	6.24692	4.62364	-7.8931	-7.32936	yes
PXD002619	K.TILRYMGTSTFSEYTVVADISVAK+8.014.I	KTILRYMGTSTFSEYTVVADISVAKI	lncRNA_lnc-GSTA5-72:1;PGOHUM_ENST00000433151.1_ADH5P4	lncRNA_lnc-GSTA5-72:1;PGOHUM_ENST00000433151.1_ADH5P4;ADH5P4	lncRNA_lnc-GSTA5-72:1;PGOHUM_ENST00000433151.1_ADH5P4;alcohol dehydrogenase 5 (class III), chi polypeptide, pseudogene 4 [Source:HGNC Symbol;Acc:HGNC:21377]	PGOHUM_ENST00000433151.1_ADH5P4_RF1	chr6	65837575	65837652	-	No match in SNP-DB	map to known protein with 1 aa mismatch	ENSP00000427049.1|ENST00000503130.5|ENSG00000197894.10|OTTHUMG00000161230.10|OTTHUMT00000364234.9|RP11-571L19.5-011|ADH5|262	96.154	26	5	CKGKTI	KTILHYMGTSTFSEYTVVADISVAKI	AKIDPL	26	1	0	multiple locations	chr6_65837574_65837652_-;chr6_KI270800v1_alt_62761_62839_-	intergenic	SLC25A51P1(dist=48092),NONE(dist=NONE)	1	0.930364							no
PXD002619	K.TILSNQTVNIPENVDITLK+8.014.K	KTILSNQTVNIPENVDITLKK	lncRNA_lnc-EFS-111:1	RPL9	ribosomal protein L9 [Source:HGNC Symbol;Acc:HGNC:10369]	lncRNA_lnc-EFS-111:1_RF1	chr14	31463306	31463368	-	No match in SNP-DB	novelpep (map to known protein with more than 2 mismatched aa)	ENSP00000422191.1|ENST00000504470.2|ENSG00000163682.16|OTTHUMG00000099367.7|OTTHUMT00000361025.3|AC021148.1-009|RPL9|166	95	21		MK	KTILSNQTVDIPENVDITLK	TLKGRT	20	1	0	unique location	chr14_31463305_31463368_-	intergenic	DTD2(dist=5832),GPR33(dist=19638)	1	0.842871							no
PXD002619	K.TITLEVETSDTIENVK+8.014.A	KTITLEVETSDTIENVKA	lncRNA_lnc-MOGAT1-30:1	UBB	ubiquitin B [Source:HGNC Symbol;Acc:HGNC:12463]	lncRNA_lnc-MOGAT1-30:1_RF1	chr2	224294960	224295013	+	No match in SNP-DB	map to known protein with 1 aa mismatch	ENSP00000464594.1|ENST00000577958.1|ENSG00000170315.13|OTTHUMG00000058987.6|OTTHUMT00000445750.3|AC093484.5-006|UBB|43	94.444	18	9	LTGKTI	KTITLEVEPSDTIENVKA	VKAKIQ	18	1	0	unique location	chr2_224294959_224295013_+	intergenic	SERPINE2(dist=255641),FAM124B(dist=83738)	1	0.973811							no
PXD002619	K.TITLEVETSDTIENVK+8.014AK+8.014.I	KTITLEVETSDTIENVKAKI	lncRNA_lnc-MOGAT1-30:1	UBB	ubiquitin B [Source:HGNC Symbol;Acc:HGNC:12463]	lncRNA_lnc-MOGAT1-30:1_RF1	chr2	224294960	224295019	+	No match in SNP-DB	map to known protein with 1 aa mismatch	ENSP00000464594.1|ENST00000577958.1|ENSG00000170315.13|OTTHUMG00000058987.6|OTTHUMT00000445750.3|AC093484.5-006|UBB|43	95	20	9	LTGKTI	KTITLEVEPSDTIENVKAKI	AKIQDK	20	1	0	unique location	chr2_224294959_224295019_+	intergenic	SERPINE2(dist=255641),FAM124B(dist=83738)	1	0.976373							no
PXD002619	K.TK+8.014PIWTR+10.008NHDDITQEEYGEFYK.S	KTKPIWTRNHDDITQEEYGEFYKS	lncRNA_lnc-HERC6-8:1	HSP90AB1	heat shock protein 90 alpha family class B member 1 [Source:HGNC Symbol;Acc:HGNC:5258]	lncRNA_lnc-HERC6-8:1_RF2	chr4	87892691	87892762	+	No match in SNP-DB	map to known protein with 1 aa mismatch	ENSP00000360609.1|ENST00000371554.2|ENSG00000096384.19|OTTHUMG00000014761.7|OTTHUMT00000040730.1|RP1-302G2.1-005|HSP90AB1|724	95.833	24	10	ELNKTK	KTKPIWTRNPDDITQEEYGEFYKS	YKSLTN	24	1	0	unique location	chr4_87892690_87892762_+	intergenic	MEPE(dist=45875),SPP1(dist=82959)	1	0.980465							no
PXD002619	K.TLNKFASFIDK+8.014VR+10.008.F	KTLNKFASFIDKVRF	PGOHUM_ENST00000413425.1_AC109585.1	KRT8P18	keratin 8 pseudogene 18 [Source:HGNC Symbol;Acc:HGNC:33370]	PGOHUM_ENST00000413425.1_AC109585.1_RF1	chr3	35216820	35216864	-	No match in SNP-DB	map to known protein with 1 aa insertion	ENSP00000257951.3|ENST00000257951.3|ENSG00000161849.3|OTTHUMG00000169634.1|OTTHUMT00000405187.1|RP11-845M18.4-001|KRT84|600	93.75	15		EQIKTL	KTLNNKFASFIDKVRF	VRFLEQ	15	0	1	unique location	chr3_35216819_35216864_-	ncRNA_intronic	LOC101928135	1	0.977091							no
PXD002619	K.TLNNKFASFIDKLR.F	KTLNNKFASFIDKLRF	PGOHUM_ENST00000512863.1_RP11-474J18.4	KRT8P32	keratin 8 pseudogene 32 [Source:HGNC Symbol;Acc:HGNC:39866]	PGOHUM_ENST00000512863.1_RP11-474J18.4_RF2	chr5	98393194	98393241	-	No match in SNP-DB	map to known protein with 1 aa mismatch	ENSP00000257951.3|ENST00000257951.3|ENSG00000161849.3|OTTHUMG00000169634.1|OTTHUMT00000405187.1|RP11-845M18.4-001|KRT84|600	93.75	16	14	EQIKTL	KTLNNKFASFIDKVRF	VRFLEQ	16	1	0	unique location	chr5_98393193_98393241_-	intergenic	LINC01846(dist=231955),RGMB(dist=376101)	1	0.957979							no
PXD002619	K.TLNNKFSSFIDKVR.L	KTLNNKFSSFIDKVRL	lncRNA_lnc-KRT2-5:1	KRT84	keratin 84 [Source:HGNC Symbol;Acc:HGNC:6461]	lncRNA_lnc-KRT2-5:1_RF3	chr12	52735473	52735663	-	No match in SNP-DB	novelpep (map to known protein with more than 2 mismatched aa)	ENSP00000257951.3|ENST00000257951.3|ENSG00000161849.3|OTTHUMG00000169634.1|OTTHUMT00000405187.1|RP11-845M18.4-001|KRT84|600	87.5	16		EQIKTL	KTLNNKFASFIDKVRF	VRFLEQ	16	2	0	unique location	No match found by BLAT	intergenic	KRT77(dist=32010),KRT76(dist=32682)	1	0.700355	-6.1316	-8.01561	-2.61645	-9.40888	-4.08975	-1.99633	no
PXD002619	K.TLTGK+8.014TITLDVK+8.014PSDTIENVK.A	KTLTGKTITLDVKPSDTIENVKA	lncRNA_lnc-CMC1-8:1;lncRNA_lnc-CMC1-8:2	UBB	ubiquitin B [Source:HGNC Symbol;Acc:HGNC:12463]	lncRNA_lnc-CMC1-8:1_RF2	chr3	27486262	27486330	+	No match in SNP-DB	novelpep (map to known protein with more than 2 mismatched aa)	ENSP00000464594.1|ENST00000577958.1|ENSG00000170315.13|OTTHUMG00000058987.6|OTTHUMT00000445750.3|AC093484.5-006|UBB|43	91.304	23		IFVKTL	KTLTGKTITLEVEPSDTIENVKA	VKAKIQ	23	2	0	unique location	chr3_27486261_27486330_+	intergenic	SLC4A7(dist=1842),EOMES(dist=229687)	1	0.961191							no
PXD002619	K.TM+15.995GIM+15.995NSFVNDIFER.I	KTMGIMNSFVNDIFERI	lncRNA_lnc-FAM72C-6:1	H2BFS	H2B histone family member S [Source:HGNC Symbol;Acc:HGNC:4762]	lncRNA_lnc-FAM72C-6:1_RF2	chr1	143904382	143904432	-	No match in SNP-DB	map to known protein with 1 aa mismatch	ENSP00000481622.1|ENST00000599962.1|ENSG00000234289.5|OTTHUMG00000086869.3|OTTHUMT00000195634.3|AP001051.2-001|H2BFS|126	94.118	17	2	ISSKAM	KAMGIMNSFVNDIFERI	ERIAGE	17	1	0	unique location	chr1_143904381_143904432_-	intergenic	FCGR1CP(dist=20649),FAM72C(dist=50982)	1	0.98164	-6.94956	1.2228	-5.64902	6.57292	-7.59552	-5.97742	yes
PXD002619	K.TMGIMNSFVNDIFER+10.008IAGEASR+10.008.L	KTMGIMNSFVNDIFERIAGEASRL	lncRNA_lnc-FAM72C-6:1	H2BFS	H2B histone family member S [Source:HGNC Symbol;Acc:HGNC:4762]	lncRNA_lnc-FAM72C-6:1_RF2	chr1	143904361	143904432	-	No match in SNP-DB	map to known protein with 1 aa mismatch	ENSP00000481622.1|ENST00000599962.1|ENSG00000234289.5|OTTHUMG00000086869.3|OTTHUMT00000195634.3|AP001051.2-001|H2BFS|126	95.833	24	2	ISSKAM	KAMGIMNSFVNDIFERIAGEASRL	SRLPHY	24	1	0	unique location	chr1_143904360_143904432_-	intergenic	FCGR1CP(dist=20628),FAM72C(dist=51003)	1	0.917732	-7.34818	2.93446	-6.56973	7.23961	-7.91773	-6.85182	yes
PXD002619	K.TMLEDLGMNDEGDHDPVPLPNVNAAILK+8.014.K	KTMLEDLGMNDEGDHDPVPLPNVNAAILKK	PGOHUM_ENST00000325349.6_RP11-1018J11.2;PGOHUM_ENST00000444513.2_RP11-1018J11.1	EEF1A1P16;AC023512.1	S-phase kinase-associated protein 1 (SKP1) pseudogene;eukaryotic translation elongation factor 1 alpha 1 pseudogene 16 [Source:HGNC Symbol;Acc:HGNC:37889]	PGOHUM_ENST00000444513.2_RP11-1018J11.1_RF1	chr12	16989207	16989296	+	No match in SNP-DB	novelpep (map to known protein with more than 2 mismatched aa)	ENSP00000430774.1|ENST00000519718.1|ENSG00000272772.1|OTTHUMG00000186510.2|OTTHUMT00000473265.2|CTD-2410N18.5-001|CTD-2410N18.5|91	93.333	30		VTIKTM	KTMLEDLGMDDEGDDDPVPLPNVNAAILKK	K	30	2	0	unique location	chr12_16989206_16989296_+	ncRNA_exonic	SKP1P2	1	0.989326			-1.919		-2.612		no
PXD002619	K.TNYNFEKPFLWLAR+10.008.K	KTNYNFEKPFLWLARK	PGOHUM_ENST00000427731.2_RP11-20O24.2	RANP5	RAN, member RAS oncogene family pseudogene 5 [Source:HGNC Symbol;Acc:HGNC:39860]	PGOHUM_ENST00000427731.2_RP11-20O24.2_RF2	chr1	109047291	109047338	+	No match in SNP-DB	map to known protein with 1 aa mismatch	ENSP00000376174.3|ENST00000392367.4|ENSG00000132341.11|OTTHUMG00000134328.8|OTTHUMT00000259485.1|AC073912.2-005|RAN|233	93.75	16	2	ISAKSN	KSNYNFEKPFLWLARK	ARKLIG	16	1	0	unique location	chr1_109047290_109047338_+	intergenic	WDR47(dist=5063),TAF13(dist=17085)	1	0.998043							no
PXD002619	K.TPQGPPEIYSNTQFPSLQSTAK+8.014.H	KTPQGPPEIYSNTQFPSLQSTAKH	PGOHUM_ENST00000471403.1_RP11-346M10.2	CDV3P1	CDV3 pseudogene 1 [Source:HGNC Symbol;Acc:HGNC:42387]	PGOHUM_ENST00000471403.1_RP11-346M10.2_RF3	chr3	96777454	96777525	+	No match in SNP-DB	map to known protein with 1 aa mismatch	ENSP00000421495.1|ENST00000515421.1|ENSG00000091527.15|OTTHUMG00000159764.13|OTTHUMT00000357210.1|RP11-883M5.1-008|CDV3|108	95.833	24	12	TTRKTP	KTPQGPPEIYSDTQFPSLQSTAKH	AKHVES	24	1	0	unique location	chr3_96777453_96777525_+	intergenic	MIR8060(dist=417415),EPHA6(dist=37127)	1	0.992423							no
PXD002619	K.TPSSDVLVFDYTKYPSKPDPSGEC+57.021NPDLR+10.008.L	KTPSSDVLVFDYTKYPSKPDPSGECNPDLRL	PGOHUM_ENST00000398583.3_AE000658.20	RBBP4P5	RB binding protein 4 pseudogene 5 [Source:HGNC Symbol;Acc:HGNC:42372]	PGOHUM_ENST00000398583.3_AE000658.20_RF1	chr14	21564242	21564334	+	No match in SNP-DB	novelpep (map to known protein with more than 2 mismatched aa)	ENSP00000369424.4|ENST00000380084.8|ENSG00000102054.17|OTTHUMG00000021198.5|OTTHUMT00000055922.2|RP11-716A19.5-008|RBBP7|469	93.548	31		IATKTP	KTPSSDVLVFDYTKHPAKPDPSGECNPDLRL	LRLRGH	31	2	0	unique location	chr14_21564241_21564334_+	intergenic	SALL2(dist=27026),OR10G3(dist=5561)	1	0.990804							no
PXD002619	K.TTPPM+15.995LDSNGSFFLYSK.L	KTTPPMLDSNGSFFLYSKL	PGOHUM_ENST00000390555.3_IGHGP	IGHGP	immunoglobulin heavy constant gamma P (non-functional) [Source:HGNC Symbol;Acc:HGNC:5529]	PGOHUM_ENST00000390555.3_IGHGP_RF3	chr14	105668360	105668416	-	No match in SNP-DB	map to known protein with 1 aa mismatch	ENSP00000493129.1|ENST00000641095.1|ENSG00000211893.4|OTTHUMG00000152482.2|OTTHUMT00000493676.1|AL928742.14-002|IGHG2|395	94.737	19	10	NNYKTT	KTTPPMLDSDGSFFLYSKL	SKLTVD	19	1	0	multiple locations	chr14_105668359_105668416_-;chr14_KI270846v1_alt_136128_136185_-	intergenic	MIR8071-2(dist=28128),ELK2AP(dist=1217)	0.532	0.052107	-6.55193	-6.84627	-4.06325	3.20075	-6.66241	-6.75948	yes
PXD002619	K.TTSC+57.021YVGGLSSSYGGFTSPSLGYGPGSSFGSGAGSSSFSR.T	KTTSCYVGGLSSSYGGFTSPSLGYGPGSSFGSGAGSSSFSRT	PGOHUM_ENST00000413425.1_AC109585.1	KRT8P18	keratin 8 pseudogene 18 [Source:HGNC Symbol;Acc:HGNC:33370]	PGOHUM_ENST00000413425.1_AC109585.1_RF3	chr3	35215789	35215914	-	No match in SNP-DB	novelpep (map to known protein with more than 2 mismatched aa)	ENSP00000449404.1|ENST00000552150.5|ENSG00000170421.12|OTTHUMG00000169881.7|OTTHUMT00000406391.1|RP11-153F5.5-004|KRT8|511	75	42		IHTKTT	KTTSGYAGGLSSAYGGLTSPGLSYSLGSSFGS	FGSGAG	32	8	0	unique location	chr3_35215788_35215914_-	ncRNA_intronic	LOC101928135	0.891	0.04324							no
PXD002619	K.TTSGYAGGLSSAYGGLTSPSLSYGLGSSFGSGAGSSSFSR+10.008.T	KTTSGYAGGLSSAYGGLTSPSLSYGLGSSFGSGAGSSSFSRT	PGOHUM_ENST00000414328.2_RP11-110J1.3	KRT8P45	keratin 8 pseudogene 45 [Source:HGNC Symbol;Acc:HGNC:39879]	PGOHUM_ENST00000414328.2_RP11-110J1.3_RF3	chr1	157074492	157074617	+	No match in SNP-DB	novelpep (map to known protein with more than 2 mismatched aa)	ENSP00000447402.1|ENST00000546897.5|ENSG00000170421.12|OTTHUMG00000169881.7|OTTHUMT00000406390.1|RP11-153F5.5-003|KRT8|483	95.455	42		IHTKTT	KTTSGYAGGLSSAYGGLTSPGL	PGLSYS	22	1	0	unique location	chr1_157074491_157074617_+	intergenic	ARHGEF11(dist=29122),ETV3L(dist=17551)	0.997	0.084848							no
PXD002619	K.TTSGYAGGLSSTYGDLTSPGLSYSLGSSFGSGAGSSSFSR.T	KTTSGYAGGLSSTYGDLTSPGLSYSLGSSFGSGAGSSSFSRT	PGOHUM_ENST00000558927.2_KRT8P9	KRT8P9	keratin 8 pseudogene 9 [Source:HGNC Symbol;Acc:HGNC:33363]	PGOHUM_ENST00000558927.2_KRT8P9_RF3	chr15	70859952	70860077	+	No match in SNP-DB	novelpep (map to known protein with more than 2 mismatched aa)	ENSP00000447402.1|ENST00000546897.5|ENSG00000170421.12|OTTHUMG00000169881.7|OTTHUMT00000406390.1|RP11-153F5.5-003|KRT8|483	90.909	42		IHTKTT	KTTSGYAGGLSSAYGGLTSPGL	PGLSYS	22	2	0	unique location	chr15_70859951_70860077_+	intronic	LRRC49	1	0.088304							no
PXD002619	K.TVTHAVVAVPAYFNDSQR+10.008.Q	KTVTHAVVAVPAYFNDSQRQ	PGOHUM_ENST00000456928.2_RP11-320N7.3	HSPA8P5	heat shock protein family A (Hsp70) member 8 pseudogene 5 [Source:HGNC Symbol;Acc:HGNC:44920]	PGOHUM_ENST00000456928.2_RP11-320N7.3_RF1	chr12	4097859	4097918	+	No match in SNP-DB	novelpep (map to known protein with more than 2 mismatched aa)	ENSP00000436762.1|ENST00000525463.5|ENSG00000109971.13|OTTHUMG00000166030.2|OTTHUMT00000387532.2|RP11-762B21.4-018|HSPA8|168	90	20		YLGKTV	KTVTNAVVTVPAYFNDSQRQ	QRQATK	20	2	0	unique location	chr12_4097858_4097918_+	intergenic	PARP11(dist=224411),CCND2-AS1(dist=150908)	1	0.878898							no
PXD002619	K.TYSYLTPDLWKETIFTK.S	KTYSYLTPDLWKETIFTKS	PGOHUM_ENST00000459634.1_RP11-192C21.1	AC104619.1	ribosomal protein S2 (RPS2) pseudogene	PGOHUM_ENST00000459634.1_RP11-192C21.1_RF3	chr4	134952279	134952335	-	No match in SNP-DB	map to known protein with 1 aa mismatch	ENSP00000436227.1|ENST00000533186.5|ENSG00000140988.15|OTTHUMG00000128708.5|OTTHUMT00000387764.2|LA16c-439A6.2-013|RPS2|195	94.737	19	15	AISKTY	KTYSYLTPDLWKETVFTKS	TKSPYQ	19	1	0	unique location	chr4_134952278_134952335_-	intergenic	LINC02462(dist=406775),LINC02485(dist=160806)	1	0.976321							no
PXD002619	K.VELEFR+10.008LEGLTDEINFLR.Q	KVELEFRLEGLTDEINFLRQ	PGOHUM_ENST00000560290.1_RP11-138E16.2	KRT8P24	keratin 8 pseudogene 24 [Source:HGNC Symbol;Acc:HGNC:33376]	PGOHUM_ENST00000560290.1_RP11-138E16.2_RF1	chr15	48972514	48972573	+	No match in SNP-DB	map to known protein with 1 aa mismatch	ENSP00000449404.1|ENST00000552150.5|ENSG00000170421.12|OTTHUMG00000169881.7|OTTHUMT00000406391.1|RP11-153F5.5-004|KRT8|511	95	20	6	YMNKVE	KVELESRLEGLTDEINFLRQ	LRQLYE	20	1	0	unique location	chr15_48972513_48972573_+	intergenic	SHC4(dist=9070),SECISBP2L(dist=16125)	1	0.696881							no
PXD002619	K.VELESHLEGLTDEINFLR+10.008.Q	KVELESHLEGLTDEINFLRQ	PGOHUM_ENST00000405771.3_RP11-332B14.2	KRT8P42	keratin 8 pseudogene 42 [Source:HGNC Symbol;Acc:HGNC:39876]	PGOHUM_ENST00000405771.3_RP11-332B14.2_RF1	chr6	134298042	134298101	-	No match in SNP-DB	map to known protein with 1 aa mismatch	ENSP00000450340.1|ENST00000546900.1|ENSG00000170421.12|OTTHUMG00000169881.7|OTTHUMT00000406397.1|RP11-153F5.5-017|KRT8|113	95	20	7	YMNKVE	KVELESRLEGLTDEINFLRQ	LRQLYE	20	1	0	multiple locations	chr12_61879940_61880000_+;chr6_134298041_134298101_-	intronic	SGK1	1	0.591729							no
PXD002619	K.VELESHLEGLTEEINFLR+10.008.Q	KVELESHLEGLTEEINFLRQ	PGOHUM_ENST00000413425.1_AC109585.1	KRT8P18	keratin 8 pseudogene 18 [Source:HGNC Symbol;Acc:HGNC:33370]	PGOHUM_ENST00000413425.1_AC109585.1_RF3	chr3	35216476	35216535	-	No match in SNP-DB	novelpep (map to known protein with more than 2 mismatched aa)	ENSP00000447402.1|ENST00000546897.5|ENSG00000170421.12|OTTHUMG00000169881.7|OTTHUMT00000406390.1|RP11-153F5.5-003|KRT8|483	90	20		YMNKVE	KVELESRLEGLTDEINFLRQ	LRQLYE	20	2	0	unique location	chr3_35216475_35216535_-	ncRNA_intronic	LOC101928135	1	0.647119							no
PXD002619	K.VELESLLEGLTDEINFLR+10.008.Q	KVELESLLEGLTDEINFLRQ	PGOHUM_ENST00000604166.1_KRT8P49	KRT8P49	keratin 8 pseudogene 49 [Source:HGNC Symbol;Acc:HGNC:48345]	PGOHUM_ENST00000604166.1_KRT8P49_RF3	chr11	4723507	4723566	-	No match in SNP-DB	map to known protein with 1 aa mismatch	ENSP00000449404.1|ENST00000552150.5|ENSG00000170421.12|OTTHUMG00000169881.7|OTTHUMT00000406391.1|RP11-153F5.5-004|KRT8|511	95	20	7	YMNKVE	KVELESRLEGLTDEINFLRQ	LRQLYE	20	1	0	multiple locations	chr11_9095100_9095160_+;chr11_4723506_4723566_-	intergenic	OR51E2(dist=25661),OR51F1(dist=45472)	1	0.60539							no
PXD002619	K.VELESLLEGLTEEINFLR.Q	KVELESLLEGLTEEINFLRQ	PGOHUM_ENST00000504812.1_RP11-109B6.2	KRT8P31	keratin 8 pseudogene 31 [Source:HGNC Symbol;Acc:HGNC:39865]	PGOHUM_ENST00000504812.1_RP11-109B6.2_RF2	chr5	60744325	60744384	-	No match in SNP-DB	novelpep (map to known protein with more than 2 mismatched aa)	ENSP00000447402.1|ENST00000546897.5|ENSG00000170421.12|OTTHUMG00000169881.7|OTTHUMT00000406390.1|RP11-153F5.5-003|KRT8|483	90	20		YMNKVE	KVELESRLEGLTDEINFLRQ	LRQLYE	20	2	0	unique location	chr5_60744324_60744384_-	intergenic	DEPDC1B(dist=44159),ELOVL7(dist=7464)	1	0.636661							no
PXD002619	K.VELESR+10.008LDGLTDEINFLR+10.008.Q	KVELESRLDGLTDEINFLRQ	PGOHUM_ENST00000434750.1_AC108171.5	KRT8P8	keratin 8 pseudogene 8 [Source:HGNC Symbol;Acc:HGNC:33362]	PGOHUM_ENST00000434750.1_AC108171.5_RF1	chrX	152480192	152480251	+	No match in SNP-DB	map to known protein with 1 aa mismatch	ENSP00000450340.1|ENST00000546900.1|ENSG00000170421.12|OTTHUMG00000169881.7|OTTHUMT00000406397.1|RP11-153F5.5-017|KRT8|113	95	20	9	YMNKVE	KVELESRLEGLTDEINFLRQ	LRQLYE	20	1	0	unique location	chrX_152480191_152480251_+	intergenic	GABRA3(dist=28833),GABRQ(dist=157991)	1	0.616475							no
PXD002619	K.VELGSR+10.008LEGLTDEINFLR.Q	KVELGSRLEGLTDEINFLRQ	PGOHUM_ENST00000533003.1_KRT8P7	KRT8P7	keratin 8 pseudogene 7 [Source:HGNC Symbol;Acc:HGNC:33361]	PGOHUM_ENST00000533003.1_KRT8P7_RF3	chr11	119603627	119603686	-	No match in SNP-DB	map to known protein with 1 aa mismatch	ENSP00000450340.1|ENST00000546900.1|ENSG00000170421.12|OTTHUMG00000169881.7|OTTHUMT00000406397.1|RP11-153F5.5-017|KRT8|113	95	20	5	YMNKVE	KVELESRLEGLTDEINFLRQ	LRQLYE	20	1	0	unique location	chr11_119603626_119603686_-	intergenic	USP2-AS1(dist=104394),NECTIN1(dist=34471)	1	0.680915							no
PXD002619	K.VFVAGIKEDTEEHHLR.D	KVFVAGIKEDTEEHHLRD	PGOHUM_ENST00000440214.1_AC108039.3	AC108039.2	heterogeneous nuclear ribonucleoprotein A1 (HNRNPA1) pseudogene	PGOHUM_ENST00000440214.1_AC108039.3_RF3	chr2	61820513	61820566	+	No match in SNP-DB	novelpep (map to known protein with more than 2 mismatched aa)	ENSP00000448917.1|ENST00000550994.1|ENSG00000135486.17|OTTHUMG00000169702.4|OTTHUMT00000405740.1|RP11-968A15.3-014|HNRNPA1|113	88.889	18		TVKKIF	KIFVGGIKEDTEEHHLRD	LRDYFE	18	2	0	multiple locations	chr2_61820512_61820566_+;chr2_63752268_63752322_-	intergenic	XPO1(dist=282230),FAM161A(dist=4335)	1	0.831245	-6.15844	-4.345	-3.82491	-4.536	-5.92616	-5.74963	no
PXD002619	K.VIHDNFGIVEGLM+15.995TIVHAITATQK.T	KVIHDNFGIVEGLMTIVHAITATQKT	PGOHUM_ENST00000452570.1_CTD-2324A24.1	GAPDHP1	glyceraldehyde-3-phosphate dehydrogenase pseudogene 1 [Source:HGNC Symbol;Acc:HGNC:4159]	PGOHUM_ENST00000452570.1_CTD-2324A24.1_RF1	chrX	39787576	39787653	-	No match in SNP-DB	map to known protein with 1 aa mismatch	ENSP00000380065.1|ENST00000396856.5|ENSG00000111640.14|OTTHUMG00000137379.1|OTTHUMT00000268062.1|AC006064.2-004|GAPDH|260	96.154	26	16	PLAKVI	KVIHDNFGIVEGLMTTVHAITATQKT	QKTVDG	26	1	0	unique location	chrX_39787575_39787653_-	intergenic	MIR3937(dist=126255),MIR1587(dist=49985)	1	0.999247	-5.23127	-1.01335	-6.4197	-6.10342	-6.24936	2.22871	yes
PXD002619	K.VILHLK+8.014EDQIEYLEER+10.008.Q	KVILHLKEDQIEYLEERQ	lncRNA_lnc-OLA1-22:1	HSP90AA1	heat shock protein 90 alpha family class A member 1 [Source:HGNC Symbol;Acc:HGNC:5253]	lncRNA_lnc-OLA1-22:1_RF1	chr2	173575817	173575870	-	No match in SNP-DB	novelpep (map to known protein with more than 2 mismatched aa)	ENSP00000335153.7|ENST00000334701.11|ENSG00000080824.18|OTTHUMG00000171752.7|OTTHUMT00000414953.1|RP11-114H15.1-001|HSP90AA1|854	88.889	18		RGTKVI	KVILHLKEDQTEYLEERR	ERRIKE	18	2	0	unique location	chr2_173575816_173575870_-	intergenic	CDCA7(dist=206827),SP3(dist=330642)	1	0.812302							no
PXD002619	K.VILPLKEDQTEYLEER.K	KVILPLKEDQTEYLEERK	PGOHUM_ENST00000506915.1_RP11-45F23.1	HSP90AA4P	heat shock protein 90 alpha family class A member 4, pseudogene [Source:HGNC Symbol;Acc:HGNC:5255]	PGOHUM_ENST00000506915.1_RP11-45F23.1_RF1	chr4	189473517	189473570	+	No match in SNP-DB	novelpep (map to known protein with more than 2 mismatched aa)	ENSP00000216281.7|ENST00000216281.12|ENSG00000080824.18|OTTHUMG00000171752.7|OTTHUMT00000414952.2|RP11-114H15.1-002|HSP90AA1|732	88.889	18		RGTKVI	KVILHLKEDQTEYLEERR	ERRIKE	18	2	0	multiple locations	chr4_189473516_189473570_+;chr4_KI270925v1_alt_111659_111713_+	intergenic	LINC01060(dist=871609),LINC01262(dist=186089)	1	0.888698							no
PXD002619	K.VITDNFGIVEGLM+15.995TTVHAITATQK+8.014.T	KVITDNFGIVEGLMTTVHAITATQKT	PGOHUM_ENST00000405405.2_RP3-357D13.1	GAPDHP63	glyceraldehyde 3 phosphate dehydrogenase pseudogene 63 [Source:HGNC Symbol;Acc:HGNC:4157]	PGOHUM_ENST00000405405.2_RP3-357D13.1_RF1	chr6	79953451	79953528	-	No match in SNP-DB	map to known protein with 1 aa mismatch	ENSP00000380065.1|ENST00000396856.5|ENSG00000111640.14|OTTHUMG00000137379.1|OTTHUMT00000268062.1|AC006064.2-004|GAPDH|260	96.154	26	4	PLAKVI	KVIHDNFGIVEGLMTTVHAITATQKT	QKTVDG	26	1	0	unique location	chr6_79953450_79953528_-	intergenic	ELOVL4(dist=5853),TTK(dist=51154)	1	0.999078							no
PXD002619	K.VK+8.014LEAESTAYC+57.021C+57.021LLEDGK+8.014DFNLGDALDSSNSMQTIQK+8.014.T	KVKLEAESTAYCCLLEDGKDFNLGDALDSSNSMQTIQKT	PGOHUM_ENST00000400056.3_RP11-546O6.3	KRT18P13	keratin 18 pseudogene 13 [Source:HGNC Symbol;Acc:HGNC:6432]	PGOHUM_ENST00000400056.3_RP11-546O6.3_RF3	chr9	97700551	97700667	+	No match in SNP-DB	novelpep (map to known protein with more than 2 mismatched aa)	ENSP00000373487.3|ENST00000388835.3|ENSG00000111057.10|OTTHUMG00000169882.1|OTTHUMT00000406405.1|RP11-153F5.6-002|KRT18|430	84.615	39		LNIKVK	KVKLEAEIATYRRLLEDGEDFNLGDALDSSNSMQTIQKT	QKTTTR	39	6	0	unique location	chr9_97700550_97700667_+	ncRNA_intronic	PTCSC2	1	0.400664							no
PXD002619	K.VLHDNFGIVK+8.014GLM+15.995TTVHAITATQK.T	KVLHDNFGIVKGLMTTVHAITATQKT	PGOHUM_ENST00000402643.2_GAPDHP72	GAPDHP72	glyceraldehyde-3-phosphate dehydrogenase pseudogene 72 [Source:HGNC Symbol;Acc:HGNC:22955]	PGOHUM_ENST00000402643.2_GAPDHP72_RF3	chr6	166064773	166064850	+	No match in SNP-DB	novelpep (map to known protein with more than 2 mismatched aa)	ENSP00000380065.1|ENST00000396856.5|ENSG00000111640.14|OTTHUMG00000137379.1|OTTHUMT00000268062.1|AC006064.2-004|GAPDH|260	92.308	26		PLAKVI	KVIHDNFGIVEGLMTTVHAITATQKT	QKTVDG	26	2	0	unique location	chr6_166064772_166064850_+	intergenic	LINC00602(dist=75158),T(dist=92883)	1	0.969208							no
PXD002619	K.VLNAYSHPHK.N	KVLNAYSHPHKN	lncRNA_lnc-NRCAM-34:5	MDN1	midasin AAA ATPase 1 [Source:HGNC Symbol;Acc:HGNC:18302]	lncRNA_lnc-NRCAM-34:5_RF2	chr7	110364755	110364790	-	No match in SNP-DB	novelpep (map to known protein with more than 2 mismatched aa)	ENSP00000486270.1|ENST00000629399.2|ENSG00000112159.11|OTTHUMG00000015213.3|-|MDN1-205|MDN1|5596	60	12		LEDEVV	EVVVSYSHPH	HPHVRL	10	4	0	unique location	No match found by BLAT	intergenic	EIF3IP1(dist=404542),IMMP2L(dist=298295)	0.084	0.035657							no
PXD002619	K.VLNNM+15.995ETGTSLFDEEGAK+8.014.I	KVLNNMETGTSLFDEEGAKI	PGOHUM_ENST00000426382.2_RP11-516A11.1	AL158201.1	phosphoglycerate kinase 1 (PGK1) pseudogene	PGOHUM_ENST00000426382.2_RP11-516A11.1_RF3	chrX	68070980	68071039	-	No match in SNP-DB	map to known protein with 1 aa mismatch	ENSP00000362413.4|ENST00000373316.4|ENSG00000102144.14|OTTHUMG00000021888.2|OTTHUMT00000057310.2|RP4-570L12.1-001|PGK1|417	95	20	8	TFLKVL	KVLNNMEIGTSLFDEEGAKI	AKIVKD	20	1	0	unique location	chrX_68070979_68071039_-	intronic	OPHN1	1	0.982712	-6.44153	-5.34366	-4.69715	-6.43736	-3.39632	-5.80327	no
PXD002619	K.VLSNMEIGTSLFDEEGAK+8.014.T	KVLSNMEIGTSLFDEEGAKT	PGOHUM_ENST00000431702.2_PGK1P2;lncRNA_lnc-ZNF763-12:1	PGK1P2;PGOHUM_ENST00000431702.2_PGK1P2;lncRNA_lnc-ZNF763-12:1	phosphoglycerate kinase 1, pseudogene 2 [Source:HGNC Symbol;Acc:HGNC:8899];PGOHUM_ENST00000431702.2_PGK1P2;lncRNA_lnc-ZNF763-12:1	lncRNA_lnc-ZNF763-12:1_RF3	chr19	12560305	12560364	+	No match in SNP-DB	novelpep (map to known protein with more than 2 mismatched aa)	ENSP00000362413.4|ENST00000373316.4|ENSG00000102144.14|OTTHUMG00000021888.2|OTTHUMT00000057310.2|RP4-570L12.1-001|PGK1|417	94.737	20		TFLKVL	KVLNNMEIGTSLFDEEGAK	GAKIVK	19	1	0	unique location	chr19_12560304_12560364_+	intergenic	ZNF564(dist=8763),ZNF490(dist=15801)	1	0.995644	-4.05976	-5.30453	-6.08673	-6.20086	-5.11742	-4.32869	no
PXD002619	K.VNNDENEHQLSLR+10.008.T	KVNNDENEHQLSLRT	PGOHUM_ENST00000483112.1_RP11-651P23.6	NPM1P29	nucleophosmin 1 pseudogene 29 [Source:HGNC Symbol;Acc:HGNC:45208]	PGOHUM_ENST00000483112.1_RP11-651P23.6_RF3	chr3	149939660	149939704	-	No match in SNP-DB	map to known protein with 1 aa mismatch	ENSP00000428647.1|ENST00000523622.1|ENSG00000181163.13|OTTHUMG00000130465.4|OTTHUMT00000372228.2|AC093246.2-007|NPM1|59	93.333	15	3	YHFKVD	KVDNDENEHQLSLRT	LRTVSL	15	1	0	unique location	chr3_149939659_149939704_-	intronic	RNF13	0.996	0.120205							no
PXD002619	K.VQASLAANTFTITGHTEAK+8.014.Q	KVQASLAANTFTITGHTEAKQ	PGOHUM_ENST00000407097.2_RP11-320C15.1	BTF3P7	basic transcription factor 3 pseudogene 7 [Source:HGNC Symbol;Acc:HGNC:38569]	PGOHUM_ENST00000407097.2_RP11-320C15.1_RF3	chr6	6795110	6795172	-	No match in SNP-DB	novelpep (map to known protein with more than 2 mismatched aa)	ENSP00000425490.2|ENST00000509708.2|ENSG00000145741.15|OTTHUMG00000102031.6|OTTHUMT00000369160.3|AC099522.1-006|BTF3|86	90.476	21		NNPKVQ	KVQASLAANTFTITGHAETKQ	TKQLTE	21	2	0	unique location	chr6_6795109_6795172_-	intergenic	LY86(dist=140127),RREB1(dist=312487)	1	0.985645							no
PXD002619	K.VQVEYK+8.014GETK+8.014IFYPEEVSSM+15.995VLTK.M	KVQVEYKGETKIFYPEEVSSMVLTKM	PGOHUM_ENST00000443628.2_RP1-170D19.3	HSPA8P7	heat shock protein family A (Hsp70) member 8 pseudogene 7 [Source:HGNC Symbol;Acc:HGNC:44922]	PGOHUM_ENST00000443628.2_RP1-170D19.3_RF1	chrX	114776395	114776472	-	No match in SNP-DB	map to known protein with 1 aa mismatch	ENSP00000434851.1|ENST00000530391.1|ENSG00000109971.13|OTTHUMG00000166030.2|OTTHUMT00000387540.2|RP11-762B21.4-022|HSPA8|132	96.154	26	12	GRPKVQ	KVQVEYKGETKSFYPEEVSSMVLTKM	TKMKEI	26	1	0	unique location	chrX_114776394_114776472_-	intronic	HTR2C	1	0.923883							no
PXD002619	K.VTDIM+15.995YTGTLDC+57.021WR+10.008.K	KVTDIMYTGTLDCWRK	PGOHUM_ENST00000444439.1_RP11-436F9.2	SLC25A5P3	solute carrier family 25 member 5 pseudogene 3 [Source:HGNC Symbol;Acc:HGNC:507]	PGOHUM_ENST00000444439.1_RP11-436F9.2_RF1	chr7	54420164	54420211	+	No match in SNP-DB	map to known protein with 1 aa mismatch	ENSP00000360671.4|ENST00000317881.8|ENSG00000005022.5|OTTHUMG00000022715.2|OTTHUMT00000058952.2|RP3-404F18.6-001|SLC25A5|298	93.75	16	2	SGRKGT	KGTDIMYTGTLDCWRK	WRKIAR	16	1	0	unique location	chr7_54420163_54420211_+	intergenic	LINC01445(dist=70319),VSTM2A(dist=122161)	1	0.890383							no
PXD002619	K.VTLHLK+8.014EDQTEYLEER+10.008.K	KVTLHLKEDQTEYLEERK	lncRNA_lnc-ANKRD34B-56:1	HSP90AA1	heat shock protein 90 alpha family class A member 1 [Source:HGNC Symbol;Acc:HGNC:5253]	lncRNA_lnc-ANKRD34B-56:1_RF3	chr5	78043561	78043614	-	No match in SNP-DB	novelpep (map to known protein with more than 2 mismatched aa)	ENSP00000450712.1|ENST00000553585.5|ENSG00000080824.18|OTTHUMG00000171752.7|OTTHUMT00000414956.2|RP11-114H15.1-005|HSP90AA1|174	88.889	18		RGTKVI	KVILHLKEDQTEYLEERR	ERRIKE	18	2	0	unique location	chr5_78043560_78043614_-	intronic	AP3B1	1	0.955925							no
PXD002619	K.VTNVK+8.014DSATHQTSLELFMYLNEVAGK+8.014.H	KVTNVKDSATHQTSLELFMYLNEVAGKH	PGOHUM_ENST00000526512.1_RP11-382M14.1	AP003057.1	argininosuccinate synthase 1 (ASS1) pseudogene	PGOHUM_ENST00000526512.1_RP11-382M14.1_RF2	chr11	107176986	107177069	+	No match in SNP-DB	novelpep (map to known protein with more than 2 mismatched aa)	ENSP00000361469.2|ENST00000372393.7|ENSG00000130707.17|OTTHUMG00000020806.4|OTTHUMT00000054651.2|RP11-618A20.2-003|ASS1|412	92.857	28		VPVKVT	KVTNVKDGTTHQTSLELFMYLNEVAGKH	GKHGVG	28	2	0	unique location	chr11_107176985_107177069_+	intergenic	GUCY1A2(dist=158541),CWF19L2(dist=149360)	1	0.616072							no
PXD002619	K.VTVISKHNNDEQYTWESSAGGSFTVR+10.008.T	KVTVISKHNNDEQYTWESSAGGSFTVRT	PGOHUM_ENST00000436135.1_RP11-144L1.8	AL365440.1	heat shock 90kDa protein 1, alpha (HSPCA) pseudogene	PGOHUM_ENST00000436135.1_RP11-144L1.8_RF1	chr1	158524110	158524193	+	No match in SNP-DB	novelpep (map to known protein with more than 2 mismatched aa)	ENSP00000335153.7|ENST00000334701.11|ENSG00000080824.18|OTTHUMG00000171752.7|OTTHUMT00000414953.1|RP11-114H15.1-001|HSP90AA1|854	89.286	28		VAEKVT	KVTVITKHNDDEQYAWESSAGGSFTVRT	VRTDTG	28	3	0	unique location	chr1_158524109_158524193_+	intergenic	OR10R2(dist=43225),OR6Y1(dist=23018)	1	0.949663							no
PXD002619	K.VVDPFSKKEWYDVK.A	KVVDPFSKKEWYDVKA	PGOHUM_ENST00000425466.1_RP11-570F6.1	RPS3AP44	ribosomal protein S3a pseudogene 44 [Source:HGNC Symbol;Acc:HGNC:36761]	PGOHUM_ENST00000425466.1_RP11-570F6.1_RF1	chr13	26576943	26576990	+	No match in SNP-DB	novelpep (map to known protein with more than 2 mismatched aa)	ENSP00000425978.1|ENST00000515818.5|ENSG00000145425.9|OTTHUMG00000161445.3|OTTHUMT00000364969.1|RP11-372K14.1-013|RPS3A|95	93.333	16		KKKVVD	VVDPFSKKDWYDVKA	VKAPAM	15	1	0	unique location	chr13_26576942_26576990_+	intronic	WASF3	1	0.998	-5.64949	-6.18253	-5.29317	-5.5584	-5.10489	-6.35626	no
PXD002619	K.VVLAC+57.021EPVWAIGTSKTATPQKAQEVHEK.F	KVVLACEPVWAIGTSKTATPQKAQEVHEKF	lncRNA_lnc-NT5DC1-5:1	TPI1	triosephosphate isomerase 1 [Source:HGNC Symbol;Acc:HGNC:12009]	lncRNA_lnc-NT5DC1-5:1_RF1	chr6	116039226	116039315	+	No match in SNP-DB	novelpep (map to known protein with more than 2 mismatched aa)	ENSP00000475364.1|ENST00000493987.5|ENSG00000111669.14|OTTHUMG00000133767.4|OTTHUMT00000258254.3|U47924.5-003|TPI1|113	86.667	30		DWSKVV	KVVLAYEPVWAIGTGKTATPQQAQEVHEKL	EKLRGW	30	4	0	unique location	chr6_116039225_116039315_+	ncRNA_exonic	TPI1P3	1	0.65882							no
PXD002619	K.VVSETDDTK+8.014VLR+10.008H.-	KVVSETDDTKVLRH	PGOHUM_ENST00000396959.2_AC034198.5	KRT18P17	keratin 18 pseudogene 17 [Source:HGNC Symbol;Acc:HGNC:33385]	PGOHUM_ENST00000396959.2_AC034198.5_RF2	chr3	12787393	12787434	-	No match in SNP-DB	map to known protein with 1 aa mismatch	ENSP00000373487.3|ENST00000388835.3|ENSG00000111057.10|OTTHUMG00000169882.1|OTTHUMT00000406405.1|RP11-153F5.6-002|KRT18|430	92.857	14	7	VDGKVV	KVVSETNDTKVLRH	H	14	1	0	unique location	No match found by BLAT	intergenic	TMEM40(dist=17936),CAND2(dist=9279)	1	0.289634							no
PXD002619	K.WAAEDDEDDDVDTK+8.014.K	KWAAEDDEDDDVDTKK	lncRNA_lnc-GLRX5-72:1			lncRNA_lnc-GLRX5-72:1_RF2	chr14	92026816	92026863	+	No match in SNP-DB	novelpep (no match to known protein found)											unique location	chr14_92026815_92026863_+	intronic	TRIP11	1	0.987298							no
PXD002619	K.WAAEDDEDDDVDTK+8.014K+8.014.Q	KWAAEDDEDDDVDTKKQ	lncRNA_lnc-GLRX5-72:1			lncRNA_lnc-GLRX5-72:1_RF2	chr14	92026816	92026866	+	No match in SNP-DB	novelpep (no match to known protein found)											unique location	chr14_92026815_92026866_+	intronic	TRIP11	1	0.98806							no
PXD002619	K.WAGNKEAEVASLNR.R	KWAGNKEAEVASLNRR	PGOHUM_ENST00000425942.3_TPM3P4	TPM3P4	tropomyosin 3 pseudogene 4 [Source:HGNC Symbol;Acc:HGNC:39167]	PGOHUM_ENST00000425942.3_TPM3P4_RF2	chr7	27023852	27023899	+	No match in SNP-DB	novelpep (map to known protein with more than 2 mismatched aa)	ENSP00000288398.6|ENST00000288398.10|ENSG00000140416.20|OTTHUMG00000132803.13|OTTHUMT00000256220.1|AC079328.1-001|TPM1|284	68.75	16		LAEKKA	KKATDAEADVASLNRR	NRRIQL	16	5	0	unique location	chr7_27023851_27023899_+	intergenic	SKAP2(dist=159109),HOXA1(dist=69143)	1	0.725426							no
PXD002619	K.WEEMNILATYHPADK+8.014DYGLM+15.995K+8.014.I	KWEEMNILATYHPADKDYGLMKI	PGOHUM_ENST00000424051.1_RP11-189B4.1	PPP1R2P4	protein phosphatase 1 regulatory inhibitor subunit 2 pseudogene 4 [Source:HGNC Symbol;Acc:HGNC:16319]	PGOHUM_ENST00000424051.1_RP11-189B4.1_RF1	chr13	46437785	46437853	-	No match in SNP-DB	map to known protein with 1 aa mismatch	ENSP00000486328.1|ENST00000625807.1|ENSG00000184203.7|OTTHUMG00000155887.5|-|PPP1R2-207|PPP1R2|80	95.652	23	3	KSQKWD	KWDEMNILATYHPADKDYGLMKI	MKIDEP	23	1	0	multiple locations	chr13_63811403_63811472_-;chr13_46437784_46437853_-	intergenic	RUBCNL(dist=47743),LINC01198(dist=17419)	1	0.984559							no
PXD002619	K.WGFTK+8.014FNANEFEDMVAEK+8.014R+10.008.L	KWGFTKFNANEFEDMVAEKRL	lncRNA_lnc-LRRC10-48:8	RPL10	ribosomal protein L10 [Source:HGNC Symbol;Acc:HGNC:10298]	lncRNA_lnc-LRRC10-48:8_RF3	chr12	75688862	75688924	-	No match in SNP-DB	map to known protein with 1 aa mismatch	ENSP00000479103.1|ENST00000618723.4|ENSG00000147403.16|OTTHUMG00000033189.13|-|RPL10-218|RPL10|178	95.238	21	10	ISKKWG	KWGFTKFNADEFEDMVAEKRL	KRLIPD	21	1	0	unique location	chr12_75688861_75688924_-	intergenic	KRR1(dist=177224),PHLDA1(dist=336585)	1	0.94771							no
PXD002619	K.WNTDNTLGTKITVEDQLAR+10.008.G	KWNTDNTLGTKITVEDQLARG	PGOHUM_ENST00000439229.2_VDAC1LP	VDAC1P1	voltage dependent anion channel 1 pseudogene 1 [Source:HGNC Symbol;Acc:HGNC:12671]	PGOHUM_ENST00000439229.2_VDAC1LP_RF2	chrX	80929717	80929779	+	No match in SNP-DB	map to known protein with 1 aa mismatch	ENSP00000390129.1|ENST00000425992.2|ENSG00000213585.10|OTTHUMG00000129118.3|OTTHUMT00000259210.2|AC025177.2-004|VDAC1|183	95.238	21	11	FTEKWN	KWNTDNTLGTEITVEDQLARG	ARGLKL	21	1	0	unique location	chrX_80929716_80929779_+	intergenic	BRWD3(dist=119983),HMGN5(dist=183984)	1	0.951516							no
PXD002619	K.WNTDNTLGTQITVEDQLAR+10.008.V	KWNTDNTLGTQITVEDQLARV	PGOHUM_ENST00000603132.1_RP11-543H15.2	VDAC1P5	voltage dependent anion channel 1 pseudogene 5 [Source:HGNC Symbol;Acc:HGNC:12676]	PGOHUM_ENST00000603132.1_RP11-543H15.2_RF3	chr12	54803306	54803368	-	No match in SNP-DB	novelpep (map to known protein with more than 2 mismatched aa)	ENSP00000390129.1|ENST00000425992.2|ENSG00000213585.10|OTTHUMG00000129118.3|OTTHUMT00000259210.2|AC025177.2-004|VDAC1|183	95	21		FTEKWN	KWNTDNTLGTEITVEDQLAR	LARGLK	20	1	0	unique location	chr12_54803305_54803368_-	intergenic	DCD(dist=154813),MUCL1(dist=51209)	1	0.927097							no
PXD002619	K.WSLLQQQK+8.014MAR+10.008SNMDNMFESYINNLR+10.008.R	KWSLLQQQKMARSNMDNMFESYINNLRR	PGOHUM_ENST00000519669.1_RP11-252C19.2	KRT8P3	keratin 8 pseudogene 3 [Source:HGNC Symbol;Acc:HGNC:31056]	PGOHUM_ENST00000519669.1_RP11-252C19.2_RF1	chr8	61578583	61578666	+	No match in SNP-DB	map to known protein with 1 aa mismatch	ENSP00000450340.1|ENST00000546900.1|ENSG00000170421.12|OTTHUMG00000169881.7|OTTHUMT00000406397.1|RP11-153F5.5-017|KRT8|113	96.429	28	10	LETKWS	KWSLLQQQKTARSNMDNMFESYINNLRR	LRRQLE	28	1	0	unique location	chr8_61578582_61578666_+	intronic	ASPH	1	0.671892	3.51576	-6.20778	-5.49484	-5.95195	-6.00361	-3.49076	yes
PXD002619	K.YDDIKKVLK.Q	KYDDIKKVLKQ	PGOHUM_ENST00000426454.2_RP4-657D16.4	GAPDHP51	glyceraldehyde 3 phosphate dehydrogenase pseudogene 51 [Source:HGNC Symbol;Acc:HGNC:38557]	PGOHUM_ENST00000426454.2_RP4-657D16.4_RF1	chr1	51707355	51707387	-	No match in SNP-DB	map to known protein with 1 aa mismatch	ENSP00000380065.1|ENST00000396856.5|ENSG00000111640.14|OTTHUMG00000137379.1|OTTHUMT00000268062.1|AC006064.2-004|GAPDH|260	90.909	11	9	KPAKYD	KYDDIKKVVKQ	VKQASE	11	1	0	unique location	No match found by BLAT	intronic	OSBPL9	1	0.977531							no
PXD002619	K.YDNNLKIVGSAFC+57.021TTNC+57.021LAPLAK.V	KYDNNLKIVGSAFCTTNCLAPLAKV	PGOHUM_ENST00000452570.1_CTD-2324A24.1	GAPDHP1	glyceraldehyde-3-phosphate dehydrogenase pseudogene 1 [Source:HGNC Symbol;Acc:HGNC:4159]	PGOHUM_ENST00000452570.1_CTD-2324A24.1_RF1	chrX	39787648	39787722	-	No match in SNP-DB	novelpep (map to known protein with more than 2 mismatched aa)	ENSP00000380065.1|ENST00000396856.5|ENSG00000111640.14|OTTHUMG00000137379.1|OTTHUMT00000268062.1|AC006064.2-004|GAPDH|260	80	25		NHEKYD	KYDNSLKIISNASCTTNCLAPLAKV	AKVIHD	25	5	0	unique location	chrX_39787647_39787722_-	intergenic	MIR3937(dist=126327),MIR1587(dist=49913)	1	0.969541	-5.7852	-1.79246	-6.28386	-6.35691	-6.17468	3.43065	yes
PXD002619	K.YEDEINKPTEMENEFVLIKK.D	KYEDEINKPTEMENEFVLIKKD	PGOHUM_ENST00000560290.1_RP11-138E16.2	KRT8P24	keratin 8 pseudogene 24 [Source:HGNC Symbol;Acc:HGNC:33376]	PGOHUM_ENST00000560290.1_RP11-138E16.2_RF1	chr15	48972427	48972492	+	No match in SNP-DB	map to known protein with 1 aa mismatch	ENSP00000450340.1|ENST00000546900.1|ENSG00000170421.12|OTTHUMG00000169881.7|OTTHUMT00000406397.1|RP11-153F5.5-017|KRT8|113	95.455	22	9	FKNKYE	KYEDEINKRTEMENEFVLIKKD	KKDVDE	22	1	0	unique location	chr15_48972426_48972492_+	intergenic	SHC4(dist=8983),SECISBP2L(dist=16212)	1	0.649954							no
PXD002619	K.YEELQTLAGKHGDDLR.C	KYEELQTLAGKHGDDLRC	lncRNA_LINC01494:4	KRT8	keratin 8 [Source:HGNC Symbol;Acc:HGNC:6446]	lncRNA_LINC01494:4_RF3	chr2	218953934	218953987	-	No match in SNP-DB	novelpep (map to known protein with more than 2 mismatched aa)	ENSP00000449404.1|ENST00000552150.5|ENSG00000170421.12|OTTHUMG00000169881.7|OTTHUMT00000406391.1|RP11-153F5.5-004|KRT8|511	94.118	18		YQIKYE	KYEELQSLAGKHGDDLR	DLRRTK	17	1	0	unique location	chr2_218953933_218953987_-	intergenic	LINC01494(dist=23297),CDK5R2(dist=5694)	1	0.519717							no
PXD002619	K.YEK+8.014DVSDYK+8.014.L	KYEKDVSDYKL	PGOHUM_ENST00000588063.1_RP11-861E21.3	AP001029.3	high mobility group box 3 (HMGB3) pseudogene	PGOHUM_ENST00000588063.1_RP11-861E21.3_RF3	chr18	12450896	12450928	+	No match in SNP-DB	novelpep (map to known protein with more than 2 mismatched aa)	ENSP00000442758.1|ENST00000448905.6|ENSG00000029993.14|OTTHUMG00000024162.2|-|HMGB3-204|HMGB3|200	90	11		LKEKYE	KYEKDVADYK	DYKSKG	10	1	0	unique location	No match found by BLAT	intronic	SPIRE1	1	0.867406	-6.09523	-2.92286	-5.5823	-4.81381	-5.4047	-5.29769	no
PXD002619	K.YHPTNGHNC+57.021EVR+10.008.K	KYHPTNGHNCEVRK	PGOHUM_ENST00000430583.2_RP11-38O14.1	HNRNPA1P59	heterogeneous nuclear ribonucleoprotein A1 pseudogene 59 [Source:HGNC Symbol;Acc:HGNC:48789]	PGOHUM_ENST00000430583.2_RP11-38O14.1_RF3	chr1	202912309	202912350	+	No match in SNP-DB	novelpep (map to known protein with more than 2 mismatched aa)	ENSP00000447782.1|ENST00000548688.5|ENSG00000135486.17|OTTHUMG00000169702.4|OTTHUMT00000405739.1|RP11-968A15.3-013|HNRNPA1|231	85.714	14		VIQKYH	KYHTVNGHNCEVRK	VRKALS	14	2	0	unique location	No match found by BLAT	intronic	KLHL12	1	0.966927							no
PXD002619	K.YHPTNGHNC+57.021EVR+10.008K+8.014.A	KYHPTNGHNCEVRKA	PGOHUM_ENST00000430583.2_RP11-38O14.1	HNRNPA1P59	heterogeneous nuclear ribonucleoprotein A1 pseudogene 59 [Source:HGNC Symbol;Acc:HGNC:48789]	PGOHUM_ENST00000430583.2_RP11-38O14.1_RF3	chr1	202912309	202912353	+	No match in SNP-DB	novelpep (map to known protein with more than 2 mismatched aa)	ENSP00000447782.1|ENST00000548688.5|ENSG00000135486.17|OTTHUMG00000169702.4|OTTHUMT00000405739.1|RP11-968A15.3-013|HNRNPA1|231	86.667	15		VIQKYH	KYHTVNGHNCEVRKA	RKALSK	15	2	0	unique location	chr1_202912308_202912353_+	intronic	KLHL12	1	0.94775							no
PXD002619	K.YINQEELNK+8.014.I	KYINQEELNKI	PGOHUM_ENST00000426420.1_RP11-65L19.1	HSP90AB6P	heat shock protein 90 alpha family class B member 6, pseudogene [Source:HGNC Symbol;Acc:HGNC:32540]	PGOHUM_ENST00000426420.1_RP11-65L19.1_RF2	chr13	96884987	96885019	-	No match in SNP-DB	novelpep (map to known protein with more than 2 mismatched aa)	ENSP00000335153.7|ENST00000334701.11|ENSG00000080824.18|OTTHUMG00000171752.7|OTTHUMT00000414953.1|RP11-114H15.1-001|HSP90AA1|854	88.889	11		KEKYID	YIDQEELNK	LNKTKP	9	1	0	unique location	No match found by BLAT	intergenic	HS6ST3(dist=45425),LINC00359(dist=56294)	1	0.99775							no
PXD002619	K.YINQEELNK+8.014IK+8.014.T	KYINQEELNKIKT	PGOHUM_ENST00000426420.1_RP11-65L19.1	HSP90AB6P	heat shock protein 90 alpha family class B member 6, pseudogene [Source:HGNC Symbol;Acc:HGNC:32540]	PGOHUM_ENST00000426420.1_RP11-65L19.1_RF2	chr13	96884981	96885019	-	No match in SNP-DB	novelpep (map to known protein with more than 2 mismatched aa)	ENSP00000335153.7|ENST00000334701.11|ENSG00000080824.18|OTTHUMG00000171752.7|OTTHUMT00000414953.1|RP11-114H15.1-001|HSP90AA1|854	81.818	13		KEKYID	YIDQEELNKTK	KTKPIW	11	2	0	unique location	No match found by BLAT	intergenic	HS6ST3(dist=45419),LINC00359(dist=56300)	1	0.998105							no
PXD002619	K.YKPVVNQIEC+57.021HPYLTQEK.L	KYKPVVNQIECHPYLTQEKL	PGOHUM_ENST00000587229.2_AKR1B1P7	AKR1B1P7	aldo-keto reductase family 1 member B1 pseudogene 7 [Source:HGNC Symbol;Acc:HGNC:33497]	PGOHUM_ENST00000587229.2_AKR1B1P7_RF2	chr19	33360860	33360919	-	No match in SNP-DB	map to known protein with 1 aa mismatch	ENSP00000285930.3|ENST00000285930.8|ENSG00000085662.13|OTTHUMG00000155322.5|OTTHUMT00000339448.2|AC078847.2-001|AKR1B1|316	95	20	5	PGLKYK	KYKPAVNQIECHPYLTQEKL	EKLIQY	20	1	0	unique location	chr19_33360859_33360919_-	intergenic	CEBPA-AS1(dist=55803),CEBPG(dist=12809)	1	0.874085							no
PXD002619	K.YM+15.995VYM+15.995FLYDSTHGK+8.014.F	KYMVYMFLYDSTHGKF	PGOHUM_ENST00000402643.2_GAPDHP72	GAPDHP72	glyceraldehyde-3-phosphate dehydrogenase pseudogene 72 [Source:HGNC Symbol;Acc:HGNC:22955]	PGOHUM_ENST00000402643.2_GAPDHP72_RF3	chr6	166064410	166064457	+	No match in SNP-DB	novelpep (map to known protein with more than 2 mismatched aa)	ENSP00000380068.1|ENST00000396859.5|ENSG00000111640.14|OTTHUMG00000137379.1|OTTHUMT00000268061.1|AC006064.2-003|GAPDH|335	93.333	16		DLNYMV	YMVYMFQYDSTHGKF	GKFHGT	15	1	0	unique location	chr6_166064409_166064457_+	intergenic	LINC00602(dist=74795),T(dist=93246)	1	0.99883							no
PXD002619	K.YMMGDAPDYDR.S	KYMMGDAPDYDRS	PGOHUM_ENST00000405166.1_RP11-397G5.5	GSTM2P1	glutathione S-transferase mu 2 pseudogene 1 [Source:HGNC Symbol;Acc:HGNC:38009]	PGOHUM_ENST00000405166.1_RP11-397G5.5_RF1	chr6	111047390	111047428	-	No match in SNP-DB	map to known protein with 1 aa mismatch	ENSP00000358838.2|ENST00000369823.6|ENSG00000134184.12|OTTHUMG00000011635.4|OTTHUMT00000032153.2|AC000032.1-003|GSTM1|237	92.308	13	3	EEKKYT	KYTMGDAPDYDRS	DRSQWL	13	1	0	unique location	No match found by BLAT	ncRNA_exonic	GSTM2P1	1	0.584342	-5.79326	-6.36621	-5.19955	-5.72866	-5.79721	-6.10718	no
PXD002619	K.YNEIINWLDK+8.014NQTAEK+8.014EEFEHQQK+8.014.E	KYNEIINWLDKNQTAEKEEFEHQQKE	PGOHUM_ENST00000425843.1_RP1-222H5.1	HSPA8P1	heat shock protein family A (Hsp70) member 8 pseudogene 1 [Source:HGNC Symbol;Acc:HGNC:5245]	PGOHUM_ENST00000425843.1_RP1-222H5.1_RF2	chrX	121203226	121203303	-	No match in SNP-DB	map to known protein with 1 aa mismatch	ENSP00000435019.1|ENST00000526686.1|ENSG00000109971.13|OTTHUMG00000166030.2|OTTHUMT00000387525.2|RP11-762B21.4-028|HSPA8|150	96.154	26	2	ILDKCN	KCNEIINWLDKNQTAEKEEFEHQQKE	E	26	1	0	unique location	chrX_121203225_121203303_-	intergenic	GLUD2(dist=153284),MIR3672(dist=167746)	1	0.982519							no
PXD002619	K.YPIEHGIISSWDDMEK+8.014IWHHTFYNELR.E	KYPIEHGIISSWDDMEKIWHHTFYNELRE	PGOHUM_ENST00000441772.1_AC139143.2	AC139143.1	actin pseudogene	PGOHUM_ENST00000441772.1_AC139143.2_RF1	chr11	1803808	1803894	-	No match in SNP-DB	novelpep (map to known protein with more than 2 mismatched aa)	ENSP00000495995.1|ENST00000642480.1|ENSG00000075624.14|OTTHUMG00000023268.11|OTTHUMT00000495153.1|AC006483.1-018|ACTB|165	89.286	29		LTLKYP	KYPIEHGIVTNWDDMEKIWHHTFYNELR	ELRVAP	28	3	0	unique location	chr11_1803807_1803894_-	intergenic	CTSD(dist=39816),SYT8(dist=30502)	1	0.996884							no
PXD002619	K.YPIEHSIITNWDDM+15.995EK+8.014.I	KYPIEHSIITNWDDMEKI	PGOHUM_ENST00000431536.1_RP4-706L14.2	ACTG1P21	actin gamma 1 pseudogene 21 [Source:HGNC Symbol;Acc:HGNC:51501]	PGOHUM_ENST00000431536.1_RP4-706L14.2_RF1	chr1	77774736	77774789	-	No match in SNP-DB	map to known protein with 1 aa mismatch	ENSP00000410020.1|ENST00000442912.5|ENSG00000163017.13|OTTHUMG00000129813.5|OTTHUMT00000328092.3|AC073046.2-010|ACTG2|144	94.444	18	7	LTLKYP	KYPIEHGIITNWDDMEKI	EKIWHH	18	1	0	unique location	chr1_77774735_77774789_-	intergenic	USP33(dist=14857),MIGA1(dist=4888)	1	0.994811							no
PXD002619	K.YPIK+8.014HGIVTNWDDMEK+8.014.I	KYPIKHGIVTNWDDMEKI	PGOHUM_ENST00000457622.1_ACTG1P9	ACTG1P9	actin gamma 1 pseudogene 9 [Source:HGNC Symbol;Acc:HGNC:154]	PGOHUM_ENST00000457622.1_ACTG1P9_RF2	chr6	46205177	46205230	+	No match in SNP-DB	map to known protein with 1 aa mismatch	ENSP00000462823.1|ENST00000572105.6|ENSG00000184009.10|OTTHUMG00000177955.8|OTTHUMT00000439932.3|RP13-766D20.3-015|ACTG1|198	94.444	18	5	LTLKYP	KYPIEHGIVTNWDDMEKI	EKIWHH	18	1	0	unique location	chr6_46205176_46205230_+	intergenic	ENPP5(dist=34167),RCAN2(dist=15553)	1	0.972094							no
PXD002619	K.YPIK+8.014QDIVTTWDDMEK.I	KYPIKQDIVTTWDDMEKI	PGOHUM_ENST00000418351.1_AC090516.1	ACTBP7	actin, beta pseudogene 7 [Source:HGNC Symbol;Acc:HGNC:140]	PGOHUM_ENST00000418351.1_AC090516.1_RF3	chr15	43989928	43989981	-	No match in SNP-DB	novelpep (map to known protein with more than 2 mismatched aa)	ENSP00000466346.1|ENST00000570382.1|ENSG00000184009.10|OTTHUMG00000177955.8|OTTHUMT00000439937.3|RP13-766D20.3-014|ACTG1|133	77.778	18		LTLKYP	KYPIEHGIVTNWDDMEKI	EKIWHH	18	4	0	unique location	chr15_43989927_43989981_-	intronic	FRMD5	1	0.993415							no
PXD002619	K.YSEK+8.014EDK+8.014C+57.021EEEIK.L	KYSEKEDKCEEEIKL	PGOHUM_ENST00000368528.3_AC098614.2	AC098614.1	tropomyosin 4 (TPM4) pseudogene	PGOHUM_ENST00000368528.3_AC098614.2_RF2	chr3	27633502	27633546	+	No match in SNP-DB	map to known protein with 1 aa mismatch	ENSP00000495506.1|ENST00000647037.1|ENSG00000167460.15|OTTHUMG00000182134.7|OTTHUMT00000496845.1|CTD-2231E14.1-024|TPM4|248	93.333	15	9	ASEKYS	KYSEKEDKYEEEIKL	IKLLSD	15	1	0	unique location	chr3_27633501_27633546_+	intergenic	SLC4A7(dist=149082),EOMES(dist=82447)	1	0.8415	-3.34446	-5.23376	-6.29007	-5.2992	-5.62017	-4.75808	no
PXD002619	K.YTLPPGVDPTKVSSSLSPEGTLTVEAPM+15.995PK+8.014.L	KYTLPPGVDPTKVSSSLSPEGTLTVEAPMPKL	PGOHUM_ENST00000448722.1_HSPBL3	HSPB1P2	heat shock protein family B (small) member 1 pseudogene 2 [Source:HGNC Symbol;Acc:HGNC:5252]	PGOHUM_ENST00000448722.1_HSPBL3_RF1	chrX	49234007	49234102	-	No match in SNP-DB	map to known protein with 1 aa mismatch	ENSP00000248553.6|ENST00000248553.6|ENSG00000106211.8|OTTHUMG00000023228.3|OTTHUMT00000252958.1|AC006388.3-001|HSPB1|205	96.875	32	12	FTRKYT	KYTLPPGVDPTQVSSSLSPEGTLTVEAPMPKL	PKLATQ	32	1	0	unique location	chrX_49234006_49234102_-	upstream	CACNA1F(dist=636)	1	0.497926							no
PXD002619	-.M+15.995EDLMDMDMSLLR+10.008PQNYLFGC+57.021ELK+8.014.A	MEDLMDMDMSLLRPQNYLFGCELKA	PGOHUM_ENST00000415349.1_AC125238.4	KRT18P39	keratin 18 pseudogene 39 [Source:HGNC Symbol;Acc:HGNC:33408]	PGOHUM_ENST00000438918.1_AC010138.3_RF1	chr2	203773428	203773502	-	No match in SNP-DB	novelpep (map to known protein with more than 2 mismatched aa)	ENSP00000377408.2|ENST00000393820.2|ENSG00000181163.13|OTTHUMG00000130465.4|OTTHUMT00000372224.1|AC093246.2-003|NPM1|259	92	25		M	MEDSMDMDMSPLRPQNYLFGCELKA	LKADKD	25	2	0	unique location	chr2_203773427_203773502_-	intergenic	CD28(dist=34516),CTLA4(dist=94360)	0.949	0.302757							no
PXD002619	M.+42.011AAAAKPKNLSLVVHGPGDLR+10.008.L	MAAAAKPKNLSLVVHGPGDLRL	PGOHUM_ENST00000558556.5_CTD-2008A1.2	SORD2P	sorbitol dehydrogenase 2, pseudogene [Source:HGNC Symbol;Acc:HGNC:49919]	PGOHUM_ENST00000558556.5_CTD-2008A1.2_RF1	chr15	44861785	44861850	-	No match in SNP-DB	map to known protein with 1 aa mismatch	ENSP00000453904.1|ENST00000558789.5|ENSG00000140263.13|OTTHUMG00000131265.3|OTTHUMT00000416189.1|AC091117.1-002|SORD|100	95.455	22	8	M	MAAAAKPNNLSLVVHGPGDLRL	LRLENY	22	1	0	multiple locations	chr15_44861784_44861850_-;chr15_KI270849v1_alt_193648_193714_-	ncRNA_intronic	SORD2P	1	0.822108	-6.59431	-0.384708	-7.6862	3.55243	-6.00831	-8.56478	yes
PXD002619	M.+42.011ADQLTKEQIAEFEEAFSLSYKDSNGTITTK+8.014.E	MADQLTKEQIAEFEEAFSLSYKDSNGTITTKE	PGOHUM_ENST00000452941.1_CALM1P2	CALM1P2	calmodulin 1 pseudogene 2 [Source:HGNC Symbol;Acc:HGNC:1444]	PGOHUM_ENST00000452941.1_CALM1P2_RF1	chr7	55260161	55260256	-	No match in SNP-DB	novelpep (map to known protein with more than 2 mismatched aa)	ENSP00000406112.1|ENST00000432899.5|ENSG00000143933.16|OTTHUMG00000128850.8|OTTHUMT00000258140.2|AC073283.3-002|CALM2|65	81.25	32		M	MADQLTEEQIAEFKEAFSLFDKDGDGTITTKE	TKELGT	32	6	0	unique location	chr7_55260160_55260256_-	intergenic	ELDR(dist=4526),LANCL2(dist=105287)	1	0.923926							no
PXD002619	M.+42.011AEEGIAAGGVM+15.995EVNTALQEVLK+8.014.T	MAEEGIAAGGVMEVNTALQEVLKT	PGOHUM_ENST00000428553.1_RP11-864N7.2	AP001324.1	ribosomal protein S12 (RPS12) pseudogene	PGOHUM_ENST00000428553.1_RP11-864N7.2_RF1	chr11	74746043	74746114	-	No match in SNP-DB	map to known protein with 1 aa mismatch	ENSP00000230050.3|ENST00000230050.3|ENSG00000112306.7|OTTHUMG00000015593.3|OTTHUMT00000042270.2|RP5-1181K21.3-001|RPS12|132	95.833	24	13	M	MAEEGIAAGGVMDVNTALQEVLKT	LKTALI	24	1	0	unique location	chr11_74746042_74746114_-	intergenic	CHRDL2(dist=14658),RNF169(dist=2825)	1	0.994155	-5.77076	-5.04076	-4.7807	-5.54854	-6.02466	-1.23187	no
PXD002619	M.+42.011AEEGIAAGGVMEVNTALQEVLK+8.014TALIHDGLAR+10.008.G	MAEEGIAAGGVMEVNTALQEVLKTALIHDGLARG	PGOHUM_ENST00000428553.1_RP11-864N7.2	AP001324.1	ribosomal protein S12 (RPS12) pseudogene	PGOHUM_ENST00000428553.1_RP11-864N7.2_RF1	chr11	74746013	74746114	-	No match in SNP-DB	map to known protein with 1 aa mismatch	ENSP00000230050.3|ENST00000230050.3|ENSG00000112306.7|OTTHUMG00000015593.3|OTTHUMT00000042270.2|RP5-1181K21.3-001|RPS12|132	97.059	34	13	M	MAEEGIAAGGVMDVNTALQEVLKTALIHDGLARG	ARGIRE	34	1	0	unique location	chr11_74746012_74746114_-	intergenic	CHRDL2(dist=14628),RNF169(dist=2855)	1	0.991	-5.66722	-5.06033	-4.9144	-5.44791	-5.88822	-1.02303	no
PXD002619	M.+42.011AKEGIAAGGVM+15.995DVNTALQEVLK+8.014.T	MAKEGIAAGGVMDVNTALQEVLKT	lncRNA_lnc-ZBTB2-6:1	RPS12	ribosomal protein S12 [Source:HGNC Symbol;Acc:HGNC:10385]	lncRNA_lnc-ZBTB2-6:1_RF1	chr6	151225876	151225947	-	No match in SNP-DB	map to known protein with 1 aa mismatch	ENSP00000230050.3|ENST00000230050.3|ENSG00000112306.7|OTTHUMG00000015593.3|OTTHUMT00000042270.2|RP5-1181K21.3-001|RPS12|132	95.833	24	3	M	MAEEGIAAGGVMDVNTALQEVLKT	LKTALI	24	1	0	unique location	chr6_151225875_151225947_-	ncRNA_intronic	LOC102723831	1	0.902958							no
PXD002619	M.+42.011AKEGIAAGGVM+15.995DVNTALQEVLKTALIHDGLAR.G	MAKEGIAAGGVMDVNTALQEVLKTALIHDGLARG	lncRNA_lnc-ZBTB2-6:1	RPS12	ribosomal protein S12 [Source:HGNC Symbol;Acc:HGNC:10385]	lncRNA_lnc-ZBTB2-6:1_RF1	chr6	151225846	151225947	-	No match in SNP-DB	map to known protein with 1 aa mismatch	ENSP00000230050.3|ENST00000230050.3|ENSG00000112306.7|OTTHUMG00000015593.3|OTTHUMT00000042270.2|RP5-1181K21.3-001|RPS12|132	97.059	34	3	M	MAEEGIAAGGVMDVNTALQEVLKTALIHDGLARG	ARGIRE	34	1	0	unique location	chr6_151225845_151225947_-	ncRNA_intronic	LOC102723831	1	0.92304							no
PXD002619	M.+42.011ASGVAVSDGVIKVFKDM+15.995K.M	MASGVAVSDGVIKVFKDMKM	PGOHUM_ENST00000440986.1_CFLP2	CFL1P2	cofilin 1 pseudogene 2 [Source:HGNC Symbol;Acc:HGNC:1878]	PGOHUM_ENST00000440986.1_CFLP2_RF1	chr1	51158412	51158471	-	No match in SNP-DB	novelpep (map to known protein with more than 2 mismatched aa)	ENSP00000432153.1|ENST00000526975.1|ENSG00000172757.12|OTTHUMG00000166602.5|OTTHUMT00000390708.2|RP11-770G2.8-008|CFL1|90	90	20		M	MASGVAVSDGVIKVFNDMKV	MKVRKS	20	2	0	unique location	chr1_51158411_51158471_-	intergenic	C1orf185(dist=10330),LINC01562(dist=36683)	1	0.914763	0.114983	-6.564	-5.32622	-6.68437	0.341034	-6.29127	yes
PXD002619	M.+42.011DDDIAALVVDNSSGM+15.995C+57.021K+8.014.A	MDDDIAALVVDNSSGMCKA	PGOHUM_ENST00000423293.1_RP11-12M9.4	AL080243.1	actin, beta (ACTB) pseudogene	PGOHUM_ENST00000423293.1_RP11-12M9.4_RF1	chr22	41075183	41075239	-	No match in SNP-DB	map to known protein with 1 aa mismatch	ENSP00000494269.1|ENST00000493945.6|ENSG00000075624.14|OTTHUMG00000023268.11|OTTHUMT00000324023.3|AC006483.1-005|ACTB|375	94.737	19	13	M	MDDDIAALVVDNGSGMCKA	CKAGFA	19	1	0	unique location	chr22_41075182_41075239_-	intergenic	SNORD140(dist=1462),MIR1281(dist=17330)	1	0.991696							no
PXD002619	M.+42.011EEEIATLAIDNGSSMC+57.021K.A	MEEEIATLAIDNGSSMCKA	PGOHUM_ENST00000450208.1_RP11-193H5.2	AL590396.1	actin, beta (ACTB) pseudogene	PGOHUM_ENST00000450208.1_RP11-193H5.2_RF1	chr1	237926831	237926887	+	No match in SNP-DB	novelpep (map to known protein with more than 2 mismatched aa)	ENSP00000462823.1|ENST00000572105.6|ENSG00000184009.10|OTTHUMG00000177955.8|OTTHUMT00000439932.3|RP13-766D20.3-015|ACTG1|198	84.211	19		M	MEEEIAALVIDNGSGMCKA	CKAGFA	19	3	0	unique location	chr1_237926830_237926887_+	ncRNA_exonic	LOC100130331	1	0.800339							no
PXD002619	M.+42.011EEEIMALVIDNGSSTC+57.021K+8.014.A	MEEEIMALVIDNGSSTCKA	PGOHUM_ENST00000438944.1_RP11-480I12.9	AC098934.2	actin gamma 1 pseudogene [Source:NCBI gene;Acc:148709]	PGOHUM_ENST00000438944.1_RP11-480I12.9_RF1	chr1	202873294	202873350	+	No match in SNP-DB	novelpep (map to known protein with more than 2 mismatched aa)	ENSP00000462823.1|ENST00000572105.6|ENSG00000184009.10|OTTHUMG00000177955.8|OTTHUMT00000439932.3|RP13-766D20.3-015|ACTG1|198	84.211	19		M	MEEEIAALVIDNGSGMCKA	CKAGFA	19	3	0	unique location	chr1_202873293_202873350_+	ncRNA_exonic	LOC148709	1	0.889196							no
PXD002619	M.+42.011SGKDEQQEQTIAEDLVVTK+8.014.Y	MSGKDEQQEQTIAEDLVVTKY	PGOHUM_ENST00000473864.1_PA2G4P4	PA2G4P4	proliferation-associated 2G4 pseudogene 4 [Source:HGNC Symbol;Acc:HGNC:32217]	PGOHUM_ENST00000473864.1_PA2G4P4_RF1	chr3	156810670	156810732	-	No match in SNP-DB	map to known protein with 1 aa mismatch	ENSP00000302886.6|ENST00000303305.10|ENSG00000170515.13|OTTHUMG00000170173.3|OTTHUMT00000407767.1|RP11-603J24.10-001|PA2G4|394	95.238	21	4	M	MSGEDEQQEQTIAEDLVVTKY	TKYKMG	21	1	0	unique location	chr3_156810669_156810732_-	ncRNA_exonic	PA2G4P4	1	0.999581							no
PXD002619	M.+42.011SGKDEQQEQTIAEDLVVTK+8.014YK+8.014.M	MSGKDEQQEQTIAEDLVVTKYKM	PGOHUM_ENST00000473864.1_PA2G4P4	PA2G4P4	proliferation-associated 2G4 pseudogene 4 [Source:HGNC Symbol;Acc:HGNC:32217]	PGOHUM_ENST00000473864.1_PA2G4P4_RF1	chr3	156810664	156810732	-	No match in SNP-DB	map to known protein with 1 aa mismatch	ENSP00000302886.6|ENST00000303305.10|ENSG00000170515.13|OTTHUMG00000170173.3|OTTHUMT00000407767.1|RP11-603J24.10-001|PA2G4|394	95.652	23	4	M	MSGEDEQQEQTIAEDLVVTKYKM	YKMGGD	23	1	0	unique location	chr3_156810663_156810732_-	ncRNA_exonic	PA2G4P4	1	0.999618							no
PXD002619	M.+42.011SIMSYNGGAIMAMK.G	MSIMSYNGGAIMAMKG	PGOHUM_ENST00000457237.1_AC073321.2	PSMB3P2	proteasome subunit beta 3 pseudogene 2 [Source:HGNC Symbol;Acc:HGNC:30150]	PGOHUM_ENST00000457237.1_AC073321.2_RF1	chr2	216610912	216610959	-	No match in SNP-DB	map to known protein with 1 aa mismatch	ENSP00000481442.1|ENST00000620309.4|ENSG00000277791.4|OTTHUMG00000188503.2|OTTHUMT00000477457.1|AC006449.3-003|PSMB3|112	93.75	16	11	M	MSIMSYNGGAVMAMKG	MKGKNC	16	1	0	unique location	chr2_216610911_216610959_-	intergenic	LINC01280(dist=3974),IGFBP2(dist=21916)	1	0.996936	-3.79362	-3.13353	-6.41589	-5.74923	-0.997362	-5.331	no
PXD002619	M.+42.011SIMSYNGGAIMAMKGK.N	MSIMSYNGGAIMAMKGKN	PGOHUM_ENST00000457237.1_AC073321.2	PSMB3P2	proteasome subunit beta 3 pseudogene 2 [Source:HGNC Symbol;Acc:HGNC:30150]	PGOHUM_ENST00000457237.1_AC073321.2_RF1	chr2	216610906	216610959	-	No match in SNP-DB	map to known protein with 1 aa mismatch	ENSP00000481215.1|ENST00000613870.4|ENSG00000277791.4|OTTHUMG00000188503.2|OTTHUMT00000477456.1|AC006449.3-002|PSMB3|107	94.444	18	11	M	MSIMSYNGGAVMAMKGKN	GKNCVA	18	1	0	unique location	chr2_216610905_216610959_-	intergenic	LINC01280(dist=3968),IGFBP2(dist=21922)	1	0.997226	-3.78536	-3.09611	-6.36034	-5.77615	-0.997698	-5.4094	no
PXD002619	M.+42.011SKGPAVGIDLDTAYSC+57.021VGVFQHGK.V	MSKGPAVGIDLDTAYSCVGVFQHGKV	PGOHUM_ENST00000443628.2_RP1-170D19.3	HSPA8P7	heat shock protein family A (Hsp70) member 8 pseudogene 7 [Source:HGNC Symbol;Acc:HGNC:44922]	PGOHUM_ENST00000443628.2_RP1-170D19.3_RF1	chrX	114776698	114776775	-	No match in SNP-DB	novelpep (map to known protein with more than 2 mismatched aa)	ENSP00000227378.3|ENST00000227378.7|ENSG00000109971.13|OTTHUMG00000166030.2|OTTHUMT00000387521.1|RP11-762B21.4-006|HSPA8|646	92.308	26		M	MSKGPAVGIDLGTTYSCVGVFQHGKV	GKVEII	26	2	0	unique location	chrX_114776697_114776775_-	intronic	HTR2C	1	0.95213							no
PXD002619	M.+42.011SKGPAVGIDLGTTYSC+57.021VGVFHQGK.V	MSKGPAVGIDLGTTYSCVGVFHQGKV	PGOHUM_ENST00000425843.1_RP1-222H5.1	HSPA8P1	heat shock protein family A (Hsp70) member 8 pseudogene 1 [Source:HGNC Symbol;Acc:HGNC:5245]	PGOHUM_ENST00000425843.1_RP1-222H5.1_RF1	chrX	121204937	121205014	-	No match in SNP-DB	novelpep (map to known protein with more than 2 mismatched aa)	ENSP00000227378.3|ENST00000227378.7|ENSG00000109971.13|OTTHUMG00000166030.2|OTTHUMT00000387521.1|RP11-762B21.4-006|HSPA8|646	92.308	26		M	MSKGPAVGIDLGTTYSCVGVFQHGKV	GKVEII	26	2	0	unique location	chrX_121204936_121205014_-	intergenic	GLUD2(dist=154995),MIR3672(dist=166035)	1	0.943831							no
PXD002619	M.+42.011TDAAVSFAKDFLAGGVAEAISK.T	MTDAAVSFAKDFLAGGVAEAISKT	PGOHUM_ENST00000444439.1_RP11-436F9.2	SLC25A5P3	solute carrier family 25 member 5 pseudogene 3 [Source:HGNC Symbol;Acc:HGNC:507]	PGOHUM_ENST00000444439.1_RP11-436F9.2_RF1	chr7	54419444	54419515	+	No match in SNP-DB	map to known protein with 1 aa mismatch	ENSP00000360671.4|ENST00000317881.8|ENSG00000005022.5|OTTHUMG00000022715.2|OTTHUMT00000058952.2|RP3-404F18.6-001|SLC25A5|298	95.833	24	19	M	MTDAAVSFAKDFLAGGVAAAISKT	SKTAVA	24	1	0	unique location	chr7_54419443_54419515_+	intergenic	LINC01445(dist=69599),VSTM2A(dist=122881)	1	0.648211							no
PXD002619	M.+42.011TEWETAAPAVAQTLDIK.L	MTEWETAAPAVAQTLDIKL	PGOHUM_ENST00000437297.1_RP11-459A10.1	AC078991.1	ribosomal protein S5 pseudogene	PGOHUM_ENST00000437297.1_RP11-459A10.1_RF1	chrX	6422645	6422701	-	No match in SNP-DB	novelpep (map to known protein with more than 2 mismatched aa)	ENSP00000470660.1|ENST00000598098.5|ENSG00000083845.8|OTTHUMG00000183530.2|OTTHUMT00000467012.1|CTD-2619J13.11-005|RPS5|134	89.474	19		M	MTEWETAAPAVAETPDIKL	IKLFGK	19	2	0	unique location	chrX_6422644_6422701_-	intergenic	MIR4770(dist=38682),VCX3A(dist=110973)	1	0.923375							no
PXD002619	M.+42.011TEWETAAPAVAQTLDIKLFGK.W	MTEWETAAPAVAQTLDIKLFGKW	PGOHUM_ENST00000437297.1_RP11-459A10.1	AC078991.1	ribosomal protein S5 pseudogene	PGOHUM_ENST00000437297.1_RP11-459A10.1_RF1	chrX	6422633	6422701	-	No match in SNP-DB	novelpep (map to known protein with more than 2 mismatched aa)	ENSP00000471388.1|ENST00000598495.5|ENSG00000083845.8|OTTHUMG00000183530.2|OTTHUMT00000467013.1|CTD-2619J13.11-006|RPS5|225	91.304	23		M	MTEWETAAPAVAETPDIKLFGKW	GKWSTD	23	2	0	unique location	chrX_6422632_6422701_-	intergenic	MIR4770(dist=38670),VCX3A(dist=110985)	1	0.932574							no
PXD002619	-.MAEGGIAAGGVM+15.995DVNTALQEVLK+8.014.T	MAEGGIAAGGVMDVNTALQEVLKT	lncRNA_lnc-PLPPR2-16:1	RPS12	ribosomal protein S12 [Source:HGNC Symbol;Acc:HGNC:10385]	lncRNA_lnc-PLPPR2-16:1_RF1	chr19	11523436	11523507	+	No match in SNP-DB	map to known protein with 1 aa mismatch	ENSP00000230050.3|ENST00000230050.3|ENSG00000112306.7|OTTHUMG00000015593.3|OTTHUMT00000042270.2|RP5-1181K21.3-001|RPS12|132	95.833	24	4	M	MAEEGIAAGGVMDVNTALQEVLKT	LKTALI	24	1	0	unique location	chr19_11523435_11523507_+	intronic	ECSIT	1	0.997577							no
PXD002619	M.ASVVAVSDGVIK+8.014VFNDM+15.995K+8.014.L	MASVVAVSDGVIKVFNDMKL	lncRNA_lnc-TRIM23-56:4	CFL1	cofilin 1 [Source:HGNC Symbol;Acc:HGNC:1874]	lncRNA_lnc-TRIM23-56:4_RF1	chr5	69313813	69313872	-	No match in SNP-DB	novelpep (map to known protein with more than 2 mismatched aa)	ENSP00000432153.1|ENST00000526975.1|ENSG00000172757.12|OTTHUMG00000166602.5|OTTHUMT00000390708.2|RP11-770G2.8-008|CFL1|90	90	20		M	MASGVAVSDGVIKVFNDMKV	MKVRKS	20	2	0	multiple locations	chr5_69313812_69313872_-;chr5_GL339449v2_alt_96976_97036_-	intronic	CCDC125	1	0.927746							no
PXD002619	M.PK+8.014FYC+57.021DYC+57.021NTYLTHDSPPVR.K	MPKFYCDYCNTYLTHDSPPVRK	lncRNA_lnc-BHMT2-38:1	SNRPC	small nuclear ribonucleoprotein polypeptide C [Source:HGNC Symbol;Acc:HGNC:11157]	lncRNA_lnc-BHMT2-38:1_RF1	chr5	76376675	76376740	+	No match in SNP-DB	novelpep (map to known protein with more than 2 mismatched aa)	ENSP00000244520.5|ENST00000244520.9|ENSG00000124562.9|OTTHUMG00000014555.2|OTTHUMT00000040255.1|RP3-375P9.1-001|SNRPC|159	90.909	22		M	MPKFYCDYCDTYLTHDSPSVRK	VRKTHC	22	2	0	unique location	chr5_76376674_76376740_+	intergenic	SV2C(dist=22736),IQGAP2(dist=26580)	1	0.928785	-5.88034	-3.62522	-4.83097	-4.94078	-5.57338	-4.88152	no
PXD002619	M.PK+8.014FYC+57.021DYC+57.021NTYLTHDSPPVRK+8.014.T	MPKFYCDYCNTYLTHDSPPVRKT	lncRNA_lnc-BHMT2-38:1	SNRPC	small nuclear ribonucleoprotein polypeptide C [Source:HGNC Symbol;Acc:HGNC:11157]	lncRNA_lnc-BHMT2-38:1_RF1	chr5	76376675	76376743	+	No match in SNP-DB	novelpep (map to known protein with more than 2 mismatched aa)	ENSP00000244520.5|ENST00000244520.9|ENSG00000124562.9|OTTHUMG00000014555.2|OTTHUMT00000040255.1|RP3-375P9.1-001|SNRPC|159	91.304	23		M	MPKFYCDYCDTYLTHDSPSVRKT	RKTHCS	23	2	0	unique location	chr5_76376674_76376743_+	intergenic	SV2C(dist=22736),IQGAP2(dist=26580)	1	0.931794	-5.83204	-3.6605	-4.81663	-4.95294	-5.54249	-4.83571	no
PXD002619	-.MSTC+57.021SR+10.008QFTSSSSMK+8.014GSC+57.021GIGGGIGGGSSR+10.008.I	MSTCSRQFTSSSSMKGSCGIGGGIGGGSSRI	lncRNA_lnc-GLP2R-129:1;PGOHUM_ENST00000453883.1_KRT16P4	lncRNA_lnc-GLP2R-129:1;PGOHUM_ENST00000453883.1_KRT16P4;KRT16P4	lncRNA_lnc-GLP2R-129:1;PGOHUM_ENST00000453883.1_KRT16P4;keratin 16 pseudogene 4 [Source:HGNC Symbol;Acc:HGNC:37809]	PGOHUM_ENST00000453883.1_KRT16P4_RF1	chr17	18450244	18450336	+	No match in SNP-DB	map to known protein with 1 aa mismatch	ENSP00000167586.6|ENST00000167586.6|ENSG00000186847.5|OTTHUMG00000133426.2|OTTHUMT00000257289.1|AC004231.16-001|KRT14|472	96.774	31	2	M	MTTCSRQFTSSSSMKGSCGIGGGIGGGSSRI	SRISSV	31	1	0	multiple locations	chr17_18450243_18450336_+;chr17_20494062_20494155_-	intergenic	KRT16P1(dist=7350),LGALS9C(dist=26541)	1	0.424359	4.1269	-7.01648	-6.91013	-6.69815	-5.66139	1.24708	yes
PXD002619	R.AAVPSGASTGIYEVLELQDNDKTR.Y	RAAVPSGASTGIYEVLELQDNDKTRY	PGOHUM_ENST00000366587.4_RP4-670F13.2	ENO1P1	enolase 1 pseudogene 1 [Source:HGNC Symbol;Acc:HGNC:3352]	PGOHUM_ENST00000366587.4_RP4-670F13.2_RF1	chr1	236483258	236483335	+	No match in SNP-DB	novelpep (map to known protein with more than 2 mismatched aa)	ENSP00000468392.2|ENST00000489867.2|ENSG00000074800.14|OTTHUMG00000001773.8|OTTHUMT00000494657.1|RP3-477M7.1-011|ENO1|83	92.308	26		GLFRAA	RAAVPSGASTGIYEALELRDNDKTRY	TRYMGK	26	2	0	unique location	chr1_236483257_236483335_+	UTR3	EDARADD(NM_145861:c.*609delA,NM_080738:c.*609delA)	1	0.996065							no
PXD002619	R.ADHQPLTESSYVNLPTIALC+57.021NTDSPLR+10.008.Y	RADHQPLTESSYVNLPTIALCNTDSPLRY	PGOHUM_ENST00000412542.1_RP6-105D16.1	RPSAP61	ribosomal protein SA pseudogene 61 [Source:HGNC Symbol;Acc:HGNC:36760]	PGOHUM_ENST00000412542.1_RP6-105D16.1_RF1	chrX	44741468	44741554	+	No match in SNP-DB	map to known protein with 1 aa mismatch	ENSP00000410848.1|ENST00000458478.5|ENSG00000168028.13|OTTHUMG00000131296.5|OTTHUMT00000343661.2|AC099332.2-008|RPSA|263	96.552	29	10	TDPRAD	RADHQPLTEASYVNLPTIALCNTDSPLRY	LRYVDI	29	1	0	unique location	chrX_44741467_44741554_+	intergenic	FUNDC1(dist=198493),DUSP21(dist=102535)	1	0.935547							no
PXD002619	R.ADLEM+15.995HIENLKEELAYLK+8.014K+8.014.N	RADLEMHIENLKEELAYLKKN	PGOHUM_ENST00000399211.8_KRT17P1;lncRNA_lnc-COPS3-19:1	KRT17P1;PGOHUM_ENST00000399211.8_KRT17P1;lncRNA_lnc-COPS3-19:1	PGOHUM_ENST00000399211.8_KRT17P1;lncRNA_lnc-COPS3-19:1;keratin 17 pseudogene 1 [Source:HGNC Symbol;Acc:HGNC:6428]	lncRNA_lnc-COPS3-19:1_RF1	chr17	16843673	16843735	-	No match in SNP-DB	map to known protein with 1 aa mismatch	ENSP00000308452.8|ENST00000311208.12|ENSG00000128422.15|OTTHUMG00000133505.4|OTTHUMT00000257460.1|AC130686.2-001|KRT17|432	95.238	21	7	TLARAD	RADLEMQIENLKEELAYLKKN	KKNHEE	21	1	0	unique location	chr17_16843672_16843735_-	ncRNA_exonic	KRT17P1	1	0.83079	-8.40947	-6.00205	1.06347	6.65002	-7.20816	-6.53624	yes
PXD002619	R.AEAESM+15.995HQIK+8.014YEELQMLAGK.Q	RAEAESMHQIKYEELQMLAGKQ	PGOHUM_ENST00000604166.1_KRT8P49	KRT8P49	keratin 8 pseudogene 49 [Source:HGNC Symbol;Acc:HGNC:48345]	PGOHUM_ENST00000604166.1_KRT8P49_RF3	chr11	4723297	4723362	-	No match in SNP-DB	novelpep (map to known protein with more than 2 mismatched aa)	ENSP00000447402.1|ENST00000546897.5|ENSG00000170421.12|OTTHUMG00000169881.7|OTTHUMT00000406390.1|RP11-153F5.5-003|KRT8|483	90.476	22		NRSRAE	RAEAESMYQIKYEELQSLAGK	AGKHGD	21	2	0	unique location	chr11_4723296_4723362_-	intergenic	OR51E2(dist=25451),OR51F1(dist=45682)	1	0.469138							no
PXD002619	R.AEAESM+15.995YQIKYEELQTLAGK.H	RAEAESMYQIKYEELQTLAGKH	PGOHUM_ENST00000483942.1_RP11-129K20.1	KRT8P35	keratin 8 pseudogene 35 [Source:HGNC Symbol;Acc:HGNC:39869]	PGOHUM_ENST00000483942.1_RP11-129K20.1_RF2	chr3	63096922	63096987	-	No match in SNP-DB	map to known protein with 1 aa mismatch	ENSP00000447402.1|ENST00000546897.5|ENSG00000170421.12|OTTHUMG00000169881.7|OTTHUMT00000406390.1|RP11-153F5.5-003|KRT8|483	95.455	22	17	NRSRAE	RAEAESMYQIKYEELQSLAGKH	GKHGDD	22	1	0	multiple locations	chr14_43541438_43541504_-;chr3_63096921_63096987_-	intergenic	CADPS(dist=221533),LINC00698(dist=5766)	1	0.698062	-5.62014	-4.44198	-5.21588	-4.47778	-5.49835	-0.774969	no
PXD002619	R.AEAESTYQIK+8.014YEELQTLAGK+8.014HGDDLR+10.008.C	RAEAESTYQIKYEELQTLAGKHGDDLRC	lncRNA_LINC01494:4	KRT8	keratin 8 [Source:HGNC Symbol;Acc:HGNC:6446]	lncRNA_LINC01494:4_RF3	chr2	218953934	218954017	-	No match in SNP-DB	novelpep (map to known protein with more than 2 mismatched aa)	ENSP00000447402.1|ENST00000546897.5|ENSG00000170421.12|OTTHUMG00000169881.7|OTTHUMT00000406390.1|RP11-153F5.5-003|KRT8|483	92.593	28		NRSRAE	RAEAESMYQIKYEELQSLAGKHGDDLR	DLRRTK	27	2	0	unique location	chr2_218953933_218954017_-	intergenic	LINC01494(dist=23297),CDK5R2(dist=5694)	1	0.565277	-4.027	-5.4575	-3.9268	-5.0065	-4.332	-3.6972	no
PXD002619	R.AEGQHQAQEYEALLNIK+8.014.V	RAEGQHQAQEYEALLNIKV	PGOHUM_ENST00000439811.1_RP11-506B6.2;PGOHUM_ENST00000401872.1_RP11-506B6.3	KRT18P65;RPSAP45	ribosomal protein SA pseudogene 45 [Source:HGNC Symbol;Acc:HGNC:35857];keratin 18 pseudogene 65 [Source:HGNC Symbol;Acc:HGNC:48892]	PGOHUM_ENST00000439811.1_RP11-506B6.2_RF3	chr6	112361617	112361673	-	No match in SNP-DB	map to known protein with 1 aa mismatch	ENSP00000373487.3|ENST00000388835.3|ENSG00000111057.10|OTTHUMG00000169882.1|OTTHUMT00000406405.1|RP11-153F5.6-002|KRT18|430	94.737	19	6	AQTRAE	RAEGQRQAQEYEALLNIKV	IKVKLE	19	1	0	multiple locations	chrX_128715554_128715611_+;chr6_112361616_112361673_-	intergenic	RFPL4B(dist=10321),LOC101927686(dist=1261918)	1	0.603768							no
PXD002619	R.AEMENEFVLLK.K	RAEMENEFVLLKK	PGOHUM_ENST00000560090.2_KRT8P23	KRT8P23	keratin 8 pseudogene 23 [Source:HGNC Symbol;Acc:HGNC:33375]	PGOHUM_ENST00000560090.2_KRT8P23_RF1	chr15	76979858	76979896	-	No match in SNP-DB	novelpep (map to known protein with more than 2 mismatched aa)	ENSP00000449404.1|ENST00000552150.5|ENSG00000170421.12|OTTHUMG00000169881.7|OTTHUMT00000406391.1|RP11-153F5.5-004|KRT8|511	84.615	13		INKRTE	RTEMENEFVLIKK	IKKDVD	13	2	0	unique location	No match found by BLAT	intergenic	RCN2(dist=29598),PSTPIP1(dist=14822)	1	0.251947							no
PXD002619	R.AGAKDELHIVEAEAMNYEGSPIK+8.014.V	RAGAKDELHIVEAEAMNYEGSPIKV	PGOHUM_ENST00000502784.2_RP11-65F13.1	NPM1P27	nucleophosmin 1 pseudogene 27 [Source:HGNC Symbol;Acc:HGNC:45206]	PGOHUM_ENST00000502784.2_RP11-65F13.1_RF1	chr5	93683497	93683571	-	No match in SNP-DB	map to known protein with 1 aa deletion	ENSP00000377408.2|ENST00000393820.2|ENSG00000181163.13|OTTHUMG00000130465.4|OTTHUMT00000372224.1|AC093246.2-003|NPM1|259	100	25		SLGAGA	AGAKDELHIVEAEAMNYEGSPIKV	IKVTLA	24	0	0	multiple locations	chr10_72918313_72918388_-;chr5_93683496_93683571_-	intronic	FAM172A	1	0.98677	-5.14	-4.69203	-6.03212	0.337703	-5.29105	-6.33658	yes
PXD002619	R.AGIALNDHFVK+8.014.L	RAGIALNDHFVKL	PGOHUM_ENST00000434621.2_GAPDHP68	GAPDHP68	glyceraldehyde 3 phosphate dehydrogenase pseudogene 68 [Source:HGNC Symbol;Acc:HGNC:4146]	PGOHUM_ENST00000434621.2_GAPDHP68_RF1	chr7	9615869	9615907	+	No match in SNP-DB	map to known protein with 1 aa deletion	ENSP00000380065.1|ENST00000396856.5|ENSG00000111640.14|OTTHUMG00000137379.1|OTTHUMT00000268062.1|AC006064.2-004|GAPDH|260	100	13		DAGAGI	AGIALNDHFVKL	VKLISW	12	0	0	unique location	No match found by BLAT	intergenic	NXPH1(dist=862906),PER4(dist=18401)	1	0.981368							no
PXD002619	R.AIDALR+10.008EFNKEGALSVLQQFK+8.014.E	RAIDALREFNKEGALSVLQQFKE	lncRNA_lnc-MPP7-98:1	HNRNPR	heterogeneous nuclear ribonucleoprotein R [Source:HGNC Symbol;Acc:HGNC:5047]	lncRNA_lnc-MPP7-98:1_RF1	chr10	21626188	21626256	-	No match in SNP-DB	map to known protein with 1 aa mismatch	ENSP00000392799.2|ENST00000427764.3|ENSG00000125944.19|OTTHUMG00000003224.5|-|HNRNPR-204|HNRNPR|595	95.652	23	11	LDERAI	RAIDALREFNEEGALSVLQQFKE	FKESDL	23	1	0	unique location	chr10_21626187_21626256_-	intronic	MLLT10	1	0.979235	-5.0146	-5.78315	-6.26622	-4.47269	-5.87479	-5.64591	no
PXD002619	R.ALGLPTLPMEK+8.014.L	RALGLPTLPMEKL	lncRNA_lnc-UCP3-41:9	STARD10	asparaginase like 1 [Source:HGNC Symbol;Acc:HGNC:16448]	lncRNA_lnc-UCP3-41:9_RF2	chr11	72781170	72781208	-	No match in SNP-DB	novelpep (map to known protein with more than 2 mismatched aa)	ENSP00000301776.5|ENST00000301776.9|ENSG00000162174.12|OTTHUMG00000167513.4|OTTHUMT00000394867.1|CTD-2531D15.2-001|ASRGL1|308	58.333	13		FAAAMG	AMGVPEIPGEKL	EKLVTE	12	5	0	unique location	No match found by BLAT	exonic-UTR5	STARD10;STARD10(NM_006645:c.-27delT)	0.994	0.333816	-4.05179	-6.31658	-6.62497	-6.04334	0.444974	-5.92008	yes
PXD002619	R.ALGLPTLPMEKLAASTEPQGPRPVLGR.E	RALGLPTLPMEKLAASTEPQGPRPVLGRE	lncRNA_lnc-UCP3-41:9	STARD10	StAR related lipid transfer domain containing 10 [Source:HGNC Symbol;Acc:HGNC:10666]	lncRNA_lnc-UCP3-41:9_RF2	chr11	72781122	72781208	-	No match in SNP-DB	novelpep (map to known protein with more than 2 mismatched aa)	ENSP00000445886.1|ENST00000546314.5|ENSG00000214530.8|OTTHUMG00000167954.3|OTTHUMT00000397266.2|RP11-31L22.6-009|STARD10|137	100	29		M	MEKLAASTEPQGPRPVLGRE	GRESVQ	20	0	0	unique location	chr11_72781121_72781208_-	exonic-UTR5	STARD10;STARD10(NM_006645:c.-27delT)	1	0.440907	0.726116	-6.86733	-6.35665	-6.22667	3.96163	-6.37943	yes
PXD002619	R.ALMLQGIDLLADAVALTM+15.995GPKGR.R	RALMLQGIDLLADAVALTMGPKGRR	lncRNA_lnc-CDK2-38:1	HSPD1	heat shock protein family D (Hsp60) member 1 [Source:HGNC Symbol;Acc:HGNC:5261]	lncRNA_lnc-CDK2-38:1_RF3	chr12	56511110	56511184	+	No match in SNP-DB	novelpep (map to known protein with more than 2 mismatched aa)	ENSP00000402478.1|ENST00000439605.1|ENSG00000144381.16|OTTHUMG00000154463.4|OTTHUMT00000335334.2|AC020550.6-011|HSPD1|83	91.667	25		ADARAL	RALMLQGVDLLADAVAVTMGPKGR	KGRTVI	24	2	0	unique location	chr12_56511109_56511184_+	intergenic	GLS2(dist=22696),SNORA105C(dist=1755)	1	0.987378							no
PXD002619	R.ALSTEEK+8.014GFGYK+8.014.G	RALSTEEKGFGYKG	PGOHUM_ENST00000482002.1_AC005017.2	PPIAP80	peptidylprolyl isomerase A pseudogene 80 [Source:HGNC Symbol;Acc:HGNC:53704]	PGOHUM_ENST00000482002.1_AC005017.2_RF2	chr7	28279550	28279591	-	No match in SNP-DB	map to known protein with 1 aa mismatch	ENSP00000394670.1|ENST00000415933.5|ENSG00000196262.13|OTTHUMG00000023687.5|OTTHUMT00000341788.1|AC013436.3-007|PPIA|120	92.857	14	6	ENFRAL	RALSTGEKGFGYKG	YKGSCF	14	1	0	unique location	No match found by BLAT	intergenic	JAZF1-AS1(dist=38173),CREB5(dist=19771)	1	0.857317							no
PXD002619	R.ALSTGEKGFDYK.C	RALSTGEKGFDYKC	PGOHUM_ENST00000403866.2_PPIAP9	PPIAP9	peptidylprolyl isomerase A pseudogene 9 [Source:HGNC Symbol;Acc:HGNC:9272]	PGOHUM_ENST00000403866.2_PPIAP9_RF1	chr6	31520142	31520183	-	No match in SNP-DB	novelpep (map to known protein with more than 2 mismatched aa)	ENSP00000464619.2|ENST00000584068.3|ENSG00000270339.3|OTTHUMG00000191983.1|OTTHUMT00000491843.1|CH17-385C13.3-001|CH17-385C13.3|164	92.308	14		ENFRAL	RALSTGEKGFRYK	RYKGSC	13	1	0	unique location	No match found by BLAT	intergenic	MICB(dist=9018),MCCD1(dist=8820)	1	0.748732							no
PXD002619	R.ALSTGEKGLDYK+8.014GSC+57.021FHR+10.008.I	RALSTGEKGLDYKGSCFHRI	PGOHUM_ENST00000433548.1_AC018463.5	PPIAP60	peptidylprolyl isomerase A pseudogene 60 [Source:HGNC Symbol;Acc:HGNC:53684]	PGOHUM_ENST00000433548.1_AC018463.5_RF1	chr2	11351735	11351794	+	No match in SNP-DB	novelpep (map to known protein with more than 2 mismatched aa)	ENSP00000405975.1|ENST00000451562.5|ENSG00000196262.13|OTTHUMG00000023687.5|OTTHUMT00000341787.1|AC013436.3-006|PPIA|121	90	20		ENFRAL	RALSTGEKGFGYKGSCFHRI	HRIIPG	20	2	0	unique location	chr2_11351734_11351794_+	intergenic	ROCK2(dist=6328),LINC00570(dist=42246)	1	0.91178							no
PXD002619	R.ALTFWNEEIVPQIK+8.014.E	RALTFWNEEIVPQIKE	PGOHUM_ENST00000526979.1_AP003068.18	PGAM1P8	phosphoglycerate mutase 1 pseudogene 8 [Source:HGNC Symbol;Acc:HGNC:42455]	PGOHUM_ENST00000526979.1_AP003068.18_RF1	chr11	65175269	65175316	-	No match in SNP-DB	map to known protein with 1 aa mismatch	ENSP00000359991.4|ENST00000334828.5|ENSG00000171314.8|OTTHUMG00000018846.2|OTTHUMT00000049652.1|RP11-452K12.8-001|PGAM1|254	93.75	16	4	TIARAL	RALPFWNEEIVPQIKE	IKEGKR	16	1	0	unique location	chr11_65175268_65175316_-	intergenic	SPDYC(dist=2052),LOC728975(dist=4602)	1	0.944723							no
PXD002619	R.ALTFWNEEIVPQIK+8.014EGK+8.014.R	RALTFWNEEIVPQIKEGKR	PGOHUM_ENST00000526979.1_AP003068.18	PGAM1P8	phosphoglycerate mutase 1 pseudogene 8 [Source:HGNC Symbol;Acc:HGNC:42455]	PGOHUM_ENST00000526979.1_AP003068.18_RF1	chr11	65175260	65175316	-	No match in SNP-DB	map to known protein with 1 aa mismatch	ENSP00000359991.4|ENST00000334828.5|ENSG00000171314.8|OTTHUMG00000018846.2|OTTHUMT00000049652.1|RP11-452K12.8-001|PGAM1|254	94.737	19	4	TIARAL	RALPFWNEEIVPQIKEGKR	GKRVLI	19	1	0	unique location	chr11_65175259_65175316_-	intergenic	SPDYC(dist=2043),LOC728975(dist=4611)	1	0.951643							no
PXD002619	R.ALTVPELTPQMFDAK+8.014.N	RALTVPELTPQMFDAKN	PGOHUM_ENST00000405796.1_RP1-131H7.2	TUBB3P1	tubulin beta 3 class III pseudogene 1 [Source:HGNC Symbol;Acc:HGNC:42339]	PGOHUM_ENST00000405796.1_RP1-131H7.2_RF3	chr6	89302607	89302657	+	No match in SNP-DB	map to known protein with 1 aa mismatch	ENSP00000451560.1|ENST00000556922.1|ENSG00000198211.8|OTTHUMG00000171162.2|OTTHUMT00000412002.1|RP11-566K11.2-001|RP11-566K11.2|797	94.118	17	10	QQYRAL	RALTVPELTQQMFDAKN	AKNMMA	17	1	0	unique location	chr6_89302606_89302657_+	intronic	GABRR2	1	0.8577							no
PXD002619	R.ALTVPELTQQVFDAK+8.014SM+15.995M+15.995AAC+57.021DPR.H	RALTVPELTQQVFDAKSMMAACDPRH	PGOHUM_ENST00000248151.4_TUBBP1	TUBBP1	tubulin beta pseudogene 1 [Source:HGNC Symbol;Acc:HGNC:12414]	PGOHUM_ENST00000248151.4_TUBBP1_RF1	chr8	30352851	30352928	+	No match in SNP-DB	map to known protein with 1 aa mismatch	ENSP00000339001.7|ENST00000327892.12|ENSG00000196230.12|OTTHUMG00000031059.2|OTTHUMT00000076074.2|XXbac-BPG252P9.4-001|TUBB|444	96.154	26	17	QQYRAL	RALTVPELTQQVFDAKNMMAACDPRH	PRHGRY	26	1	0	unique location	chr8_30352850_30352928_+	intergenic	DCTN6(dist=169212),RBPMS-AS1(dist=29268)	1	0.908597							no
PXD002619	R.APWVEQEGLEYWDQETR.N	RAPWVEQEGLEYWDQETRN	PGOHUM_ENST00000420110.1_HLA-L	HLA-L	major histocompatibility complex, class I, L (pseudogene) [Source:HGNC Symbol;Acc:HGNC:4970]	lncRNA_lnc-OR2I1P-38:1_RF3	chr6	30259955	30260011	+	No match in SNP-DB	novelpep (map to known protein with more than 2 mismatched aa)	sp|P30459|1A74_HUMAN	89.474	19		MEPRAP	RAPWIEQEGPEYWDQETRN	TRNVKA	19	2	0	multiple locations	chr6_30259954_30260011_+;chr6_GL000251v2_alt_1739721_1739778_+;chr6_GL000252v2_alt_1515823_1515880_+;chr6_GL000253v2_alt_1570191_1570248_+;chr6_GL000255v2_alt_1515049_1515106_+;chr6_GL000256v2_alt_1558434_1558491_+	ncRNA_exonic	HLA-L	1	0.163929	-5.82154	-4.27618	-9.02866	-8.81398	-4.00846	-6.04884	no
PXD002619	R.AQIFANTVDNVHIILQIDNAR.L	RAQIFANTVDNVHIILQIDNARL	lncRNA_lnc-KCNU1-72:1	KRT18	keratin 18 [Source:HGNC Symbol;Acc:HGNC:6430]	lncRNA_lnc-KCNU1-72:1_RF3	chr8	41511644	41511712	+	No match in SNP-DB	novelpep (map to known protein with more than 2 mismatched aa)	ENSP00000447278.1|ENST00000550600.5|ENSG00000111057.10|OTTHUMG00000169882.1|OTTHUMT00000406404.1|RP11-153F5.6-001|KRT18|391	86.957	23		EDLRAQ	RAQIFANTVDNARIVLQIDNARL	ARLAAD	23	3	0	unique location	chr8_41511643_41511712_+	downstream	GOLGA7(dist=664)	1	0.290706							no
PXD002619	R.ASLEAAIADAQQR.G	RASLEAAIADAQQRG	PGOHUM_ENST00000414328.2_RP11-110J1.3	KRT8P45	keratin 8 pseudogene 45 [Source:HGNC Symbol;Acc:HGNC:39879]	PGOHUM_ENST00000414328.2_RP11-110J1.3_RF3	chr1	157074234	157074278	+	No match in SNP-DB	map to known protein with 1 aa mismatch	ENSP00000447402.1|ENST00000546897.5|ENSG00000170421.12|OTTHUMG00000169881.7|OTTHUMT00000406390.1|RP11-153F5.5-003|KRT8|483	93.333	15	12	KGQRAS	RASLEAAIADAEQRG	QRGELA	15	1	0	unique location	chr1_157074233_157074278_+	intergenic	ARHGEF11(dist=28864),ETV3L(dist=17809)	1	0.749045							no
PXD002619	R.ASLEAAMVDAEQR+10.008GELAVK+8.014DANAK+8.014.L	RASLEAAMVDAEQRGELAVKDANAKL	PGOHUM_ENST00000560090.2_KRT8P23	KRT8P23	keratin 8 pseudogene 23 [Source:HGNC Symbol;Acc:HGNC:33375]	PGOHUM_ENST00000560090.2_KRT8P23_RF1	chr15	76979393	76979470	-	No match in SNP-DB	novelpep (map to known protein with more than 2 mismatched aa)	ENSP00000449404.1|ENST00000552150.5|ENSG00000170421.12|OTTHUMG00000169881.7|OTTHUMT00000406391.1|RP11-153F5.5-004|KRT8|511	88.462	26		KGQRAS	RASLEAAIADAEQRGELAIKDANAKL	AKLSEL	26	3	0	unique location	chr15_76979392_76979470_-	intergenic	RCN2(dist=29133),PSTPIP1(dist=15287)	1	0.752961							no
[truncated: 3,072 more rows]

## Sheet: LINE-1 ORF1 encode peptides
datasets	Mod.peptide	Sequence	Protein	GeneName	Description	Protein.1	chr	start	end	strand	from.SNPdb	blastp_category	blastp_match	identity	peplen	sub_pos	Nterm.seq.3aa.	aligned_seq	Cterm.seq.3aa.	alignlen	mismatch	gap	blat_category	blat_match	anovar_category	associated_gene	phastcon_max_score	phastcon_mean_score	PhyloCSF.1.score	PhyloCSF.2.score	PhyloCSF.3.score	PhyloCSF.1.score.1	PhyloCSF.2.score.1	PhyloCSF.3.score.1	PhyloCSF_prediction
[truncated: 100 more rows]
