# Supplementary material for: Increased expression of peptides from non-coding genes in cancer proteomics datasets suggests potential tumor neoantigens
Source: Commun Biol. 2021 Apr 22;4:496. doi: 10.1038/s42003-021-02007-2 (PMC8062694; doi:10.1038/s42003-021-02007-2)
Supplement: Supplementary file 4 — Supplementary Data 1–2 [file 42003_2021_2007_MOESM4_ESM.zip › Supplementary data/Supplementary Data 1 Table 4.xlsx]

## Sheet: tumors(figure 1f related)
class	datasets	Mod.peptide	Sequence	Protein	GeneName	Description	Protein.1	chr	start	end	strand	from.SNPdb	blastp_category	blastp_match	identity	peplen	sub_pos	Nterm.seq.3aa.	aligned_seq	Cterm.seq.3aa.	alignlen	mismatch	gap	blat_category	blat_match	anovar_category	associated_gene	phastcon_max_score	phastcon_mean_score	PhyloCSF.1.score	PhyloCSF.2.score	PhyloCSF.3.score	PhyloCSF.1.score.1	PhyloCSF.2.score.1	PhyloCSF.3.score.1	PhyloCSF_prediction
Actin	PXD002137	+42.011DDDIAALVVDNSSGMC+57.021K	DDDIAALVVDNSSGMCK	PGOHUM_ENST00000423293.1_RP11-12M9.4	AL080243.1	actin, beta (ACTB) pseudogene	PGOHUM_ENST00000423293.1_RP11-12M9.4_RF1	chr22	41075186	41075236	-	No match in SNP-DB	map to known protein with 1 aa mismatch	ENSP00000494269.1|ENST00000493945.6|ENSG00000075624.14|OTTHUMG00000023268.11|OTTHUMT00000324023.3|AC006483.1-005|ACTB|375	94.118	17	12	MD	DDDIAALVVDNGSGMCK	MCKAGF	17	1	0	unique location	chr22_41075185_41075236_-	intergenic	SNORD140(dist=1465),MIR1281(dist=17327)	1	0.9907	NA	NA	NA	NA	NA	NA	no
Other	PXD002137	+42.011SIMSYNGGAIMAMK	SIMSYNGGAIMAMK	PGOHUM_ENST00000457237.1_AC073321.2	PSMB3P2	proteasome subunit beta 3 pseudogene 2 [Source:HGNC Symbol;Acc:HGNC:30150]	PGOHUM_ENST00000457237.1_AC073321.2_RF1	chr2	216610915	216610956	-	No match in SNP-DB	map to known protein with 1 aa mismatch	ENSP00000481442.1|ENST00000620309.4|ENSG00000277791.4|OTTHUMG00000188503.2|OTTHUMT00000477457.1|AC006449.3-003|PSMB3|112	92.857	14	10	MS	SIMSYNGGAVMAMK	AMKGKN	14	1	0	unique location	No match found by BLAT	intergenic	LINC01280(dist=3977),IGFBP2(dist=21913)	1	0.996732	-3.82132	-3.12868	-6.47654	-5.77898	-0.991805	-5.31732	no
Other	PXD002137	+42.011SIMSYNGGAIMAMKGK	SIMSYNGGAIMAMKGK	PGOHUM_ENST00000457237.1_AC073321.2	PSMB3P2	proteasome subunit beta 3 pseudogene 2 [Source:HGNC Symbol;Acc:HGNC:30150]	PGOHUM_ENST00000457237.1_AC073321.2_RF1	chr2	216610909	216610956	-	No match in SNP-DB	map to known protein with 1 aa mismatch	ENSP00000481442.1|ENST00000620309.4|ENSG00000277791.4|OTTHUMG00000188503.2|OTTHUMT00000477457.1|AC006449.3-003|PSMB3|112	93.75	16	10	MS	SIMSYNGGAVMAMKGK	KGKNCV	16	1	0	unique location	chr2_216610908_216610956_-	intergenic	LINC01280(dist=3971),IGFBP2(dist=21919)	1	0.996936	-3.82885	-3.08277	-6.416	-5.83981	-0.996553	-5.45251	no
Eukaryotic translation elongation factor	PXD002137	AAAPTPEEEMDEC+57.021EQALAAEPK	AAAPTPEEEMDECEQALAAEPK	PGOHUM_ENST00000434365.1_RP1-241P17.3	EEF1GP5	eukaryotic translation elongation factor 1 gamma pseudogene 5 [Source:HGNC Symbol;Acc:HGNC:44560]	PGOHUM_ENST00000434365.1_RP1-241P17.3_RF1	chrX	115703567	115703632	+	No match in SNP-DB	map to known protein with 1 aa mismatch	sp|P26641-2|EF1G_HUMAN	95.455	22	5	EKKAAA	AAAPAPEEEMDECEQALAAEPK	EPKAKD	22	1	0	unique location	chrX_115703566_115703632_+	intergenic	PLS3(dist=52708),DANT2(dist=136829)	1	0.727508	-5.79517	-1.50326	-5.46514	-5.33925	-5.77268	-3.99943	no
Ribosomal protein	PXD002137	AAGRGDVPTK	AAGRGDVPTK	PGOHUM_ENST00000486538.1_RPL7AP11	RPL7AP11	ribosomal protein L7a pseudogene 11 [Source:HGNC Symbol;Acc:HGNC:35242]	PGOHUM_ENST00000486538.1_RPL7AP11_RF2	chr3	121494471	121494500	+	No match in SNP-DB	map to known protein with 1 aa mismatch	ENSP00000416638.1|ENST00000426651.1|ENSG00000148303.16|OTTHUMG00000020864.2|OTTHUMT00000054864.2|RP11-244N20.10-004|RPL7A|191	90	10	4	EKKAAG	AAGKGDVPTK	PTKRPP	10	1	0	unique location	No match found by BLAT	intronic	POLQ	1	0.995069	NA	NA	NA	NA	NA	NA	no
Other	PXD002137	AAVPSGASTGIYEVLELQDNDK	AAVPSGASTGIYEVLELQDNDK	PGOHUM_ENST00000366587.4_RP4-670F13.2	ENO1P1	enolase 1 pseudogene 1 [Source:HGNC Symbol;Acc:HGNC:3352]	PGOHUM_ENST00000366587.4_RP4-670F13.2_RF1	chr1	236483261	236483326	+	No match in SNP-DB	novelpep (map to known protein with more than 2 mismatched aa)	ENSP00000495568.1|ENST00000646370.1|ENSG00000074800.14|OTTHUMG00000001773.8|OTTHUMT00000494653.1|RP3-477M7.1-014|ENO1|101	90.909	22	NA	LFRAAV	AAVPSGASTGIYEALELRDNDK	NDKTRY	22	2	0	unique location	chr1_236483260_236483326_+	UTR3	EDARADD(NM_145861:c.*612delA,NM_080738:c.*612delA)	1	0.998923	NA	NA	NA	NA	NA	NA	no
Glyceraldehyde	PXD002137	AGAHLEGGAK	AGAHLEGGAK	PGOHUM_ENST00000424043.3_RP4-621B10.5	GAPDHP46	glyceraldehyde 3 phosphate dehydrogenase pseudogene 46 [Source:HGNC Symbol;Acc:HGNC:37804]	PGOHUM_ENST00000424043.3_RP4-621B10.5_RF2	chr1	92115454	92115483	-	No match in SNP-DB	map to known protein with 1 aa mismatch	ENSP00000380068.1|ENST00000396859.5|ENSG00000111640.14|OTTHUMG00000137379.1|OTTHUMT00000268061.1|AC006064.2-003|GAPDH|335	90	10	6	MEKAGA	AGAHLQGGAK	GAKRVI	10	1	0	unique location	No match found by BLAT	intronic	BTBD8	1	0.996828	-4.98752	-4.71176	-6.07272	-4.7959	-5.92917	-6.2849	no
Other	PXD002137	AM+15.995LSGPAQFAENETNEVNFR	AMLSGPAQFAENETNEVNFR	PGOHUM_ENST00000540463.1_RP11-501E24.3	ELOCP31	elongin C pseudogene 31 [Source:HGNC Symbol;Acc:HGNC:49172]	PGOHUM_ENST00000540463.1_RP11-501E24.3_RF3	chr12	21448034	21448093	-	No match in SNP-DB	map to known protein with 1 aa mismatch	ENSP00000430224.1|ENST00000520210.1|ENSG00000154582.16|OTTHUMG00000164501.4|OTTHUMT00000379016.1|RP11-367E12.5-003|ELOC|96	95	20	7	TIKAML	AMLSGPGQFAENETNEVNFR	NFREIP	20	1	0	unique location	chr12_21448033_21448093_-	intronic	PYROXD1	1	0.968695	NA	NA	NA	NA	NA	NA	no
Other	PXD002137	AM+15.995LSGPAQFAENETNEVNFREIPSHVLSK	AMLSGPAQFAENETNEVNFREIPSHVLSK	PGOHUM_ENST00000540463.1_RP11-501E24.3	ELOCP31	elongin C pseudogene 31 [Source:HGNC Symbol;Acc:HGNC:49172]	PGOHUM_ENST00000540463.1_RP11-501E24.3_RF3	chr12	21448007	21448093	-	No match in SNP-DB	map to known protein with 1 aa mismatch	ENSP00000429789.1|ENST00000519082.5|ENSG00000154582.16|OTTHUMG00000164501.4|OTTHUMT00000379022.2|RP11-367E12.5-009|ELOC|89	96.552	29	7	TIKAML	AMLSGPGQFAENETNEVNFREIPSHVLSK	LSKVCM	29	1	0	unique location	chr12_21448006_21448093_-	intronic	PYROXD1	1	0.977302	NA	NA	NA	NA	NA	NA	no
Glyceraldehyde	PXD002137	AVAKVIPELNGK	AVAKVIPELNGK	PGOHUM_ENST00000425504.1_RP11-351N4.2	GAPDHP69	glyceraldehyde 3 phosphate dehydrogenase pseudogene 69 [Source:HGNC Symbol;Acc:HGNC:4147]	PGOHUM_ENST00000425504.1_RP11-351N4.2_RF1	chr13	29307423	29307458	+	No match in SNP-DB	map to known protein with 1 aa mismatch	ENSP00000380068.1|ENST00000396859.5|ENSG00000111640.14|OTTHUMG00000137379.1|OTTHUMT00000268061.1|AC006064.2-003|GAPDH|335	91.667	12	3	AAKAVG	AVGKVIPELNGK	NGKLTG	12	1	0	unique location	No match found by BLAT	intronic	MTUS2	1	0.9958	-5.26372	-5.49844	-4.12694	-3.96556	-4.42403	-5.9425	no
Actin	PXD002137	C+57.021PEALFQPSFLGM+15.995ESC+57.021GIHDTTFNSIM+15.995K	CPEALFQPSFLGMESCGIHDTTFNSIMK	PGOHUM_ENST00000403258.1_RP11-459O1.1	ACTBP8	actin, beta pseudogene 8 [Source:HGNC Symbol;Acc:HGNC:141]	PGOHUM_ENST00000403258.1_RP11-459O1.1_RF2	chr6	88276158	88276241	-	No match in SNP-DB	map to known protein with 1 aa mismatch	ENSP00000496101.1|ENST00000645576.1|ENSG00000075624.14|OTTHUMG00000023268.11|OTTHUMT00000495152.1|AC006483.1-019|ACTB|309	96.429	28	20	RFRCPE	CPEALFQPSFLGMESCGIHETTFNSIMK	IMKCDV	28	1	0	unique location	chr6_88276157_88276241_-	intergenic	CNR1(dist=110110),LOC101928936(dist=249766)	1	0.975566	NA	NA	NA	NA	NA	NA	no
Keratin	PXD002137	DANAKLSELEAALRQAK	DANAKLSELEAALRQAK	PGOHUM_ENST00000560090.2_KRT8P23	KRT8P23	keratin 8 pseudogene 23 [Source:HGNC Symbol;Acc:HGNC:33375]	PGOHUM_ENST00000560090.2_KRT8P23_RF1	chr15	76979360	76979410	-	No match in SNP-DB	novelpep (map to known protein with more than 2 mismatched aa)	ENSP00000447402.1|ENST00000546897.5|ENSG00000170421.12|OTTHUMG00000169881.7|OTTHUMT00000406390.1|RP11-153F5.5-003|KRT8|483	88.235	17	NA	AIKDAN	DANAKLSELEAALQRAK	RAKQDM	17	2	0	unique location	chr15_76979359_76979410_-	intergenic	RCN2(dist=29100),PSTPIP1(dist=15320)	1	0.74478	NA	NA	NA	NA	NA	NA	no
Other	PXD002137	DATGVGDGGAFAPNILENK	DATGVGDGGAFAPNILENK	PGOHUM_ENST00000366587.4_RP4-670F13.2	ENO1P1	enolase 1 pseudogene 1 [Source:HGNC Symbol;Acc:HGNC:3352]	PGOHUM_ENST00000366587.4_RP4-670F13.2_RF1	chr1	236483771	236483827	+	No match in SNP-DB	novelpep (map to known protein with more than 2 mismatched aa)	ENSP00000495530.1|ENST00000647408.1|ENSG00000074800.14|OTTHUMG00000001773.8|OTTHUMT00000494647.3|RP3-477M7.1-010|ENO1|434	84.211	19	NA	YGKDAT	DATNVGDEGGFAPNILENK	ENKEGL	19	3	0	unique location	chr1_236483770_236483827_+	UTR3	EDARADD(NM_145861:c.*1122delA,NM_080738:c.*1122delA)	1	0.993143	-5.96291	-3.27582	-5.17228	-4.60526	-6.40543	-4.10508	no
Other	PXD002137	DDTIYEDEDIKEAIR	DDTIYEDEDIKEAIR	PGOHUM_ENST00000421129.1_UQCRBP1	UQCRBP1	ubiquinol-cytochrome c reductase binding protein pseudogene 1 [Source:HGNC Symbol;Acc:HGNC:12583]	PGOHUM_ENST00000421129.1_UQCRBP1_RF1	chrX	56737431	56737475	-	No match in SNP-DB	map to known protein with 1 aa mismatch	ENSP00000430560.1|ENST00000523920.1|ENSG00000156467.9|OTTHUMG00000164711.2|OTTHUMT00000379870.2|KB-1043D8.5-009|UQCRB|161	93.333	15	10	LMRDDT	DDTIYEDEDVKEAIR	AIRRLP	15	1	0	unique location	chrX_56737430_56737475_-	ncRNA_exonic	UQCRBP1	1	0.889273	NA	NA	NA	NA	NA	NA	no
Eukaryotic translation elongation factor	PXD002137	DGNASGTILLEALDC+57.021ILPPTRPTDK	DGNASGTILLEALDCILPPTRPTDK	PGOHUM_ENST00000596811.1_EEF1A1P7	EEF1A1P7	eukaryotic translation elongation factor 1 alpha 1 pseudogene 7 [Source:HGNC Symbol;Acc:HGNC:3202]	PGOHUM_ENST00000596811.1_EEF1A1P7_RF3	chr19	35383330	35383404	+	No match in SNP-DB	map to known protein with 1 aa mismatch	sp|P68104-2|EF1A1_HUMAN	96	25	8	TRKDGN	DGNASGTTLLEALDCILPPTRPTDK	TDKPLR	25	1	0	unique location	chr19_35383329_35383404_+	intergenic	GPR42(dist=10877),LINC01531(dist=22277)	1	0.934973	-3.44364	-4.55157	-5.13519	-5.19518	-5.10135	-4.31884	no
Eukaryotic translation elongation factor	PXD002137	DGNASGTMLLEALDC+57.021ILPPTRPTDK	DGNASGTMLLEALDCILPPTRPTDK	PGOHUM_ENST00000415278.1_EEF1AL9	EEF1A1P11	eukaryotic translation elongation factor 1 alpha 1 pseudogene 11 [Source:HGNC Symbol;Acc:HGNC:3206]	PGOHUM_ENST00000415278.1_EEF1AL9_RF1	chr1	96447587	96447661	+	No match in SNP-DB	map to known protein with 1 aa mismatch	sp|P68104-2|EF1A1_HUMAN	96	25	8	TRKDGN	DGNASGTTLLEALDCILPPTRPTDK	TDKPLR	25	1	0	multiple locations	chr1_96447586_96447661_+;chr2_106697987_106771144_-;chr5_14652594_14652669_-	intergenic	LINC01787(dist=73462),PTBP2(dist=274018)	1	0.936014	NA	NA	NA	NA	NA	NA	no
Actin	PXD002137	DLYANTVLSGGTNMYPGITDR	DLYANTVLSGGTNMYPGITDR	PGOHUM_ENST00000403258.1_RP11-459O1.1	ACTBP8	actin, beta pseudogene 8 [Source:HGNC Symbol;Acc:HGNC:141]	PGOHUM_ENST00000403258.1_RP11-459O1.1_RF2	chr6	88276074	88276136	-	No match in SNP-DB	novelpep (map to known protein with more than 2 mismatched aa)	ENSP00000493648.1|ENST00000644774.1|ENSG00000184009.10|OTTHUMG00000177955.8|OTTHUMT00000439922.4|RP13-766D20.3-003|ACTG1|375	90.476	21	NA	IRKDLY	DLYANTVLSGGTTMYPGIADR	ADRMQK	21	2	0	unique location	chr6_88276073_88276136_-	intergenic	CNR1(dist=110026),LOC101928936(dist=249850)	1	0.997113	NA	NA	NA	NA	NA	NA	no
Actin	PXD002137	DLYTNTVLSGGTTM+15.995YPGIADR	DLYTNTVLSGGTTMYPGIADR	PGOHUM_ENST00000415776.1_ACTG1P2	ACTG1P2	actin gamma 1 pseudogene 2 [Source:HGNC Symbol;Acc:HGNC:147]	PGOHUM_ENST00000415776.1_ACTG1P2_RF1	chrY	17757193	17757255	-	No match in SNP-DB	map to known protein with 1 aa mismatch	ENSP00000493648.1|ENST00000644774.1|ENSG00000184009.10|OTTHUMG00000177955.8|OTTHUMT00000439922.4|RP13-766D20.3-003|ACTG1|375	95.238	21	4	IRKDLY	DLYANTVLSGGTTMYPGIADR	ADRMQK	21	1	0	multiple locations	chrY_18148753_18148816_+;chrY_17757192_17757255_-	intergenic	FAM224A(dist=177720),XKRY(dist=11787)	1	0.954097	NA	NA	NA	NA	NA	NA	no
Actin	PXD002137	DLYTNTVLSGGTTM+15.995YPGIADRM+15.995QK	DLYTNTVLSGGTTMYPGIADRMQK	PGOHUM_ENST00000415776.1_ACTG1P2	ACTG1P2	actin gamma 1 pseudogene 2 [Source:HGNC Symbol;Acc:HGNC:147]	PGOHUM_ENST00000415776.1_ACTG1P2_RF1	chrY	17757184	17757255	-	No match in SNP-DB	map to known protein with 1 aa mismatch	ENSP00000493648.1|ENST00000644774.1|ENSG00000184009.10|OTTHUMG00000177955.8|OTTHUMT00000439922.4|RP13-766D20.3-003|ACTG1|375	95.833	24	4	IRKDLY	DLYANTVLSGGTTMYPGIADRMQK	MQKEIT	24	1	0	multiple locations	chrY_18148753_18148825_+;chrY_17757183_17757255_-	intergenic	FAM224A(dist=177711),XKRY(dist=11796)	1	0.948465	NA	NA	NA	NA	NA	NA	no
Actin	PXD002137	DLYTSTVLSGGTTMYPGIADRMQK	DLYTSTVLSGGTTMYPGIADRMQK	PGOHUM_ENST00000515712.1_CTD-2309M13.1	ACTBP2	actin, beta pseudogene 2 [Source:HGNC Symbol;Acc:HGNC:135]	PGOHUM_ENST00000515712.1_CTD-2309M13.1_RF2	chr5	77785755	77785826	+	No match in SNP-DB	novelpep (map to known protein with more than 2 mismatched aa)	ENSP00000386786.2|ENST00000409914.6|ENSG00000196604.12|OTTHUMG00000153628.2|OTTHUMT00000331889.2|AC018804.2-001|POTEF|1075	87.5	24	NA	IRKDLY	DLYTNTVLSGGTTMYPGMAHRMQK	MQKEIA	24	3	0	unique location	chr5_77785754_77785826_+	intergenic	TBCA(dist=9394),LOC101929154(dist=98901)	1	0.99138	NA	NA	NA	NA	NA	NA	no
Actin	PXD002137	DSYEGDEAQSK	DSYEGDEAQSK	PGOHUM_ENST00000431536.1_RP4-706L14.2	ACTG1P21	actin gamma 1 pseudogene 21 [Source:HGNC Symbol;Acc:HGNC:51501]	PGOHUM_ENST00000431536.1_RP4-706L14.2_RF1	chr1	77774808	77774840	-	No match in SNP-DB	map to known protein with 1 aa mismatch	ENSP00000355644.3|ENST00000366683.3|ENSG00000143632.14|OTTHUMG00000038006.3|-|ACTA1-201|ACTA1|254	90.909	11	4	GQKDSY	DSYVGDEAQSK	QSKRGI	11	1	0	unique location	No match found by BLAT	intergenic	USP33(dist=14929),MIGA1(dist=4816)	1	0.999281	NA	NA	NA	NA	NA	NA	no
Actin	PXD002137	DSYVGDEAQTK	DSYVGDEAQTK	PGOHUM_ENST00000415794.1_ACTG1P1;lncRNA_lnc-MRPS22-5:1	ACTG1P1;PGOHUM_ENST00000415794.1_ACTG1P1;lncRNA_lnc-MRPS22-5:1	actin gamma 1 pseudogene 1 [Source:HGNC Symbol;Acc:HGNC:146];PGOHUM_ENST00000415794.1_ACTG1P1;lncRNA_lnc-MRPS22-5:1	PGOHUM_ENST00000415794.1_ACTG1P1_RF3	chr3	139493964	139493996	+	No match in SNP-DB	map to known protein with 1 aa mismatch	ENSP00000386857.1|ENST00000409624.1|ENSG00000163017.13|OTTHUMG00000129813.5|OTTHUMT00000328086.1|AC073046.2-002|ACTG2|376	90.909	11	10	GQKDSY	DSYVGDEAQSK	QSKRGI	11	1	0	unique location	No match found by BLAT	ncRNA_intronic	LOC100507291	1	0.913531	NA	NA	NA	NA	NA	NA	no
Actin	PXD002137	DSYVGNEAQSKRSILTLK	DSYVGNEAQSKRSILTLK	PGOHUM_ENST00000415776.1_ACTG1P2	ACTG1P2	actin gamma 1 pseudogene 2 [Source:HGNC Symbol;Acc:HGNC:147]	PGOHUM_ENST00000415776.1_ACTG1P2_RF1	chrY	17757922	17757975	-	No match in SNP-DB	novelpep (map to known protein with more than 2 mismatched aa)	ENSP00000401032.1|ENST00000414620.1|ENSG00000075624.14|OTTHUMG00000023268.11|OTTHUMT00000324028.2|AC006483.1-010|ACTB|80	88.889	18	NA	GQKDSY	DSYVGDEAQSKRGILTLK	TLKYPI	18	2	0	multiple locations	chrY_18148033_18148087_+;chrY_17757921_17757975_-	intergenic	FAM224A(dist=178449),XKRY(dist=11058)	1	0.949132	NA	NA	NA	NA	NA	NA	no
Other	PXD002137	DTGM+15.995QLQGYR	DTGMQLQGYR	PGOHUM_ENST00000426641.3_RP11-705C15.1	GOT2P3	glutamic-oxaloacetic transaminase 2 pseudogene 3 [Source:HGNC Symbol;Acc:HGNC:4436]	PGOHUM_ENST00000426641.3_RP11-705C15.1_RF1	chr12	9642230	9642259	+	No match in SNP-DB	map to known protein with 1 aa mismatch	ENSP00000245206.5|ENST00000245206.9|ENSG00000125166.12|OTTHUMG00000133769.4|OTTHUMT00000258289.3|AC012183.2-001|GOT2|430	90	10	2	IFRDAG	DAGMQLQGYR	GYRYYD	10	1	0	unique location	No match found by BLAT	ncRNA_intronic	LOC374443	1	0.992414	NA	NA	NA	NA	NA	NA	no
Heterogeneous nuclear ribonucleoprotein	PXD002137	EDSERPGAHLTVK	EDSERPGAHLTVK	PGOHUM_ENST00000515379.1_CTC-512J14.4	HNRNPA1P12	heterogeneous nuclear ribonucleoprotein A1 pseudogene 12 [Source:HGNC Symbol;Acc:HGNC:39130]	PGOHUM_ENST00000515379.1_CTC-512J14.4_RF2	chr5	80359725	80359763	-	No match in SNP-DB	map to known protein with 1 aa mismatch	ENSP00000448229.1|ENST00000547708.5|ENSG00000135486.17|OTTHUMG00000169702.4|OTTHUMT00000405735.1|RP11-968A15.3-015|HNRNPA1|156	92.308	13	4	VSREDS	EDSQRPGAHLTVK	TVKKIF	13	1	0	unique location	No match found by BLAT	intergenic	CRSP8P(dist=7759),ZFYVE16(dist=48288)	1	0.686868	NA	NA	NA	NA	NA	NA	no
Heat shock protein	PXD002137	EGLELPEDEEK	EGLELPEDEEK	PGOHUM_ENST00000530115.1_RP11-1033A18.1	HSP90AA2P	heat shock protein 90 alpha family class A member 2, pseudogene [Source:HGNC Symbol;Acc:HGNC:5256]	PGOHUM_ENST00000530115.1_RP11-1033A18.1_RF1	chr11	27889366	27889398	-	No match in SNP-DB	map to known protein with 1 aa deletion	sp|Q58FF6|H90B4_HUMAN	100	11	NA	VTKEGL	EGLELPEDEE	DEEEKK	10	0	0	unique location	No match found by BLAT	intergenic	BDNF(dist=167308),KIF18A(dist=131250)	1	0.962063	-5.537	-5.32588	-5.352	0.056	-4.98216	-4.96628	yes
Actin	PXD002137	EITALAPSSMK	EITALAPSSMK	PGOHUM_ENST00000415794.1_ACTG1P1;lncRNA_lnc-MRPS22-5:1	ACTG1P1;PGOHUM_ENST00000415794.1_ACTG1P1;lncRNA_lnc-MRPS22-5:1	actin gamma 1 pseudogene 1 [Source:HGNC Symbol;Acc:HGNC:146];PGOHUM_ENST00000415794.1_ACTG1P1;lncRNA_lnc-MRPS22-5:1	lncRNA_lnc-MRPS22-5:1_RF3	chr3	139494762	139494794	+	No match in SNP-DB	map to known protein with 1 aa mismatch	ENSP00000290378.4|ENST00000290378.4|ENSG00000159251.6|OTTHUMG00000129675.3|OTTHUMT00000251876.3|AC087457.4-001|ACTC1|377	90.909	11	9	MQKEIT	EITALAPSTMK	TMKIKI	11	1	0	unique location	No match found by BLAT	ncRNA_intronic	LOC100507291	1	0.884156	NA	NA	NA	NA	NA	NA	no
Actin	PXD002137	EKLC+57.021YITLDFEQEM+15.995ATAASSSSLEK	EKLCYITLDFEQEMATAASSSSLEK	PGOHUM_ENST00000417985.1_RP1-30G7.1	ACTBP1	actin, beta pseudogene 1 [Source:HGNC Symbol;Acc:HGNC:134]	PGOHUM_ENST00000417985.1_RP1-30G7.1_RF1	chrX	46288424	46288498	-	No match in SNP-DB	novelpep (map to known protein with more than 2 mismatched aa)	ENSP00000494185.1|ENST00000647275.1|ENSG00000075624.14|OTTHUMG00000023268.11|OTTHUMT00000324029.2|AC006483.1-011|ACTB|157	92	25	NA	DIKEKL	EKLCYVALDFEQEMATAASSSSLEK	LEKSYE	25	2	0	unique location	chrX_46288423_46288498_-	intergenic	LOC401585(dist=436934),LINC01186(dist=37500)	1	0.996189	NA	NA	NA	NA	NA	NA	no
Heat shock protein	PXD002137	ELERVC+57.021NPIITK	ELERVCNPIITK	PGOHUM_ENST00000439846.1_AC097635.2	HSPA8P18	heat shock protein family A (Hsp70) member 8 pseudogene 18 [Source:HGNC Symbol;Acc:HGNC:44933]	PGOHUM_ENST00000439846.1_AC097635.2_RF3	chr3	19940359	19940394	-	No match in SNP-DB	map to known protein with 1 aa mismatch	ENSP00000247207.6|ENST00000247207.6|ENSG00000126803.9|OTTHUMG00000141311.4|-|HSPA2-201|HSPA2|639	91.667	12	11	KQKELE	ELERVCNPIISK	ISKLYQ	12	1	0	unique location	No match found by BLAT	intronic	EFHB	1	0.991914	NA	NA	NA	NA	NA	NA	no
Ribosomal protein	PXD002137	ELNITAAKEIELGGGR	ELNITAAKEIELGGGR	PGOHUM_ENST00000464254.1_RP11-271B5.1	RPS7P10	ribosomal protein S7 pseudogene 10 [Source:HGNC Symbol;Acc:HGNC:39903]	PGOHUM_ENST00000464254.1_RP11-271B5.1_RF1	chr13	21628845	21628892	-	No match in SNP-DB	map to known protein with 1 aa mismatch	ENSP00000385286.1|ENST00000406376.1|ENSG00000171863.13|OTTHUMG00000090305.6|OTTHUMT00000322770.1|AC108488.2-009|RPS7|194	93.75	16	12	QLRELN	ELNITAAKEIEVGGGR	GGRKAI	16	1	0	unique location	chr13_21628844_21628892_-	intergenic	MICU2(dist=24629),FGF9(dist=42231)	1	0.997681	NA	NA	NA	NA	NA	NA	no
Ribosomal protein	PXD002137	ELNITAAKEIELGGGRK	ELNITAAKEIELGGGRK	PGOHUM_ENST00000464254.1_RP11-271B5.1	RPS7P10	ribosomal protein S7 pseudogene 10 [Source:HGNC Symbol;Acc:HGNC:39903]	PGOHUM_ENST00000464254.1_RP11-271B5.1_RF1	chr13	21628842	21628892	-	No match in SNP-DB	map to known protein with 1 aa mismatch	ENSP00000385729.3|ENST00000407445.8|ENSG00000171863.13|OTTHUMG00000090305.6|OTTHUMT00000322766.2|AC108488.2-005|RPS7|187	94.118	17	12	QLRELN	ELNITAAKEIEVGGGRK	GRKAII	17	1	0	unique location	chr13_21628841_21628892_-	intergenic	MICU2(dist=24626),FGF9(dist=42234)	1	0.99782	NA	NA	NA	NA	NA	NA	no
Other	PXD002137	FNKWDTAGQEK	FNKWDTAGQEK	PGOHUM_ENST00000427731.2_RP11-20O24.2	RANP5	RAN, member RAS oncogene family pseudogene 5 [Source:HGNC Symbol;Acc:HGNC:39860]	PGOHUM_ENST00000427731.2_RP11-20O24.2_RF1	chr1	109047014	109047046	+	No match in SNP-DB	map to known protein with 1 aa mismatch	ENSP00000376174.3|ENST00000392367.4|ENSG00000132341.11|OTTHUMG00000134328.8|OTTHUMT00000259485.1|AC073912.2-005|RAN|233	90.909	11	3	PIKFNV	FNVWDTAGQEK	QEKFGG	11	1	0	unique location	No match found by BLAT	intergenic	WDR47(dist=4786),TAF13(dist=17362)	1	0.997875	NA	NA	NA	NA	NA	NA	no
Actin	PXD002137	FRC+57.021PEALFQPSFLGMESC+57.021GIHDTTFNSIM+15.995K	FRCPEALFQPSFLGMESCGIHDTTFNSIMK	PGOHUM_ENST00000403258.1_RP11-459O1.1	ACTBP8	actin, beta pseudogene 8 [Source:HGNC Symbol;Acc:HGNC:141]	PGOHUM_ENST00000403258.1_RP11-459O1.1_RF2	chr6	88276158	88276247	-	No match in SNP-DB	map to known protein with 1 aa mismatch	ENSP00000496101.1|ENST00000645576.1|ENSG00000075624.14|OTTHUMG00000023268.11|OTTHUMT00000495152.1|AC006483.1-019|ACTB|309	96.667	30	22	NERFRC	FRCPEALFQPSFLGMESCGIHETTFNSIMK	IMKCDV	30	1	0	unique location	chr6_88276157_88276247_-	intergenic	CNR1(dist=110110),LOC101928936(dist=249766)	1	0.977169	NA	NA	NA	NA	NA	NA	no
Other	PXD002137	GIDVMYTGTLDC+57.021WRK	GIDVMYTGTLDCWRK	PGOHUM_ENST00000435239.1_AC018641.6	SLC25A5P5	solute carrier family 25 member 5 pseudogene 5 [Source:HGNC Symbol;Acc:HGNC:511]	PGOHUM_ENST00000435239.1_AC018641.6_RF1	chr7	32472248	32472292	+	No match in SNP-DB	novelpep (map to known protein with more than 2 mismatched aa)	ENSP00000281456.5|ENST00000281456.10|ENSG00000151729.10|OTTHUMG00000134299.4|OTTHUMT00000259170.3|AC093824.2-001|SLC25A4|298	80	15	NA	GRKGAD	GADIMYTGTVDCWRK	WRKIAK	15	3	0	unique location	chr7_32472247_32472292_+	intergenic	LOC100130673(dist=13754),LSM5(dist=13085)	1	0.86975	-5.6305	0.312045	-5.13139	-4.46923	-2.25707	-5.86257	yes
Heat shock protein	PXD002137	GIIDPTKLVR	GIIDPTKLVR	PGOHUM_ENST00000503199.1_RP11-704G19.1;lncRNA_lnc-CARD6-169:1	PGOHUM_ENST00000503199.1_RP11-704G19.1;lncRNA_lnc-CARD6-169:1;HSPD1P1	PGOHUM_ENST00000503199.1_RP11-704G19.1;lncRNA_lnc-CARD6-169:1;heat shock protein family D (Hsp60) member 1 pseudogene 1 [Source:HGNC Symbol;Acc:HGNC:35133]	PGOHUM_ENST00000503199.1_RP11-704G19.1_RF1	chr5	21884139	21884168	+	No match in SNP-DB	map to known protein with 1 aa mismatch	ENSP00000340019.2|ENST00000345042.6|ENSG00000144381.16|OTTHUMG00000154463.4|-|HSPD1-201|HSPD1|573	90	10	8	VEKGII	GIIDPTKVVR	VVRTAL	10	1	0	unique location	No match found by BLAT	intronic	CDH12	1	0.969241	NA	NA	NA	NA	NA	NA	no
Other	PXD002137	HAVSEGTKAITK	HAVSEGTKAITK	PGOHUM_ENST00000465850.1_RP11-274J15.2	AC092896.1	histone cluster 1 pseudogene	PGOHUM_ENST00000465850.1_RP11-274J15.2_RF3	chr3	114103267	114103302	-	No match in SNP-DB	map to known protein with 1 aa mismatch	ENSP00000495192.1|ENST00000644661.1|ENSG00000285480.1|OTTHUMG00000192397.1|OTTHUMT00000493804.1|RP4-548D19.4-001|RP4-548D19.4|122	91.667	12	10	LAKHAV	HAVSEGTKAVTK	VTKYTS	12	1	0	unique location	No match found by BLAT	intergenic	QTRT2(dist=14846),DRD3(dist=25385)	1	0.968886	NA	NA	NA	NA	NA	NA	no
Other	PXD002137	HNNDEQYTWESSAGGSFTVR	HNNDEQYTWESSAGGSFTVR	PGOHUM_ENST00000436135.1_RP11-144L1.8	AL365440.1	heat shock 90kDa protein 1, alpha (HSPCA) pseudogene	PGOHUM_ENST00000436135.1_RP11-144L1.8_RF1	chr1	158524131	158524190	+	No match in SNP-DB	novelpep (map to known protein with more than 2 mismatched aa)	ENSP00000335153.7|ENST00000334701.11|ENSG00000080824.18|OTTHUMG00000171752.7|OTTHUMT00000414953.1|RP11-114H15.1-001|HSP90AA1|854	90	20	NA	ITKHND	HNDDEQYAWESSAGGSFTVR	TVRTDT	20	2	0	unique location	chr1_158524130_158524190_+	intergenic	OR10R2(dist=43246),OR6Y1(dist=22997)	1	0.955373	NA	NA	NA	NA	NA	NA	no
Actin	PXD002137	HQGVM+15.995VGM+15.995GQKDSYVGDQAQSK	HQGVMVGMGQKDSYVGDQAQSK	PGOHUM_ENST00000457622.1_ACTG1P9	ACTG1P9	actin gamma 1 pseudogene 9 [Source:HGNC Symbol;Acc:HGNC:154]	PGOHUM_ENST00000457622.1_ACTG1P9_RF2	chr6	46205093	46205158	+	No match in SNP-DB	map to known protein with 1 aa mismatch	ENSP00000462823.1|ENST00000572105.6|ENSG00000184009.10|OTTHUMG00000177955.8|OTTHUMT00000439932.3|RP13-766D20.3-015|ACTG1|198	95.455	22	18	RPRHQG	HQGVMVGMGQKDSYVGDEAQSK	QSKRGI	22	1	0	unique location	chr6_46205092_46205158_+	intergenic	ENPP5(dist=34083),RCAN2(dist=15637)	1	0.940415	NA	NA	NA	NA	NA	NA	no
Heterogeneous nuclear ribonucleoprotein	PXD002137	IETIEVM+15.995EDRQNGK	IETIEVMEDRQNGK	PGOHUM_ENST00000512222.2_RP11-263F19.1	HNRNPA3P13	heterogeneous nuclear ribonucleoprotein A3 pseudogene 13 [Source:HGNC Symbol;Acc:HGNC:48759]	PGOHUM_ENST00000512222.2_RP11-263F19.1_RF3	chr4	82128975	82129016	+	No match in SNP-DB	map to known protein with 1 aa mismatch	ENSP00000416340.1|ENST00000435711.5|ENSG00000170144.20|OTTHUMG00000132529.11|OTTHUMT00000340009.1|AC079305.3-014|HNRNPA3|378	92.857	14	12	YGKIET	IETIEVMEDRQSGK	SGKKRG	14	1	0	unique location	No match found by BLAT	intergenic	RASGEF1B(dist=657047),HNRNPD(dist=224339)	1	0.991976	NA	NA	NA	NA	NA	NA	no
Heterogeneous nuclear ribonucleoprotein	PXD002137	IFVGGIKEETEEYNLR	IFVGGIKEETEEYNLR	PGOHUM_ENST00000564298.2_RP11-358M11.1	HNRNPA3P11	heterogeneous nuclear ribonucleoprotein A3 pseudogene 11 [Source:HGNC Symbol;Acc:HGNC:48757]	PGOHUM_ENST00000564298.2_RP11-358M11.1_RF1	chr15	57247621	57247668	-	No match in SNP-DB	novelpep (map to known protein with more than 2 mismatched aa)	ENSP00000416340.1|ENST00000435711.5|ENSG00000170144.20|OTTHUMG00000132529.11|OTTHUMT00000340009.1|AC079305.3-014|HNRNPA3|378	43.75	16	NA	LRKLFI	LFIGGLSFETTDDSLR	SLREHF	16	9	0	unique location	chr15_57247620_57247668_-	intronic	TCF12	1	0.998404	NA	NA	NA	NA	NA	NA	no
Heterogeneous nuclear ribonucleoprotein	PXD002137	IFVGGIKEETEEYNLRDYFEK	IFVGGIKEETEEYNLRDYFEK	PGOHUM_ENST00000564298.2_RP11-358M11.1	HNRNPA3P11	heterogeneous nuclear ribonucleoprotein A3 pseudogene 11 [Source:HGNC Symbol;Acc:HGNC:48757]	PGOHUM_ENST00000564298.2_RP11-358M11.1_RF1	chr15	57247606	57247668	-	No match in SNP-DB	novelpep (map to known protein with more than 2 mismatched aa)	ENSP00000408487.1|ENST00000411529.6|ENSG00000170144.20|OTTHUMG00000132529.11|OTTHUMT00000333926.4|AC079305.3-002|HNRNPA3|356	47.619	21	NA	LRKLFI	LFIGGLSFETTDDSLREHFEK	FEKWGT	21	11	0	unique location	chr15_57247605_57247668_-	intronic	TCF12	1	0.997355	NA	NA	NA	NA	NA	NA	no
Keratin	PXD002137	IILQIDNAR	IILQIDNAR	PGOHUM_ENST00000527480.1_RP11-451K18.3	KRT18P58	keratin 18 pseudogene 58 [Source:HGNC Symbol;Acc:HGNC:48885]	PGOHUM_ENST00000527480.1_RP11-451K18.3_RF1	chr11	5994690	5994716	-	No match in SNP-DB	map to known protein with 1 aa mismatch	ENSP00000305263.7|ENST00000306658.7|ENSG00000173908.8|OTTHUMG00000133365.2|OTTHUMT00000257201.2|AC004585.8-001|KRT28|464	88.889	9	1	NANVIL	VILQIDNAR	NARLAA	9	1	0	unique location	No match found by BLAT	intergenic	OR52L1(dist=7705),OR56A4(dist=7361)	1	0.6135	NA	NA	NA	NA	NA	NA	no
Keratin	PXD002137	IILQIDNARLAADDFRIK	IILQIDNARLAADDFRIK	PGOHUM_ENST00000527480.1_RP11-451K18.3	KRT18P58	keratin 18 pseudogene 58 [Source:HGNC Symbol;Acc:HGNC:48885]	PGOHUM_ENST00000527480.1_RP11-451K18.3_RF1	chr11	5994663	5994716	-	No match in SNP-DB	novelpep (map to known protein with more than 2 mismatched aa)	ENSP00000305263.7|ENST00000306658.7|ENSG00000173908.8|OTTHUMG00000133365.2|OTTHUMT00000257201.2|AC004585.8-001|KRT28|464	88.889	18	NA	NANVIL	VILQIDNARLAADDFRLK	RLKYEN	18	2	0	unique location	chr11_5994662_5994716_-	intergenic	OR52L1(dist=7678),OR56A4(dist=7388)	1	0.663075	NA	NA	NA	NA	NA	NA	no
Glyceraldehyde	PXD002137	IISNASC+57.021TM+15.995NC+57.021LAPLAK	IISNASCTMNCLAPLAK	PGOHUM_ENST00000425504.1_RP11-351N4.2	GAPDHP69	glyceraldehyde 3 phosphate dehydrogenase pseudogene 69 [Source:HGNC Symbol;Acc:HGNC:4147]	PGOHUM_ENST00000425504.1_RP11-351N4.2_RF1	chr13	29307213	29307263	+	No match in SNP-DB	map to known protein with 1 aa mismatch	ENSP00000380068.1|ENST00000396859.5|ENSG00000111640.14|OTTHUMG00000137379.1|OTTHUMT00000268061.1|AC006064.2-003|GAPDH|335	94.118	17	9	SLKIIS	IISNASCTTNCLAPLAK	LAKVIH	17	1	0	unique location	chr13_29307212_29307263_+	intronic	MTUS2	1	0.9404	-6.98892	-5.9683	-3.75132	-6.41078	-4.32142	-7.11324	no
Tubulin	PXD002137	INVHHHEASGGRYVPRAVLVDLEPGTMDSVR	INVHHHEASGGRYVPRAVLVDLEPGTMDSVR	PGOHUM_ENST00000508529.3_TUBBP5	TUBBP5	tubulin beta pseudogene 5 [Source:HGNC Symbol;Acc:HGNC:23674]	PGOHUM_ENST00000508529.3_TUBBP5_RF3	chr9	138175444	138175665	+	No match in SNP-DB	map to known protein with 1 aa deletion	ENSP00000496713.1|ENST00000308911.8|ENSG00000173213.9|OTTHUMG00000163448.6|OTTHUMT00000439819.4|RP11-683L23.1-002|RP11-683L23.1|444	100	31	NA	LERINV	INVHHHEASGGRYVPRAVLVDLEPGTMDSV	DSVHSG	30	0	0	unique location	chr9_138175443_138175665_+	ncRNA_exonic	TUBBP5	1	0.785037	NA	NA	NA	NA	NA	NA	no
Glyceraldehyde	PXD002137	IVSNTSC+57.021TTNC+57.021LAPLAK	IVSNTSCTTNCLAPLAK	PGOHUM_ENST00000450301.2_RP11-478B11.1	GAPDHP21	glyceraldehyde 3 phosphate dehydrogenase pseudogene 21 [Source:HGNC Symbol;Acc:HGNC:37773]	PGOHUM_ENST00000450301.2_RP11-478B11.1_RF3	chr10	55667866	55667916	-	No match in SNP-DB	map to known protein with 1 aa mismatch	ENSP00000467255.1|ENST00000585510.1|ENSG00000105679.8|OTTHUMG00000182298.1|OTTHUMT00000460426.1|AC002389.3-004|GAPDHS|179	94.118	17	5	SMNIVS	IVSNASCTTNCLAPLAK	LAKVIH	17	1	0	unique location	chr10_55667865_55667916_-	intergenic	MTRNR2L5(dist=67139),ZWINT(dist=689572)	1	0.9695	NA	NA	NA	NA	NA	NA	no
Eukaryotic translation elongation factor	PXD002137	KAAAPTPEEEMDEC+57.021EQALAAEPK	KAAAPTPEEEMDECEQALAAEPK	PGOHUM_ENST00000434365.1_RP1-241P17.3	EEF1GP5	eukaryotic translation elongation factor 1 gamma pseudogene 5 [Source:HGNC Symbol;Acc:HGNC:44560]	PGOHUM_ENST00000434365.1_RP1-241P17.3_RF1	chrX	115703564	115703632	+	No match in SNP-DB	map to known protein with 1 aa mismatch	sp|P26641-2|EF1G_HUMAN	95.652	23	6	EEKKAA	KAAAPAPEEEMDECEQALAAEPK	EPKAKD	23	1	0	unique location	chrX_115703563_115703632_+	intergenic	PLS3(dist=52705),DANT2(dist=136832)	1	0.728529	-5.71919	-1.49657	-5.45141	-5.32282	-5.76829	-3.90831	no
Eukaryotic translation elongation factor	PXD002137	KDGNASGTILLEALDC+57.021ILPPTRPTDK	KDGNASGTILLEALDCILPPTRPTDK	PGOHUM_ENST00000596811.1_EEF1A1P7	EEF1A1P7	eukaryotic translation elongation factor 1 alpha 1 pseudogene 7 [Source:HGNC Symbol;Acc:HGNC:3202]	PGOHUM_ENST00000596811.1_EEF1A1P7_RF3	chr19	35383327	35383404	+	No match in SNP-DB	map to known protein with 1 aa mismatch	sp|P68104-2|EF1A1_HUMAN	96.154	26	9	VTRKDG	KDGNASGTTLLEALDCILPPTRPTDK	TDKPLR	26	1	0	unique location	chr19_35383326_35383404_+	intergenic	GPR42(dist=10874),LINC01531(dist=22280)	1	0.937506	-3.45722	-4.53974	-5.1847	-5.20639	-5.08231	-4.34609	no
Actin	PXD002137	KDLYTNTVLSGGTTMYPGIADR	KDLYTNTVLSGGTTMYPGIADR	PGOHUM_ENST00000415776.1_ACTG1P2	ACTG1P2	actin gamma 1 pseudogene 2 [Source:HGNC Symbol;Acc:HGNC:147]	PGOHUM_ENST00000415776.1_ACTG1P2_RF1	chrY	17757193	17757258	-	No match in SNP-DB	map to known protein with 1 aa mismatch	ENSP00000493648.1|ENST00000644774.1|ENSG00000184009.10|OTTHUMG00000177955.8|OTTHUMT00000439922.4|RP13-766D20.3-003|ACTG1|375	95.455	22	5	DIRKDL	KDLYANTVLSGGTTMYPGIADR	ADRMQK	22	1	0	multiple locations	chrY_18148750_18148816_+;chrY_17757192_17757258_-	intergenic	FAM224A(dist=177720),XKRY(dist=11787)	1	0.956215	NA	NA	NA	NA	NA	NA	no
Keratin	PXD002137	KEVDEAYM+15.995NK	KEVDEAYMNK	PGOHUM_ENST00000533003.1_KRT8P7	KRT8P7	keratin 8 pseudogene 7 [Source:HGNC Symbol;Acc:HGNC:33361]	PGOHUM_ENST00000533003.1_KRT8P7_RF3	chr11	119603684	119603713	-	No match in SNP-DB	map to known protein with 1 aa mismatch	ENSP00000449404.1|ENST00000552150.5|ENSG00000170421.12|OTTHUMG00000169881.7|OTTHUMT00000406391.1|RP11-153F5.5-004|KRT8|511	90	10	2	LIKKDV	KDVDEAYMNK	MNKVEL	10	1	0	unique location	No match found by BLAT	intergenic	USP2-AS1(dist=104451),NECTIN1(dist=34414)	1	0.865103	NA	NA	NA	NA	NA	NA	no
Other	PXD002137	KGIDVM+15.995YTGTLDC+57.021WR	KGIDVMYTGTLDCWR	PGOHUM_ENST00000435239.1_AC018641.6	SLC25A5P5	solute carrier family 25 member 5 pseudogene 5 [Source:HGNC Symbol;Acc:HGNC:511]	PGOHUM_ENST00000435239.1_AC018641.6_RF1	chr7	32472245	32472289	+	No match in SNP-DB	novelpep (map to known protein with more than 2 mismatched aa)	ENSP00000281456.5|ENST00000281456.10|ENSG00000151729.10|OTTHUMG00000134299.4|OTTHUMT00000259170.3|AC093824.2-001|SLC25A4|298	80	15	NA	SGRKGA	KGADIMYTGTVDCWR	CWRKIA	15	3	0	unique location	chr7_32472244_32472289_+	intergenic	LOC100130673(dist=13751),LSM5(dist=13088)	1	0.86975	-5.64257	0.367295	-5.17041	-4.53686	-2.33168	-5.833	yes
Other	PXD002137	LATALQKLEEAEKVADESER	LATALQKLEEAEKVADESER	PGOHUM_ENST00000520239.1_GS1-44D20.1	AF201337.1	tropomyosin 4 (TPM4) pseudogene	PGOHUM_ENST00000520239.1_GS1-44D20.1_RF3	chr8	69129795	69129854	+	No match in SNP-DB	map to known protein with 1 aa mismatch	ENSP00000453092.1|ENST00000561395.5|ENSG00000140416.20|OTTHUMG00000132803.13|OTTHUMT00000417732.1|AC079328.1-033|TPM1|68	95	20	14	QERLAT	LATALQKLEEAEKAADESER	SERGMK	20	1	0	unique location	chr8_69129794_69129854_+	intergenic	LINC01592(dist=25605),LINC01603(dist=295076)	1	0.887525	NA	NA	NA	NA	NA	NA	no
Actin	PXD002137	LC+57.021YITLDFEQEMATAASSSSLEK	LCYITLDFEQEMATAASSSSLEK	PGOHUM_ENST00000417985.1_RP1-30G7.1	ACTBP1	actin, beta pseudogene 1 [Source:HGNC Symbol;Acc:HGNC:134]	PGOHUM_ENST00000417985.1_RP1-30G7.1_RF1	chrX	46288424	46288492	-	No match in SNP-DB	novelpep (map to known protein with more than 2 mismatched aa)	ENSP00000494185.1|ENST00000647275.1|ENSG00000075624.14|OTTHUMG00000023268.11|OTTHUMT00000324029.2|AC006483.1-011|ACTB|157	91.304	23	NA	KEKLCY	LCYVALDFEQEMATAASSSSLEK	LEKSYE	23	2	0	unique location	chrX_46288423_46288492_-	intergenic	LOC401585(dist=436934),LINC01186(dist=37500)	1	0.995853	NA	NA	NA	NA	NA	NA	no
Actin	PXD002137	LC+57.021YLVLDFEQEM+15.995ATAASSSSLEK	LCYLVLDFEQEMATAASSSSLEK	PGOHUM_ENST00000515712.1_CTD-2309M13.1	ACTBP2	actin, beta pseudogene 2 [Source:HGNC Symbol;Acc:HGNC:135]	PGOHUM_ENST00000515712.1_CTD-2309M13.1_RF2	chr5	77785527	77785595	+	No match in SNP-DB	novelpep (map to known protein with more than 2 mismatched aa)	ENSP00000496101.1|ENST00000645576.1|ENSG00000075624.14|OTTHUMG00000023268.11|OTTHUMT00000495152.1|AC006483.1-019|ACTB|309	91.304	23	NA	KEKLCY	LCYVALDFEQEMATAASSSSLEK	LEKSYE	23	2	0	unique location	chr5_77785526_77785595_+	intergenic	TBCA(dist=9166),LOC101929154(dist=99129)	1	0.980618	NA	NA	NA	NA	NA	NA	no
Glyceraldehyde	PXD002137	LDINGNPITIFQER	LDINGNPITIFQER	PGOHUM_ENST00000424043.3_RP4-621B10.5	GAPDHP46	glyceraldehyde 3 phosphate dehydrogenase pseudogene 46 [Source:HGNC Symbol;Acc:HGNC:37804]	PGOHUM_ENST00000424043.3_RP4-621B10.5_RF2	chr1	92115565	92115606	-	No match in SNP-DB	map to known protein with 1 aa mismatch	ENSP00000478864.1|ENST00000619601.1|ENSG00000111640.14|OTTHUMG00000137379.1|-|GAPDH-211|GAPDH|293	92.857	14	2	NGKLVI	LVINGNPITIFQER	QERDPS	14	1	0	unique location	No match found by BLAT	intronic	BTBD8	1	0.93861	-4.28322	-1.68641	-6.15727	-2.8511	-4.78068	-5.58005	no
Keratin	PXD002137	LEAELGNMEGLLEDFK	LEAELGNMEGLLEDFK	PGOHUM_ENST00000420409.1_RP11-61E2.1	KRT8P29	keratin 8 pseudogene 29 [Source:HGNC Symbol;Acc:HGNC:33381]	PGOHUM_ENST00000420409.1_RP11-61E2.1_RF3	chr1	203873652	203873699	-	No match in SNP-DB	novelpep (map to known protein with more than 2 mismatched aa)	ENSP00000449010.2|ENST00000547176.3|ENSG00000170421.12|OTTHUMG00000169881.7|OTTHUMT00000406395.2|RP11-153F5.5-019|KRT8|35	87.5	16	NA	KLKLEA	LEAELGNMQGLVEDFK	DFKNKM	16	2	0	unique location	chr1_203873651_203873699_-	intergenic	SNRPE(dist=2500),LINC00303(dist=158795)	1	0.739511	NA	NA	NA	NA	NA	NA	no
Keratin	PXD002137	LEAELGNMEGLLEDFKNK	LEAELGNMEGLLEDFKNK	PGOHUM_ENST00000420409.1_RP11-61E2.1	KRT8P29	keratin 8 pseudogene 29 [Source:HGNC Symbol;Acc:HGNC:33381]	PGOHUM_ENST00000420409.1_RP11-61E2.1_RF3	chr1	203873646	203873699	-	No match in SNP-DB	novelpep (map to known protein with more than 2 mismatched aa)	ENSP00000449010.2|ENST00000547176.3|ENSG00000170421.12|OTTHUMG00000169881.7|OTTHUMT00000406395.2|RP11-153F5.5-019|KRT8|35	88.889	18	NA	KLKLEA	LEAELGNMQGLVEDFKNK	KNKMWM	18	2	0	unique location	chr1_203873645_203873699_-	intergenic	SNRPE(dist=2494),LINC00303(dist=158801)	1	0.73434	NA	NA	NA	NA	NA	NA	no
Keratin	PXD002137	LEAELGNMQGLLEDFK	LEAELGNMQGLLEDFK	PGOHUM_ENST00000504812.1_RP11-109B6.2	KRT8P31	keratin 8 pseudogene 31 [Source:HGNC Symbol;Acc:HGNC:39865]	PGOHUM_ENST00000504812.1_RP11-109B6.2_RF3	chr5	60744474	60744521	-	No match in SNP-DB	map to known protein with 1 aa mismatch	ENSP00000449010.2|ENST00000547176.3|ENSG00000170421.12|OTTHUMG00000169881.7|OTTHUMT00000406395.2|RP11-153F5.5-019|KRT8|35	93.75	16	12	KLKLEA	LEAELGNMQGLVEDFK	DFKNKM	16	1	0	unique location	chr5_60744473_60744521_-	intergenic	DEPDC1B(dist=44308),ELOVL7(dist=7315)	1	0.725638	NA	NA	NA	NA	NA	NA	no
Keratin	PXD002137	LEAELGNMQGLLEDFKNK	LEAELGNMQGLLEDFKNK	PGOHUM_ENST00000504812.1_RP11-109B6.2	KRT8P31	keratin 8 pseudogene 31 [Source:HGNC Symbol;Acc:HGNC:39865]	PGOHUM_ENST00000504812.1_RP11-109B6.2_RF3	chr5	60744468	60744521	-	No match in SNP-DB	map to known protein with 1 aa mismatch	ENSP00000449010.2|ENST00000547176.3|ENSG00000170421.12|OTTHUMG00000169881.7|OTTHUMT00000406395.2|RP11-153F5.5-019|KRT8|35	94.444	18	12	KLKLEA	LEAELGNMQGLVEDFKNK	KNKMWM	18	1	0	unique location	chr5_60744467_60744521_-	intergenic	DEPDC1B(dist=44302),ELOVL7(dist=7321)	1	0.756623	NA	NA	NA	NA	NA	NA	no
Other	PXD002137	LEEAEKVADESER	LEEAEKVADESER	PGOHUM_ENST00000520239.1_GS1-44D20.1	AF201337.1	tropomyosin 4 (TPM4) pseudogene	PGOHUM_ENST00000520239.1_GS1-44D20.1_RF3	chr8	69129816	69129854	+	No match in SNP-DB	map to known protein with 1 aa mismatch	ENSP00000453092.1|ENST00000561395.5|ENSG00000140416.20|OTTHUMG00000132803.13|OTTHUMT00000417732.1|AC079328.1-033|TPM1|68	92.308	13	7	LQKLEE	LEEAEKAADESER	SERGMK	13	1	0	unique location	No match found by BLAT	intergenic	LINC01592(dist=25626),LINC01603(dist=295055)	1	0.903132	NA	NA	NA	NA	NA	NA	no
Other	PXD002137	LEEAEKVADESERGMK	LEEAEKVADESERGMK	PGOHUM_ENST00000520239.1_GS1-44D20.1	AF201337.1	tropomyosin 4 (TPM4) pseudogene	PGOHUM_ENST00000520239.1_GS1-44D20.1_RF3	chr8	69129816	69129863	+	No match in SNP-DB	map to known protein with 1 aa mismatch	ENSP00000453092.1|ENST00000561395.5|ENSG00000140416.20|OTTHUMG00000132803.13|OTTHUMT00000417732.1|AC079328.1-033|TPM1|68	93.75	16	7	LQKLEE	LEEAEKAADESERGMK	GMKVIE	16	1	0	unique location	chr8_69129815_69129863_+	intergenic	LINC01592(dist=25626),LINC01603(dist=295055)	1	0.903596	NA	NA	NA	NA	NA	NA	no
Keratin	PXD002137	LEGPTDEINFLR	LEGPTDEINFLR	PGOHUM_ENST00000453110.1_RP5-1158B12.1	KRT8P17	keratin 8 pseudogene 17 [Source:HGNC Symbol;Acc:HGNC:33369]	PGOHUM_ENST00000453110.1_RP5-1158B12.1_RF1	chrX	57985322	57985357	+	No match in SNP-DB	map to known protein with 1 aa mismatch	ENSP00000450340.1|ENST00000546900.1|ENSG00000170421.12|OTTHUMG00000169881.7|OTTHUMT00000406397.1|RP11-153F5.5-017|KRT8|113	91.667	12	4	ESRLEG	LEGLTDEINFLR	FLRQLY	12	1	0	unique location	No match found by BLAT	intergenic	ZXDA(dist=74689),NONE(dist=NONE)	1	0.831	NA	NA	NA	NA	NA	NA	no
Keratin	PXD002137	LETELGNTQGLVEDFK	LETELGNTQGLVEDFK	PGOHUM_ENST00000604727.1_KRT8P47	KRT8P47	keratin 8 pseudogene 47 [Source:HGNC Symbol;Acc:HGNC:44461]	PGOHUM_ENST00000604727.1_KRT8P47_RF3	chr1	44104246	44104293	-	No match in SNP-DB	novelpep (map to known protein with more than 2 mismatched aa)	ENSP00000449010.2|ENST00000547176.3|ENSG00000170421.12|OTTHUMG00000169881.7|OTTHUMT00000406395.2|RP11-153F5.5-019|KRT8|35	87.5	16	NA	KLKLEA	LEAELGNMQGLVEDFK	DFKNKM	16	2	0	unique location	chr1_44104245_44104293_-	intergenic	SLC6A9(dist=72754),KLF17(dist=14604)	1	0.722319	NA	NA	NA	NA	NA	NA	no
Other	PXD002137	LETTVNLAWTAGNSNTR	LETTVNLAWTAGNSNTR	PGOHUM_ENST00000439229.2_VDAC1LP	VDAC1P1	voltage dependent anion channel 1 pseudogene 1 [Source:HGNC Symbol;Acc:HGNC:12671]	PGOHUM_ENST00000439229.2_VDAC1LP_RF2	chrX	80930101	80930151	+	No match in SNP-DB	map to known protein with 1 aa mismatch	ENSP00000378487.2|ENST00000395047.6|ENSG00000213585.10|OTTHUMG00000129118.3|OTTHUMT00000251164.2|AC025177.2-001|VDAC1|283	94.118	17	4	NKKLET	LETAVNLAWTAGNSNTR	NTRFGI	17	1	0	unique location	chrX_80930100_80930151_+	intergenic	BRWD3(dist=120367),HMGN5(dist=183600)	1	0.98878	NA	NA	NA	NA	NA	NA	no
Keratin	PXD002137	LEVELGNMQGLVEDFK	LEVELGNMQGLVEDFK	PGOHUM_ENST00000533003.1_KRT8P7	KRT8P7	keratin 8 pseudogene 7 [Source:HGNC Symbol;Acc:HGNC:33361]	PGOHUM_ENST00000533003.1_KRT8P7_RF3	chr11	119603777	119603824	-	No match in SNP-DB	map to known protein with 1 aa mismatch	ENSP00000449010.2|ENST00000547176.3|ENSG00000170421.12|OTTHUMG00000169881.7|OTTHUMT00000406395.2|RP11-153F5.5-019|KRT8|35	93.75	16	3	KLKLEA	LEAELGNMQGLVEDFK	DFKNKM	16	1	0	multiple locations	chr15_70859192_70859240_+;chr11_119603776_119603824_-	intergenic	USP2-AS1(dist=104544),NECTIN1(dist=34321)	1	0.73266	NA	NA	NA	NA	NA	NA	no
Other	PXD002137	LGLMRDDTIYEDEDIKEAIR	LGLMRDDTIYEDEDIKEAIR	PGOHUM_ENST00000421129.1_UQCRBP1	UQCRBP1	ubiquinol-cytochrome c reductase binding protein pseudogene 1 [Source:HGNC Symbol;Acc:HGNC:12583]	PGOHUM_ENST00000421129.1_UQCRBP1_RF1	chrX	56737431	56737490	-	No match in SNP-DB	map to known protein with 1 aa mismatch	ENSP00000430560.1|ENST00000523920.1|ENSG00000156467.9|OTTHUMG00000164711.2|OTTHUMT00000379870.2|KB-1043D8.5-009|UQCRB|161	95	20	15	FNKLGL	LGLMRDDTIYEDEDVKEAIR	AIRRLP	20	1	0	unique location	chrX_56737430_56737490_-	ncRNA_exonic	UQCRBP1	1	0.905576	NA	NA	NA	NA	NA	NA	no
Actin	PXD002137	LHVAPEEHPVLLTEAPLNPK	LHVAPEEHPVLLTEAPLNPK	PGOHUM_ENST00000423293.1_RP11-12M9.4	AL080243.1	actin, beta (ACTB) pseudogene	PGOHUM_ENST00000423293.1_RP11-12M9.4_RF3	chr22	41074902	41074961	-	No match in SNP-DB	map to known protein with 1 aa mismatch	ENSP00000494269.1|ENST00000493945.6|ENSG00000075624.14|OTTHUMG00000023268.11|OTTHUMT00000324023.3|AC006483.1-005|ACTB|375	95	20	2	YNELRV	LRVAPEEHPVLLTEAPLNPK	NPKANR	20	1	0	unique location	chr22_41074901_41074961_-	intergenic	SNORD140(dist=1181),MIR1281(dist=17611)	1	0.999627	NA	NA	NA	NA	NA	NA	no
Glyceraldehyde	PXD002137	LISWYENEFGYSNR	LISWYENEFGYSNR	PGOHUM_ENST00000402643.2_GAPDHP72	GAPDHP72	glyceraldehyde-3-phosphate dehydrogenase pseudogene 72 [Source:HGNC Symbol;Acc:HGNC:22955]	PGOHUM_ENST00000402643.2_GAPDHP72_RF3	chr6	166065220	166065261	+	No match in SNP-DB	map to known protein with 1 aa mismatch	ENSP00000380068.1|ENST00000396859.5|ENSG00000111640.14|OTTHUMG00000137379.1|OTTHUMT00000268061.1|AC006064.2-003|GAPDH|335	92.857	14	6	FVKLIS	LISWYDNEFGYSNR	SNRVVD	14	1	0	unique location	No match found by BLAT	intergenic	LINC00602(dist=75605),T(dist=92436)	1	0.960732	NA	NA	NA	NA	NA	NA	no
Other	PXD002137	LLLEVQHASK	LLLEVQHASK	PGOHUM_ENST00000435239.1_AC018641.6	SLC25A5P5	solute carrier family 25 member 5 pseudogene 5 [Source:HGNC Symbol;Acc:HGNC:511]	PGOHUM_ENST00000435239.1_AC018641.6_RF1	chr7	32471612	32471641	+	No match in SNP-DB	map to known protein with 1 aa mismatch	ENSP00000370808.5|ENST00000381401.10_PAR_Y|ENSG00000169100.13_PAR_Y|OTTHUMG00000021058.1|OTTHUMT00000055596.1|RP11-261P4.6-001|SLC25A6|298	90	10	4	RVKLLL	LLLQVQHASK	ASKQIA	10	1	0	unique location	No match found by BLAT	intergenic	LOC100130673(dist=13118),LSM5(dist=13721)	1	0.973966	-5.14779	4.17993	-5.3351	-1.48207	-0.259	-5.61986	yes
Other	PXD002137	LLLPEEVAKHAVSEGTK	LLLPEEVAKHAVSEGTK	PGOHUM_ENST00000465850.1_RP11-274J15.2	AC092896.1	histone cluster 1 pseudogene	PGOHUM_ENST00000465850.1_RP11-274J15.2_RF3	chr3	114103279	114103329	-	No match in SNP-DB	novelpep (map to known protein with more than 2 mismatched aa)	ENSP00000495192.1|ENST00000644661.1|ENSG00000285480.1|OTTHUMG00000192397.1|OTTHUMT00000493804.1|RP4-548D19.4-001|RP4-548D19.4|122	88.235	17	NA	AVRLLL	LLLPGELAKHAVSEGTK	GTKAVT	17	2	0	unique location	chr3_114103278_114103329_-	intergenic	QTRT2(dist=14858),DRD3(dist=25373)	1	0.97736	NA	NA	NA	NA	NA	NA	no
Keratin	PXD002137	LSELEAALRQAK	LSELEAALRQAK	PGOHUM_ENST00000560090.2_KRT8P23	KRT8P23	keratin 8 pseudogene 23 [Source:HGNC Symbol;Acc:HGNC:33375]	PGOHUM_ENST00000560090.2_KRT8P23_RF1	chr15	76979360	76979395	-	No match in SNP-DB	novelpep (map to known protein with more than 2 mismatched aa)	ENSP00000449404.1|ENST00000552150.5|ENSG00000170421.12|OTTHUMG00000169881.7|OTTHUMT00000406391.1|RP11-153F5.5-004|KRT8|511	83.333	12	NA	NAKLSE	LSELEAALQRAK	RAKQDM	12	2	0	unique location	No match found by BLAT	intergenic	RCN2(dist=29100),PSTPIP1(dist=15320)	1	0.721829	NA	NA	NA	NA	NA	NA	no
Eukaryotic translation elongation factor	PXD002137	M+15.995DSTEPPYSQKRYEEIIK	MDSTEPPYSQKRYEEIIK	PGOHUM_ENST00000475365.1_RP4-547C10.1	EEF1A1P10	eukaryotic translation elongation factor 1 alpha 1 pseudogene 10 [Source:HGNC Symbol;Acc:HGNC:3205]	PGOHUM_ENST00000475365.1_RP4-547C10.1_RF2	chr7	144648059	144648112	-	No match in SNP-DB	map to known protein with 1 aa mismatch	ENSP00000330054.2|ENST00000331523.6|ENSG00000156508.17|OTTHUMG00000015031.6|OTTHUMT00000128713.2|RP11-505P4.2-004|EEF1A1|462	94.444	18	17	VNKMDS	MDSTEPPYSQKRYEEIVK	IVKEVS	18	1	0	unique location	chr7_144648058_144648112_-	intronic	TPK1	1	0.971585	NA	NA	NA	NA	NA	NA	no
Keratin	PXD002137	M+15.995LENKWSLLQQQK	MLENKWSLLQQQK	PGOHUM_ENST00000453110.1_RP5-1158B12.1	KRT8P17	keratin 8 pseudogene 17 [Source:HGNC Symbol;Acc:HGNC:33369]	PGOHUM_ENST00000453110.1_RP5-1158B12.1_RF1	chrX	57985034	57985072	+	No match in SNP-DB	map to known protein with 1 aa mismatch	ENSP00000447402.1|ENST00000546897.5|ENSG00000170421.12|OTTHUMG00000169881.7|OTTHUMT00000406390.1|RP11-153F5.5-003|KRT8|483	92.308	13	4	QNKMLE	MLETKWSLLQQQK	QQKTAR	13	1	0	unique location	No match found by BLAT	intergenic	ZXDA(dist=74401),NONE(dist=NONE)	1	0.871158	NA	NA	NA	NA	NA	NA	no
Glyceraldehyde	PXD002137	NISNASC+57.021TTNC+57.021IAPLAK	NISNASCTTNCIAPLAK	PGOHUM_ENST00000444823.1_RP5-871G17.6	GAPDHP23	glyceraldehyde 3 phosphate dehydrogenase pseudogene 23 [Source:HGNC Symbol;Acc:HGNC:37775]	PGOHUM_ENST00000444823.1_RP5-871G17.6_RF1	chr1	119462536	119462586	-	No match in SNP-DB	novelpep (map to known protein with more than 2 mismatched aa)	ENSP00000380068.1|ENST00000396859.5|ENSG00000111640.14|OTTHUMG00000137379.1|OTTHUMT00000268061.1|AC006064.2-003|GAPDH|335	93.75	17	NA	LKIISN	ISNASCTTNCLAPLAK	LAKVIH	16	1	0	unique location	chr1_119462535_119462586_-	intergenic	HSD3B2(dist=39497),HSD3B1(dist=44667)	1	0.98924	NA	NA	NA	NA	NA	NA	no
Other	PXD002137	NLQYYDITAK	NLQYYDITAK	PGOHUM_ENST00000427731.2_RP11-20O24.2	RANP5	RAN, member RAS oncogene family pseudogene 5 [Source:HGNC Symbol;Acc:HGNC:39860]	PGOHUM_ENST00000427731.2_RP11-20O24.2_RF2	chr1	109047264	109047293	+	No match in SNP-DB	map to known protein with 1 aa mismatch	ENSP00000396127.3|ENST00000448750.7|ENSG00000132341.11|OTTHUMG00000134328.8|OTTHUMT00000259484.2|AC073912.2-004|RAN|234	90	10	8	RKKNLQ	NLQYYDISAK	SAKSNY	10	1	0	unique location	No match found by BLAT	intergenic	WDR47(dist=5036),TAF13(dist=17112)	1	0.998828	NA	NA	NA	NA	NA	NA	no
Ribosomal protein	PXD002137	NLTFDQLALDSPK	NLTFDQLALDSPK	PGOHUM_ENST00000416734.1_RP11-3L10.3	AC074085.2	ribosomal protein L18 (RPL18) pseudogene	PGOHUM_ENST00000416734.1_RP11-3L10.3_RF3	chr7	121441005	121441043	-	No match in SNP-DB	map to known protein with 1 aa deletion	ENSP00000447894.1|ENST00000550973.5|ENSG00000063177.12|OTTHUMG00000169760.4|OTTHUMT00000405807.2|AC022154.4-013|RPL18|130	100	13	NA	GKILTF	LTFDQLALDSPK	SPKGCG	12	0	0	unique location	No match found by BLAT	intergenic	FAM3C(dist=44637),PTPRZ1(dist=432100)	1	0.9615	NA	NA	NA	NA	NA	NA	no
Heat shock protein	PXD002137	NLTNDWEDHLAVK	NLTNDWEDHLAVK	PGOHUM_ENST00000530115.1_RP11-1033A18.1	HSP90AA2P	heat shock protein 90 alpha family class A member 2, pseudogene [Source:HGNC Symbol;Acc:HGNC:5256]	lncRNA_lnc-CSTF3-58:1_RF1	chr11	27890056	27890094	-	No match in SNP-DB	map to known protein with 1 aa mismatch	ENSP00000335153.7|ENST00000334701.11|ENSG00000080824.18|OTTHUMG00000171752.7|OTTHUMT00000414953.1|RP11-114H15.1-001|HSP90AA1|854	92.308	13	1	FYKSLT	SLTNDWEDHLAVK	AVKHFS	13	1	0	unique location	No match found by BLAT	intergenic	BDNF(dist=167998),KIF18A(dist=130560)	1	0.981184	-5.72258	-3.15974	-5.65921	0.295579	-6.36387	-4.51732	yes
Heat shock protein	PXD002137	NQVAMNPMNTVFDAK	NQVAMNPMNTVFDAK	PGOHUM_ENST00000439846.1_AC097635.2	HSPA8P18	heat shock protein family A (Hsp70) member 8 pseudogene 18 [Source:HGNC Symbol;Acc:HGNC:44933]	PGOHUM_ENST00000439846.1_AC097635.2_RF1	chr3	19943104	19943148	-	No match in SNP-DB	map to known protein with 1 aa mismatch	ENSP00000364805.4|ENST00000375654.4|ENSG00000204390.9|OTTHUMG00000031208.2|OTTHUMT00000076416.2|XXbac-BPG254B15.1-001|HSPA1L|641	93.333	15	8	AAKNQV	NQVAMNPQNTVFDAK	DAKRLI	15	1	0	unique location	chr3_19943103_19943148_-	intronic	EFHB	1	0.977886	NA	NA	NA	NA	NA	NA	no
Tubulin	PXD002137	NSSYFVEWIPNNIK	NSSYFVEWIPNNIK	PGOHUM_ENST00000416519.1_RP11-310H4.4;PGOHUM_ENST00000448566.1_RP11-310H4.5	TUBBP6;CDC42P2	cell division cycle 42 pseudogene 2 [Source:HGNC Symbol;Acc:HGNC:33952];tubulin beta class I pseudogene 6 [Source:HGNC Symbol;Acc:HGNC:42175]	PGOHUM_ENST00000416519.1_RP11-310H4.4_RF2	chr7	55646626	55646667	+	No match in SNP-DB	map to known protein with 1 aa mismatch	ENSP00000451560.1|ENST00000556922.1|ENSG00000198211.8|OTTHUMG00000171162.2|OTTHUMT00000412002.1|RP11-566K11.2-001|RP11-566K11.2|797	92.857	14	13	QSKNSS	NSSYFVEWIPNNVK	NVKVAV	14	1	0	unique location	No match found by BLAT	intergenic	VOPP1(dist=74106),FKBP9P1(dist=34448)	1	0.982122	NA	NA	NA	NA	NA	NA	no
Heat shock protein	PXD002137	PVTTPEEIAQVAMISANGDK	PVTTPEEIAQVAMISANGDK	PGOHUM_ENST00000503199.1_RP11-704G19.1;lncRNA_lnc-CARD6-169:1	PGOHUM_ENST00000503199.1_RP11-704G19.1;lncRNA_lnc-CARD6-169:1;HSPD1P1	PGOHUM_ENST00000503199.1_RP11-704G19.1;lncRNA_lnc-CARD6-169:1;heat shock protein family D (Hsp60) member 1 pseudogene 1 [Source:HGNC Symbol;Acc:HGNC:35133]	lncRNA_lnc-CARD6-169:1_RF3	chr5	21883071	21883130	+	No match in SNP-DB	map to known protein with 1 aa mismatch	ENSP00000412717.1|ENST00000452200.5|ENSG00000144381.16|OTTHUMG00000154463.4|OTTHUMT00000335329.2|AC020550.6-006|HSPD1|221	95	20	13	QSKPVT	PVTTPEEIAQVATISANGDK	GDKEIG	20	1	0	unique location	chr5_21883070_21883130_+	intronic	CDH12	1	0.989814	NA	NA	NA	NA	NA	NA	no
Actin	PXD002137	QEYNESGPSIIHRK	QEYNESGPSIIHRK	PGOHUM_ENST00000457622.1_ACTG1P9	ACTG1P9	actin gamma 1 pseudogene 9 [Source:HGNC Symbol;Acc:HGNC:154]	PGOHUM_ENST00000457622.1_ACTG1P9_RF3	chr6	46206051	46206092	+	No match in SNP-DB	novelpep (map to known protein with more than 2 mismatched aa)	ENSP00000495059.1|ENST00000464611.1|ENSG00000075624.14|OTTHUMG00000023268.11|OTTHUMT00000324086.2|AC006483.1-013|ACTB|79	85.714	14	NA	ISKQEY	QEYDESGPSIVHRK	KCF	14	2	0	unique location	No match found by BLAT	intergenic	ENPP5(dist=35041),RCAN2(dist=14679)	1	0.968195	NA	NA	NA	NA	NA	NA	no
Eukaryotic translation elongation factor	PXD002137	QLIVDVNKMDSTEPPYSQK	QLIVDVNKMDSTEPPYSQK	PGOHUM_ENST00000415278.1_EEF1AL9	EEF1A1P11	eukaryotic translation elongation factor 1 alpha 1 pseudogene 11 [Source:HGNC Symbol;Acc:HGNC:3206]	PGOHUM_ENST00000415278.1_EEF1AL9_RF1	chr1	96447368	96447424	+	No match in SNP-DB	map to known protein with 1 aa mismatch	ENSP00000330054.2|ENST00000331523.6|ENSG00000156508.17|OTTHUMG00000015031.6|OTTHUMT00000128713.2|RP11-505P4.2-004|EEF1A1|462	94.737	19	5	GVKQLI	QLIVGVNKMDSTEPPYSQK	SQKRYE	19	1	0	unique location	chr1_96447367_96447424_+	intergenic	LINC01787(dist=73243),PTBP2(dist=274237)	1	0.940214	NA	NA	NA	NA	NA	NA	no
Eukaryotic translation elongation factor	PXD002137	QLIVGINKMDSTEPPYSQK	QLIVGINKMDSTEPPYSQK	PGOHUM_ENST00000475365.1_RP4-547C10.1	EEF1A1P10	eukaryotic translation elongation factor 1 alpha 1 pseudogene 10 [Source:HGNC Symbol;Acc:HGNC:3205]	PGOHUM_ENST00000475365.1_RP4-547C10.1_RF2	chr7	144648080	144648136	-	No match in SNP-DB	map to known protein with 1 aa mismatch	ENSP00000479055.1|ENST00000615060.4|ENSG00000156508.17|OTTHUMG00000015031.6|-|EEF1A1-211|EEF1A1|426	94.737	19	6	GVKQLI	QLIVGVNKMDSTEPPYSQK	SQKRYE	19	1	0	unique location	chr7_144648079_144648136_-	intronic	TPK1	1	0.993429	NA	NA	NA	NA	NA	NA	no
Glyceraldehyde	PXD002137	RVIISAPSADAPMFVVVM+15.995NHEK	RVIISAPSADAPMFVVVMNHEK	PGOHUM_ENST00000434621.2_GAPDHP68	GAPDHP68	glyceraldehyde 3 phosphate dehydrogenase pseudogene 68 [Source:HGNC Symbol;Acc:HGNC:4146]	PGOHUM_ENST00000434621.2_GAPDHP68_RF2	chr7	9615330	9615395	+	No match in SNP-DB	novelpep (map to known protein with more than 2 mismatched aa)	ENSP00000478864.1|ENST00000619601.1|ENSG00000111640.14|OTTHUMG00000137379.1|-|GAPDH-211|GAPDH|293	86.364	22	NA	GAKRVI	RVIISAPSADAPMFVMGVNHEK	HEKYDN	22	3	0	unique location	chr7_9615329_9615395_+	intergenic	NXPH1(dist=862367),PER4(dist=18940)	1	0.970215	NA	NA	NA	NA	NA	NA	no
Eukaryotic translation elongation factor	PXD002137	RYEEIVKEISTYIK	RYEEIVKEISTYIK	PGOHUM_ENST00000415278.1_EEF1AL9	EEF1A1P11	eukaryotic translation elongation factor 1 alpha 1 pseudogene 11 [Source:HGNC Symbol;Acc:HGNC:3206]	PGOHUM_ENST00000415278.1_EEF1AL9_RF1	chr1	96447425	96447466	+	No match in SNP-DB	map to known protein with 1 aa mismatch	ENSP00000479055.1|ENST00000615060.4|ENSG00000156508.17|OTTHUMG00000015031.6|-|EEF1A1-211|EEF1A1|426	92.857	14	9	SQKRYE	RYEEIVKEVSTYIK	YIKKIG	14	1	0	unique location	No match found by BLAT	intergenic	LINC01787(dist=73300),PTBP2(dist=274180)	1	0.892537	NA	NA	NA	NA	NA	NA	no
Ribosomal protein	PXD002137	SC+57.021TATLGNFAK	SCTATLGNFAK	PGOHUM_ENST00000478038.1_RPS2P44	RPS2P44	ribosomal protein S2 pseudogene 44 [Source:HGNC Symbol;Acc:HGNC:35811]	PGOHUM_ENST00000478038.1_RPS2P44_RF1	chr16	48577692	48577724	-	No match in SNP-DB	map to known protein with 1 aa deletion	ENSP00000341885.4|ENST00000343262.8|ENSG00000140988.15|OTTHUMG00000128708.5|OTTHUMT00000250613.2|LA16c-439A6.2-001|RPS2|293	100	11	NA	ARGCTA	CTATLGNFAK	FAKATF	10	0	0	unique location	No match found by BLAT	intronic	N4BP1	1	0.972094	NA	NA	NA	NA	NA	NA	no
Other	PXD002137	SENGLEFTSSDSANTVATKVMGSLETK	SENGLEFTSSDSANTVATKVMGSLETK	PGOHUM_ENST00000603132.1_RP11-543H15.2	VDAC1P5	voltage dependent anion channel 1 pseudogene 5 [Source:HGNC Symbol;Acc:HGNC:12676]	PGOHUM_ENST00000603132.1_RP11-543H15.2_RF3	chr12	54803405	54803485	-	No match in SNP-DB	novelpep (map to known protein with more than 2 mismatched aa)	ENSP00000390129.1|ENST00000425992.2|ENSG00000213585.10|OTTHUMG00000129118.3|OTTHUMT00000259210.2|AC025177.2-004|VDAC1|183	85.185	27	NA	KTKSEN	SENGLEFTSSGSANTETTKVTGSLETK	ETKYRW	27	4	0	unique location	chr12_54803404_54803485_-	intergenic	DCD(dist=154912),MUCL1(dist=51110)	1	0.992537	NA	NA	NA	NA	NA	NA	no
Heterogeneous nuclear ribonucleoprotein	PXD002137	SHFEQWGMLTDC+57.021VVMR	SHFEQWGMLTDCVVMR	PGOHUM_ENST00000515379.1_CTC-512J14.4	HNRNPA1P12	heterogeneous nuclear ribonucleoprotein A1 pseudogene 12 [Source:HGNC Symbol;Acc:HGNC:39130]	PGOHUM_ENST00000515379.1_CTC-512J14.4_RF2	chr5	80359899	80359946	-	No match in SNP-DB	map to known protein with 1 aa mismatch	ENSP00000448229.1|ENST00000547708.5|ENSG00000135486.17|OTTHUMG00000169702.4|OTTHUMT00000405735.1|RP11-968A15.3-015|HNRNPA1|156	93.75	16	8	SLRSHF	SHFEQWGTLTDCVVMR	VMRDPN	16	1	0	unique location	chr5_80359898_80359946_-	intergenic	CRSP8P(dist=7933),ZFYVE16(dist=48114)	1	0.828787	NA	NA	NA	NA	NA	NA	no
Heterogeneous nuclear ribonucleoprotein	PXD002137	SHFEQWGMLTDC+57.021VVMRDPNTK	SHFEQWGMLTDCVVMRDPNTK	PGOHUM_ENST00000515379.1_CTC-512J14.4	HNRNPA1P12	heterogeneous nuclear ribonucleoprotein A1 pseudogene 12 [Source:HGNC Symbol;Acc:HGNC:39130]	PGOHUM_ENST00000515379.1_CTC-512J14.4_RF2	chr5	80359884	80359946	-	No match in SNP-DB	map to known protein with 1 aa mismatch	ENSP00000447260.1|ENST00000547276.5|ENSG00000135486.17|OTTHUMG00000169702.4|OTTHUMT00000405485.3|RP11-968A15.3-012|HNRNPA1|267	95.238	21	8	SLRSHF	SHFEQWGTLTDCVVMRDPNTK	NTKRSR	21	1	0	unique location	chr5_80359883_80359946_-	intergenic	CRSP8P(dist=7918),ZFYVE16(dist=48129)	1	0.809048	NA	NA	NA	NA	NA	NA	no
Ribosomal protein	PXD002137	SPYEEFTDHLVK	SPYEEFTDHLVK	PGOHUM_ENST00000478038.1_RPS2P44	RPS2P44	ribosomal protein S2 pseudogene 44 [Source:HGNC Symbol;Acc:HGNC:35811]	PGOHUM_ENST00000478038.1_RPS2P44_RF1	chr16	48577581	48577616	-	No match in SNP-DB	map to known protein with 1 aa mismatch	ENSP00000436227.1|ENST00000533186.5|ENSG00000140988.15|OTTHUMG00000128708.5|OTTHUMT00000387764.2|LA16c-439A6.2-013|RPS2|195	91.667	12	4	FTKSPY	SPYQEFTDHLVK	LVKTHT	12	1	0	unique location	No match found by BLAT	intronic	N4BP1	1	0.982857	NA	NA	NA	NA	NA	NA	no
Tubulin	PXD002137	TAIC+57.021DIPPRGLK	TAICDIPPRGLK	PGOHUM_ENST00000508529.3_TUBBP5	TUBBP5	tubulin beta pseudogene 5 [Source:HGNC Symbol;Acc:HGNC:23674]	PGOHUM_ENST00000508529.3_TUBBP5_RF3	chr9	138176980	138177015	+	No match in SNP-DB	map to known protein with 1 aa mismatch	ENSP00000341289.4|ENST00000340384.4|ENSG00000188229.5|OTTHUMG00000131783.2|OTTHUMT00000254715.1|RP13-122B23.2-001|TUBB4B|445	91.667	12	3	NVKTAV	TAVCDIPPRGLK	GLKMSA	12	1	0	unique location	No match found by BLAT	ncRNA_exonic	TUBBP5	1	0.8272	NA	NA	NA	NA	NA	NA	no
Glyceraldehyde	PXD002137	TGAHLQGGAK	TGAHLQGGAK	PGOHUM_ENST00000402643.2_GAPDHP72	GAPDHP72	glyceraldehyde-3-phosphate dehydrogenase pseudogene 72 [Source:HGNC Symbol;Acc:HGNC:22955]	PGOHUM_ENST00000402643.2_GAPDHP72_RF3	chr6	166064611	166064640	+	No match in SNP-DB	map to known protein with 1 aa deletion	ENSP00000380068.1|ENST00000396859.5|ENSG00000111640.14|OTTHUMG00000137379.1|OTTHUMT00000268061.1|AC006064.2-003|GAPDH|335	100	10	NA	EKAGAH	GAHLQGGAK	GAKRVI	9	0	0	unique location	No match found by BLAT	intergenic	LINC00602(dist=74996),T(dist=93045)	1	0.968931	NA	NA	NA	NA	NA	NA	no
Ribosomal protein	PXD002137	TGVNTVTTLVENK	TGVNTVTTLVENK	PGOHUM_ENST00000486538.1_RPL7AP11	RPL7AP11	ribosomal protein L7a pseudogene 11 [Source:HGNC Symbol;Acc:HGNC:35242]	PGOHUM_ENST00000486538.1_RPL7AP11_RF2	chr3	121494519	121494557	+	No match in SNP-DB	map to known protein with 1 aa deletion	ENSP00000416638.1|ENST00000426651.1|ENSG00000148303.16|OTTHUMG00000020864.2|OTTHUMT00000054864.2|RP11-244N20.10-004|RPL7A|191	100	13	NA	LRAGVN	GVNTVTTLVENK	ENKKAQ	12	0	0	unique location	No match found by BLAT	intronic	POLQ	1	0.774342	NA	NA	NA	NA	NA	NA	no
Eukaryotic translation elongation factor	PXD002137	THVNIIVIGHVDSGK	THVNIIVIGHVDSGK	PGOHUM_ENST00000475365.1_RP4-547C10.1	EEF1A1P10	eukaryotic translation elongation factor 1 alpha 1 pseudogene 10 [Source:HGNC Symbol;Acc:HGNC:3205]	PGOHUM_ENST00000475365.1_RP4-547C10.1_RF1	chr7	144648516	144648560	-	No match in SNP-DB	novelpep (map to known protein with more than 2 mismatched aa)	ENSP00000298049.8|ENST00000298049.12|ENSG00000101210.11|OTTHUMG00000033076.2|OTTHUMT00000497622.1|RP4-697K14.2-002|EEF1A2|496	86.667	15	NA	KEKTHI	THINIVVIGHVDSGK	SGKSTT	15	2	0	unique location	chr7_144648515_144648560_-	intronic	TPK1	1	0.98025	NA	NA	NA	NA	NA	NA	no
Ribosomal protein	PXD002137	TIAEC+57.021LAEELINAAK	TIAECLAEELINAAK	PGOHUM_ENST00000435100.1_RP3-486I3.4	AL050331.1	RPS5 (40S Ribosomal Protein S5) pseudogene	PGOHUM_ENST00000435100.1_RP3-486I3.4_RF1	chr6	116258570	116258614	-	No match in SNP-DB	map to known protein with 1 aa mismatch	ENSP00000470660.1|ENST00000598098.5|ENSG00000083845.8|OTTHUMG00000183530.2|OTTHUMT00000467012.1|CTD-2619J13.11-005|RPS5|134	93.333	15	8	NIKTIA	TIAECLADELINAAK	AAKGSS	15	1	0	unique location	chr6_116258569_116258614_-	UTR5	DSE(NM_001322940:c.-168149del-,NM_001322938:c.-140681del-,NM_001322937:c.-140681del-)	1	0.958477	-6.19968	-4.554	2.13545	3.38477	-5.91255	-5.71634	yes
Ribosomal protein	PXD002137	TIAEC+57.021LAEELINAAKGSSNSYAIK	TIAECLAEELINAAKGSSNSYAIK	PGOHUM_ENST00000435100.1_RP3-486I3.4	AL050331.1	RPS5 (40S Ribosomal Protein S5) pseudogene	PGOHUM_ENST00000435100.1_RP3-486I3.4_RF1	chr6	116258543	116258614	-	No match in SNP-DB	map to known protein with 1 aa mismatch	ENSP00000470660.1|ENST00000598098.5|ENSG00000083845.8|OTTHUMG00000183530.2|OTTHUMT00000467012.1|CTD-2619J13.11-005|RPS5|134	95.833	24	8	NIKTIA	TIAECLADELINAAKGSSNSYAIK	AIKKKD	24	1	0	unique location	chr6_116258542_116258614_-	UTR5	DSE(NM_001322940:c.-168176del-,NM_001322938:c.-140708del-,NM_001322937:c.-140708del-)	1	0.962521	-6.09885	-4.68549	1.97446	2.74828	-6.0277	-5.83342	yes
Other	PXD002137	VGAFTVVC+57.021K	VGAFTVVCK	PGOHUM_ENST00000426641.3_RP11-705C15.1	GOT2P3	glutamic-oxaloacetic transaminase 2 pseudogene 3 [Source:HGNC Symbol;Acc:HGNC:4436]	PGOHUM_ENST00000426641.3_RP11-705C15.1_RF1	chr12	9642581	9642607	+	No match in SNP-DB	map to known protein with 1 aa mismatch	ENSP00000245206.5|ENST00000245206.9|ENSG00000125166.12|OTTHUMG00000133769.4|OTTHUMT00000258289.3|AC012183.2-001|GOT2|430	88.889	9	6	GERVGA	VGAFTMVCK	VCKDAD	9	1	0	unique location	No match found by BLAT	ncRNA_intronic	LOC374443	1	0.9555	NA	NA	NA	NA	NA	NA	no
Ribosomal protein	PXD002137	VGGKNLTFDQLALDSPK	VGGKNLTFDQLALDSPK	PGOHUM_ENST00000416734.1_RP11-3L10.3	AC074085.2	ribosomal protein L18 (RPL18) pseudogene	PGOHUM_ENST00000416734.1_RP11-3L10.3_RF3	chr7	121441005	121441055	-	No match in SNP-DB	novelpep (map to known protein with more than 2 mismatched aa)	ENSP00000447894.1|ENST00000550973.5|ENSG00000063177.12|OTTHUMG00000169760.4|OTTHUMT00000405807.2|AC022154.4-013|RPL18|130	93.75	17	NA	LRAGGK	GGKILTFDQLALDSPK	SPKGCG	16	1	0	unique location	chr7_121441004_121441055_-	intergenic	FAM3C(dist=44637),PTPRZ1(dist=432100)	1	0.91284	NA	NA	NA	NA	NA	NA	no
Glyceraldehyde	PXD002137	VIHDNFGIVEGLMTIVHAITATQK	VIHDNFGIVEGLMTIVHAITATQK	PGOHUM_ENST00000452570.1_CTD-2324A24.1	GAPDHP1	glyceraldehyde-3-phosphate dehydrogenase pseudogene 1 [Source:HGNC Symbol;Acc:HGNC:4159]	PGOHUM_ENST00000452570.1_CTD-2324A24.1_RF1	chrX	39787579	39787650	-	No match in SNP-DB	map to known protein with 1 aa mismatch	ENSP00000380065.1|ENST00000396856.5|ENSG00000111640.14|OTTHUMG00000137379.1|OTTHUMT00000268062.1|AC006064.2-004|GAPDH|260	95.833	24	15	LAKVIH	VIHDNFGIVEGLMTTVHAITATQK	TQKTVD	24	1	0	unique location	chrX_39787578_39787650_-	intergenic	MIR3937(dist=126258),MIR1587(dist=49982)	1	0.999183	-5.25973	-0.997169	-6.47448	-6.11758	-6.32814	2.25886	yes
Glyceraldehyde	PXD002137	VIISAPSADAPMFVVVM+15.995NHEK	VIISAPSADAPMFVVVMNHEK	PGOHUM_ENST00000434621.2_GAPDHP68	GAPDHP68	glyceraldehyde 3 phosphate dehydrogenase pseudogene 68 [Source:HGNC Symbol;Acc:HGNC:4146]	PGOHUM_ENST00000434621.2_GAPDHP68_RF2	chr7	9615333	9615395	+	No match in SNP-DB	novelpep (map to known protein with more than 2 mismatched aa)	ENSP00000380068.1|ENST00000396859.5|ENSG00000111640.14|OTTHUMG00000137379.1|OTTHUMT00000268061.1|AC006064.2-003|GAPDH|335	85.714	21	NA	AKRVII	VIISAPSADAPMFVMGVNHEK	HEKYDN	21	3	0	unique location	chr7_9615332_9615395_+	intergenic	NXPH1(dist=862370),PER4(dist=18937)	1	0.968774	NA	NA	NA	NA	NA	NA	no
Glyceraldehyde	PXD002137	VIISAPSADPPM+15.995FTMGVNHEK	VIISAPSADPPMFTMGVNHEK	PGOHUM_ENST00000405405.2_RP3-357D13.1	GAPDHP63	glyceraldehyde 3 phosphate dehydrogenase pseudogene 63 [Source:HGNC Symbol;Acc:HGNC:4157]	PGOHUM_ENST00000405405.2_RP3-357D13.1_RF1	chr6	79953595	79953657	-	No match in SNP-DB	novelpep (map to known protein with more than 2 mismatched aa)	ENSP00000380065.1|ENST00000396856.5|ENSG00000111640.14|OTTHUMG00000137379.1|OTTHUMT00000268062.1|AC006064.2-004|GAPDH|260	90.476	21	NA	AKRVII	VIISAPSADAPMFVMGVNHEK	HEKYDN	21	2	0	unique location	chr6_79953594_79953657_-	intergenic	ELOVL4(dist=5997),TTK(dist=51010)	1	0.991177	NA	NA	NA	NA	NA	NA	no
Glyceraldehyde	PXD002137	VIISAPSADPPMFTMGVNHEKYDNSLK	VIISAPSADPPMFTMGVNHEKYDNSLK	PGOHUM_ENST00000405405.2_RP3-357D13.1	GAPDHP63	glyceraldehyde 3 phosphate dehydrogenase pseudogene 63 [Source:HGNC Symbol;Acc:HGNC:4157]	PGOHUM_ENST00000405405.2_RP3-357D13.1_RF1	chr6	79953577	79953657	-	No match in SNP-DB	novelpep (map to known protein with more than 2 mismatched aa)	ENSP00000380065.1|ENST00000396856.5|ENSG00000111640.14|OTTHUMG00000137379.1|OTTHUMT00000268062.1|AC006064.2-004|GAPDH|260	92.593	27	NA	AKRVII	VIISAPSADAPMFVMGVNHEKYDNSLK	SLKIIS	27	2	0	unique location	chr6_79953576_79953657_-	intergenic	ELOVL4(dist=5979),TTK(dist=51028)	1	0.9783	NA	NA	NA	NA	NA	NA	no
Glyceraldehyde	PXD002137	VLHDNFGIVKGLMTTVHAITATQK	VLHDNFGIVKGLMTTVHAITATQK	PGOHUM_ENST00000402643.2_GAPDHP72	GAPDHP72	glyceraldehyde-3-phosphate dehydrogenase pseudogene 72 [Source:HGNC Symbol;Acc:HGNC:22955]	PGOHUM_ENST00000402643.2_GAPDHP72_RF3	chr6	166064776	166064847	+	No match in SNP-DB	novelpep (map to known protein with more than 2 mismatched aa)	ENSP00000380065.1|ENST00000396856.5|ENSG00000111640.14|OTTHUMG00000137379.1|OTTHUMT00000268062.1|AC006064.2-004|GAPDH|260	91.667	24	NA	LAKVIH	VIHDNFGIVEGLMTTVHAITATQK	TQKTVD	24	2	0	unique location	chr6_166064775_166064847_+	intergenic	LINC00602(dist=75161),T(dist=92880)	1	0.978141	NA	NA	NA	NA	NA	NA	no
Other	PXD002137	VTQSNFAIGYK	VTQSNFAIGYK	PGOHUM_ENST00000439229.2_VDAC1LP	VDAC1P1	voltage dependent anion channel 1 pseudogene 1 [Source:HGNC Symbol;Acc:HGNC:12671]	PGOHUM_ENST00000439229.2_VDAC1LP_RF2	chrX	80929987	80930019	+	No match in SNP-DB	map to known protein with 1 aa mismatch	ENSP00000390129.1|ENST00000425992.2|ENSG00000213585.10|OTTHUMG00000129118.3|OTTHUMT00000259210.2|AC025177.2-004|VDAC1|183	90.909	11	8	KSRVTQ	VTQSNFAVGYK	GYKTDE	11	1	0	unique location	No match found by BLAT	intergenic	BRWD3(dist=120253),HMGN5(dist=183714)	1	0.998906	NA	NA	NA	NA	NA	NA	no
Other	PXD002137	VTVISKHNNDEQYTWESSAGGSFTVR	VTVISKHNNDEQYTWESSAGGSFTVR	PGOHUM_ENST00000436135.1_RP11-144L1.8	AL365440.1	heat shock 90kDa protein 1, alpha (HSPCA) pseudogene	PGOHUM_ENST00000436135.1_RP11-144L1.8_RF1	chr1	158524113	158524190	+	No match in SNP-DB	novelpep (map to known protein with more than 2 mismatched aa)	ENSP00000335153.7|ENST00000334701.11|ENSG00000080824.18|OTTHUMG00000171752.7|OTTHUMT00000414953.1|RP11-114H15.1-001|HSP90AA1|854	88.462	26	NA	AEKVTV	VTVITKHNDDEQYAWESSAGGSFTVR	TVRTDT	26	3	0	unique location	chr1_158524112_158524190_+	intergenic	OR10R2(dist=43228),OR6Y1(dist=23015)	1	0.954896	NA	NA	NA	NA	NA	NA	no
Glyceraldehyde	PXD002137	VVKQVSEGPLK	VVKQVSEGPLK	PGOHUM_ENST00000425504.1_RP11-351N4.2	GAPDHP69	glyceraldehyde 3 phosphate dehydrogenase pseudogene 69 [Source:HGNC Symbol;Acc:HGNC:4147]	PGOHUM_ENST00000425504.1_RP11-351N4.2_RF1	chr13	29307558	29307590	+	No match in SNP-DB	map to known protein with 1 aa mismatch	ENSP00000380068.1|ENST00000396859.5|ENSG00000111640.14|OTTHUMG00000137379.1|OTTHUMT00000268061.1|AC006064.2-003|GAPDH|335	90.909	11	5	IKKVVK	VVKQASEGPLK	PLKGIL	11	1	0	unique location	No match found by BLAT	intronic	MTUS2	1	0.593469	-6.66334	-5.521	-0.607062	-5.50347	-4.67053	-6.68369	no
Other	PXD002137	WNTDNTLGTQITVEDQLAR	WNTDNTLGTQITVEDQLAR	PGOHUM_ENST00000603132.1_RP11-543H15.2	VDAC1P5	voltage dependent anion channel 1 pseudogene 5 [Source:HGNC Symbol;Acc:HGNC:12676]	PGOHUM_ENST00000603132.1_RP11-543H15.2_RF3	chr12	54803309	54803365	-	No match in SNP-DB	map to known protein with 1 aa mismatch	ENSP00000378487.2|ENST00000395047.6|ENSG00000213585.10|OTTHUMG00000129118.3|OTTHUMT00000251164.2|AC025177.2-001|VDAC1|283	94.737	19	10	TEKWNT	WNTDNTLGTEITVEDQLAR	LARGLK	19	1	0	unique location	chr12_54803308_54803365_-	intergenic	DCD(dist=154816),MUCL1(dist=51206)	1	0.941089	NA	NA	NA	NA	NA	NA	no
Tubulin	PXD002137	WVPEIIC+57.021HC+57.021PK	WVPEIICHCPK	PGOHUM_ENST00000416519.1_RP11-310H4.4;PGOHUM_ENST00000448566.1_RP11-310H4.5	TUBBP6;CDC42P2	cell division cycle 42 pseudogene 2 [Source:HGNC Symbol;Acc:HGNC:33952];tubulin beta class I pseudogene 6 [Source:HGNC Symbol;Acc:HGNC:42175]	PGOHUM_ENST00000448566.1_RP11-310H4.5_RF1	chr7	55638522	55638554	-	No match in SNP-DB	map to known protein with 1 aa mismatch	sp|Q7L0Q8-2|RHOU_HUMAN	90.909	11	6	SEKWVP	WVPEIRCHCPK	CPKAPI	11	1	0	unique location	No match found by BLAT	intergenic	VOPP1(dist=66002),FKBP9P1(dist=42552)	1	0.998469	NA	NA	NA	NA	NA	NA	no
Glyceraldehyde	PXD002137	YDNNLKIVGSAFC+57.021TTNC+57.021LAPLAK	YDNNLKIVGSAFCTTNCLAPLAK	PGOHUM_ENST00000452570.1_CTD-2324A24.1	GAPDHP1	glyceraldehyde-3-phosphate dehydrogenase pseudogene 1 [Source:HGNC Symbol;Acc:HGNC:4159]	PGOHUM_ENST00000452570.1_CTD-2324A24.1_RF1	chrX	39787651	39787719	-	No match in SNP-DB	novelpep (map to known protein with more than 2 mismatched aa)	ENSP00000380065.1|ENST00000396856.5|ENSG00000111640.14|OTTHUMG00000137379.1|OTTHUMT00000268062.1|AC006064.2-004|GAPDH|260	78.261	23	NA	HEKYDN	YDNSLKIISNASCTTNCLAPLAK	LAKVIH	23	5	0	unique location	chrX_39787650_39787719_-	intergenic	MIR3937(dist=126330),MIR1587(dist=49910)	1	0.966897	-5.84729	-1.83624	-6.31557	-6.41094	-6.19831	3.37235	yes
Glyceraldehyde	PXD002137	YDNSLKIVSNTSC+57.021TTNC+57.021LAPLAK	YDNSLKIVSNTSCTTNCLAPLAK	PGOHUM_ENST00000450301.2_RP11-478B11.1	GAPDHP21	glyceraldehyde 3 phosphate dehydrogenase pseudogene 21 [Source:HGNC Symbol;Acc:HGNC:37773]	PGOHUM_ENST00000450301.2_RP11-478B11.1_RF3	chr10	55667866	55667934	-	No match in SNP-DB	novelpep (map to known protein with more than 2 mismatched aa)	ENSP00000380068.1|ENST00000396859.5|ENSG00000111640.14|OTTHUMG00000137379.1|OTTHUMT00000268061.1|AC006064.2-003|GAPDH|335	91.304	23	NA	HEKYDN	YDNSLKIISNASCTTNCLAPLAK	LAKVIH	23	2	0	unique location	chr10_55667865_55667934_-	intergenic	MTRNR2L5(dist=67139),ZWINT(dist=689572)	1	0.935015	NA	NA	NA	NA	NA	NA	no
Keratin	PXD002137	YEDEINKRTEM+15.995ENQFVLIK	YEDEINKRTEMENQFVLIK	PGOHUM_ENST00000604727.1_KRT8P47	KRT8P47	keratin 8 pseudogene 47 [Source:HGNC Symbol;Acc:HGNC:44461]	PGOHUM_ENST00000604727.1_KRT8P47_RF3	chr1	44104183	44104239	-	No match in SNP-DB	map to known protein with 1 aa mismatch	ENSP00000447402.1|ENST00000546897.5|ENSG00000170421.12|OTTHUMG00000169881.7|OTTHUMT00000406390.1|RP11-153F5.5-003|KRT8|483	94.737	19	14	KNKYED	YEDEINKRTEMENEFVLIK	LIKKDV	19	1	0	unique location	chr1_44104182_44104239_-	intergenic	SLC6A9(dist=72691),KLF17(dist=14667)	1	0.244357	NA	NA	NA	NA	NA	NA	no
Eukaryotic translation elongation factor	PXD002137	YEEIVKEISTYIK	YEEIVKEISTYIK	PGOHUM_ENST00000415278.1_EEF1AL9	EEF1A1P11	eukaryotic translation elongation factor 1 alpha 1 pseudogene 11 [Source:HGNC Symbol;Acc:HGNC:3206]	PGOHUM_ENST00000415278.1_EEF1AL9_RF1	chr1	96447428	96447466	+	No match in SNP-DB	map to known protein with 1 aa mismatch	sp|P68104-2|EF1A1_HUMAN	92.308	13	8	QKRYEE	YEEIVKEVSTYIK	YIKKIG	13	1	0	unique location	No match found by BLAT	intergenic	LINC01787(dist=73303),PTBP2(dist=274177)	1	0.884211	NA	NA	NA	NA	NA	NA	no
Glyceraldehyde	PXD002137	YENSLKNISNASC+57.021TTNC+57.021IAPLAK	YENSLKNISNASCTTNCIAPLAK	PGOHUM_ENST00000444823.1_RP5-871G17.6	GAPDHP23	glyceraldehyde 3 phosphate dehydrogenase pseudogene 23 [Source:HGNC Symbol;Acc:HGNC:37775]	PGOHUM_ENST00000444823.1_RP5-871G17.6_RF1	chr1	119462536	119462604	-	No match in SNP-DB	novelpep (map to known protein with more than 2 mismatched aa)	ENSP00000380068.1|ENST00000396859.5|ENSG00000111640.14|OTTHUMG00000137379.1|OTTHUMT00000268061.1|AC006064.2-003|GAPDH|335	86.957	23	NA	HEKYDN	YDNSLKIISNASCTTNCLAPLAK	LAKVIH	23	3	0	unique location	chr1_119462535_119462604_-	intergenic	HSD3B2(dist=39497),HSD3B1(dist=44667)	1	0.976941	NA	NA	NA	NA	NA	NA	no
Heterogeneous nuclear ribonucleoprotein	PXD002137	YHTNNGHNC+57.021EVK	YHTNNGHNCEVK	PGOHUM_ENST00000512222.2_RP11-263F19.1	HNRNPA3P13	heterogeneous nuclear ribonucleoprotein A3 pseudogene 13 [Source:HGNC Symbol;Acc:HGNC:48759]	PGOHUM_ENST00000512222.2_RP11-263F19.1_RF3	chr4	82129083	82129118	+	No match in SNP-DB	map to known protein with 1 aa mismatch	ENSP00000416340.1|ENST00000435711.5|ENSG00000170144.20|OTTHUMG00000132529.11|OTTHUMT00000340009.1|AC079305.3-014|HNRNPA3|378	91.667	12	4	VQKYHT	YHTINGHNCEVK	EVKKAL	12	1	0	unique location	No match found by BLAT	intergenic	RASGEF1B(dist=657155),HNRNPD(dist=224231)	1	0.995571	NA	NA	NA	NA	NA	NA	no
Glyceraldehyde	PXD002137	YMVYM+15.995FLYDSTHGK	YMVYMFLYDSTHGK	PGOHUM_ENST00000402643.2_GAPDHP72	GAPDHP72	glyceraldehyde-3-phosphate dehydrogenase pseudogene 72 [Source:HGNC Symbol;Acc:HGNC:22955]	PGOHUM_ENST00000402643.2_GAPDHP72_RF3	chr6	166064413	166064454	+	No match in SNP-DB	map to known protein with 1 aa mismatch	ENSP00000380068.1|ENST00000396859.5|ENSG00000111640.14|OTTHUMG00000137379.1|OTTHUMT00000268061.1|AC006064.2-003|GAPDH|335	92.857	14	7	DLNYMV	YMVYMFQYDSTHGK	HGKFHG	14	1	0	unique location	No match found by BLAT	intergenic	LINC00602(dist=74798),T(dist=93243)	1	0.998805	NA	NA	NA	NA	NA	NA	no
Actin	PXD002137	YPIEHSIITNWDDM+15.995EK	YPIEHSIITNWDDMEK	PGOHUM_ENST00000431536.1_RP4-706L14.2	ACTG1P21	actin gamma 1 pseudogene 21 [Source:HGNC Symbol;Acc:HGNC:51501]	PGOHUM_ENST00000431536.1_RP4-706L14.2_RF1	chr1	77774739	77774786	-	No match in SNP-DB	map to known protein with 1 aa mismatch	ENSP00000410706.2|ENST00000438902.6|ENSG00000163017.13|OTTHUMG00000129813.5|OTTHUMT00000328087.2|AC073046.2-005|ACTG2|105	93.75	16	6	TLKYPI	YPIEHGIITNWDDMEK	MEKPLA	16	1	0	unique location	chr1_77774738_77774786_-	intergenic	USP33(dist=14860),MIGA1(dist=4885)	1	0.994149	NA	NA	NA	NA	NA	NA	no
Actin	PXD002137	YPIKHGIVTNWDDM+15.995EK	YPIKHGIVTNWDDMEK	PGOHUM_ENST00000457622.1_ACTG1P9	ACTG1P9	actin gamma 1 pseudogene 9 [Source:HGNC Symbol;Acc:HGNC:154]	PGOHUM_ENST00000457622.1_ACTG1P9_RF2	chr6	46205180	46205227	+	No match in SNP-DB	novelpep (map to known protein with more than 2 mismatched aa)	ENSP00000410706.2|ENST00000438902.6|ENSG00000163017.13|OTTHUMG00000129813.5|OTTHUMT00000328087.2|AC073046.2-005|ACTG2|105	87.5	16	NA	TLKYPI	YPIEHGIITNWDDMEK	MEKPLA	16	2	0	unique location	chr6_46205179_46205227_+	intergenic	ENPP5(dist=34170),RCAN2(dist=15550)	1	0.968532	NA	NA	NA	NA	NA	NA	no
Other	PXD002619	-.+42.011M+15.995DKQALLGLNPNADSDFR+10.008.L	MDKQALLGLNPNADSDFRL	PGOHUM_ENST00000443317.1_XPOTP1	XPOTP1	exportin for tRNA pseudogene 1 [Source:HGNC Symbol;Acc:HGNC:16586]	PGOHUM_ENST00000443317.1_XPOTP1_RF1	chr20	34215836	34215892	-	No match in SNP-DB	novelpep (map to known protein with more than 2 mismatched aa)	ENSP00000441376.1|ENST00000540203.5|ENSG00000184575.11|OTTHUMG00000168794.3|OTTHUMT00000401124.2|RP11-114F3.3-003|XPOT|60	94.444	19	NA	M	MDEQALLGLNPNADSDFR	DFRQRA	18	1	0	unique location	chr20_34215835_34215892_-	intergenic	EIF2S2(dist=103480),ASIP(dist=44529)	1	0.994875	NA	NA	NA	NA	NA	NA	no
Other	PXD002619	-.+42.011M+15.995EDLM+15.995DVDM+15.995SSLRPQNYLFGC+57.021ELK.A	MEDLMDVDMSSLRPQNYLFGCELKA	PGOHUM_ENST00000521088.1_RP11-589O3.1	NPM1P6	nucleophosmin 1 pseudogene 6 [Source:HGNC Symbol;Acc:HGNC:7926]	PGOHUM_ENST00000521088.1_RP11-589O3.1_RF2	chr8	61202351	61202425	+	No match in SNP-DB	novelpep (map to known protein with more than 2 mismatched aa)	ENSP00000377408.2|ENST00000393820.2|ENSG00000181163.13|OTTHUMG00000130465.4|OTTHUMT00000372224.1|AC093246.2-003|NPM1|259	88	25	NA	M	MEDSMDMDMSPLRPQNYLFGCELKA	LKADKD	25	3	0	unique location	chr8_61202350_61202425_+	intergenic	LOC100130298(dist=234603),CLVS1(dist=85615)	1	0.653459	-5.78107	-3.89711	-5.5538	-5.17881	-6.20715	-6.05332	no
Other	PXD002619	-.+42.011MEDSMNMDMSPLRPQTYLFNC+57.021EPK+8.014.A	MEDSMNMDMSPLRPQTYLFNCEPKA	PGOHUM_ENST00000343743.4_NPM1P14	NPM1P14	nucleophosmin 1 pseudogene 14 [Source:HGNC Symbol;Acc:HGNC:7916]	PGOHUM_ENST00000343743.4_NPM1P14_RF1	chr7	112520488	112520562	+	No match in SNP-DB	novelpep (map to known protein with more than 2 mismatched aa)	ENSP00000341168.6|ENST00000351986.10|ENSG00000181163.13|OTTHUMG00000130465.4|OTTHUMT00000252859.2|AC093246.2-002|NPM1|265	84	25	NA	M	MEDSMDMDMSPLRPQNYLFGCELKA	LKADKD	25	4	0	unique location	chr7_112520487_112520562_+	intergenic	LSMEM1(dist=29600),LOC100996249(dist=97577)	1	0.43073	NA	NA	NA	NA	NA	NA	no
Other	PXD002619	-.+42.011MTDAAVSFTK+8.014DFLAGGVAAAISK+8.014.M	MTDAAVSFTKDFLAGGVAAAISKM	PGOHUM_ENST00000435239.1_AC018641.6	SLC25A5P5	solute carrier family 25 member 5 pseudogene 5 [Source:HGNC Symbol;Acc:HGNC:511]	PGOHUM_ENST00000435239.1_AC018641.6_RF1	chr7	32471513	32471584	+	No match in SNP-DB	novelpep (map to known protein with more than 2 mismatched aa)	ENSP00000360671.4|ENST00000317881.8|ENSG00000005022.5|OTTHUMG00000022715.2|OTTHUMT00000058952.2|RP3-404F18.6-001|SLC25A5|298	95.652	24	NA	M	MTDAAVSFAKDFLAGGVAAAISK	ISKTAV	23	1	0	unique location	chr7_32471512_32471584_+	intergenic	LOC100130673(dist=13019),LSM5(dist=13820)	1	0.682282	-4.47939	2.40227	-4.97721	-3.58687	1.51092	-4.36059	yes
Peptidylprolyl isomerase A	PXD002619	-.+42.011MVNPTMFFDIAVDGEPLGR+10.008.I	MVNPTMFFDIAVDGEPLGRI	PGOHUM_ENST00000414949.2_RP11-367G6.1	PPIAP29	peptidylprolyl isomerase A pseudogene 29 [Source:HGNC Symbol;Acc:HGNC:43021]	PGOHUM_ENST00000414949.2_RP11-367G6.1_RF1	chr6	24976419	24976478	+	No match in SNP-DB	novelpep (map to known protein with more than 2 mismatched aa)	ENSP00000429251.1|ENST00000479021.1|ENSG00000196262.13|OTTHUMG00000023687.5|OTTHUMT00000341811.2|AC013436.3-009|PPIA|58	90	20	NA	M	MVNPTVFFDIAVDGEPLGRV	GRVSFE	20	2	0	unique location	chr6_24976418_24976478_+	intronic	RIPOR2	1	0.376441	NA	NA	NA	NA	NA	NA	no
Heat shock protein	PXD002619	-.+42.011NLTNDWEDHLAVK+8.014.H	NLTNDWEDHLAVKH	lncRNA_lnc-CSTF3-58:1;PGOHUM_ENST00000530115.1_RP11-1033A18.1	lncRNA_lnc-CSTF3-58:1;PGOHUM_ENST00000530115.1_RP11-1033A18.1;HSP90AA2P	lncRNA_lnc-CSTF3-58:1;PGOHUM_ENST00000530115.1_RP11-1033A18.1;heat shock protein 90 alpha family class A member 2, pseudogene [Source:HGNC Symbol;Acc:HGNC:5256]	lncRNA_lnc-CSTF3-58:1_RF1	chr11	27890053	27890094	-	No match in SNP-DB	map to known protein with 1 aa mismatch	ENSP00000360609.1|ENST00000371554.2|ENSG00000096384.19|OTTHUMG00000014761.7|OTTHUMT00000040730.1|RP1-302G2.1-005|HSP90AB1|724	92.857	14	1	FYKSLT	SLTNDWEDHLAVKH	VKHFSV	14	1	0	unique location	No match found by BLAT	intergenic	BDNF(dist=167995),KIF18A(dist=130563)	1	0.982561	-5.72817	-3.17476	-5.6132	0.289902	-6.36032	-4.50346	yes
Keratin	PXD002619	-.GGLGSGR+10.008LAAGMAGGLAGMGGIQNEK.E	GGLGSGRLAAGMAGGLAGMGGIQNEKE	PGOHUM_ENST00000527480.1_RP11-451K18.3	KRT18P58	keratin 18 pseudogene 58 [Source:HGNC Symbol;Acc:HGNC:48885]	PGOHUM_ENST00000527480.1_RP11-451K18.3_RF1	chr11	5994915	5994995	-	No match in SNP-DB	novelpep (map to known protein with more than 2 mismatched aa)	ENSP00000373487.3|ENST00000388835.3|ENSG00000111057.10|OTTHUMG00000169882.1|OTTHUMT00000406405.1|RP11-153F5.6-002|KRT18|430	85.185	27	NA	SFRGGM	GGMGSGGLATGIAGGLAGMGGIQNEKE	EKETMQ	27	4	0	unique location	chr11_5994914_5994995_-	intergenic	OR52L1(dist=7930),OR56A4(dist=7136)	1	0.103213	NA	NA	NA	NA	NA	NA	no
Eukaryotic translation elongation factor	PXD002619	K.AAAPAPEEEM+15.995DEC+57.021K+8.014QALAAEPK+8.014.A	KAAAPAPEEEMDECKQALAAEPKA	PGOHUM_ENST00000457231.1_RP11-319G5.1	EEF1GP1	eukaryotic translation elongation factor 1 gamma pseudogene 1 [Source:HGNC Symbol;Acc:HGNC:44556]	PGOHUM_ENST00000457231.1_RP11-319G5.1_RF1	chr7	125034418	125034489	+	No match in SNP-DB	map to known protein with 1 aa mismatch	sp|P26641-2|EF1G_HUMAN	95.833	24	15	EEKKAA	KAAAPAPEEEMDECEQALAAEPKA	PKAKDP	24	1	0	unique location	chr7_125034417_125034489_+	ncRNA_intronic	POT1-AS1	1	0.810549	-2.412	-2.7195	-3.287	-4.058	-2.447	-3.211	no
Eukaryotic translation elongation factor	PXD002619	K.AAAPTPEEEM+15.995DEC+57.021EQALAAEPK+8.014.A	KAAAPTPEEEMDECEQALAAEPKA	PGOHUM_ENST00000434365.1_RP1-241P17.3	EEF1GP5	eukaryotic translation elongation factor 1 gamma pseudogene 5 [Source:HGNC Symbol;Acc:HGNC:44560]	PGOHUM_ENST00000434365.1_RP1-241P17.3_RF1	chrX	115703564	115703635	+	No match in SNP-DB	map to known protein with 1 aa mismatch	sp|P26641-2|EF1G_HUMAN	95.833	24	6	EEKKAA	KAAAPAPEEEMDECEQALAAEPKA	PKAKDP	24	1	0	unique location	chrX_115703563_115703635_+	intergenic	PLS3(dist=52705),DANT2(dist=136832)	1	0.74	-5.68285	-1.50441	-5.46514	-5.3847	-5.78206	-3.95113	no
Other	PXD002619	K.ADK+8.014DYHFK+8.014VNNDENEHQLSLR+10.008.T	KADKDYHFKVNNDENEHQLSLRT	PGOHUM_ENST00000483112.1_RP11-651P23.6	NPM1P29	nucleophosmin 1 pseudogene 29 [Source:HGNC Symbol;Acc:HGNC:45208]	PGOHUM_ENST00000483112.1_RP11-651P23.6_RF3	chr3	149939660	149939728	-	No match in SNP-DB	map to known protein with 1 aa mismatch	ENSP00000341168.6|ENST00000351986.10|ENSG00000181163.13|OTTHUMG00000130465.4|OTTHUMT00000252859.2|AC093246.2-002|NPM1|265	95.652	23	11	CELKAD	KADKDYHFKVDNDENEHQLSLRT	LRTVSL	23	1	0	unique location	chr3_149939659_149939728_-	intronic	RNF13	0.996	0.128632	NA	NA	NA	NA	NA	NA	no
Keratin	PXD002619	K.AELESHLEGLTDEINFLR.Q	KAELESHLEGLTDEINFLRQ	PGOHUM_ENST00000473150.1_KRT8P25	KRT8P25	keratin 8 pseudogene 25 [Source:HGNC Symbol;Acc:HGNC:33377]	PGOHUM_ENST00000473150.1_KRT8P25_RF1	chr3	87323886	87323945	+	No match in SNP-DB	novelpep (map to known protein with more than 2 mismatched aa)	ENSP00000450340.1|ENST00000546900.1|ENSG00000170421.12|OTTHUMG00000169881.7|OTTHUMT00000406397.1|RP11-153F5.5-017|KRT8|113	90	20	NA	YMNKVE	KVELESRLEGLTDEINFLRQ	LRQLYE	20	2	0	unique location	chr3_87323885_87323945_+	intergenic	POU1F1(dist=47299),HTR1F(dist=468881)	1	0.653237	NA	NA	NA	NA	NA	NA	no
Keratin	PXD002619	K.AELESR+10.008LEGLTDEINFLR+10.008.Q	KAELESRLEGLTDEINFLRQ	PGOHUM_ENST00000463294.1_RP11-469J4.2	KRT8P13	keratin 8 pseudogene 13 [Source:HGNC Symbol;Acc:HGNC:33365]	PGOHUM_ENST00000463294.1_RP11-469J4.2_RF1	chr3	170496050	170496109	+	No match in SNP-DB	map to known protein with 1 aa mismatch	ENSP00000450340.1|ENST00000546900.1|ENSG00000170421.12|OTTHUMG00000169881.7|OTTHUMT00000406397.1|RP11-153F5.5-017|KRT8|113	95	20	2	YMNKVE	KVELESRLEGLTDEINFLRQ	LRQLYE	20	1	0	unique location	chr3_170496049_170496109_+	ncRNA_intronic	LOC101928583	1	0.552712	NA	NA	NA	NA	NA	NA	no
Glyceraldehyde	PXD002619	K.AENGK+8.014LVINENPITIFQER+10.008.D	KAENGKLVINENPITIFQERD	PGOHUM_ENST00000513513.1_GAPDHP44	GAPDHP44	glyceraldehyde 3 phosphate dehydrogenase pseudogene 44 [Source:HGNC Symbol;Acc:HGNC:37801]	PGOHUM_ENST00000513513.1_GAPDHP44_RF1	chr12	62755404	62755466	+	No match in SNP-DB	map to known protein with 1 aa mismatch	ENSP00000478864.1|ENST00000619601.1|ENSG00000111640.14|OTTHUMG00000137379.1|-|GAPDH-211|GAPDH|293	95.238	21	11	GTVKAE	KAENGKLVINGNPITIFQERD	ERDPSK	21	1	0	unique location	chr12_62755403_62755466_+	intronic	PPM1H	1	0.933452	NA	NA	NA	NA	NA	NA	no
Glyceraldehyde	PXD002619	K.AENRK+8.014LDINGNPITIFQER+10.008.D	KAENRKLDINGNPITIFQERD	PGOHUM_ENST00000424043.3_RP4-621B10.5	GAPDHP46	glyceraldehyde 3 phosphate dehydrogenase pseudogene 46 [Source:HGNC Symbol;Acc:HGNC:37804]	PGOHUM_ENST00000424043.3_RP4-621B10.5_RF2	chr1	92115562	92115624	-	No match in SNP-DB	novelpep (map to known protein with more than 2 mismatched aa)	ENSP00000478864.1|ENST00000619601.1|ENSG00000111640.14|OTTHUMG00000137379.1|-|GAPDH-211|GAPDH|293	90.476	21	NA	GTVKAE	KAENGKLVINGNPITIFQERD	ERDPSK	21	2	0	unique location	chr1_92115561_92115624_-	intronic	BTBD8	1	0.958774	-4.6436	-1.82184	-6.40587	-3.19984	-5.00302	-5.90895	no
Other	PXD002619	K.AFQLMHSGK+8.014.S	KAFQLMHSGKS	lncRNA_lnc-GSTA5-72:1;PGOHUM_ENST00000433151.1_ADH5P4	lncRNA_lnc-GSTA5-72:1;PGOHUM_ENST00000433151.1_ADH5P4;ADH5P4	lncRNA_lnc-GSTA5-72:1;PGOHUM_ENST00000433151.1_ADH5P4;alcohol dehydrogenase 5 (class III), chi polypeptide, pseudogene 4 [Source:HGNC Symbol;Acc:HGNC:21377]	lncRNA_lnc-GSTA5-72:1_RF2	chr6	65836954	65836986	-	No match in SNP-DB	map to known protein with 1 aa mismatch	ENSP00000296412.8|ENST00000296412.12|ENSG00000197894.10|OTTHUMG00000161230.10|OTTHUMT00000364224.2|RP11-571L19.5-001|ADH5|374	90.909	11	4	EINKAF	KAFELMHSGKS	GKSIRT	11	1	0	unique location	No match found by BLAT	intergenic	SLC25A51P1(dist=47471),NONE(dist=NONE)	1	0.98725	NA	NA	NA	NA	NA	NA	no
Glyceraldehyde	PXD002619	K.AGADLQGGAKR.V	KAGADLQGGAKRV	PGOHUM_ENST00000511530.1_RP11-198P15.1	GAPDHP71	glyceraldehyde-3-phosphate dehydrogenase pseudogene 71 [Source:HGNC Symbol;Acc:HGNC:4149]	PGOHUM_ENST00000511530.1_RP11-198P15.1_RF3	chr5	174513619	174513657	+	No match in SNP-DB	map to known protein with 1 aa mismatch	ENSP00000478864.1|ENST00000619601.1|ENSG00000111640.14|OTTHUMG00000137379.1|-|GAPDH-211|GAPDH|293	92.308	13	5	TMEKAG	KAGAHLQGGAKRV	KRVIIS	13	1	0	unique location	No match found by BLAT	ncRNA_intronic	LINC01411	1	0.946868	NA	NA	NA	NA	NA	NA	no
Glyceraldehyde	PXD002619	K.AGAHLEGGAK+8.014.R	KAGAHLEGGAKR	PGOHUM_ENST00000424043.3_RP4-621B10.5	GAPDHP46	glyceraldehyde 3 phosphate dehydrogenase pseudogene 46 [Source:HGNC Symbol;Acc:HGNC:37804]	PGOHUM_ENST00000424043.3_RP4-621B10.5_RF2	chr1	92115451	92115486	-	No match in SNP-DB	map to known protein with 1 aa mismatch	ENSP00000380068.1|ENST00000396859.5|ENSG00000111640.14|OTTHUMG00000137379.1|OTTHUMT00000268061.1|AC006064.2-003|GAPDH|335	91.667	12	7	TMEKAG	KAGAHLQGGAKR	AKRVII	12	1	0	unique location	No match found by BLAT	intronic	BTBD8	1	0.997371	-5.05506	-4.74971	-5.91529	-4.79983	-5.85883	-6.17643	no
Glyceraldehyde	PXD002619	K.AGAHLEGGAK+8.014R+10.008.V	KAGAHLEGGAKRV	PGOHUM_ENST00000424043.3_RP4-621B10.5	GAPDHP46	glyceraldehyde 3 phosphate dehydrogenase pseudogene 46 [Source:HGNC Symbol;Acc:HGNC:37804]	PGOHUM_ENST00000424043.3_RP4-621B10.5_RF2	chr1	92115448	92115486	-	No match in SNP-DB	map to known protein with 1 aa mismatch	ENSP00000478864.1|ENST00000619601.1|ENSG00000111640.14|OTTHUMG00000137379.1|-|GAPDH-211|GAPDH|293	92.308	13	7	TMEKAG	KAGAHLQGGAKRV	KRVIIS	13	1	0	unique location	No match found by BLAT	intronic	BTBD8	1	0.997395	-5.17505	-4.74247	-5.89587	-4.75063	-5.95729	-6.13084	no
Peptidylprolyl isomerase A	PXD002619	K.AGPNTNGSQFFIC+57.021TAK+8.014.T	KAGPNTNGSQFFICTAKT	PGOHUM_ENST00000433548.1_AC018463.5	PPIAP60	peptidylprolyl isomerase A pseudogene 60 [Source:HGNC Symbol;Acc:HGNC:53684]	PGOHUM_ENST00000433548.1_AC018463.5_RF1	chr2	11351930	11351983	+	No match in SNP-DB	map to known protein with 1 aa deletion	ENSP00000479961.1|ENST00000620047.4|ENSG00000196262.13|OTTHUMG00000023687.5|-|PPIA-210|PPIA|105	100	18	NA	MANAGP	AGPNTNGSQFFICTAKT	AKTEWL	17	0	0	unique location	chr2_11351929_11351983_+	intergenic	ROCK2(dist=6523),LINC00570(dist=42051)	1	0.911943	NA	NA	NA	NA	NA	NA	no
Other	PXD002619	K.ANK+8.014DYHFK+8.014VDNDENEHQLSLR+10.008.M	KANKDYHFKVDNDENEHQLSLRM	PGOHUM_ENST00000513394.1_CTA-397H3.1	NPM1P21	nucleophosmin 1 pseudogene 21 [Source:HGNC Symbol;Acc:HGNC:13855]	PGOHUM_ENST00000513394.1_CTA-397H3.1_RF1	chr8	56102130	56102198	-	No match in SNP-DB	novelpep (map to known protein with more than 2 mismatched aa)	ENSP00000341168.6|ENST00000351986.10|ENSG00000181163.13|OTTHUMG00000130465.4|OTTHUMT00000252859.2|AC093246.2-002|NPM1|265	95.455	23	NA	CELKAD	KADKDYHFKVDNDENEHQLSLR	SLRTVS	22	1	0	unique location	chr8_56102129_56102198_-	intergenic	RPS20(dist=27549),MOS(dist=10812)	1	0.993971	-5.013	-5.84053	-3.80336	-5.55868	-6.7064	-2.561	no
Other	PXD002619	K.APLATGEDDDNEVPDLVENFDEASK+8.014.N	KAPLATGEDDDNEVPDLVENFDEASKN	PGOHUM_ENST00000407097.2_RP11-320C15.1	BTF3P7	basic transcription factor 3 pseudogene 7 [Source:HGNC Symbol;Acc:HGNC:38569]	PGOHUM_ENST00000407097.2_RP11-320C15.1_RF3	chr6	6794927	6795007	-	No match in SNP-DB	map to known protein with 1 aa mismatch	ENSP00000338516.8|ENST00000335895.12|ENSG00000145741.15|OTTHUMG00000102031.6|OTTHUMT00000219815.2|AC099522.1-001|BTF3|162	96.296	27	12	VDGKAP	KAPLATGEDDDDEVPDLVENFDEASKN	SKNEAN	27	1	0	unique location	chr6_6794926_6795007_-	intergenic	LY86(dist=139944),RREB1(dist=312670)	1	0.794463	NA	NA	NA	NA	NA	NA	no
Other	PXD002619	K.APQETYVNTGGLDNQIQEIK+8.014.E	KAPQETYVNTGGLDNQIQEIKE	PGOHUM_ENST00000515236.1_RP11-365H8.3	PSMC1P4	proteasome 26S subunit, ATPase 1 pseudogene 4 [Source:HGNC Symbol;Acc:HGNC:39779]	PGOHUM_ENST00000515236.1_RP11-365H8.3_RF3	chr5	56276032	56276097	-	No match in SNP-DB	novelpep (map to known protein with more than 2 mismatched aa)	ENSP00000452049.1|ENST00000553835.5|ENSG00000100764.13|OTTHUMG00000171019.3|OTTHUMT00000411254.2|RP11-439L12.2-004|PSMC1|84	86.364	22	NA	KVEKAP	KAPQETYADIGGLDNQIQEIKE	IKESVE	22	3	0	unique location	chr5_56276031_56276097_-	intergenic	ANKRD55(dist=42673),LINC01948(dist=181763)	1	0.979492	NA	NA	NA	NA	NA	NA	no
Keratin	PXD002619	K.ARALEEANADLEVK+8.014.I	KARALEEANADLEVKI	lncRNA_lnc-GLP2R-129:1;PGOHUM_ENST00000453883.1_KRT16P4	lncRNA_lnc-GLP2R-129:1;PGOHUM_ENST00000453883.1_KRT16P4;KRT16P4	lncRNA_lnc-GLP2R-129:1;PGOHUM_ENST00000453883.1_KRT16P4;keratin 16 pseudogene 4 [Source:HGNC Symbol;Acc:HGNC:37809]	lncRNA_lnc-GLP2R-129:1_RF2	chr17	18427230	18450681	+	No match in SNP-DB	map to known protein with 1 aa mismatch	ENSP00000301653.3|ENST00000301653.8|ENSG00000186832.8|OTTHUMG00000133495.4|OTTHUMT00000257408.1|AC130686.1-001|KRT16|473	93.75	16	2	YLDKVR	KVRALEEANADLEVKI	VKIRDW	16	1	0	unique location	chr17_18450633_18450681_+	ncRNA_exonic-intergenic	KRT17P2;KRT16P1(dist=7787),LGALS9C(dist=26104)	1	0.858557	0.485102	-6.0648	-1.22914	-3.54647	-6.02091	-1.97323	yes
Keratin	PXD002619	K.ASLENSLR+10.008DLEAR.Y	KASLENSLRDLEARY	PGOHUM_ENST00000515767.1_RP11-447B21.1	KRT18P21	keratin 18 pseudogene 21 [Source:HGNC Symbol;Acc:HGNC:33389]	PGOHUM_ENST00000515767.1_RP11-447B21.1_RF1	chr4	115921634	115921678	+	No match in SNP-DB	novelpep (map to known protein with more than 2 mismatched aa)	ENSP00000373487.3|ENST00000388835.3|ENSG00000111057.10|OTTHUMG00000169882.1|OTTHUMT00000406405.1|RP11-153F5.6-002|KRT18|430	86.667	15	NA	RNLKAS	KASLENSLREVEARY	ARYALQ	15	2	0	unique location	chr4_115921633_115921678_+	intergenic	NDST4(dist=807758),MIR1973(dist=378091)	1	0.417364	NA	NA	NA	NA	NA	NA	no
Keratin	PXD002619	K.ASLKNSLR+10.008EVEAR+10.008.Y	KASLKNSLREVEARY	PGOHUM_ENST00000469825.1_RP11-379K17.3	KRT18P43	keratin 18 pseudogene 43 [Source:HGNC Symbol;Acc:HGNC:33413]	PGOHUM_ENST00000469825.1_RP11-379K17.3_RF1	chr3	169903265	169903309	-	No match in SNP-DB	map to known protein with 1 aa mismatch	ENSP00000373487.3|ENST00000388835.3|ENSG00000111057.10|OTTHUMG00000169882.1|OTTHUMT00000406405.1|RP11-153F5.6-002|KRT18|430	93.333	15	5	RNLKAS	KASLENSLREVEARY	ARYALQ	15	1	0	unique location	chr3_169903264_169903309_-	intergenic	LRRC31(dist=33330),SAMD7(dist=8307)	1	0.365295	NA	NA	NA	NA	NA	NA	no
Heat shock protein	PXD002619	K.ASSKNSLESYAFNMK+8.014.A	KASSKNSLESYAFNMKA	PGOHUM_ENST00000419827.2_AC009945.3	HSPA8P8	heat shock protein family A (Hsp70) member 8 pseudogene 8 [Source:HGNC Symbol;Acc:HGNC:44923]	PGOHUM_ENST00000419827.2_AC009945.3_RF1	chr7	10452913	10452963	+	No match in SNP-DB	map to known protein with 1 aa mismatch	ENSP00000433584.1|ENST00000526110.5|ENSG00000109971.13|OTTHUMG00000166030.2|OTTHUMT00000387523.1|RP11-762B21.4-009|HSPA8|627	94.118	17	2	QRDKVS	KVSSKNSLESYAFNMKA	MKATVE	17	1	0	unique location	chr7_10452912_10452963_+	ncRNA_intronic	MGC4859	1	0.92078	0.79978	-5.94442	-5.66458	-6.05406	-5.82948	-4.70092	yes
Glyceraldehyde	PXD002619	K.AVAKVIPELNGK.L	KAVAKVIPELNGKL	PGOHUM_ENST00000425504.1_RP11-351N4.2	GAPDHP69	glyceraldehyde 3 phosphate dehydrogenase pseudogene 69 [Source:HGNC Symbol;Acc:HGNC:4147]	PGOHUM_ENST00000425504.1_RP11-351N4.2_RF1	chr13	29307420	29307461	+	No match in SNP-DB	map to known protein with 1 aa mismatch	ENSP00000478864.1|ENST00000619601.1|ENSG00000111640.14|OTTHUMG00000137379.1|-|GAPDH-211|GAPDH|293	92.857	14	4	GAAKAV	KAVGKVIPELNGKL	GKLTGM	14	1	0	unique location	No match found by BLAT	intronic	MTUS2	1	0.996171	-5.13061	-5.50097	-4.14792	-3.91229	-4.36324	-5.95624	no
Other	PXD002619	K.AVGTLVTEAGGDEEK.K	KAVGTLVTEAGGDEEKK	PGOHUM_ENST00000635058.2_RP11-651E20.2	RHOXF1P3	Rhox homeobox family member 1 pseudogene 3 [Source:HGNC Symbol;Acc:HGNC:51612]	PGOHUM_ENST00000635058.2_RP11-651E20.2_RF1	chrX	119991372	119991422	+	No match in SNP-DB	novelpep (map to known protein with more than 2 mismatched aa)	ENSP00000451829.1|ENST00000557423.5|ENSG00000198718.12|OTTHUMG00000140264.3|OTTHUMT00000410452.1|AL049870.8-003|TOGARAM1|995	37.5	17	NA	ALYRAL	RALGRVLVEGGSDEKR	EKRLCL	16	10	0	unique location	chrX_119991371_119991422_+	intergenic	NKAP(dist=47600),RHOXF1P1(dist=19345)	0.001	0.0002	-6.21328	-8.2309	-6.31934	-8.1512	-5.73506	-6.46896	no
Other	PXD002619	K.AYIEENLELVEK+8.014GFSNLK+8.014.K	KAYIEENLELVEKGFSNLKK	PGOHUM_ENST00000413059.1_RP11-1A15.2	MTHFD1P1	methylenetetrahydrofolate dehydrogenase (NADP+ dependent) 1 pseudogene 1 [Source:HGNC Symbol;Acc:HGNC:7433]	PGOHUM_ENST00000413059.1_RP11-1A15.2_RF1	chrX	57393226	57393285	-	No match in SNP-DB	map to known protein with 1 aa mismatch	ENSP00000438588.1|ENST00000545908.5|ENSG00000100714.15|OTTHUMG00000141309.6|OTTHUMT00000412167.2|AL122035.4-002|MTHFD1|1020	95	20	5	PLPKAY	KAYIQENLELVEKGFSNLKK	LKKQIE	20	1	0	unique location	chrX_57393225_57393285_-	intronic	FAAH2	1	0.806525	NA	NA	NA	NA	NA	NA	no
Other	PXD002619	K.AYIEENLELVEK.G	KAYIEENLELVEKG	PGOHUM_ENST00000413059.1_RP11-1A15.2	MTHFD1P1	methylenetetrahydrofolate dehydrogenase (NADP+ dependent) 1 pseudogene 1 [Source:HGNC Symbol;Acc:HGNC:7433]	PGOHUM_ENST00000413059.1_RP11-1A15.2_RF1	chrX	57393244	57393285	-	No match in SNP-DB	map to known protein with 1 aa mismatch	ENSP00000438588.1|ENST00000545908.5|ENSG00000100714.15|OTTHUMG00000141309.6|OTTHUMT00000412167.2|AL122035.4-002|MTHFD1|1020	92.857	14	5	PLPKAY	KAYIQENLELVEKG	EKGFSN	14	1	0	unique location	No match found by BLAT	intronic	FAAH2	1	0.745049	NA	NA	NA	NA	NA	NA	no
Actin	PXD002619	K.C+57.021DLDIRKDLYTSTVLSGGTTM+15.995YPGIADR+10.008.M	KCDLDIRKDLYTSTVLSGGTTMYPGIADRM	PGOHUM_ENST00000515712.1_CTD-2309M13.1	ACTBP2	actin, beta pseudogene 2 [Source:HGNC Symbol;Acc:HGNC:135]	PGOHUM_ENST00000515712.1_CTD-2309M13.1_RF2	chr5	77785731	77785820	+	No match in SNP-DB	novelpep (map to known protein with more than 2 mismatched aa)	ENSP00000386929.3|ENST00000409731.7|ENSG00000163017.13|OTTHUMG00000129813.5|OTTHUMT00000328090.2|AC073046.2-008|ACTG2|333	86.667	30	NA	SIMKCD	KCDIDIRKDLYANNVLSGGTTMYPGIADRM	DRMQKE	30	4	0	unique location	chr5_77785730_77785820_+	intergenic	TBCA(dist=9370),LOC101929154(dist=98925)	1	0.992202	NA	NA	NA	NA	NA	NA	no
Actin	PXD002619	K.C+57.021DVDIC+57.021K+8.014DLYANTVLSGGTTM+15.995YPGIADR.M	KCDVDICKDLYANTVLSGGTTMYPGIADRM	PGOHUM_ENST00000417985.1_RP1-30G7.1	ACTBP1	actin, beta pseudogene 1 [Source:HGNC Symbol;Acc:HGNC:134]	PGOHUM_ENST00000417985.1_RP1-30G7.1_RF3	chrX	46288200	46288289	-	No match in SNP-DB	map to known protein with 1 aa mismatch	ENSP00000493648.1|ENST00000644774.1|ENSG00000184009.10|OTTHUMG00000177955.8|OTTHUMT00000439922.4|RP13-766D20.3-003|ACTG1|375	96.667	30	7	SIMKCD	KCDVDIRKDLYANTVLSGGTTMYPGIADRM	DRMQKE	30	1	0	unique location	chrX_46288199_46288289_-	intergenic	LOC401585(dist=436710),LINC01186(dist=37724)	1	0.996056	NA	NA	NA	NA	NA	NA	no
Actin	PXD002619	K.C+57.021DVDIR+10.008K+8.014DLYTNTVLSGGTTMYPGIADR+10.008.M	KCDVDIRKDLYTNTVLSGGTTMYPGIADRM	PGOHUM_ENST00000415776.1_ACTG1P2	ACTG1P2	actin gamma 1 pseudogene 2 [Source:HGNC Symbol;Acc:HGNC:147]	PGOHUM_ENST00000415776.1_ACTG1P2_RF1	chrY	17757190	17757279	-	No match in SNP-DB	map to known protein with 1 aa mismatch	ENSP00000493648.1|ENST00000644774.1|ENSG00000184009.10|OTTHUMG00000177955.8|OTTHUMT00000439922.4|RP13-766D20.3-003|ACTG1|375	96.667	30	12	SIMKCD	KCDVDIRKDLYANTVLSGGTTMYPGIADRM	DRMQKE	30	1	0	multiple locations	chrY_18148729_18148819_+;chrY_17757189_17757279_-	intergenic	FAM224A(dist=177717),XKRY(dist=11790)	1	0.946551	NA	NA	NA	NA	NA	NA	no
Actin	PXD002619	K.C+57.021DVHIC+57.021K+8.014DLYANTVLSGGTTMYPGIADR+10.008.M	KCDVHICKDLYANTVLSGGTTMYPGIADRM	PGOHUM_ENST00000431536.1_RP4-706L14.2	ACTG1P21	actin gamma 1 pseudogene 21 [Source:HGNC Symbol;Acc:HGNC:51501]	PGOHUM_ENST00000431536.1_RP4-706L14.2_RF2	chr1	77774063	77774152	-	No match in SNP-DB	novelpep (map to known protein with more than 2 mismatched aa)	ENSP00000493648.1|ENST00000644774.1|ENSG00000184009.10|OTTHUMG00000177955.8|OTTHUMT00000439922.4|RP13-766D20.3-003|ACTG1|375	93.333	30	NA	SIMKCD	KCDVDIRKDLYANTVLSGGTTMYPGIADRM	DRMQKE	30	2	0	unique location	chr1_77774062_77774152_-	intergenic	USP33(dist=14184),MIGA1(dist=5561)	1	0.996663	NA	NA	NA	NA	NA	NA	no
Heat shock protein	PXD002619	K.C+57.021EFQEAYVLLSEK+8.014.K	KCEFQEAYVLLSEKK	PGOHUM_ENST00000388967.3_AC105749.1	HSPD1P6	heat shock protein family D (Hsp60) member 1 pseudogene 6 [Source:HGNC Symbol;Acc:HGNC:5267]	PGOHUM_ENST00000388967.3_AC105749.1_RF1	chr3	36768080	36768124	-	No match in SNP-DB	map to known protein with 1 aa mismatch	ENSP00000340019.2|ENST00000345042.6|ENSG00000144381.16|OTTHUMG00000154463.4|-|HSPD1-201|HSPD1|573	93.333	15	6	KGQKCE	KCEFQDAYVLLSEKK	EKKISS	15	1	0	unique location	chr3_36768079_36768124_-	intergenic	DCLK3(dist=28219),LINC02033(dist=52470)	1	0.997818	NA	NA	NA	NA	NA	NA	no
Keratin	PXD002619	K.DANAK+8.014LSQLEAALQR+10.008.A	KDANAKLSQLEAALQRA	PGOHUM_ENST00000453110.1_RP5-1158B12.1	KRT8P17	keratin 8 pseudogene 17 [Source:HGNC Symbol;Acc:HGNC:33369]	PGOHUM_ENST00000453110.1_RP5-1158B12.1_RF3	chrX	57985720	57985770	+	No match in SNP-DB	map to known protein with 1 aa mismatch	ENSP00000447402.1|ENST00000546897.5|ENSG00000170421.12|OTTHUMG00000169881.7|OTTHUMT00000406390.1|RP11-153F5.5-003|KRT8|483	94.118	17	9	LAIKDA	KDANAKLSELEAALQRA	QRAKQD	17	1	0	unique location	chrX_57985719_57985770_+	intergenic	ZXDA(dist=75087),NONE(dist=NONE)	1	0.8289	NA	NA	NA	NA	NA	NA	no
Keratin	PXD002619	K.DASAKR+10.008SELEAALQR.A	KDASAKRSELEAALQRA	PGOHUM_ENST00000463294.1_RP11-469J4.2	KRT8P13	keratin 8 pseudogene 13 [Source:HGNC Symbol;Acc:HGNC:33365]	PGOHUM_ENST00000463294.1_RP11-469J4.2_RF1	chr3	170496470	170496520	+	No match in SNP-DB	novelpep (map to known protein with more than 2 mismatched aa)	ENSP00000447402.1|ENST00000546897.5|ENSG00000170421.12|OTTHUMG00000169881.7|OTTHUMT00000406390.1|RP11-153F5.5-003|KRT8|483	88.235	17	NA	LAIKDA	KDANAKLSELEAALQRA	QRAKQD	17	2	0	unique location	chr3_170496469_170496520_+	ncRNA_intronic	LOC101928583	1	0.75954	NA	NA	NA	NA	NA	NA	no
Other	PXD002619	K.DATGVGDGGAFAPNILENK+8.014EGLELLK+8.014.T	KDATGVGDGGAFAPNILENKEGLELLKT	PGOHUM_ENST00000366587.4_RP4-670F13.2	ENO1P1	enolase 1 pseudogene 1 [Source:HGNC Symbol;Acc:HGNC:3352]	PGOHUM_ENST00000366587.4_RP4-670F13.2_RF1	chr1	236483768	236483851	+	No match in SNP-DB	novelpep (map to known protein with more than 2 mismatched aa)	ENSP00000234590.4|ENST00000234590.9|ENSG00000074800.14|OTTHUMG00000001773.8|OTTHUMT00000497295.1|RP3-477M7.1-021|ENO1|434	89.286	28	NA	KYGKDA	KDATNVGDEGGFAPNILENKEGLELLKT	LKTAIG	28	3	0	unique location	chr1_236483767_236483851_+	UTR3	EDARADD(NM_145861:c.*1119delA,NM_080738:c.*1119delA)	1	0.99147	-6.05238	-1.96858	-5.69842	-4.35157	-6.59235	-4.89225	no
Other	PXD002619	K.DEVLEEEDSKKDDGISFSNQTGPAWAGSER+10.008.D	KDEVLEEEDSKKDDGISFSNQTGPAWAGSERD	PGOHUM_ENST00000428356.1_EIF2S2P3	EIF2S2P3	eukaryotic translation initiation factor 2 subunit 2 beta pseudogene 3 [Source:HGNC Symbol;Acc:HGNC:31664]	PGOHUM_ENST00000428356.1_EIF2S2P3_RF1	chr10	92669228	92669323	-	No match in SNP-DB	novelpep (map to known protein with more than 2 mismatched aa)	ENSP00000364119.2|ENST00000374980.2|ENSG00000125977.6|OTTHUMG00000032287.2|OTTHUMT00000078765.2|RP1-64K7.2-001|EIF2S2|333	90.625	32	NA	ILEKDE	KDEALEDEDNKKDDGISFSNQTGPAWAGSERD	ERDYTY	32	3	0	unique location	chr10_92669227_92669323_-	intergenic	KIF11(dist=13833),HHEX(dist=20696)	1	0.966821	NA	NA	NA	NA	NA	NA	no
Other	PXD002619	K.DGIETMWEDEK+8.014.N	KDGIETMWEDEKN	PGOHUM_ENST00000528228.1_RP11-138H14.1	EIF4EP5	eukaryotic translation initiation factor 4E pseudogene 5 [Source:HGNC Symbol;Acc:HGNC:51463]	PGOHUM_ENST00000528228.1_RP11-138H14.1_RF3	chr8	14309302	14309340	+	No match in SNP-DB	map to known protein with 1 aa mismatch	ENSP00000280892.6|ENST00000280892.10|ENSG00000151247.12|OTTHUMG00000161090.2|OTTHUMT00000363740.1|RP11-428B4.1-002|EIF4E|237	92.308	13	6	SLFKDG	KDGIEPMWEDEKN	EKNKRG	13	1	0	unique location	No match found by BLAT	intronic	SGCZ	1	0.959947	NA	NA	NA	NA	NA	NA	no
Other	PXD002619	K.DGIETMWEDEK+8.014NK+8.014.W	KDGIETMWEDEKNKW	PGOHUM_ENST00000528228.1_RP11-138H14.1	EIF4EP5	eukaryotic translation initiation factor 4E pseudogene 5 [Source:HGNC Symbol;Acc:HGNC:51463]	PGOHUM_ENST00000528228.1_RP11-138H14.1_RF3	chr8	14309302	14309346	+	No match in SNP-DB	novelpep (map to known protein with more than 2 mismatched aa)	ENSP00000425561.1|ENST00000505992.1|ENSG00000151247.12|OTTHUMG00000161090.2|OTTHUMT00000363745.2|RP11-428B4.1-007|EIF4E|248	92.857	15	NA	SLFKDG	KDGIEPMWEDEKNK	KNKRGG	14	1	0	unique location	chr8_14309301_14309346_+	intronic	SGCZ	1	0.962886	NA	NA	NA	NA	NA	NA	no
Eukaryotic translation elongation factor	PXD002619	K.DGNASGTMLLEALDC+57.021ILPPTR+10.008PTDK+8.014PLR+10.008.L	KDGNASGTMLLEALDCILPPTRPTDKPLRL	PGOHUM_ENST00000415278.1_EEF1AL9	EEF1A1P11	eukaryotic translation elongation factor 1 alpha 1 pseudogene 11 [Source:HGNC Symbol;Acc:HGNC:3206]	PGOHUM_ENST00000415278.1_EEF1AL9_RF1	chr1	96447584	96447673	+	No match in SNP-DB	map to known protein with 1 aa mismatch	sp|P68104-2|EF1A1_HUMAN	96.667	30	9	VTRKDG	KDGNASGTTLLEALDCILPPTRPTDKPLRL	LRLPLQ	30	1	0	multiple locations	chr1_96447583_96447673_+;chr5_14652582_14652672_-	intergenic	LINC01787(dist=73459),PTBP2(dist=274021)	1	0.945809	NA	NA	NA	NA	NA	NA	no
Eukaryotic translation elongation factor	PXD002619	K.DGNASGTTLLEALDC+57.021ILPPTHPTDK+8.014PLR+10.008LPLQDVYK.I	KDGNASGTTLLEALDCILPPTHPTDKPLRLPLQDVYKI	PGOHUM_ENST00000434005.1_AC002480.6	EEF1A1P6	eukaryotic translation elongation factor 1 alpha 1 pseudogene 6 [Source:HGNC Symbol;Acc:HGNC:3201]	PGOHUM_ENST00000434005.1_AC002480.6_RF3	chr7	22511233	22511346	-	No match in SNP-DB	map to known protein with 1 aa mismatch	sp|P68104-2|EF1A1_HUMAN	97.368	38	22	VTRKDG	KDGNASGTTLLEALDCILPPTRPTDKPLRLPLQDVYKI	YKIGGI	38	1	0	unique location	chr7_22511232_22511346_-	intergenic	STEAP1B(dist=10951),LOC100506178(dist=52104)	1	0.980805	-2.922	-2.937	-2.472	-2.922	-2.937	-3.344	no
Eukaryotic translation elongation factor	PXD002619	K.DGNASGTTLLEALDC+57.021ILPPTHPTDKPLR+10.008.L	KDGNASGTTLLEALDCILPPTHPTDKPLRL	PGOHUM_ENST00000434005.1_AC002480.6	EEF1A1P6	eukaryotic translation elongation factor 1 alpha 1 pseudogene 6 [Source:HGNC Symbol;Acc:HGNC:3201]	PGOHUM_ENST00000434005.1_AC002480.6_RF3	chr7	22511257	22511346	-	No match in SNP-DB	map to known protein with 1 aa mismatch	sp|P68104-2|EF1A1_HUMAN	96.667	30	22	VTRKDG	KDGNASGTTLLEALDCILPPTRPTDKPLRL	LRLPLQ	30	1	0	unique location	chr7_22511256_22511346_-	intergenic	STEAP1B(dist=10975),LOC100506178(dist=52080)	1	0.978281	NA	NA	NA	NA	NA	NA	no
Eukaryotic translation elongation factor	PXD002619	K.DGNASGTTLLEVLDC+57.021ILPPTC+57.021LIDKPLR.L	KDGNASGTTLLEVLDCILPPTCLIDKPLRL	PGOHUM_ENST00000567658.1_EEF1A1P38	EEF1A1P38	eukaryotic translation elongation factor 1 alpha 1 pseudogene 38 [Source:HGNC Symbol;Acc:HGNC:37916]	PGOHUM_ENST00000567658.1_EEF1A1P38_RF2	chr16	27134130	27134219	-	No match in SNP-DB	novelpep (map to known protein with more than 2 mismatched aa)	sp|P68104-2|EF1A1_HUMAN	86.667	30	NA	VTRKDG	KDGNASGTTLLEALDCILPPTRPTDKPLRL	LRLPLQ	30	4	0	unique location	chr16_27134129_27134219_-	intergenic	C16orf82(dist=64964),KDM8(dist=69356)	1	0.941708	NA	NA	NA	NA	NA	NA	no
Actin	PXD002619	K.DLYANTLLSGGTTMYPSVANRMQKEITALAPSTMK.I	KDLYANTLLSGGTTMYPSVANRMQKEITALAPSTMKI	PGOHUM_ENST00000446382.2_RP11-390F4.8	ACTG1P14	actin gamma 1 pseudogene 14 [Source:HGNC Symbol;Acc:HGNC:49751]	PGOHUM_ENST00000446382.2_RP11-390F4.8_RF2	chr9	6835321	6835431	+	No match in SNP-DB	novelpep (map to known protein with more than 2 mismatched aa)	ENSP00000493648.1|ENST00000644774.1|ENSG00000184009.10|OTTHUMG00000177955.8|OTTHUMT00000439922.4|RP13-766D20.3-003|ACTG1|375	89.189	37	NA	DIRKDL	KDLYANTVLSGGTTMYPGIADRMQKEITALAPSTMKI	MKIKII	37	4	0	unique location	chr9_6835320_6835431_+	intronic	KDM4C	1	0.993545	NA	NA	NA	NA	NA	NA	no
Actin	PXD002619	K.DLYANTVLSGGTNM+15.995YPGITDR.M	KDLYANTVLSGGTNMYPGITDRM	PGOHUM_ENST00000403258.1_RP11-459O1.1	ACTBP8	actin, beta pseudogene 8 [Source:HGNC Symbol;Acc:HGNC:141]	PGOHUM_ENST00000403258.1_RP11-459O1.1_RF2	chr6	88276071	88276139	-	No match in SNP-DB	novelpep (map to known protein with more than 2 mismatched aa)	ENSP00000493648.1|ENST00000644774.1|ENSG00000184009.10|OTTHUMG00000177955.8|OTTHUMT00000439922.4|RP13-766D20.3-003|ACTG1|375	91.304	23	NA	DIRKDL	KDLYANTVLSGGTTMYPGIADRM	DRMQKE	23	2	0	unique location	chr6_88276070_88276139_-	intergenic	CNR1(dist=110023),LOC101928936(dist=249853)	1	0.997132	NA	NA	NA	NA	NA	NA	no
Actin	PXD002619	K.DLYANTVLSGGTNMYPGITDR+10.008M+15.995QK.E	KDLYANTVLSGGTNMYPGITDRMQKE	PGOHUM_ENST00000403258.1_RP11-459O1.1	ACTBP8	actin, beta pseudogene 8 [Source:HGNC Symbol;Acc:HGNC:141]	PGOHUM_ENST00000403258.1_RP11-459O1.1_RF2	chr6	88276062	88276139	-	No match in SNP-DB	novelpep (map to known protein with more than 2 mismatched aa)	ENSP00000493648.1|ENST00000644774.1|ENSG00000184009.10|OTTHUMG00000177955.8|OTTHUMT00000439922.4|RP13-766D20.3-003|ACTG1|375	92.308	26	NA	DIRKDL	KDLYANTVLSGGTTMYPGIADRMQKE	QKEITA	26	2	0	unique location	chr6_88276061_88276139_-	intergenic	CNR1(dist=110014),LOC101928936(dist=249862)	1	0.997468	NA	NA	NA	NA	NA	NA	no
Actin	PXD002619	K.DLYANTVLSGSTTMYPSITNRMQK.E	KDLYANTVLSGSTTMYPSITNRMQKE	PGOHUM_ENST00000507366.1_CTC-512J14.7	AC026410.1	actin, beta (ACTB) pseudogene	PGOHUM_ENST00000507366.1_CTC-512J14.7_RF1	chr5	80299858	80299935	-	No match in SNP-DB	novelpep (map to known protein with more than 2 mismatched aa)	ENSP00000496101.1|ENST00000645576.1|ENSG00000075624.14|OTTHUMG00000023268.11|OTTHUMT00000495152.1|AC006483.1-019|ACTB|309	84.615	26	NA	DIRKDL	KDLYANTVLSGGTTMYPGIADRMQKE	QKEITA	26	4	0	unique location	chr5_80299857_80299935_-	ncRNA_exonic	LOC644936	1	0.99826	NA	NA	NA	NA	NA	NA	no
Actin	PXD002619	K.DLYTNTVLSGGTTM+15.995YPGIADR.M	KDLYTNTVLSGGTTMYPGIADRM	PGOHUM_ENST00000415776.1_ACTG1P2	ACTG1P2	actin gamma 1 pseudogene 2 [Source:HGNC Symbol;Acc:HGNC:147]	PGOHUM_ENST00000415776.1_ACTG1P2_RF1	chrY	17757190	17757258	-	No match in SNP-DB	novelpep (map to known protein with more than 2 mismatched aa)	ENSP00000439189.1|ENST00000356920.9|ENSG00000188219.14|OTTHUMG00000186974.1|OTTHUMT00000474133.1|RP11-316I2.1-001|POTEE|1075	91.304	23	NA	DIRKDL	KDLYTNTVLSGGTTMYPGMAHRM	HRMQKE	23	2	0	multiple locations	chrY_18148750_18148819_+;chrY_17757189_17757258_-	intergenic	FAM224A(dist=177717),XKRY(dist=11790)	1	0.946191	NA	NA	NA	NA	NA	NA	no
Actin	PXD002619	K.DLYTSTVLSGGTTM+15.995YPGIADR+10.008.M	KDLYTSTVLSGGTTMYPGIADRM	PGOHUM_ENST00000515712.1_CTD-2309M13.1	ACTBP2	actin, beta pseudogene 2 [Source:HGNC Symbol;Acc:HGNC:135]	PGOHUM_ENST00000515712.1_CTD-2309M13.1_RF2	chr5	77785752	77785820	+	No match in SNP-DB	novelpep (map to known protein with more than 2 mismatched aa)	ENSP00000439189.1|ENST00000356920.9|ENSG00000188219.14|OTTHUMG00000186974.1|OTTHUMT00000474133.1|RP11-316I2.1-001|POTEE|1075	86.957	23	NA	DIRKDL	KDLYTNTVLSGGTTMYPGMAHRM	HRMQKE	23	3	0	unique location	chr5_77785751_77785820_+	intergenic	TBCA(dist=9391),LOC101929154(dist=98904)	1	0.991	NA	NA	NA	NA	NA	NA	no
Actin	PXD002619	K.DLYTSTVLSGGTTM+15.995YPGIADRM+15.995QK.E	KDLYTSTVLSGGTTMYPGIADRMQKE	PGOHUM_ENST00000515712.1_CTD-2309M13.1	ACTBP2	actin, beta pseudogene 2 [Source:HGNC Symbol;Acc:HGNC:135]	PGOHUM_ENST00000515712.1_CTD-2309M13.1_RF2	chr5	77785752	77785829	+	No match in SNP-DB	novelpep (map to known protein with more than 2 mismatched aa)	ENSP00000493648.1|ENST00000644774.1|ENSG00000184009.10|OTTHUMG00000177955.8|OTTHUMT00000439922.4|RP13-766D20.3-003|ACTG1|375	92.308	26	NA	DIRKDL	KDLYANTVLSGGTTMYPGIADRMQKE	QKEITA	26	2	0	unique location	chr5_77785751_77785829_+	intergenic	TBCA(dist=9391),LOC101929154(dist=98904)	1	0.992052	NA	NA	NA	NA	NA	NA	no
Heat shock protein	PXD002619	K.DMAIATGGAVFAEEGLTLNLEDVQPHDLGK+8.014.V	KDMAIATGGAVFAEEGLTLNLEDVQPHDLGKV	PGOHUM_ENST00000511127.1_HSPD1P5	HSPD1P5	heat shock protein family D (Hsp60) member 1 pseudogene 5 [Source:HGNC Symbol;Acc:HGNC:5266]	PGOHUM_ENST00000511127.1_HSPD1P5_RF3	chr4	144846566	144846661	+	No match in SNP-DB	map to known protein with 1 aa mismatch	ENSP00000340019.2|ENST00000345042.6|ENSG00000144381.16|OTTHUMG00000154463.4|-|HSPD1-201|HSPD1|573	96.875	32	13	NQLKDM	KDMAIATGGAVFGEEGLTLNLEDVQPHDLGKV	GKVGEV	32	1	0	unique location	chr4_144846565_144846661_+	intergenic	HHIP(dist=107837),ANAPC10(dist=148009)	1	0.964074	NA	NA	NA	NA	NA	NA	no
Other	PXD002619	K.DSATHQTSLELFM+15.995YLNEVAGK+8.014.H	KDSATHQTSLELFMYLNEVAGKH	PGOHUM_ENST00000526512.1_RP11-382M14.1	AP003057.1	argininosuccinate synthase 1 (ASS1) pseudogene	PGOHUM_ENST00000526512.1_RP11-382M14.1_RF2	chr11	107177001	107177069	+	No match in SNP-DB	novelpep (map to known protein with more than 2 mismatched aa)	ENSP00000361469.2|ENST00000372393.7|ENSG00000130707.17|OTTHUMG00000020806.4|OTTHUMT00000054651.2|RP11-618A20.2-003|ASS1|412	91.304	23	NA	TNVKDG	KDGTTHQTSLELFMYLNEVAGKH	GKHGVG	23	2	0	unique location	chr11_107177000_107177069_+	intergenic	GUCY1A2(dist=158556),CWF19L2(dist=149345)	1	0.605176	NA	NA	NA	NA	NA	NA	no
Actin	PXD002619	K.DSYEGDEAQSK+8.014.R	KDSYEGDEAQSKR	PGOHUM_ENST00000431536.1_RP4-706L14.2	ACTG1P21	actin gamma 1 pseudogene 21 [Source:HGNC Symbol;Acc:HGNC:51501]	PGOHUM_ENST00000431536.1_RP4-706L14.2_RF1	chr1	77774805	77774843	-	No match in SNP-DB	map to known protein with 1 aa mismatch	ENSP00000387182.1|ENST00000409918.5|ENSG00000163017.13|OTTHUMG00000129813.5|OTTHUMT00000328085.2|AC073046.2-003|ACTG2|119	92.308	13	5	MGQKDS	KDSYVGDEAQSKR	SKRGIL	13	1	0	unique location	No match found by BLAT	intergenic	USP33(dist=14926),MIGA1(dist=4819)	1	0.999263	NA	NA	NA	NA	NA	NA	no
Actin	PXD002619	K.DSYEGDEAQSK+8.014R+10.008.G	KDSYEGDEAQSKRG	PGOHUM_ENST00000431536.1_RP4-706L14.2	ACTG1P21	actin gamma 1 pseudogene 21 [Source:HGNC Symbol;Acc:HGNC:51501]	PGOHUM_ENST00000431536.1_RP4-706L14.2_RF1	chr1	77774802	77774843	-	No match in SNP-DB	map to known protein with 1 aa mismatch	ENSP00000386857.1|ENST00000409624.1|ENSG00000163017.13|OTTHUMG00000129813.5|OTTHUMT00000328086.1|AC073046.2-002|ACTG2|376	92.857	14	5	MGQKDS	KDSYVGDEAQSKRG	KRGILT	14	1	0	unique location	No match found by BLAT	intergenic	USP33(dist=14923),MIGA1(dist=4822)	1	0.999317	NA	NA	NA	NA	NA	NA	no
Actin	PXD002619	K.DSYLGDEAQSK.C	KDSYLGDEAQSKC	PGOHUM_ENST00000438944.1_RP11-480I12.9	AC098934.2	actin gamma 1 pseudogene [Source:NCBI gene;Acc:148709]	lncRNA_lnc-ADORA1-8:2_RF1	chr1	202873439	202873477	+	No match in SNP-DB	novelpep (map to known protein with more than 2 mismatched aa)	ENSP00000493648.1|ENST00000644774.1|ENSG00000184009.10|OTTHUMG00000177955.8|OTTHUMT00000439922.4|RP13-766D20.3-003|ACTG1|375	91.667	13	NA	MGQKDS	KDSYVGDEAQSK	QSKRGI	12	1	0	unique location	No match found by BLAT	ncRNA_exonic	LOC148709	1	0.954579	NA	NA	NA	NA	NA	NA	no
Actin	PXD002619	K.DSYVGEDAQSK+8.014.R	KDSYVGEDAQSKR	PGOHUM_ENST00000567299.1_CTC-543D15.1	AC008567.1	actin, beta (ACTB) pseudogene	PGOHUM_ENST00000567299.1_CTC-543D15.1_RF1	chr19	9518297	9518335	+	No match in SNP-DB	novelpep (map to known protein with more than 2 mismatched aa)	ENSP00000387182.1|ENST00000409918.5|ENSG00000163017.13|OTTHUMG00000129813.5|OTTHUMT00000328085.2|AC073046.2-003|ACTG2|119	84.615	13	NA	MGQKDS	KDSYVGDEAQSKR	SKRGIL	13	2	0	unique location	No match found by BLAT	intergenic	ZNF560(dist=19694),ZNF426(dist=4927)	1	0.997632	NA	NA	NA	NA	NA	NA	no
Keratin	PXD002619	K.DVDEADM+15.995NKVELESR.L	KDVDEADMNKVELESRL	PGOHUM_ENST00000434750.1_AC108171.5	KRT8P8	keratin 8 pseudogene 8 [Source:HGNC Symbol;Acc:HGNC:33362]	PGOHUM_ENST00000434750.1_AC108171.5_RF1	chrX	152480165	152480215	+	No match in SNP-DB	map to known protein with 1 aa mismatch	ENSP00000447040.1|ENST00000548998.5|ENSG00000170421.12|OTTHUMG00000169881.7|OTTHUMT00000406396.2|RP11-153F5.5-014|KRT8|289	94.118	17	7	LIKKDV	KDVDEAYMNKVELESRL	SRLEGL	17	1	0	unique location	chrX_152480164_152480215_+	intergenic	GABRA3(dist=28806),GABRQ(dist=158018)	1	0.83144	NA	NA	NA	NA	NA	NA	no
Keratin	PXD002619	K.DVDEANMNK+8.014VELESLLEGLTDEINFLR+10.008.Q	KDVDEANMNKVELESLLEGLTDEINFLRQ	PGOHUM_ENST00000604166.1_KRT8P49	KRT8P49	keratin 8 pseudogene 49 [Source:HGNC Symbol;Acc:HGNC:48345]	PGOHUM_ENST00000604166.1_KRT8P49_RF3	chr11	4723507	4723593	-	No match in SNP-DB	novelpep (map to known protein with more than 2 mismatched aa)	ENSP00000450340.1|ENST00000546900.1|ENSG00000170421.12|OTTHUMG00000169881.7|OTTHUMT00000406397.1|RP11-153F5.5-017|KRT8|113	93.103	29	NA	LIKKDV	KDVDEAYMNKVELESRLEGLTDEINFLRQ	LRQLYE	29	2	0	unique location	chr11_4723506_4723593_-	intergenic	OR51E2(dist=25661),OR51F1(dist=45472)	1	0.696686	NA	NA	NA	NA	NA	NA	no
Keratin	PXD002619	K.DVDEAYK+8.014NK+8.014VELESHLEGLTDEINFLR+10.008.Q	KDVDEAYKNKVELESHLEGLTDEINFLRQ	PGOHUM_ENST00000551916.1_KRT8P19	KRT8P19	keratin 8 pseudogene 19 [Source:HGNC Symbol;Acc:HGNC:33371]	PGOHUM_ENST00000551916.1_KRT8P19_RF3	chr12	61879914	61880000	+	No match in SNP-DB	novelpep (map to known protein with more than 2 mismatched aa)	ENSP00000450340.1|ENST00000546900.1|ENSG00000170421.12|OTTHUMG00000169881.7|OTTHUMT00000406397.1|RP11-153F5.5-017|KRT8|113	93.103	29	NA	LIKKDV	KDVDEAYMNKVELESRLEGLTDEINFLRQ	LRQLYE	29	2	0	unique location	chr12_61879913_61880000_+	intronic	FAM19A2	1	0.758209	NA	NA	NA	NA	NA	NA	no
Keratin	PXD002619	K.DVDEAYM+15.995NK+8.014VELESHLEGLTDEINFLR+10.008.Q	KDVDEAYMNKVELESHLEGLTDEINFLRQ	PGOHUM_ENST00000405771.3_RP11-332B14.2	KRT8P42	keratin 8 pseudogene 42 [Source:HGNC Symbol;Acc:HGNC:39876]	PGOHUM_ENST00000405771.3_RP11-332B14.2_RF1	chr6	134298042	134298128	-	No match in SNP-DB	map to known protein with 1 aa mismatch	ENSP00000450340.1|ENST00000546900.1|ENSG00000170421.12|OTTHUMG00000169881.7|OTTHUMT00000406397.1|RP11-153F5.5-017|KRT8|113	96.552	29	16	LIKKDV	KDVDEAYMNKVELESRLEGLTDEINFLRQ	LRQLYE	29	1	0	unique location	chr6_134298041_134298128_-	intronic	SGK1	1	0.687581	NA	NA	NA	NA	NA	NA	no
Other	PXD002619	K.DYHFK+8.014VNNDENEHQLSLR+10.008.T	KDYHFKVNNDENEHQLSLRT	PGOHUM_ENST00000483112.1_RP11-651P23.6	NPM1P29	nucleophosmin 1 pseudogene 29 [Source:HGNC Symbol;Acc:HGNC:45208]	PGOHUM_ENST00000483112.1_RP11-651P23.6_RF3	chr3	149939660	149939719	-	No match in SNP-DB	map to known protein with 1 aa mismatch	ENSP00000341168.6|ENST00000351986.10|ENSG00000181163.13|OTTHUMG00000130465.4|OTTHUMT00000252859.2|AC093246.2-002|NPM1|265	95	20	8	KADKDY	KDYHFKVDNDENEHQLSLRT	LRTVSL	20	1	0	unique location	chr3_149939659_149939719_-	intronic	RNF13	0.996	0.146458	NA	NA	NA	NA	NA	NA	no
Other	PXD002619	K.EAAKNSIVAYK.A	KEAAKNSIVAYKA	PGOHUM_ENST00000431545.1_AC097523.2	YWHAEP5	tyrosine 3-monooxygenase/tryptophan 5-monooxygenase activation protein epsilon pseudogene 5 [Source:HGNC Symbol;Acc:HGNC:49439]	PGOHUM_ENST00000431545.1_AC097523.2_RF1	chr2	138288332	138288370	-	No match in SNP-DB	novelpep (map to known protein with more than 2 mismatched aa)	ENSP00000264335.8|ENST00000264335.12|ENSG00000108953.16|OTTHUMG00000134316.6|OTTHUMT00000259354.3|AC032044.5-001|YWHAE|255	84.615	13	NA	NDRKEA	KEAAENSLVAYKA	YKAASD	13	2	0	unique location	No match found by BLAT	intergenic	LINC01832(dist=182427),SPOPL(dist=213448)	1	0.999763	-4.57541	-4.35349	-3.55626	-2.58054	-4.08638	-4.21074	no
Other	PXD002619	K.EFHLNESGNPSSK+8.014STEIK+8.014.W	KEFHLNESGNPSSKSTEIKW	PGOHUM_ENST00000457046.3_RP11-312H15.3	SETP20	SET pseudogene 20 [Source:HGNC Symbol;Acc:HGNC:42939]	PGOHUM_ENST00000457046.3_RP11-312H15.3_RF1	chr4	109553576	109553635	-	No match in SNP-DB	map to known protein with 1 aa mismatch	ENSP00000318012.8|ENST00000322030.12|ENSG00000119335.16|OTTHUMG00000020755.4|OTTHUMT00000054477.2|RP11-216B9.3-002|SET|277	95	20	10	VLSKEF	KEFHLNESGDPSSKSTEIKW	IKWKSG	20	1	0	unique location	chr4_109553575_109553635_-	intergenic	SEC24B(dist=13117),MCUB(dist=6623)	1	0.99739	NA	NA	NA	NA	NA	NA	no
Other	PXD002619	K.EFHLNESGNPSSK+8.014STEIK+8.014WK+8.014.S	KEFHLNESGNPSSKSTEIKWKS	PGOHUM_ENST00000457046.3_RP11-312H15.3	SETP20	SET pseudogene 20 [Source:HGNC Symbol;Acc:HGNC:42939]	PGOHUM_ENST00000457046.3_RP11-312H15.3_RF1	chr4	109553570	109553635	-	No match in SNP-DB	map to known protein with 1 aa mismatch	ENSP00000318012.8|ENST00000322030.12|ENSG00000119335.16|OTTHUMG00000020755.4|OTTHUMT00000054477.2|RP11-216B9.3-002|SET|277	95.455	22	10	VLSKEF	KEFHLNESGDPSSKSTEIKWKS	WKSGKD	22	1	0	unique location	chr4_109553569_109553635_-	intergenic	SEC24B(dist=13111),MCUB(dist=6629)	1	0.997631	NA	NA	NA	NA	NA	NA	no
Actin	PXD002619	K.EHPVLLTEAPLNPK.A	KEHPVLLTEAPLNPKA	PGOHUM_ENST00000567299.1_CTC-543D15.1	AC008567.1	actin, beta (ACTB) pseudogene	PGOHUM_ENST00000567299.1_CTC-543D15.1_RF2	chr19	9518760	9518807	+	No match in SNP-DB	map to known protein with 1 aa mismatch	ENSP00000494269.1|ENST00000493945.6|ENSG00000075624.14|OTTHUMG00000023268.11|OTTHUMT00000324023.3|AC006483.1-005|ACTB|375	93.75	16	1	VAPEEH	EEHPVLLTEAPLNPKA	PKANRE	16	1	0	unique location	chr19_9518759_9518807_+	intergenic	ZNF560(dist=20157),ZNF426(dist=4464)	1	0.999468	NA	NA	NA	NA	NA	NA	no
Other	PXD002619	K.EILVGDVGQTVNNLYATFVK.M	KEILVGDVGQTVNNLYATFVKM	PGOHUM_ENST00000440986.1_CFLP2	CFL1P2	cofilin 1 pseudogene 2 [Source:HGNC Symbol;Acc:HGNC:1878]	PGOHUM_ENST00000440986.1_CFLP2_RF1	chr1	51158250	51158315	-	No match in SNP-DB	novelpep (map to known protein with more than 2 mismatched aa)	ENSP00000432153.1|ENST00000526975.1|ENSG00000172757.12|OTTHUMG00000166602.5|OTTHUMT00000390708.2|RP11-770G2.8-008|CFL1|90	86.364	22	NA	EEGKEI	KEILVGDVGQTVDDPYATFVKM	VKMLPD	22	3	0	unique location	chr1_51158249_51158315_-	intergenic	C1orf185(dist=10168),LINC01562(dist=36845)	1	0.751077	-2.37148	-5.97669	-4.55962	-5.49791	-0.406723	-5.87828	no
Actin	PXD002619	K.EK+8.014LC+57.021YLVLDFEQEM+15.995ATAASSSSLEK+8.014.S	KEKLCYLVLDFEQEMATAASSSSLEKS	PGOHUM_ENST00000515712.1_CTD-2309M13.1	ACTBP2	actin, beta pseudogene 2 [Source:HGNC Symbol;Acc:HGNC:135]	PGOHUM_ENST00000515712.1_CTD-2309M13.1_RF2	chr5	77785518	77785598	+	No match in SNP-DB	novelpep (map to known protein with more than 2 mismatched aa)	ENSP00000494185.1|ENST00000647275.1|ENSG00000075624.14|OTTHUMG00000023268.11|OTTHUMT00000324029.2|AC006483.1-011|ACTB|157	92.593	27	NA	RDIKEK	KEKLCYVALDFEQEMATAASSSSLEKS	EKSYEL	27	2	0	unique location	chr5_77785517_77785598_+	intergenic	TBCA(dist=9157),LOC101929154(dist=99138)	1	0.983525	NA	NA	NA	NA	NA	NA	no
Heat shock protein	PXD002619	K.EK+8.014YINQEELNK+8.014.I	KEKYINQEELNKI	PGOHUM_ENST00000426420.1_RP11-65L19.1	HSP90AB6P	heat shock protein 90 alpha family class B member 6, pseudogene [Source:HGNC Symbol;Acc:HGNC:32540]	PGOHUM_ENST00000426420.1_RP11-65L19.1_RF2	chr13	96884987	96885025	-	No match in SNP-DB	novelpep (map to known protein with more than 2 mismatched aa)	ENSP00000335153.7|ENST00000334701.11|ENSG00000080824.18|OTTHUMG00000171752.7|OTTHUMT00000414953.1|RP11-114H15.1-001|HSP90AA1|854	88.889	13	NA	KEKYID	YIDQEELNK	LNKTKP	9	1	0	unique location	No match found by BLAT	intergenic	HS6ST3(dist=45425),LINC00359(dist=56294)	1	0.998105	NA	NA	NA	NA	NA	NA	no
Heat shock protein	PXD002619	K.ELERVC+57.021NPIITK.L	KELERVCNPIITKL	PGOHUM_ENST00000439846.1_AC097635.2	HSPA8P18	heat shock protein family A (Hsp70) member 8 pseudogene 18 [Source:HGNC Symbol;Acc:HGNC:44933]	PGOHUM_ENST00000439846.1_AC097635.2_RF3	chr3	19940356	19940397	-	No match in SNP-DB	map to known protein with 1 aa mismatch	ENSP00000247207.6|ENST00000247207.6|ENSG00000126803.9|OTTHUMG00000141311.4|-|HSPA2-201|HSPA2|639	92.857	14	12	HKQKEL	KELERVCNPIISKL	SKLYQG	14	1	0	unique location	No match found by BLAT	intronic	EFHB	1	0.993098	NA	NA	NA	NA	NA	NA	no
Ribosomal protein	PXD002619	K.ELLYPPDYNPEGK+8.014.V	KELLYPPDYNPEGKV	PGOHUM_ENST00000422187.2_RP11-302I18.2;PGOHUM_ENST00000448115.1_RP11-302I18.1	XRCC6P3;AL451081.2	X-ray repair cross complementing 6 pseudogene 3 [Source:HGNC Symbol;Acc:HGNC:45185];ribosomal protein, large, P0 (RPLP0) pseudogene	PGOHUM_ENST00000422187.2_RP11-302I18.2_RF1	chr1	220314144	220314188	-	No match in SNP-DB	map to known protein with 1 aa mismatch	ENSP00000384257.1|ENST00000405878.5|ENSG00000196419.12|OTTHUMG00000151190.3|OTTHUMT00000321717.1|CTA-216E10.7-006|XRCC6|609	93.333	15	4	DEFKEL	KELVYPPDYNPEGKV	GKVTKR	15	1	0	unique location	chr1_220314143_220314188_-	intergenic	RAB3GAP2(dist=41643),MARK1(dist=214039)	1	0.953318	NA	NA	NA	NA	NA	NA	no
Heat shock protein	PXD002619	K.ELNKSINPDEAIAYGAAVQAAILSGDK.S	KELNKSINPDEAIAYGAAVQAAILSGDKS	PGOHUM_ENST00000485881.1_RP11-598P12.1	HSPA8P9	heat shock protein family A (Hsp70) member 8 pseudogene 9 [Source:HGNC Symbol;Acc:HGNC:44924]	PGOHUM_ENST00000485881.1_RP11-598P12.1_RF3	chr3	137881368	137881454	+	No match in SNP-DB	map to known protein with 1 aa mismatch	ENSP00000227378.3|ENST00000227378.7|ENSG00000109971.13|OTTHUMG00000166030.2|OTTHUMT00000387521.1|RP11-762B21.4-006|HSPA8|646	96.552	29	13	FNGKEL	KELNKSINPDEAVAYGAAVQAAILSGDKS	DKSENV	29	1	0	unique location	chr3_137881367_137881454_+	intergenic	LINC01210(dist=100491),CLDN18(dist=117448)	1	0.981116	NA	NA	NA	NA	NA	NA	no
Other	PXD002619	K.ELSDIAHRIVALGKGILAADESTGSIAK+8.014.R	KELSDIAHRIVALGKGILAADESTGSIAKR	PGOHUM_ENST00000398050.3_ALDOAP2	ALDOAP2	aldolase, fructose-bisphosphate A pseudogene 2 [Source:HGNC Symbol;Acc:HGNC:416]	PGOHUM_ENST00000398050.3_ALDOAP2_RF1	chr10	125667822	125667911	-	No match in SNP-DB	map to known protein with 1 aa mismatch	ENSP00000455857.1|ENST00000569798.5|ENSG00000149925.18|OTTHUMG00000132107.11|OTTHUMT00000435373.1|AC093512.12-010|ALDOA|361	96.667	30	13	EQKKEL	KELSDIAHRIVAPGKGILAADESTGSIAKR	AKRLQS	30	1	0	unique location	chr10_125667821_125667911_-	intronic	TEX36	1	0.844697	NA	NA	NA	NA	NA	NA	no
Actin	PXD002619	K.EM+15.995ATAASSSSLEK.S	KEMATAASSSSLEKS	PGOHUM_ENST00000450208.1_RP11-193H5.2	AL590396.1	actin, beta (ACTB) pseudogene	PGOHUM_ENST00000450208.1_RP11-193H5.2_RF3	chr1	237927508	237927552	+	No match in SNP-DB	map to known protein with 1 aa mismatch	ENSP00000494185.1|ENST00000647275.1|ENSG00000075624.14|OTTHUMG00000023268.11|OTTHUMT00000324029.2|AC006483.1-011|ACTB|157	93.333	15	1	DFEQEM	QEMATAASSSSLEKS	EKSYEL	15	1	0	unique location	chr1_237927507_237927552_+	ncRNA_exonic	LOC100130331	1	0.950636	NA	NA	NA	NA	NA	NA	no
Other	PXD002619	K.ENAEAYLGK+8.014.V	KENAEAYLGKV	PGOHUM_ENST00000442006.2_RP11-334L9.1	AL354702.1	heat shock 70kDa protein 5 (glucose-regulated protein, 78kDa) (HSPA5) pseudogene	PGOHUM_ENST00000442006.2_RP11-334L9.1_RF3	chr1	38709380	38709412	+	No match in SNP-DB	novelpep (map to known protein with more than 2 mismatched aa)	ENSP00000324173.6|ENST00000324460.6|ENSG00000044574.7|OTTHUMG00000020672.1|OTTHUMT00000054062.1|RP11-65N13.5-001|HSPA5|654	90	11	NA	TKMKET	KETAEAYLGK	LGKKVT	10	1	0	unique location	No match found by BLAT	intergenic	LINC01685(dist=232896),RRAGC(dist=128817)	1	0.958563	NA	NA	NA	NA	NA	NA	no
Heat shock protein	PXD002619	K.ENQTEYLEER+10.008.W	KENQTEYLEERW	PGOHUM_ENST00000426420.1_RP11-65L19.1	HSP90AB6P	heat shock protein 90 alpha family class B member 6, pseudogene [Source:HGNC Symbol;Acc:HGNC:32540]	PGOHUM_ENST00000426420.1_RP11-65L19.1_RF2	chr13	96885251	96885286	-	No match in SNP-DB	map to known protein with 1 aa mismatch	sp|Q58FF6|H90B4_HUMAN	91.667	12	3	LHLKED	KEDQTEYLEERW	ERWVKE	12	1	0	unique location	No match found by BLAT	intergenic	HS6ST3(dist=45689),LINC00359(dist=56030)	1	0.8922	NA	NA	NA	NA	NA	NA	no
Other	PXD002619	K.EQQEAIEHIDEIQNEIDR+10.008.L	KEQQEAIEHIDEIQNEIDRL	PGOHUM_ENST00000457046.3_RP11-312H15.3	SETP20	SET pseudogene 20 [Source:HGNC Symbol;Acc:HGNC:42939]	PGOHUM_ENST00000457046.3_RP11-312H15.3_RF1	chr4	109553921	109553980	-	No match in SNP-DB	map to known protein with 1 aa mismatch	ENSP00000480946.1|ENST00000596516.2|ENSG00000230667.5|OTTHUMG00000010287.4|-|SETSIP-202|SETSIP|302	95	20	13	KGEKEQ	KEQQEAIEHIDEVQNEIDRL	DRLNEQ	20	1	0	unique location	chr4_109553920_109553980_-	intergenic	SEC24B(dist=13462),MCUB(dist=6278)	1	0.999864	NA	NA	NA	NA	NA	NA	no
Other	PXD002619	K.ESDTGLAPPALWDLAADK+8.014QTLQSK+8.014QPLQVAR.C	KESDTGLAPPALWDLAADKQTLQSKQPLQVARC	PGOHUM_ENST00000470499.1_RP11-64K7.1	AC117409.1	26S protease regulatory subunit 7 (PSMC2) pseudogene	PGOHUM_ENST00000470499.1_RP11-64K7.1_RF1	chr3	132175597	132175695	+	No match in SNP-DB	map to known protein with 1 aa mismatch	ENSP00000393027.1|ENST00000425206.5|ENSG00000161057.11|OTTHUMG00000157206.2|OTTHUMT00000347923.1|RP11-1252L15.1-002|PSMC2|130	96.97	33	25	TGIKES	KESDTGLAPPALWDLAADKQTLQSEQPLQVARC	ARCTKI	33	1	0	unique location	chr3_132175596_132175695_+	intergenic	CPNE4(dist=135991),ACPP(dist=141770)	1	0.965765	0.620214	-5.27963	-5.4298	-4.65345	-5.50543	-4.19199	yes
Ribosomal protein	PXD002619	K.ETVFTK+8.014STYQEFTDHLVK.T	KETVFTKSTYQEFTDHLVKT	PGOHUM_ENST00000494359.1_RP11-452G18.2	AC107956.1	ribosomal protein S2 (RPS2) pseudogene	PGOHUM_ENST00000494359.1_RP11-452G18.2_RF1	chr11	17229038	17229097	+	No match in SNP-DB	map to known protein with 1 aa mismatch	ENSP00000436227.1|ENST00000533186.5|ENSG00000140988.15|OTTHUMG00000128708.5|OTTHUMT00000387764.2|LA16c-439A6.2-013|RPS2|195	95	20	9	DLWKET	KETVFTKSPYQEFTDHLVKT	VKTHTR	20	1	0	unique location	chr11_17229037_17229097_+	intergenic	PIK3C2A(dist=21042),NUCB2(dist=47680)	1	0.985	NA	NA	NA	NA	NA	NA	no
Keratin	PXD002619	K.EVDEAYM+15.995NKVELGSRLEGLTDEINFLR.Q	KEVDEAYMNKVELGSRLEGLTDEINFLRQ	PGOHUM_ENST00000533003.1_KRT8P7	KRT8P7	keratin 8 pseudogene 7 [Source:HGNC Symbol;Acc:HGNC:33361]	PGOHUM_ENST00000533003.1_KRT8P7_RF3	chr11	119603627	119603713	-	No match in SNP-DB	novelpep (map to known protein with more than 2 mismatched aa)	ENSP00000450340.1|ENST00000546900.1|ENSG00000170421.12|OTTHUMG00000169881.7|OTTHUMT00000406397.1|RP11-153F5.5-017|KRT8|113	93.103	29	NA	LIKKDV	KDVDEAYMNKVELESRLEGLTDEINFLRQ	LRQLYE	29	2	0	unique location	chr11_119603626_119603713_-	intergenic	USP2-AS1(dist=104394),NECTIN1(dist=34471)	1	0.735605	NA	NA	NA	NA	NA	NA	no
Tubulin	PXD002619	K.EVDEQMFNVQNK.N	KEVDEQMFNVQNKN	PGOHUM_ENST00000248151.4_TUBBP1	TUBBP1	tubulin beta pseudogene 1 [Source:HGNC Symbol;Acc:HGNC:12414]	PGOHUM_ENST00000248151.4_TUBBP1_RF1	chr8	30352977	30353018	+	No match in SNP-DB	map to known protein with 1 aa mismatch	ENSP00000379672.1|ENST00000396389.5|ENSG00000196230.12|OTTHUMG00000031059.2|OTTHUMT00000257566.1|XXbac-BPG252P9.4-003|TUBB|426	92.857	14	8	MSMKEV	KEVDEQMLNVQNKN	NKNSSY	14	1	0	unique location	No match found by BLAT	intergenic	DCTN6(dist=169338),RBPMS-AS1(dist=29142)	1	0.973927	NA	NA	NA	NA	NA	NA	no
Eukaryotic translation elongation factor	PXD002619	K.EVNTYIM+15.995K.I	KEVNTYIMKI	PGOHUM_ENST00000325349.6_RP11-1018J11.2;PGOHUM_ENST00000444513.2_RP11-1018J11.1	EEF1A1P16;AC023512.1	S-phase kinase-associated protein 1 (SKP1) pseudogene;eukaryotic translation elongation factor 1 alpha 1 pseudogene 16 [Source:HGNC Symbol;Acc:HGNC:37889]	PGOHUM_ENST00000325349.6_RP11-1018J11.2_RF1	chr12	16991183	16991212	+	No match in SNP-DB	novelpep (map to known protein with more than 2 mismatched aa)	sp|Q5VTE0|EF1A3_HUMAN	80	10	NA	EIVKEV	KEVSTYIKKI	KKIGYN	10	2	0	unique location	No match found by BLAT	downstream	SKP1P2(dist=555)	1	0.967793	NA	NA	NA	NA	NA	NA	no
Heat shock protein	PXD002619	K.EVSNDEAEEKEDKEEEK.E	KEVSNDEAEEKEDKEEEKE	PGOHUM_ENST00000506915.1_RP11-45F23.1	HSP90AA4P	heat shock protein 90 alpha family class A member 4, pseudogene [Source:HGNC Symbol;Acc:HGNC:5255]	PGOHUM_ENST00000506915.1_RP11-45F23.1_RF2	chr4	189473644	189473700	+	No match in SNP-DB	novelpep (no match to known protein found)	NA	NA	NA	NA	NA	NA	NA	NA	NA	NA	multiple locations	chr4_189473643_189473700_+;chr4_KI270925v1_alt_111786_111843_+	intergenic	LINC01060(dist=871736),LINC01262(dist=185962)	1	0.986107	NA	NA	NA	NA	NA	NA	no
Ribosomal protein	PXD002619	K.FAAATGATPIAGHFTPGTFTNQIQAAFR+10.008EPR+10.008.L	KFAAATGATPIAGHFTPGTFTNQIQAAFREPRL	PGOHUM_ENST00000412542.1_RP6-105D16.1	RPSAP61	ribosomal protein SA pseudogene 61 [Source:HGNC Symbol;Acc:HGNC:36760]	PGOHUM_ENST00000412542.1_RP6-105D16.1_RF1	chrX	44741351	44741449	+	No match in SNP-DB	map to known protein with 1 aa mismatch	ENSP00000410848.1|ENST00000458478.5|ENSG00000168028.13|OTTHUMG00000131296.5|OTTHUMT00000343661.2|AC099332.2-008|RPSA|263	96.97	33	14	AVLKFA	KFAAATGATPIAGRFTPGTFTNQIQAAFREPRL	PRLLVV	33	1	0	unique location	chrX_44741350_44741449_+	intergenic	FUNDC1(dist=198376),DUSP21(dist=102652)	1	0.970357	NA	NA	NA	NA	NA	NA	no
Keratin	PXD002619	K.FASFIDKLR.F	KFASFIDKLRF	PGOHUM_ENST00000512863.1_RP11-474J18.4	KRT8P32	keratin 8 pseudogene 32 [Source:HGNC Symbol;Acc:HGNC:39866]	PGOHUM_ENST00000512863.1_RP11-474J18.4_RF2	chr5	98393194	98393226	-	No match in SNP-DB	map to known protein with 1 aa mismatch	ENSP00000257951.3|ENST00000257951.3|ENSG00000161849.3|OTTHUMG00000169634.1|OTTHUMT00000405187.1|RP11-845M18.4-001|KRT84|600	90.909	11	9	LNNKFA	KFASFIDKVRF	VRFLEQ	11	1	0	unique location	No match found by BLAT	intergenic	LINC01846(dist=231955),RGMB(dist=376101)	1	0.938281	NA	NA	NA	NA	NA	NA	no
Peptidylprolyl isomerase A	PXD002619	K.FEDENFILK+8.014HTGPEILSMANAGPNTNGSQFFIC+57.021TAK+8.014.T	KFEDENFILKHTGPEILSMANAGPNTNGSQFFICTAKT	PGOHUM_ENST00000414949.2_RP11-367G6.1	PPIAP29	peptidylprolyl isomerase A pseudogene 29 [Source:HGNC Symbol;Acc:HGNC:43021]	PGOHUM_ENST00000414949.2_RP11-367G6.1_RF1	chr6	24976727	24976840	+	No match in SNP-DB	map to known protein with 1 aa mismatch	ENSP00000479961.1|ENST00000620047.4|ENSG00000196262.13|OTTHUMG00000023687.5|-|PPIA-210|PPIA|105	97.368	38	15	YGEKFE	KFEDENFILKHTGPGILSMANAGPNTNGSQFFICTAKT	AKTEWL	38	1	0	unique location	chr6_24976726_24976840_+	intronic	RIPOR2	1	0.864204	NA	NA	NA	NA	NA	NA	no
Glyceraldehyde	PXD002619	K.FHGSIK+8.014AENGK+8.014.L	KFHGSIKAENGKL	PGOHUM_ENST00000426454.2_RP4-657D16.4	GAPDHP51	glyceraldehyde 3 phosphate dehydrogenase pseudogene 51 [Source:HGNC Symbol;Acc:HGNC:38557]	PGOHUM_ENST00000426454.2_RP4-657D16.4_RF1	chr1	51707946	51707984	-	No match in SNP-DB	novelpep (map to known protein with more than 2 mismatched aa)	ENSP00000478864.1|ENST00000619601.1|ENSG00000111640.14|OTTHUMG00000137379.1|-|GAPDH-211|GAPDH|293	84.615	13	NA	THGKFH	KFHGTVKAENGKL	GKLVIN	13	2	0	unique location	No match found by BLAT	intronic	OSBPL9	1	0.998289	NA	NA	NA	NA	NA	NA	no
Eukaryotic translation elongation factor	PXD002619	K.FK+8.014NEAAEMGK.A	KFKNEAAEMGKA	PGOHUM_ENST00000419025.1_RP11-315J22.1	EEF1A1P8	eukaryotic translation elongation factor 1 alpha 1 pseudogene 8 [Source:HGNC Symbol;Acc:HGNC:3203]	PGOHUM_ENST00000419025.1_RP11-315J22.1_RF1	chr3	184027601	184027636	-	No match in SNP-DB	novelpep (map to known protein with more than 2 mismatched aa)	ENSP00000479055.1|ENST00000615060.4|ENSG00000156508.17|OTTHUMG00000015031.6|-|EEF1A1-211|EEF1A1|426	75	12	NA	TIEKFE	KFEKEAAEMGKG	GKGSFK	12	3	0	unique location	No match found by BLAT	intergenic	ABCC5(dist=9641),HTR3D(dist=3943)	1	0.998371	NA	NA	NA	NA	NA	NA	no
Ribosomal protein	PXD002619	K.FLAAGTHLGGTNLDFQMEQYIC+57.021K+8.014R+10.008.-	KFLAAGTHLGGTNLDFQMEQYICKR	lncRNA_lnc-ANXA1-26:1;PGOHUM_ENST00000418207.1_RP11-422N19.3	lncRNA_lnc-ANXA1-26:1;PGOHUM_ENST00000418207.1_RP11-422N19.3;RPSAP9	lncRNA_lnc-ANXA1-26:1;PGOHUM_ENST00000418207.1_RP11-422N19.3;ribosomal protein SA pseudogene 9 [Source:HGNC Symbol;Acc:HGNC:31463]	lncRNA_lnc-ANXA1-26:1_RF1	chr9	76398747	76398821	+	No match in SNP-DB	map to known protein with 1 aa mismatch	ENSP00000396716.2|ENST00000444512.2|ENSG00000168028.13|OTTHUMG00000131296.5|OTTHUMT00000343662.3|AC099332.2-009|RPSA|116	96	25	23	DVLKFL	KFLAAGTHLGGTNLDFQMEQYIYKR	YKRKSD	25	1	0	unique location	chr9_76398746_76398821_+	ncRNA_exonic	RPSAP9	1	0.978878	NA	NA	NA	NA	NA	NA	no
Eukaryotic translation elongation factor	PXD002619	K.FLK+8.014SGDAAIADM+15.995VPGKPM+15.995C+57.021VESFSDYPPLGR.F	KFLKSGDAAIADMVPGKPMCVESFSDYPPLGRF	PGOHUM_ENST00000415278.1_EEF1AL9	EEF1A1P11	eukaryotic translation elongation factor 1 alpha 1 pseudogene 11 [Source:HGNC Symbol;Acc:HGNC:3206]	PGOHUM_ENST00000415278.1_EEF1AL9_RF1	chr1	96448103	96448201	+	No match in SNP-DB	map to known protein with 1 aa mismatch	ENSP00000479609.1|ENST00000610520.4|ENSG00000156508.17|OTTHUMG00000015031.6|-|EEF1A1-210|EEF1A1|441	96.97	33	11	DGPKFL	KFLKSGDAAIVDMVPGKPMCVESFSDYPPLGRF	GRFAVR	33	1	0	unique location	chr1_96448102_96448201_+	intergenic	LINC01787(dist=73978),PTBP2(dist=273502)	1	0.984949	NA	NA	NA	NA	NA	NA	no
Other	PXD002619	K.FLNGNELTLADC+57.021NLLPK+8.014.L	KFLNGNELTLADCNLLPKL	PGOHUM_ENST00000431907.2_CLIC1P1	CLIC1P1	chloride intracellular channel 1 pseudogene 1 [Source:HGNC Symbol;Acc:HGNC:32691]	PGOHUM_ENST00000431907.2_CLIC1P1_RF2	chr12	120914896	120914952	+	No match in SNP-DB	map to known protein with 1 aa mismatch	ENSP00000479808.1|ENST00000616760.1|ENSG00000213719.8|OTTHUMG00000031103.3|-|CLIC1-210|CLIC1|241	94.737	19	4	SQRKFL	KFLDGNELTLADCNLLPKL	PKLHIV	19	1	0	unique location	chr12_120914895_120914952_+	intergenic	XLOC_009911(dist=6822),HNF1A-AS1(dist=54942)	1	0.85975	3.72705	-5.5033	-5.90232	-1.77532	-2.05668	-6.01204	yes
Other	PXD002619	K.FNKWDTAGQEK.C	KFNKWDTAGQEKC	PGOHUM_ENST00000427731.2_RP11-20O24.2	RANP5	RAN, member RAS oncogene family pseudogene 5 [Source:HGNC Symbol;Acc:HGNC:39860]	PGOHUM_ENST00000427731.2_RP11-20O24.2_RF1	chr1	109047011	109047049	+	No match in SNP-DB	novelpep (map to known protein with more than 2 mismatched aa)	ENSP00000376174.3|ENST00000392367.4|ENSG00000132341.11|OTTHUMG00000134328.8|OTTHUMT00000259485.1|AC073912.2-005|RAN|233	91.667	13	NA	GPIKFN	KFNVWDTAGQEK	QEKFGG	12	1	0	unique location	No match found by BLAT	intergenic	WDR47(dist=4783),TAF13(dist=17365)	1	0.998211	NA	NA	NA	NA	NA	NA	no
Other	PXD002619	K.FVMDFSDQVAPTDIEEGMR+10.008.V	KFVMDFSDQVAPTDIEEGMRV	PGOHUM_ENST00000470499.1_RP11-64K7.1	AC117409.1	26S protease regulatory subunit 7 (PSMC2) pseudogene	PGOHUM_ENST00000470499.1_RP11-64K7.1_RF1	chr3	132175759	132175821	+	No match in SNP-DB	novelpep (map to known protein with more than 2 mismatched aa)	ENSP00000491883.1|ENST00000640277.1|ENSG00000161057.11|OTTHUMG00000157206.2|-|PSMC2-206|PSMC2|400	90.476	21	NA	QFAKFV	KFVVDLSDQVAPTDIEEGMRV	MRVGVD	21	2	0	unique location	chr3_132175758_132175821_+	intergenic	CPNE4(dist=136153),ACPP(dist=141608)	1	0.991661	2.1615	-5.33487	-6.18789	-4.3111	-5.81513	-4.74424	yes
Other	PXD002619	K.FVSTSDLLIPK+8.014DLGTESQIFISR+10.008.T	KFVSTSDLLIPKDLGTESQIFISRT	PGOHUM_ENST00000445131.2_RP5-1017O19.1	GDI2P2	GDP dissociation inhibitor 2 pseudogene 2 [Source:HGNC Symbol;Acc:HGNC:37976]	PGOHUM_ENST00000445131.2_RP5-1017O19.1_RF1	chr1	72275062	72275136	+	No match in SNP-DB	novelpep (map to known protein with more than 2 mismatched aa)	ENSP00000369538.4|ENST00000380191.8|ENSG00000057608.16|OTTHUMG00000017607.9|OTTHUMT00000046580.1|RP11-318E3.2-001|GDI2|445	92	25	NA	IEQKFV	KFVSISDLLVPKDLGTESQIFISRT	SRTYDA	25	2	0	unique location	chr1_72275061_72275136_+	intronic	NEGR1	1	0.320703	-2.305	-4.177	-3.63675	-5.26	-4.05975	-3.713	no
Heat shock protein	PXD002619	K.GDKAQIEK+8.014C+57.021VQEIIEQLDVTTSEYEK+8.014.E	KGDKAQIEKCVQEIIEQLDVTTSEYEKE	PGOHUM_ENST00000511127.1_HSPD1P5	HSPD1P5	heat shock protein family D (Hsp60) member 1 pseudogene 5 [Source:HGNC Symbol;Acc:HGNC:5266]	PGOHUM_ENST00000511127.1_HSPD1P5_RF3	chr4	144846707	144846790	+	No match in SNP-DB	novelpep (map to known protein with more than 2 mismatched aa)	ENSP00000340019.2|ENST00000345042.6|ENSG00000144381.16|OTTHUMG00000154463.4|-|HSPD1-201|HSPD1|573	92.857	28	NA	LKGKGD	KGDKAQIEKRIQEIIEQLDVTTSEYEKE	EKEKLN	28	2	0	unique location	chr4_144846706_144846790_+	intergenic	HHIP(dist=107978),ANAPC10(dist=147868)	1	0.939687	NA	NA	NA	NA	NA	NA	no
Other	PXD002619	K.GEADAM+15.995SLDAGFIYIAGK.C	KGEADAMSLDAGFIYIAGKC	PGOHUM_ENST00000475455.1_RP11-404G16.1	TFP1	transferrin pseudogene 1 [Source:HGNC Symbol;Acc:HGNC:11759]	PGOHUM_ENST00000475455.1_RP11-404G16.1_RF1	chr3	133704224	133704283	+	No match in SNP-DB	novelpep (map to known protein with more than 2 mismatched aa)	ENSP00000385834.3|ENST00000402696.8|ENSG00000091513.15|OTTHUMG00000150356.4|OTTHUMT00000317775.2|AC080128.2-001|TF|698	66.667	20	NA	AANEAD	EADAVTLDAGLVYDA	YDAYLA	15	5	0	unique location	chr3_133704223_133704283_+	intergenic	TOPBP1(dist=42331),TF(dist=41909)	1	0.762983	-8.94124	4.37234	-8.55546	-9.75195	-7.76639	-1.31888	yes
Other	PXD002619	K.GIDVM+15.995YTGTLDC+57.021WR+10.008.K	KGIDVMYTGTLDCWRK	PGOHUM_ENST00000435239.1_AC018641.6	SLC25A5P5	solute carrier family 25 member 5 pseudogene 5 [Source:HGNC Symbol;Acc:HGNC:511]	PGOHUM_ENST00000435239.1_AC018641.6_RF1	chr7	32472245	32472292	+	No match in SNP-DB	novelpep (map to known protein with more than 2 mismatched aa)	ENSP00000281456.5|ENST00000281456.10|ENSG00000151729.10|OTTHUMG00000134299.4|OTTHUMT00000259170.3|AC093824.2-001|SLC25A4|298	81.25	16	NA	SGRKGA	KGADIMYTGTVDCWRK	WRKIAK	16	3	0	unique location	chr7_32472244_32472292_+	intergenic	LOC100130673(dist=13751),LSM5(dist=13088)	1	0.878064	-5.58909	0.323681	-5.1096	-4.47291	-2.32111	-5.81555	yes
Heat shock protein	PXD002619	K.GIIDPTKLVR.T	KGIIDPTKLVRT	PGOHUM_ENST00000503199.1_RP11-704G19.1;lncRNA_lnc-CARD6-169:1	HSPD1P1;PGOHUM_ENST00000503199.1_RP11-704G19.1;lncRNA_lnc-CARD6-169:1	heat shock protein family D (Hsp60) member 1 pseudogene 1 [Source:HGNC Symbol;Acc:HGNC:35133];PGOHUM_ENST00000503199.1_RP11-704G19.1;lncRNA_lnc-CARD6-169:1	PGOHUM_ENST00000503199.1_RP11-704G19.1_RF1	chr5	21884136	21884171	+	No match in SNP-DB	map to known protein with 1 aa mismatch	ENSP00000340019.2|ENST00000345042.6|ENSG00000144381.16|OTTHUMG00000154463.4|-|HSPD1-201|HSPD1|573	91.667	12	9	MVEKGI	KGIIDPTKVVRT	VRTALL	12	1	0	unique location	No match found by BLAT	intronic	CDH12	1	0.971571	NA	NA	NA	NA	NA	NA	no
Other	PXD002619	K.GILALC+57.021MGNHELYMR+10.008.R	KGILALCMGNHELYMRR	PGOHUM_ENST00000367074.4_GS1-309P15.4	AC006210.2	pseudogene similar to part of radixin (RDX)	PGOHUM_ENST00000367074.4_GS1-309P15.4_RF1	chrX	27518986	27519036	+	No match in SNP-DB	map to known protein with 1 aa mismatch	ENSP00000384136.1|ENST00000405097.5|ENSG00000137710.15|OTTHUMG00000166574.8|OTTHUMT00000390532.1|RP11-686G14.2-002|RDX|604	94.118	17	2	RINKRI	KRILALCMGNHELYMRR	MRRRKP	17	1	0	unique location	chrX_27518985_27519036_+	intergenic	PPP4R3CP(dist=55645),DCAF8L2(dist=227823)	1	0.94378	NA	NA	NA	NA	NA	NA	no
Glyceraldehyde	PXD002619	K.GILAYTEHQAVSSDFNSDTHSSTFDTGAGIALNDHFVK+8.014.L	KGILAYTEHQAVSSDFNSDTHSSTFDTGAGIALNDHFVKL	PGOHUM_ENST00000419696.1_RP4-686J16.2	GAPDHP64	glyceraldehyde-3-phosphate dehydrogenase pseudogene 64 [Source:HGNC Symbol;Acc:HGNC:4158]	PGOHUM_ENST00000419696.1_RP4-686J16.2_RF2	chr1	116713911	116714030	-	No match in SNP-DB	novelpep (map to known protein with more than 2 mismatched aa)	ENSP00000380065.1|ENST00000396856.5|ENSG00000111640.14|OTTHUMG00000137379.1|OTTHUMT00000268062.1|AC006064.2-004|GAPDH|260	92.5	40	NA	GPLKGI	KGILGYTEHQVVSSDFNSDTHSSTFDAGAGIALNDHFVKL	VKLISW	40	3	0	unique location	chr1_116713910_116714030_-	intergenic	C1orf137(dist=7308),CD2(dist=40519)	1	0.943	-2.55806	-6.27488	-2.77584	-5.99247	-3.94567	-4.81328	no
Other	PXD002619	K.GIVGQSQQAYQEAFEISK+8.014.K	KGIVGQSQQAYQEAFEISKK	PGOHUM_ENST00000419975.1_RP11-45P22.1	YWHAZP5	tyrosine 3-monooxygenase/tryptophan 5-monooxygenase activation protein zeta pseudogene 5 [Source:HGNC Symbol;Acc:HGNC:30564]	PGOHUM_ENST00000419975.1_RP11-45P22.1_RF1	chr10	105686736	105686795	+	No match in SNP-DB	map to known protein with 1 aa mismatch	ENSP00000428775.1|ENST00000522819.5|ENSG00000164924.17|OTTHUMG00000134291.7|OTTHUMT00000380242.1|AC027373.1-022|YWHAZ|125	95	20	5	DDKKGI	KGIVDQSQQAYQEAFEISKK	SKKEMQ	20	1	0	unique location	chr10_105686735_105686795_+	ncRNA_intronic	LOC101927549	1	0.960441	NA	NA	NA	NA	NA	NA	no
Other	PXD002619	K.GIVVTAYSPVGTPSRPWVNPEDPSLLR+10.008DPR+10.008.I	KGIVVTAYSPVGTPSRPWVNPEDPSLLRDPRI	PGOHUM_ENST00000587229.2_AKR1B1P7	AKR1B1P7	aldo-keto reductase family 1 member B1 pseudogene 7 [Source:HGNC Symbol;Acc:HGNC:33497]	PGOHUM_ENST00000587229.2_AKR1B1P7_RF2	chr19	33360746	33360841	-	No match in SNP-DB	novelpep (map to known protein with more than 2 mismatched aa)	ENSP00000414399.1|ENST00000434222.5|ENSG00000085662.13|OTTHUMG00000155322.5|OTTHUMT00000339449.1|AC078847.2-002|AKR1B1|263	81.25	32	NA	CQSKGI	KGIVVTAYSPLGSPDRPWAKPEDPSLLEDPRI	PRIKAI	32	6	0	unique location	chr19_33360745_33360841_-	intergenic	CEBPA-AS1(dist=55689),CEBPG(dist=12923)	1	0.805884	NA	NA	NA	NA	NA	NA	no
Other	PXD002619	K.GK+8.014MNSITVDNC+57.021K.K	KGKMNSITVDNCKK	PGOHUM_ENST00000476047.1_RP11-550F7.1	AC026877.1	CAP, adenylate cyclase-associated protein 1 (yeast) (CAP1) pseudogene	PGOHUM_ENST00000476047.1_RP11-550F7.1_RF2	chr3	76435090	76435131	+	No match in SNP-DB	map to known protein with 1 aa mismatch	ENSP00000361891.3|ENST00000372805.7|ENSG00000131236.16|OTTHUMG00000004493.2|OTTHUMT00000013110.1|RP11-115D7.1-002|CAP1|475	92.857	14	4	LQIKGK	KGKINSITVDNCKK	CKKLGL	14	1	0	unique location	No match found by BLAT	intergenic	ZNF717(dist=649507),ROBO2(dist=605053)	1	0.997366	NA	NA	NA	NA	NA	NA	no
Other	PXD002619	K.GLGTNK+8.014DSLIEIIC+57.021SR+10.008.T	KGLGTNKDSLIEIICSRT	PGOHUM_ENST00000505539.1_ANXA2P1	ANXA2P1	annexin A2 pseudogene 1 [Source:HGNC Symbol;Acc:HGNC:538]	PGOHUM_ENST00000505539.1_ANXA2P1_RF2	chr4	153308357	153308410	-	No match in SNP-DB	novelpep (map to known protein with more than 2 mismatched aa)	ENSP00000453174.1|ENST00000559725.5|ENSG00000182718.16|OTTHUMG00000132763.5|OTTHUMT00000416490.2|AC087385.2-011|ANXA2|45	88.889	18	NA	MK	KGLGTDEDSLIEIICSRT	SRTNQE	18	2	0	unique location	chr4_153308356_153308410_-	ncRNA_exonic	ANXA2P1	1	0.777038	-6.64523	-5.92853	-3.62553	-6.01168	-1.14089	-6.32438	no
Other	PXD002619	K.GLGTNK+8.014DSLIEIIC+57.021SR+10.008TNQELQEINR+10.008.V	KGLGTNKDSLIEIICSRTNQELQEINRV	PGOHUM_ENST00000505539.1_ANXA2P1	ANXA2P1	annexin A2 pseudogene 1 [Source:HGNC Symbol;Acc:HGNC:538]	PGOHUM_ENST00000505539.1_ANXA2P1_RF2	chr4	153308327	153308410	-	No match in SNP-DB	novelpep (map to known protein with more than 2 mismatched aa)	ENSP00000453869.1|ENST00000559113.5|ENSG00000182718.16|OTTHUMG00000132763.5|OTTHUMT00000416488.1|AC087385.2-024|ANXA2|59	92.857	28	NA	MK	KGLGTDEDSLIEIICSRTNQELQEINRV	NRVYKE	28	2	0	unique location	chr4_153308326_153308410_-	ncRNA_exonic	ANXA2P1	1	0.793217	-6.55378	-6.06088	-4.11419	-6.25881	-1.73728	-6.32583	no
Glyceraldehyde	PXD002619	K.GLM+15.995TTVHAITATQK+8.014.T	KGLMTTVHAITATQKT	PGOHUM_ENST00000402643.2_GAPDHP72	GAPDHP72	glyceraldehyde-3-phosphate dehydrogenase pseudogene 72 [Source:HGNC Symbol;Acc:HGNC:22955]	PGOHUM_ENST00000402643.2_GAPDHP72_RF3	chr6	166064803	166064850	+	No match in SNP-DB	map to known protein with 1 aa mismatch	ENSP00000380065.1|ENST00000396856.5|ENSG00000111640.14|OTTHUMG00000137379.1|OTTHUMT00000268062.1|AC006064.2-004|GAPDH|260	93.75	16	1	GIVEGL	EGLMTTVHAITATQKT	QKTVDG	16	1	0	unique location	chr6_166064802_166064850_+	intergenic	LINC00602(dist=75188),T(dist=92853)	1	0.954723	NA	NA	NA	NA	NA	NA	no
Ribosomal protein	PXD002619	K.GLNVDSLVIEHIQVNK+8.014.A	KGLNVDSLVIEHIQVNKA	PGOHUM_ENST00000446498.1_RP3-476K8.4	AL513365.1	ribosomal protein L17 (RPL17) pseudogene	PGOHUM_ENST00000446498.1_RP3-476K8.4_RF1	chr1	26454822	26454875	-	No match in SNP-DB	map to known protein with 1 aa mismatch	ENSP00000480215.1|ENST00000615760.4|ENSG00000265681.7|OTTHUMG00000179680.6|OTTHUMT00000476297.1|RP11-110H1.6-024|RPL17|131	94.444	18	4	AELKGL	KGLDVDSLVIEHIQVNKA	NKAPKM	18	1	0	unique location	chr1_26454821_26454875_-	intronic	DHDDS	1	0.985302	-4.66741	-5.90448	-4.38134	-5.76941	-0.258396	-5.45367	no
Ribosomal protein	PXD002619	K.GLNVDSLVIEHIQVNK+8.014APK+8.014.M	KGLNVDSLVIEHIQVNKAPKM	PGOHUM_ENST00000446498.1_RP3-476K8.4	AL513365.1	ribosomal protein L17 (RPL17) pseudogene	PGOHUM_ENST00000446498.1_RP3-476K8.4_RF1	chr1	26454813	26454875	-	No match in SNP-DB	map to known protein with 1 aa mismatch	ENSP00000480215.1|ENST00000615760.4|ENSG00000265681.7|OTTHUMG00000179680.6|OTTHUMT00000476297.1|RP11-110H1.6-024|RPL17|131	95.238	21	4	AELKGL	KGLDVDSLVIEHIQVNKAPKM	PKMRRR	21	1	0	unique location	chr1_26454812_26454875_-	intronic	DHDDS	1	0.9855	-4.7219	-6.03857	-4.24432	-5.8512	-0.320419	-5.16659	no
Heat shock protein	PXD002619	K.GPAVGIDLGTTYSC+57.021VGVFHQGK+8.014.V	KGPAVGIDLGTTYSCVGVFHQGKV	PGOHUM_ENST00000425843.1_RP1-222H5.1	HSPA8P1	heat shock protein family A (Hsp70) member 8 pseudogene 1 [Source:HGNC Symbol;Acc:HGNC:5245]	PGOHUM_ENST00000425843.1_RP1-222H5.1_RF1	chrX	121204937	121205008	-	No match in SNP-DB	novelpep (map to known protein with more than 2 mismatched aa)	ENSP00000434851.1|ENST00000530391.1|ENSG00000109971.13|OTTHUMG00000166030.2|OTTHUMT00000387540.2|RP11-762B21.4-022|HSPA8|132	91.667	24	NA	MSK	KGPAVGIDLGTTYSCVGVFQHGKV	GKVEII	24	2	0	unique location	chrX_121204936_121205008_-	intergenic	GLUD2(dist=154995),MIR3672(dist=166035)	1	0.953127	NA	NA	NA	NA	NA	NA	no
Heat shock protein	PXD002619	K.GQK+8.014C+57.021EFQEAYVLLSEK+8.014.K	KGQKCEFQEAYVLLSEKK	PGOHUM_ENST00000388967.3_AC105749.1	HSPD1P6	heat shock protein family D (Hsp60) member 1 pseudogene 6 [Source:HGNC Symbol;Acc:HGNC:5267]	PGOHUM_ENST00000388967.3_AC105749.1_RF1	chr3	36768080	36768133	-	No match in SNP-DB	map to known protein with 1 aa mismatch	ENSP00000340019.2|ENST00000345042.6|ENSG00000144381.16|OTTHUMG00000154463.4|-|HSPD1-201|HSPD1|573	94.444	18	9	NTSKGQ	KGQKCEFQDAYVLLSEKK	EKKISS	18	1	0	unique location	chr3_36768079_36768133_-	intergenic	DCLK3(dist=28219),LINC02033(dist=52470)	1	0.998151	NA	NA	NA	NA	NA	NA	no
Other	PXD002619	K.GYISAAELR+10.008.H	KGYISAAELRH	PGOHUM_ENST00000452941.1_CALM1P2	CALM1P2	calmodulin 1 pseudogene 2 [Source:HGNC Symbol;Acc:HGNC:1444]	PGOHUM_ENST00000452941.1_CALM1P2_RF2	chr7	55259935	55259967	-	No match in SNP-DB	map to known protein with 1 aa deletion	ENSP00000451062.1|ENST00000557020.5|ENSG00000198668.10|OTTHUMG00000171044.2|OTTHUMT00000411345.2|RP11-471B22.1-007|CALM1|98	100	11	NA	DGNGYI	GYISAAELRH	LRHVMT	10	0	0	unique location	No match found by BLAT	intergenic	ELDR(dist=4300),LANCL2(dist=105513)	1	0.9965	NA	NA	NA	NA	NA	NA	no
Other	PXD002619	K.HAVSEGTKAITK.Y	KHAVSEGTKAITKY	PGOHUM_ENST00000465850.1_RP11-274J15.2	AC092896.1	histone cluster 1 pseudogene	PGOHUM_ENST00000465850.1_RP11-274J15.2_RF3	chr3	114103264	114103305	-	No match in SNP-DB	map to known protein with 1 aa mismatch	ENSP00000495192.1|ENST00000644661.1|ENSG00000285480.1|OTTHUMG00000192397.1|OTTHUMT00000493804.1|RP4-548D19.4-001|RP4-548D19.4|122	92.857	14	11	ELAKHA	KHAVSEGTKAVTKY	TKYTSS	14	1	0	unique location	No match found by BLAT	intergenic	QTRT2(dist=14843),DRD3(dist=25388)	1	0.973439	NA	NA	NA	NA	NA	NA	no
Other	PXD002619	K.HAVSEGTKAITKYTSAK.?	KHAVSEGTKAITKYTSAK	PGOHUM_ENST00000465850.1_RP11-274J15.2	AC092896.1	histone cluster 1 pseudogene	PGOHUM_ENST00000465850.1_RP11-274J15.2_RF3	chr3	114103252	114103305	-	No match in SNP-DB	map to known protein with 1 aa mismatch	ENSP00000481622.1|ENST00000599962.1|ENSG00000234289.5|OTTHUMG00000086869.3|OTTHUMT00000195634.3|AP001051.2-001|H2BFS|126	94.444	18	11	ELAKHA	KHAVSEGTKAVTKYTSAK	K	18	1	0	unique location	chr3_114103251_114103305_-	intergenic	QTRT2(dist=14831),DRD3(dist=25400)	1	0.979453	NA	NA	NA	NA	NA	NA	no
Other	PXD002619	K.HEMLQPFNVLYEK+8.014.E	KHEMLQPFNVLYEKE	PGOHUM_ENST00000438325.2_RP13-93L13.2	PA2G4P6	proliferation-associated 2G4 pseudogene 6 [Source:HGNC Symbol;Acc:HGNC:32219]	PGOHUM_ENST00000438325.2_RP13-93L13.2_RF2	chr9	89450450	89450494	+	No match in SNP-DB	map to known protein with 1 aa mismatch	ENSP00000302886.6|ENST00000303305.10|ENSG00000170515.13|OTTHUMG00000170173.3|OTTHUMT00000407767.1|RP11-603J24.10-001|PA2G4|394	93.333	15	4	ECAKHE	KHELLQPFNVLYEKE	EKEGEF	15	1	0	unique location	chr9_89450449_89450494_+	intronic	SEMA4D	1	0.964364	NA	NA	NA	NA	NA	NA	no
Heat shock protein	PXD002619	K.HFSVEGQLEYR.A	KHFSVEGQLEYRA	PGOHUM_ENST00000506634.1_HSP90AA6P	HSP90AA6P	heat shock protein 90 alpha family class A member 6, pseudogene [Source:HGNC Symbol;Acc:HGNC:32536]	PGOHUM_ENST00000506634.1_HSP90AA6P_RF3	chr4	170605170	170605208	-	No match in SNP-DB	map to known protein with 1 aa mismatch	sp|Q58FG1|HS904_HUMAN	92.308	13	11	LAVKHF	KHFSVEGQLEFRA	FRAFLF	13	1	0	unique location	No match found by BLAT	intergenic	LINC01612(dist=321448),LINC02382(dist=137299)	1	0.968868	NA	NA	NA	NA	NA	NA	no
Other	PXD002619	K.HIAEEADR+10.008K+8.014YEEVPR.K	KHIAEEADRKYEEVPRK	PGOHUM_ENST00000425942.3_TPM3P4	TPM3P4	tropomyosin 3 pseudogene 4 [Source:HGNC Symbol;Acc:HGNC:39167]	PGOHUM_ENST00000425942.3_TPM3P4_RF2	chr7	27024508	27024558	+	No match in SNP-DB	map to known protein with 1 aa mismatch	ENSP00000496648.1|ENST00000647464.1|ENSG00000167460.15|OTTHUMG00000182134.7|OTTHUMT00000496843.1|CTD-2231E14.1-021|TPM4|90	94.118	17	15	KEAKHI	KHIAEEADRKYEEVARK	ARKLVI	17	1	0	unique location	chr7_27024507_27024558_+	intergenic	SKAP2(dist=159765),HOXA1(dist=68487)	1	0.9933	NA	NA	NA	NA	NA	NA	no
Other	PXD002619	K.HLAIPGAGM+15.995MGAGIAQVSVDK+8.014.G	KHLAIPGAGMMGAGIAQVSVDKG	PGOHUM_ENST00000514498.1_RP11-469O11.2	HADHAP1	hydroxyacyl-CoA dehydrogenase/3-ketoacyl-CoA thiolase/enoyl-CoA hydratase (trifunctional protein), alpha subunit pseudogene 1 [Source:HGNC Symbol;Acc:HGNC:4802]	PGOHUM_ENST00000514498.1_RP11-469O11.2_RF1	chr4	165405211	165405279	-	No match in SNP-DB	novelpep (map to known protein with more than 2 mismatched aa)	ENSP00000495560.1|ENST00000644428.1|ENSG00000084754.11|OTTHUMG00000096979.10|OTTHUMT00000494915.1|AC011742.2-009|HADHA|499	91.304	23	NA	KDVKHL	KHLAILGAGLMGAGIAQVSVDKG	DKGLKT	23	2	0	unique location	chr4_165405210_165405279_-	intronic	CPE	1	0.985221	NA	NA	NA	NA	NA	NA	no
Heat shock protein	PXD002619	K.HLEINPDDSIIETLR.Q	KHLEINPDDSIIETLRQ	lncRNA_lnc-CSTF3-58:1;PGOHUM_ENST00000530115.1_RP11-1033A18.1	lncRNA_lnc-CSTF3-58:1;PGOHUM_ENST00000530115.1_RP11-1033A18.1;HSP90AA2P	lncRNA_lnc-CSTF3-58:1;PGOHUM_ENST00000530115.1_RP11-1033A18.1;heat shock protein 90 alpha family class A member 2, pseudogene [Source:HGNC Symbol;Acc:HGNC:5256]	PGOHUM_ENST00000530115.1_RP11-1033A18.1_RF3	chr11	27889094	27889144	-	No match in SNP-DB	map to known protein with 1 aa mismatch	ENSP00000216281.7|ENST00000216281.12|ENSG00000080824.18|OTTHUMG00000171752.7|OTTHUMT00000414952.2|RP11-114H15.1-002|HSP90AA1|732	94.118	17	9	AAKKHL	KHLEINPDHSIIETLRQ	LRQKAE	17	1	0	unique location	chr11_27889093_27889144_-	intergenic	BDNF(dist=167036),KIF18A(dist=131522)	1	0.94308	-6.55462	-5.86254	-3.99502	-4.89876	-6.36636	4.36416	yes
Heat shock protein	PXD002619	K.HLEINPNHPIVETLR+10.008.Q	KHLEINPNHPIVETLRQ	PGOHUM_ENST00000507090.2_HSP90AB2P	HSP90AB2P	heat shock protein 90 alpha family class B member 2, pseudogene [Source:HGNC Symbol;Acc:HGNC:32537]	lncRNA_lnc-USP17L28-32:1_RF3	chr4	13338345	13338395	+	No match in SNP-DB	map to known protein with 1 aa mismatch	ENSP00000360609.1|ENST00000371554.2|ENSG00000096384.19|OTTHUMG00000014761.7|OTTHUMT00000040730.1|RP1-302G2.1-005|HSP90AB1|724	94.118	17	8	MAKKHL	KHLEINPDHPIVETLRQ	LRQKAE	17	1	0	unique location	chr4_13338344_13338395_+	intergenic	LINC02270(dist=1087060),RAB28(dist=29378)	1	0.94716	-4.9181	-4.11252	2.73366	-5.79692	-5.00818	-5.77864	yes
Other	PXD002619	K.HNNDEQYTWESSAGGSFTVR+10.008.T	KHNNDEQYTWESSAGGSFTVRT	PGOHUM_ENST00000436135.1_RP11-144L1.8	AL365440.1	heat shock 90kDa protein 1, alpha (HSPCA) pseudogene	PGOHUM_ENST00000436135.1_RP11-144L1.8_RF1	chr1	158524128	158524193	+	No match in SNP-DB	novelpep (map to known protein with more than 2 mismatched aa)	ENSP00000335153.7|ENST00000334701.11|ENSG00000080824.18|OTTHUMG00000171752.7|OTTHUMT00000414953.1|RP11-114H15.1-001|HSP90AA1|854	90.909	22	NA	VITKHN	KHNDDEQYAWESSAGGSFTVRT	VRTDTG	22	2	0	unique location	chr1_158524127_158524193_+	intergenic	OR10R2(dist=43243),OR6Y1(dist=23000)	1	0.948646	NA	NA	NA	NA	NA	NA	no
Other	PXD002619	K.HPLR+10.008ADLAEEYSK+8.014.D	KHPLRADLAEEYSKD	PGOHUM_ENST00000623123.1_RP11-665C16.9	AL158801.5	ubiquitin-conjugating enzyme E2L 3 (UBE2L3) pseudogene	PGOHUM_ENST00000623123.1_RP11-665C16.9_RF1	chr14	55229568	55229612	+	No match in SNP-DB	map to known protein with 1 aa deletion	ENSP00000445931.1|ENST00000545681.2|ENSG00000185651.14|OTTHUMG00000150823.2|-|UBE2L3-204|UBE2L3|122	100	15	NA	QPEHPL	HPLRADLAEEYSKD	SKDRKK	14	0	0	unique location	chr14_55229567_55229612_+	intergenic	DLGAP5(dist=37890),FBXO34(dist=41735)	1	0.991386	-5.44666	-6.2825	-4.64859	-5.47432	-6.35391	-5.58232	no
Actin	PXD002619	K.HQGVM+15.995VGIGQK+8.014DSYVGEDAQSKR.G	KHQGVMVGIGQKDSYVGEDAQSKRG	PGOHUM_ENST00000567299.1_CTC-543D15.1	AC008567.1	actin, beta (ACTB) pseudogene	PGOHUM_ENST00000567299.1_CTC-543D15.1_RF1	chr19	9518264	9518338	+	No match in SNP-DB	novelpep (map to known protein with more than 2 mismatched aa)	ENSP00000462823.1|ENST00000572105.6|ENSG00000184009.10|OTTHUMG00000177955.8|OTTHUMT00000439932.3|RP13-766D20.3-015|ACTG1|198	84	25	NA	GRPRHQ	RHQGVMVGMGQKDSYVGDEAQSKRG	KRGILT	25	4	0	unique location	chr19_9518263_9518338_+	intergenic	ZNF560(dist=19661),ZNF426(dist=4960)	1	0.995595	NA	NA	NA	NA	NA	NA	no
Peptidylprolyl isomerase A	PXD002619	K.HTGPEILSMANAGPNTNGSQFFIC+57.021TAK+8.014.T	KHTGPEILSMANAGPNTNGSQFFICTAKT	PGOHUM_ENST00000414949.2_RP11-367G6.1	PPIAP29	peptidylprolyl isomerase A pseudogene 29 [Source:HGNC Symbol;Acc:HGNC:43021]	PGOHUM_ENST00000414949.2_RP11-367G6.1_RF1	chr6	24976754	24976840	+	No match in SNP-DB	map to known protein with 1 aa mismatch	ENSP00000479961.1|ENST00000620047.4|ENSG00000196262.13|OTTHUMG00000023687.5|-|PPIA-210|PPIA|105	96.552	29	6	FILKHT	KHTGPGILSMANAGPNTNGSQFFICTAKT	AKTEWL	29	1	0	unique location	chr6_24976753_24976840_+	intronic	RIPOR2	1	0.905535	NA	NA	NA	NA	NA	NA	no
Peptidylprolyl isomerase A	PXD002619	K.HTGPGILSMANAGPNTNDSQFFIC+57.021TAK+8.014.T	KHTGPGILSMANAGPNTNDSQFFICTAKT	PGOHUM_ENST00000403866.2_PPIAP9	PPIAP9	peptidylprolyl isomerase A pseudogene 9 [Source:HGNC Symbol;Acc:HGNC:9272]	PGOHUM_ENST00000403866.2_PPIAP9_RF1	chr6	31519621	31520021	-	No match in SNP-DB	map to known protein with 1 aa mismatch	ENSP00000479961.1|ENST00000620047.4|ENSG00000196262.13|OTTHUMG00000023687.5|-|PPIA-210|PPIA|105	96.552	29	19	FILKHT	KHTGPGILSMANAGPNTNGSQFFICTAKT	AKTEWL	29	1	0	multiple locations	chr6_31519620_31520021_-;chr6_GL000250v2_alt_2852170_2852571_-;chr6_GL000251v2_alt_2996964_2997365_-;chr6_GL000252v2_alt_2767409_2767810_-;chr6_GL000253v2_alt_2824702_2825103_-;chr6_GL000254v2_alt_2861572_2861973_-;chr6_GL000255v2_alt_2775496_2775897_-;chr6_GL000256v2_alt_2818903_2819304_-	intergenic	MICB(dist=8497),MCCD1(dist=9341)	1	0.89851	NA	NA	NA	NA	NA	NA	no
Peptidylprolyl isomerase A	PXD002619	K.HTGPGILSMANAGPNTNDSQFFIC+57.021TAK+8.014TEWLDGK+8.014.P	KHTGPGILSMANAGPNTNDSQFFICTAKTEWLDGKP	PGOHUM_ENST00000403866.2_PPIAP9	PPIAP9	peptidylprolyl isomerase A pseudogene 9 [Source:HGNC Symbol;Acc:HGNC:9272]	PGOHUM_ENST00000403866.2_PPIAP9_RF1	chr6	31519600	31520021	-	No match in SNP-DB	novelpep (map to known protein with more than 2 mismatched aa)	ENSP00000479961.1|ENST00000620047.4|ENSG00000196262.13|OTTHUMG00000023687.5|-|PPIA-210|PPIA|105	97.143	36	NA	FILKHT	KHTGPGILSMANAGPNTNGSQFFICTAKTEWLDGK	DGKHVV	35	1	0	multiple locations	chr6_31519599_31520021_-;chr6_GL000250v2_alt_2852149_2852571_-;chr6_GL000251v2_alt_2996943_2997365_-;chr6_GL000252v2_alt_2767388_2767810_-;chr6_GL000253v2_alt_2824681_2825103_-;chr6_GL000254v2_alt_2861551_2861973_-;chr6_GL000255v2_alt_2775475_2775897_-;chr6_GL000256v2_alt_2818882_2819304_-	intergenic	MICB(dist=8476),MCCD1(dist=9362)	1	0.891135	NA	NA	NA	NA	NA	NA	no
Keratin	PXD002619	K.HWPQQIEESTTVVTTQSAEVGAAETTLTELRR.T	KHWPQQIEESTTVVTTQSAEVGAAETTLTELRRT	PGOHUM_ENST00000510337.1_KRT18P16	KRT18P16	keratin 18 pseudogene 16 [Source:HGNC Symbol;Acc:HGNC:33384]	PGOHUM_ENST00000510337.1_KRT18P16_RF1	chr5	123636911	123637012	+	No match in SNP-DB	novelpep (map to known protein with more than 2 mismatched aa)	ENSP00000447278.1|ENST00000550600.5|ENSG00000111057.10|OTTHUMG00000169882.1|OTTHUMT00000406404.1|RP11-153F5.6-001|KRT18|391	94.118	34	NA	ELDKYW	KYWSQQIEESTTVVTTQSAEVGAAETTLTELRRT	RRTVQS	34	2	0	unique location	chr5_123636910_123637012_+	intergenic	CSNK1G3(dist=19867),LINC01170(dist=422883)	1	0.202545	NA	NA	NA	NA	NA	NA	no
Other	PXD002619	K.IAQDLEM+15.995YGVNYFSIKKK.K	KIAQDLEMYGVNYFSIKKKK	PGOHUM_ENST00000511640.1_MSNP1	MSNP1	moesin pseudogene 1 [Source:HGNC Symbol;Acc:HGNC:7374]	PGOHUM_ENST00000511640.1_MSNP1_RF3	chr5	25910084	25910143	+	No match in SNP-DB	novelpep (map to known protein with more than 2 mismatched aa)	ENSP00000431560.1|ENST00000534683.1|ENSG00000137710.15|OTTHUMG00000166574.8|OTTHUMT00000390583.1|RP11-686G14.2-012|RDX|51	90	20	NA	EYLKIA	KIAQDLEMYGVNYFEIKNKK	NKKGTE	20	2	0	unique location	chr5_25910083_25910143_+	intergenic	LINC02211(dist=607804),CDH9(dist=970516)	1	0.970949	NA	NA	NA	NA	NA	NA	no
Tubulin	PXD002619	K.IDWLDGK+8.014HVVFGK+8.014.V	KIDWLDGKHVVFGKV	PGOHUM_ENST00000248151.4_TUBBP1	TUBBP1	tubulin beta pseudogene 1 [Source:HGNC Symbol;Acc:HGNC:12414]	lncRNA_lnc-PURG-16:1_RF3	chr8	30349956	30350000	-	No match in SNP-DB	novelpep (map to known protein with more than 2 mismatched aa)	ENSP00000436091.1|ENST00000461351.1|ENSG00000171960.10|OTTHUMG00000007520.6|OTTHUMT00000019783.3|RP5-994D16.2-006|PPIH|96	86.667	15	NA	TCSKCD	KCDWLDGKHVVFGKI	GKIIDG	15	2	0	unique location	chr8_30349955_30350000_-	intergenic	DCTN6(dist=166317),RBPMS-AS1(dist=32163)	1	0.880273	NA	NA	NA	NA	NA	NA	no
Other	PXD002619	K.IEDLSQEAQLAAAEK+8.014.F	KIEDLSQEAQLAAAEKF	PGOHUM_ENST00000519039.1_NACAP1	NACA4P	NACA family member 4, pseudogene [Source:HGNC Symbol;Acc:HGNC:24688]	PGOHUM_ENST00000519039.1_NACAP1_RF3	chr8	101369284	101369334	+	No match in SNP-DB	map to known protein with 1 aa mismatch	ENSP00000403817.1|ENST00000454682.5|ENSG00000196531.10|OTTHUMG00000170033.6|-|NACA-203|NACA|2078	94.118	17	8	GEAKIE	KIEDLSQQAQLAAAEKF	EKFKVQ	17	1	0	unique location	chr8_101369283_101369334_+	ncRNA_exonic	NACAP1	1	0.97408	NA	NA	NA	NA	NA	NA	no
Other	PXD002619	K.IEDLSQEAQLAAAEKFK.V	KIEDLSQEAQLAAAEKFKV	PGOHUM_ENST00000519039.1_NACAP1	NACA4P	NACA family member 4, pseudogene [Source:HGNC Symbol;Acc:HGNC:24688]	PGOHUM_ENST00000519039.1_NACAP1_RF3	chr8	101369284	101369340	+	No match in SNP-DB	map to known protein with 1 aa mismatch	ENSP00000403817.1|ENST00000454682.5|ENSG00000196531.10|OTTHUMG00000170033.6|-|NACA-203|NACA|2078	94.737	19	8	GEAKIE	KIEDLSQQAQLAAAEKFKV	FKVQGE	19	1	0	unique location	chr8_101369283_101369340_+	ncRNA_exonic	NACAP1	1	0.975375	NA	NA	NA	NA	NA	NA	no
Keratin	PXD002619	K.IEIHDGK+8.014LVSESSDVLPK.?	KIEIHDGKLVSESSDVLPK	PGOHUM_ENST00000425226.1_AC010900.1	KRT8P15	keratin 8 pseudogene 15 [Source:HGNC Symbol;Acc:HGNC:33367]	PGOHUM_ENST00000425226.1_AC010900.1_RF3	chr2	202840334	202840390	-	No match in SNP-DB	novelpep (map to known protein with more than 2 mismatched aa)	ENSP00000449404.1|ENST00000552150.5|ENSG00000170421.12|OTTHUMG00000169881.7|OTTHUMT00000406391.1|RP11-153F5.5-004|KRT8|511	89.474	19	NA	VVKKIE	KIETRDGKLVSESSDVLPK	K	19	2	0	unique location	chr2_202840333_202840390_-	intronic	ICA1L	1	0.474518	NA	NA	NA	NA	NA	NA	no
Other	PXD002619	K.IEMELR+10.008DISNDVLSLLEK.F	KIEMELRDISNDVLSLLEKF	PGOHUM_ENST00000419975.1_RP11-45P22.1	YWHAZP5	tyrosine 3-monooxygenase/tryptophan 5-monooxygenase activation protein zeta pseudogene 5 [Source:HGNC Symbol;Acc:HGNC:30564]	PGOHUM_ENST00000419975.1_RP11-45P22.1_RF1	chr10	105686574	105686633	+	No match in SNP-DB	novelpep (map to known protein with more than 2 mismatched aa)	ENSP00000429041.1|ENST00000521328.5|ENSG00000164924.17|OTTHUMG00000134291.7|OTTHUMT00000380246.2|AC027373.1-018|YWHAZ|137	90	20	NA	YREKIE	KIETELRDICNDVLSLLEKF	EKFLIP	20	2	0	unique location	chr10_105686573_105686633_+	ncRNA_intronic	LOC101927549	1	0.952576	NA	NA	NA	NA	NA	NA	no
Heat shock protein	PXD002619	K.IENVGSNEEDDSGK+8.014DK+8.014K+8.014.K	KIENVGSNEEDDSGKDKKK	PGOHUM_ENST00000426420.1_RP11-65L19.1	HSP90AB6P	heat shock protein 90 alpha family class B member 6, pseudogene [Source:HGNC Symbol;Acc:HGNC:32540]	PGOHUM_ENST00000426420.1_RP11-65L19.1_RF2	chr13	96885041	96885097	-	No match in SNP-DB	novelpep (map to known protein with more than 2 mismatched aa)	sp|Q58FF8|H90B2_HUMAN	85.714	19	NA	EKPKIE	KIEDVGSDEEDDSG	DSGKDK	14	2	0	unique location	chr13_96885040_96885097_-	intergenic	HS6ST3(dist=45479),LINC00359(dist=56240)	1	0.816732	NA	NA	NA	NA	NA	NA	no
Other	PXD002619	K.IESDVQEPTEPENDLDIM+15.995LGNK+8.014.K	KIESDVQEPTEPENDLDIMLGNKK	PGOHUM_ENST00000428356.1_EIF2S2P3	EIF2S2P3	eukaryotic translation initiation factor 2 subunit 2 beta pseudogene 3 [Source:HGNC Symbol;Acc:HGNC:31664]	PGOHUM_ENST00000428356.1_EIF2S2P3_RF1	chr10	92669369	92669440	-	No match in SNP-DB	novelpep (map to known protein with more than 2 mismatched aa)	ENSP00000364119.2|ENST00000374980.2|ENSG00000125977.6|OTTHUMG00000032287.2|OTTHUMT00000078765.2|RP1-64K7.2-001|EIF2S2|333	95.238	24	NA	KDLKIE	KIESDVQEPTEPEDDLDIMLG	MLGNKK	21	1	0	unique location	chr10_92669368_92669440_-	intergenic	KIF11(dist=13974),HHEX(dist=20555)	1	0.915127	NA	NA	NA	NA	NA	NA	no
Heterogeneous nuclear ribonucleoprotein	PXD002619	K.IFVGGIKEETEEYNLR.D	KIFVGGIKEETEEYNLRD	PGOHUM_ENST00000564298.2_RP11-358M11.1	HNRNPA3P11	heterogeneous nuclear ribonucleoprotein A3 pseudogene 11 [Source:HGNC Symbol;Acc:HGNC:48757]	PGOHUM_ENST00000564298.2_RP11-358M11.1_RF1	chr15	57247618	57247671	-	No match in SNP-DB	novelpep (map to known protein with more than 2 mismatched aa)	ENSP00000408487.1|ENST00000411529.6|ENSG00000170144.20|OTTHUMG00000132529.11|OTTHUMT00000333926.4|AC079305.3-002|HNRNPA3|356	44.444	18	NA	QLRKLF	KLFIGGLSFETTDDSLRE	LREHFE	18	10	0	unique location	chr15_57247617_57247671_-	intronic	TCF12	1	0.998566	NA	NA	NA	NA	NA	NA	no
Eukaryotic translation elongation factor	PXD002619	K.IGGIGSVPVGRVETGILKPGM+15.995VVTFAPVNVTTEVK.S	KIGGIGSVPVGRVETGILKPGMVVTFAPVNVTTEVKS	PGOHUM_ENST00000503537.1_CTD-2165H16.1	EEF1A1P13	eukaryotic translation elongation factor 1 alpha 1 pseudogene 13 [Source:HGNC Symbol;Acc:HGNC:3196]	PGOHUM_ENST00000503537.1_CTD-2165H16.1_RF1	chr5	14652454	14652564	-	No match in SNP-DB	novelpep (map to known protein with more than 2 mismatched aa)	ENSP00000479609.1|ENST00000610520.4|ENSG00000156508.17|OTTHUMG00000015031.6|-|EEF1A1-210|EEF1A1|441	94.595	37	NA	DVYKIG	KIGGIGTVPVGRVETGVLKPGMVVTFAPVNVTTEVKS	VKSVEM	37	2	0	unique location	chr5_14652453_14652564_-	upstream	SNORD141A,SNORD141B(dist=72)	1	0.950855	NA	NA	NA	NA	NA	NA	no
Eukaryotic translation elongation factor	PXD002619	K.IGGIGTVLVGR.V	KIGGIGTVLVGRV	PGOHUM_ENST00000415278.1_EEF1AL9	EEF1A1P11	eukaryotic translation elongation factor 1 alpha 1 pseudogene 11 [Source:HGNC Symbol;Acc:HGNC:3206]	PGOHUM_ENST00000415278.1_EEF1AL9_RF1	chr1	96447692	96447730	+	No match in SNP-DB	map to known protein with 1 aa mismatch	sp|P68104-2|EF1A1_HUMAN	92.308	13	9	DVYKIG	KIGGIGTVPVGRV	GRVETG	13	1	0	unique location	No match found by BLAT	intergenic	LINC01787(dist=73567),PTBP2(dist=273913)	1	0.934868	NA	NA	NA	NA	NA	NA	no
Other	PXD002619	K.IGIVDQSQQAYQEAFEISK+8.014.K	KIGIVDQSQQAYQEAFEISKK	PGOHUM_ENST00000440317.1_YWHAZP2	YWHAZP2	tyrosine 3-monooxygenase/tryptophan 5-monooxygenase activation protein zeta pseudogene 2 [Source:HGNC Symbol;Acc:HGNC:31078]	PGOHUM_ENST00000440317.1_YWHAZP2_RF1	chr2	126557692	126557754	-	No match in SNP-DB	map to known protein with 1 aa mismatch	ENSP00000428775.1|ENST00000522819.5|ENSG00000164924.17|OTTHUMG00000134291.7|OTTHUMT00000380242.1|AC027373.1-022|YWHAZ|125	95.238	21	2	GDDKKG	KKGIVDQSQQAYQEAFEISKK	SKKEMQ	21	1	0	unique location	chr2_126557691_126557754_-	intergenic	LINC01941(dist=439707),GYPC(dist=98243)	1	0.973274	NA	NA	NA	NA	NA	NA	no
Glyceraldehyde	PXD002619	K.IISNASC+57.021TM+15.995NC+57.021LAPLAK+8.014.V	KIISNASCTMNCLAPLAKV	PGOHUM_ENST00000425504.1_RP11-351N4.2	GAPDHP69	glyceraldehyde 3 phosphate dehydrogenase pseudogene 69 [Source:HGNC Symbol;Acc:HGNC:4147]	PGOHUM_ENST00000425504.1_RP11-351N4.2_RF1	chr13	29307210	29307266	+	No match in SNP-DB	map to known protein with 1 aa mismatch	ENSP00000380068.1|ENST00000396859.5|ENSG00000111640.14|OTTHUMG00000137379.1|OTTHUMT00000268061.1|AC006064.2-003|GAPDH|335	94.737	19	10	NSLKII	KIISNASCTTNCLAPLAKV	AKVIHD	19	1	0	unique location	chr13_29307209_29307266_+	intronic	MTUS2	1	0.945768	-6.92832	-6.00452	-3.70523	-6.32945	-4.35945	-7.13809	no
Other	PXD002619	K.ILQKYVEHQVDDAM+15.995MANAAQK+8.014.F	KILQKYVEHQVDDAMMANAAQKF	PGOHUM_ENST00000518311.3_ASNSP1	ASNSP1	asparagine synthetase pseudogene 1 [Source:HGNC Symbol;Acc:HGNC:754]	PGOHUM_ENST00000518311.3_ASNSP1_RF2	chr8	46579513	46580111	-	No match in SNP-DB	map to known protein with 1 aa mismatch	ENSP00000377845.3|ENST00000394308.7|ENSG00000070669.16|OTTHUMG00000022892.13|OTTHUMT00000059213.4|AC079781.3-001|ASNS|561	95.652	23	5	SWFKIL	KILQEYVEHQVDDAMMANAAQKF	QKFPFN	23	1	0	unique location	chr8_46579512_46580111_-	ncRNA_exonic	ASNSP1	1	0.770587	-4.8777	-2.29528	-8.45017	-8.66943	-0.356894	-1.08009	no
Other	PXD002619	K.ILQKYVEHQVDDAM+15.995MANAAQK+8.014FPFNTPK+8.014.T	KILQKYVEHQVDDAMMANAAQKFPFNTPKT	PGOHUM_ENST00000518311.3_ASNSP1	ASNSP1	asparagine synthetase pseudogene 1 [Source:HGNC Symbol;Acc:HGNC:754]	PGOHUM_ENST00000518311.3_ASNSP1_RF2	chr8	46579492	46580111	-	No match in SNP-DB	map to known protein with 1 aa mismatch	ENSP00000377845.3|ENST00000394308.7|ENSG00000070669.16|OTTHUMG00000022892.13|OTTHUMT00000059213.4|AC079781.3-001|ASNS|561	96.667	30	5	SWFKIL	KILQEYVEHQVDDAMMANAAQKFPFNTPKT	PKTKEG	30	1	0	unique location	chr8_46579491_46580111_-	ncRNA_exonic	ASNSP1	1	0.806726	-5.13719	-2.45767	-8.47239	-8.73113	-0.146331	-1.27928	no
Keratin	PXD002619	K.IMADIR+10.008DQYDELAR.K	KIMADIRDQYDELARK	PGOHUM_ENST00000515767.1_RP11-447B21.1	KRT18P21	keratin 18 pseudogene 21 [Source:HGNC Symbol;Acc:HGNC:33389]	PGOHUM_ENST00000515767.1_RP11-447B21.1_RF1	chr4	115921424	115921471	+	No match in SNP-DB	map to known protein with 1 aa mismatch	ENSP00000373487.3|ENST00000388835.3|ENSG00000111057.10|OTTHUMG00000169882.1|OTTHUMT00000406405.1|RP11-153F5.6-002|KRT18|430	93.75	16	8	DLAKIM	KIMADIRAQYDELARK	ARKNRE	16	1	0	unique location	chr4_115921423_115921471_+	intergenic	NDST4(dist=807548),MIR1973(dist=378301)	1	0.64617	NA	NA	NA	NA	NA	NA	no
Keratin	PXD002619	K.IMADIR+10.008DQYDELARK.N	KIMADIRDQYDELARKN	PGOHUM_ENST00000515767.1_RP11-447B21.1	KRT18P21	keratin 18 pseudogene 21 [Source:HGNC Symbol;Acc:HGNC:33389]	PGOHUM_ENST00000515767.1_RP11-447B21.1_RF1	chr4	115921424	115921474	+	No match in SNP-DB	map to known protein with 1 aa mismatch	ENSP00000447278.1|ENST00000550600.5|ENSG00000111057.10|OTTHUMG00000169882.1|OTTHUMT00000406404.1|RP11-153F5.6-001|KRT18|391	94.118	17	8	DLAKIM	KIMADIRAQYDELARKN	RKNREE	17	1	0	unique location	chr4_115921423_115921474_+	intergenic	NDST4(dist=807548),MIR1973(dist=378301)	1	0.66508	NA	NA	NA	NA	NA	NA	no
Other	PXD002619	K.IQASTM+15.995AFKQM+15.995EKISQFLQAAER.Y	KIQASTMAFKQMEKISQFLQAAERY	PGOHUM_ENST00000524097.1_TAGLN2P1	TAGLN2P1	transgelin 2 pseudogene 1 [Source:HGNC Symbol;Acc:HGNC:21739]	PGOHUM_ENST00000524097.1_TAGLN2P1_RF2	chr8	106697704	106697778	-	No match in SNP-DB	map to known protein with 1 aa mismatch	ENSP00000412429.1|ENST00000397334.2|ENSG00000158710.14|OTTHUMG00000022793.3|OTTHUMT00000059108.2|RP11-48O20.1-004|TAGLN2|187	96	25	14	PVKKIQ	KIQASTMAFKQMEQISQFLQAAERY	ERYGIN	25	1	0	unique location	chr8_106697703_106697778_-	intronic	OXR1	1	0.725824	NA	NA	NA	NA	NA	NA	no
Other	PXD002619	K.IQDEEGIPPDQQR.L	KIQDEEGIPPDQQRL	PGOHUM_ENST00000583708.5_UBBP4	UBBP4	ubiquitin B pseudogene 4 [Source:HGNC Symbol;Acc:HGNC:12467]	PGOHUM_ENST00000583708.5_UBBP4_RF3	chr17	22204860	22204904	+	No match in SNP-DB	map to known protein with 1 aa mismatch	ENSP00000464594.1|ENST00000577958.1|ENSG00000170315.13|OTTHUMG00000058987.6|OTTHUMT00000445750.3|AC093484.5-006|UBB|43	93.333	15	5	VKAKIQ	KIQDKEGIPPDQQRL	L	15	1	0	unique location	chr17_22204859_22204904_+	ncRNA_exonic	UBBP4	1	0.963136	-4.86059	-5.41052	3.419	0.110194	-5.66134	-3.42082	yes
Other	PXD002619	K.IQVTTPGFQLVFLPFADDK+8.014.R	KIQVTTPGFQLVFLPFADDKR	PGOHUM_ENST00000435236.2_RP3-377O6.1	XRCC6P5	X-ray repair cross complementing 6 pseudogene 5 [Source:HGNC Symbol;Acc:HGNC:45187]	PGOHUM_ENST00000435236.2_RP3-377O6.1_RF3	chrX	99719837	99719899	-	No match in SNP-DB	map to known protein with 1 aa mismatch	ENSP00000384082.1|ENST00000405506.2|ENSG00000196419.12|OTTHUMG00000151190.3|OTTHUMT00000321690.1|CTA-216E10.7-005|XRCC6|559	95.238	21	6	DDQKIQ	KIQVTPPGFQLVFLPFADDKR	DKRKMP	21	1	0	unique location	chrX_99719836_99719899_-	ncRNA_exonic	XRCC6P5	1	0.687887	NA	NA	NA	NA	NA	NA	no
Other	PXD002619	K.IQVTTPGFQLVFLPFADDK+8.014R+10.008.K	KIQVTTPGFQLVFLPFADDKRK	PGOHUM_ENST00000435236.2_RP3-377O6.1	XRCC6P5	X-ray repair cross complementing 6 pseudogene 5 [Source:HGNC Symbol;Acc:HGNC:45187]	PGOHUM_ENST00000435236.2_RP3-377O6.1_RF3	chrX	99719834	99719899	-	No match in SNP-DB	map to known protein with 1 aa mismatch	ENSP00000384082.1|ENST00000405506.2|ENSG00000196419.12|OTTHUMG00000151190.3|OTTHUMT00000321690.1|CTA-216E10.7-005|XRCC6|559	95.455	22	6	DDQKIQ	KIQVTPPGFQLVFLPFADDKRK	KRKMPF	22	1	0	unique location	chrX_99719833_99719899_-	ncRNA_exonic	XRCC6P5	1	0.702031	NA	NA	NA	NA	NA	NA	no
Other	PXD002619	K.ISQFLQAAER.Y	KISQFLQAAERY	PGOHUM_ENST00000524097.1_TAGLN2P1	TAGLN2P1	transgelin 2 pseudogene 1 [Source:HGNC Symbol;Acc:HGNC:21739]	PGOHUM_ENST00000524097.1_TAGLN2P1_RF2	chr8	106697704	106697739	-	No match in SNP-DB	map to known protein with 1 aa mismatch	ENSP00000357076.1|ENST00000368096.5|ENSG00000158710.14|OTTHUMG00000022793.3|OTTHUMT00000059106.1|RP11-48O20.1-002|TAGLN2|220	91.667	12	1	QMEQIS	QISQFLQAAERY	ERYGIN	12	1	0	unique location	No match found by BLAT	intronic	OXR1	1	0.714086	NA	NA	NA	NA	NA	NA	no
Eukaryotic translation elongation factor	PXD002619	K.K+8.014AAAPAPEEEM+15.995DEC+57.021KQALAAEPK+8.014.A	KKAAAPAPEEEMDECKQALAAEPKA	PGOHUM_ENST00000457231.1_RP11-319G5.1	EEF1GP1	eukaryotic translation elongation factor 1 gamma pseudogene 1 [Source:HGNC Symbol;Acc:HGNC:44556]	PGOHUM_ENST00000457231.1_RP11-319G5.1_RF1	chr7	125034415	125034489	+	No match in SNP-DB	map to known protein with 1 aa mismatch	sp|P26641-2|EF1G_HUMAN	96	25	16	KEEKKA	KKAAAPAPEEEMDECEQALAAEPKA	PKAKDP	25	1	0	unique location	chr7_125034414_125034489_+	ncRNA_intronic	POT1-AS1	1	0.81823	-2.412	-2.7195	-3.287	-4.058	-2.447	-3.211	no
Eukaryotic translation elongation factor	PXD002619	K.K+8.014AAAPTPEEEM+15.995DEC+57.021EQALAAEPK+8.014.A	KKAAAPTPEEEMDECEQALAAEPKA	PGOHUM_ENST00000434365.1_RP1-241P17.3	EEF1GP5	eukaryotic translation elongation factor 1 gamma pseudogene 5 [Source:HGNC Symbol;Acc:HGNC:44560]	PGOHUM_ENST00000434365.1_RP1-241P17.3_RF1	chrX	115703561	115703635	+	No match in SNP-DB	map to known protein with 1 aa mismatch	sp|P26641-2|EF1G_HUMAN	96	25	7	KEEKKA	KKAAAPAPEEEMDECEQALAAEPKA	PKAKDP	25	1	0	unique location	chrX_115703560_115703635_+	intergenic	PLS3(dist=52702),DANT2(dist=136835)	1	0.750541	-5.61838	-1.49828	-5.43923	-5.3683	-5.76	-3.8693	no
Keratin	PXD002619	K.K+8.014DM+15.995DEAYMNK+8.014.A	KKDMDEAYMNKA	PGOHUM_ENST00000463294.1_RP11-469J4.2	KRT8P13	keratin 8 pseudogene 13 [Source:HGNC Symbol;Acc:HGNC:33365]	PGOHUM_ENST00000463294.1_RP11-469J4.2_RF1	chr3	170496020	170496055	+	No match in SNP-DB	novelpep (map to known protein with more than 2 mismatched aa)	ENSP00000447402.1|ENST00000546897.5|ENSG00000170421.12|OTTHUMG00000169881.7|OTTHUMT00000406390.1|RP11-153F5.5-003|KRT8|483	83.333	12	NA	VLIKKD	KKDVDEAYMNKV	NKVELE	12	2	0	unique location	No match found by BLAT	ncRNA_intronic	LOC101928583	1	0.827971	NA	NA	NA	NA	NA	NA	no
Keratin	PXD002619	K.K+8.014DVDEAYM+15.995NKLELESGLEGLTDEINFLR+10.008.R	KKDVDEAYMNKLELESGLEGLTDEINFLRR	PGOHUM_ENST00000604727.1_KRT8P47	KRT8P47	keratin 8 pseudogene 47 [Source:HGNC Symbol;Acc:HGNC:44461]	PGOHUM_ENST00000604727.1_KRT8P47_RF3	chr1	44104096	44104185	-	No match in SNP-DB	novelpep (map to known protein with more than 2 mismatched aa)	ENSP00000450340.1|ENST00000546900.1|ENSG00000170421.12|OTTHUMG00000169881.7|OTTHUMT00000406397.1|RP11-153F5.5-017|KRT8|113	90	30	NA	VLIKKD	KKDVDEAYMNKVELESRLEGLTDEINFLRQ	LRQLYE	30	3	0	unique location	chr1_44104095_44104185_-	intergenic	SLC6A9(dist=72604),KLF17(dist=14754)	1	0.710831	NA	NA	NA	NA	NA	NA	no
Heat shock protein	PXD002619	K.K+8.014HLEINPNHPIVETLR+10.008.Q	KKHLEINPNHPIVETLRQ	PGOHUM_ENST00000507090.2_HSP90AB2P	HSP90AB2P	heat shock protein 90 alpha family class B member 2, pseudogene [Source:HGNC Symbol;Acc:HGNC:32537]	lncRNA_lnc-USP17L28-32:1_RF3	chr4	13338342	13338395	+	No match in SNP-DB	map to known protein with 1 aa mismatch	ENSP00000360609.1|ENST00000371554.2|ENSG00000096384.19|OTTHUMG00000014761.7|OTTHUMT00000040730.1|RP1-302G2.1-005|HSP90AB1|724	94.444	18	9	MMAKKH	KKHLEINPDHPIVETLRQ	LRQKAE	18	1	0	unique location	chr4_13338341_13338395_+	intergenic	LINC02270(dist=1087057),RAB28(dist=29381)	1	0.950151	-4.86358	-4.07275	2.69638	-5.77232	-5.03419	-5.72766	yes
Keratin	PXD002619	K.K+8.014IEIHDGKLVSESSDVLPK.?	KKIEIHDGKLVSESSDVLPK	PGOHUM_ENST00000425226.1_AC010900.1	KRT8P15	keratin 8 pseudogene 15 [Source:HGNC Symbol;Acc:HGNC:33367]	PGOHUM_ENST00000425226.1_AC010900.1_RF3	chr2	202840334	202840393	-	No match in SNP-DB	novelpep (map to known protein with more than 2 mismatched aa)	ENSP00000449404.1|ENST00000552150.5|ENSG00000170421.12|OTTHUMG00000169881.7|OTTHUMT00000406391.1|RP11-153F5.5-004|KRT8|511	90	20	NA	VVVKKI	KKIETRDGKLVSESSDVLPK	K	20	2	0	unique location	chr2_202840333_202840393_-	intronic	ICA1L	1	0.501237	NA	NA	NA	NA	NA	NA	no
Ribosomal protein	PXD002619	K.K+8.014LLM+15.995MAGINDC+57.021YTSAR+10.008.G	KKLLMMAGINDCYTSARG	PGOHUM_ENST00000468126.1_RP11-324J13.1	AC098590.1	ribosomal protein S2 (RPS2) pseudogene	PGOHUM_ENST00000468126.1_RP11-324J13.1_RF3	chr4	43410240	43410293	-	No match in SNP-DB	map to known protein with 1 aa mismatch	ENSP00000436865.1|ENST00000526522.5|ENSG00000140988.15|OTTHUMG00000128708.5|OTTHUMT00000387762.1|LA16c-439A6.2-006|RPS2|235	94.444	18	10	PVPKKL	KKLLMMAGIDDCYTSARG	ARGCTA	18	1	0	unique location	chr4_43410239_43410293_-	intergenic	GRXCR1(dist=379582),LINC02383(dist=47296)	1	0.963509	NA	NA	NA	NA	NA	NA	no
Other	PXD002619	K.K+8.014PGGFDISLFYR+10.008DITSIAEDEDLR.V	KKPGGFDISLFYRDITSIAEDEDLRV	PGOHUM_ENST00000518193.1_RP11-442A17.1	XRCC6P4	X-ray repair cross complementing 6 pseudogene 4 [Source:HGNC Symbol;Acc:HGNC:45186]	PGOHUM_ENST00000518193.1_RP11-442A17.1_RF3	chr8	62856401	62856478	-	No match in SNP-DB	map to known protein with 1 aa mismatch	ENSP00000384082.1|ENST00000405506.2|ENSG00000196419.12|OTTHUMG00000151190.3|OTTHUMT00000321690.1|CTA-216E10.7-005|XRCC6|559	96.154	26	16	MHLKKP	KKPGGFDISLFYRDIISIAEDEDLRV	LRVHFE	26	1	0	unique location	chr8_62856400_62856478_-	intronic	NKAIN3	1	0.943753	NA	NA	NA	NA	NA	NA	no
Ribosomal protein	PXD002619	K.K+8.014TEENNTLVFIVDVK+8.014.A	KKTEENNTLVFIVDVKA	PGOHUM_ENST00000479658.1_AC114752.2	RPL23AP37	ribosomal protein L23a pseudogene 37 [Source:HGNC Symbol;Acc:HGNC:35664]	PGOHUM_ENST00000479658.1_AC114752.2_RF3	chr2	64347428	64347478	-	No match in SNP-DB	novelpep (map to known protein with more than 2 mismatched aa)	ENSP00000466425.1|ENST00000472628.1|ENSG00000198242.13|OTTHUMG00000132684.5|OTTHUMT00000255980.3|AC010761.1-006|RPL23A|70	88.235	17	NA	MK	KKIEDNNTLVFIVDVKA	VKANKH	17	2	0	unique location	chr2_64347427_64347478_-	intergenic	MIR4433B(dist=6580),LGALSL(dist=106765)	1	0.9791	NA	NA	NA	NA	NA	NA	no
Ribosomal protein	PXD002619	K.K+8.014TVFTKSPYEEFTDHLVK+8.014.T	KKTVFTKSPYEEFTDHLVKT	PGOHUM_ENST00000478038.1_RPS2P44	RPS2P44	ribosomal protein S2 pseudogene 44 [Source:HGNC Symbol;Acc:HGNC:35811]	PGOHUM_ENST00000478038.1_RPS2P44_RF1	chr16	48577578	48577637	-	No match in SNP-DB	novelpep (map to known protein with more than 2 mismatched aa)	ENSP00000436227.1|ENST00000533186.5|ENSG00000140988.15|OTTHUMG00000128708.5|OTTHUMT00000387764.2|LA16c-439A6.2-013|RPS2|195	90	20	NA	DLWKET	KETVFTKSPYQEFTDHLVKT	VKTHTR	20	2	0	unique location	chr16_48577577_48577637_-	intronic	N4BP1	1	0.983271	NA	NA	NA	NA	NA	NA	no
Keratin	PXD002619	K.KDVDEAYM+15.995NK+8.014AELESLLEGLTDEINFLR+10.008.Q	KKDVDEAYMNKAELESLLEGLTDEINFLRQ	PGOHUM_ENST00000409686.2_KRT8P11	KRT8P11	keratin 8 pseudogene 11 [Source:HGNC Symbol;Acc:HGNC:31058]	PGOHUM_ENST00000409686.2_KRT8P11_RF3	chr9	99305748	99305837	+	No match in SNP-DB	novelpep (map to known protein with more than 2 mismatched aa)	ENSP00000450340.1|ENST00000546900.1|ENSG00000170421.12|OTTHUMG00000169881.7|OTTHUMT00000406397.1|RP11-153F5.5-017|KRT8|113	93.333	30	NA	VLIKKD	KKDVDEAYMNKVELESRLEGLTDEINFLRQ	LRQLYE	30	2	0	unique location	chr9_99305747_99305837_+	intergenic	SEC61B(dist=75129),NAMA(dist=49592)	1	0.693438	NA	NA	NA	NA	NA	NA	no
Other	PXD002619	K.KEM+15.995QPTHTVR+10.008.L	KKEMQPTHTVRL	PGOHUM_ENST00000419975.1_RP11-45P22.1	YWHAZP5	tyrosine 3-monooxygenase/tryptophan 5-monooxygenase activation protein zeta pseudogene 5 [Source:HGNC Symbol;Acc:HGNC:30564]	PGOHUM_ENST00000419975.1_RP11-45P22.1_RF1	chr10	105686790	105686825	+	No match in SNP-DB	novelpep (map to known protein with more than 2 mismatched aa)	ENSP00000428860.1|ENST00000523848.5|ENSG00000164924.17|OTTHUMG00000134291.7|OTTHUMT00000380238.1|AC027373.1-019|YWHAZ|130	83.333	12	NA	EISKKE	KKEMQPTHPIRL	IRLGLA	12	2	0	unique location	No match found by BLAT	ncRNA_intronic	LOC101927549	1	0.985657	NA	NA	NA	NA	NA	NA	no
Keratin	PXD002619	K.KEVDEAYM+15.995NK.V	KKEVDEAYMNKV	PGOHUM_ENST00000533003.1_KRT8P7	KRT8P7	keratin 8 pseudogene 7 [Source:HGNC Symbol;Acc:HGNC:33361]	PGOHUM_ENST00000533003.1_KRT8P7_RF3	chr11	119603681	119603716	-	No match in SNP-DB	map to known protein with 1 aa mismatch	ENSP00000447402.1|ENST00000546897.5|ENSG00000170421.12|OTTHUMG00000169881.7|OTTHUMT00000406390.1|RP11-153F5.5-003|KRT8|483	91.667	12	3	VLIKKD	KKDVDEAYMNKV	NKVELE	12	1	0	unique location	No match found by BLAT	intergenic	USP2-AS1(dist=104448),NECTIN1(dist=34417)	1	0.888229	NA	NA	NA	NA	NA	NA	no
Other	PXD002619	K.KGIVGQSQQAYQEAFEISK.K	KKGIVGQSQQAYQEAFEISKK	PGOHUM_ENST00000419975.1_RP11-45P22.1	YWHAZP5	tyrosine 3-monooxygenase/tryptophan 5-monooxygenase activation protein zeta pseudogene 5 [Source:HGNC Symbol;Acc:HGNC:30564]	PGOHUM_ENST00000419975.1_RP11-45P22.1_RF1	chr10	105686733	105686795	+	No match in SNP-DB	map to known protein with 1 aa mismatch	ENSP00000428775.1|ENST00000522819.5|ENSG00000164924.17|OTTHUMG00000134291.7|OTTHUMT00000380242.1|AC027373.1-022|YWHAZ|125	95.238	21	6	GDDKKG	KKGIVDQSQQAYQEAFEISKK	SKKEMQ	21	1	0	unique location	chr10_105686732_105686795_+	ncRNA_intronic	LOC101927549	1	0.962355	NA	NA	NA	NA	NA	NA	no
Ribosomal protein	PXD002619	K.KLVMM+15.995AGIDDC+57.021YTSAR+10.008.G	KKLVMMAGIDDCYTSARG	PGOHUM_ENST00000393351.3_RP5-1106E3.1	AC005521.1	ribosomal protein S2 (RPS2) pseudogene	PGOHUM_ENST00000393351.3_RP5-1106E3.1_RF3	chr7	124481141	124481194	+	No match in SNP-DB	map to known protein with 1 aa mismatch	ENSP00000436865.1|ENST00000526522.5|ENSG00000140988.15|OTTHUMG00000128708.5|OTTHUMT00000387762.1|LA16c-439A6.2-006|RPS2|235	94.444	18	4	PVPKKL	KKLLMMAGIDDCYTSARG	ARGCTA	18	1	0	unique location	chr7_124481140_124481194_+	intergenic	LOC101928211(dist=129045),GPR37(dist=264460)	1	0.972604	NA	NA	NA	NA	NA	NA	no
Keratin	PXD002619	K.KTMQSLNDR+10.008LASYLDR+10.008.V	KKTMQSLNDRLASYLDRV	PGOHUM_ENST00000435214.1_RP13-138P15.3	KRT18P11	keratin 18 pseudogene 11 [Source:HGNC Symbol;Acc:HGNC:6431]	PGOHUM_ENST00000435214.1_RP13-138P15.3_RF1	chrX	92459904	92459957	+	No match in SNP-DB	map to known protein with 1 aa mismatch	ENSP00000373487.3|ENST00000388835.3|ENSG00000111057.10|OTTHUMG00000169882.1|OTTHUMT00000406405.1|RP11-153F5.6-002|KRT18|430	94.444	18	2	QNEKET	KETMQSLNDRLASYLDRV	DRVRSL	18	1	0	unique location	chrX_92459903_92459957_+	intronic	PCDH11X	1	0.928189	NA	NA	NA	NA	NA	NA	no
Glyceraldehyde	PXD002619	K.KTPR+10.008NSQQTFYTTNC+57.021LAPLAK+8.014.I	KKTPRNSQQTFYTTNCLAPLAKI	PGOHUM_ENST00000481866.2_RP11-27H1.1	GAPDHP39	glyceraldehyde 3 phosphate dehydrogenase pseudogene 39 [Source:HGNC Symbol;Acc:HGNC:37796]	PGOHUM_ENST00000481866.2_RP11-27H1.1_RF2	chr3	138778241	138778309	+	No match in SNP-DB	novelpep (map to known protein with more than 2 mismatched aa)	ENSP00000380068.1|ENST00000396859.5|ENSG00000111640.14|OTTHUMG00000137379.1|OTTHUMT00000268061.1|AC006064.2-003|GAPDH|335	90.909	23	NA	ASCTTN	TTNCLAPLAKV	AKVIHD	11	1	0	unique location	chr3_138778240_138778309_+	intergenic	PIK3CB(dist=18882),LINC01391(dist=156948)	1	0.869515	NA	NA	NA	NA	NA	NA	no
Keratin	PXD002619	K.KVVDDAYM+15.995NKAELESHLEGLTDEINFLR.Q	KKVVDDAYMNKAELESHLEGLTDEINFLRQ	PGOHUM_ENST00000473150.1_KRT8P25	KRT8P25	keratin 8 pseudogene 25 [Source:HGNC Symbol;Acc:HGNC:33377]	PGOHUM_ENST00000473150.1_KRT8P25_RF1	chr3	87323856	87323945	+	No match in SNP-DB	novelpep (map to known protein with more than 2 mismatched aa)	ENSP00000450340.1|ENST00000546900.1|ENSG00000170421.12|OTTHUMG00000169881.7|OTTHUMT00000406397.1|RP11-153F5.5-017|KRT8|113	86.667	30	NA	VLIKKD	KKDVDEAYMNKVELESRLEGLTDEINFLRQ	LRQLYE	30	4	0	unique location	chr3_87323855_87323945_+	intergenic	POU1F1(dist=47269),HTR1F(dist=468911)	1	0.731079	NA	NA	NA	NA	NA	NA	no
Other	PXD002619	K.LAEDK+8.014ENYK+8.014K+8.014.F	KLAEDKENYKKF	PGOHUM_ENST00000436135.1_RP11-144L1.8	AL365440.1	heat shock 90kDa protein 1, alpha (HSPCA) pseudogene	PGOHUM_ENST00000436135.1_RP11-144L1.8_RF3	chr1	158524937	158524972	+	No match in SNP-DB	map to known protein with 1 aa mismatch	ENSP00000335153.7|ENST00000334701.11|ENSG00000080824.18|OTTHUMG00000171752.7|OTTHUMT00000414953.1|RP11-114H15.1-001|HSP90AA1|854	91.667	12	1	LFTELA	ELAEDKENYKKF	KKFYEQ	12	1	0	unique location	No match found by BLAT	intergenic	OR10R2(dist=44052),OR6Y1(dist=22191)	1	0.997286	NA	NA	NA	NA	NA	NA	no
Actin	PXD002619	K.LC+57.021YITLDFEKEM+15.995ATAASSSSLEK.S	KLCYITLDFEKEMATAASSSSLEKS	PGOHUM_ENST00000450208.1_RP11-193H5.2	AL590396.1	actin, beta (ACTB) pseudogene	PGOHUM_ENST00000450208.1_RP11-193H5.2_RF3	chr1	237927478	237927552	+	No match in SNP-DB	novelpep (map to known protein with more than 2 mismatched aa)	ENSP00000494185.1|ENST00000647275.1|ENSG00000075624.14|OTTHUMG00000023268.11|OTTHUMT00000324029.2|AC006483.1-011|ACTB|157	88	25	NA	IKEKLC	KLCYVALDFEQEMATAASSSSLEKS	EKSYEL	25	3	0	unique location	chr1_237927477_237927552_+	ncRNA_exonic	LOC100130331	1	0.951811	NA	NA	NA	NA	NA	NA	no
Actin	PXD002619	K.LC+57.021YITLDFEQEM+15.995ATAASSSSLEK.S	KLCYITLDFEQEMATAASSSSLEKS	PGOHUM_ENST00000417985.1_RP1-30G7.1	ACTBP1	actin, beta pseudogene 1 [Source:HGNC Symbol;Acc:HGNC:134]	PGOHUM_ENST00000417985.1_RP1-30G7.1_RF1	chrX	46288421	46288495	-	No match in SNP-DB	novelpep (map to known protein with more than 2 mismatched aa)	ENSP00000494185.1|ENST00000647275.1|ENSG00000075624.14|OTTHUMG00000023268.11|OTTHUMT00000324029.2|AC006483.1-011|ACTB|157	92	25	NA	IKEKLC	KLCYVALDFEQEMATAASSSSLEKS	EKSYEL	25	2	0	unique location	chrX_46288420_46288495_-	intergenic	LOC401585(dist=436931),LINC01186(dist=37503)	1	0.996189	NA	NA	NA	NA	NA	NA	no
Actin	PXD002619	K.LC+57.021YLVLDFEQEM+15.995ATAASSSSLEK+8.014.S	KLCYLVLDFEQEMATAASSSSLEKS	PGOHUM_ENST00000515712.1_CTD-2309M13.1	ACTBP2	actin, beta pseudogene 2 [Source:HGNC Symbol;Acc:HGNC:135]	PGOHUM_ENST00000515712.1_CTD-2309M13.1_RF2	chr5	77785524	77785598	+	No match in SNP-DB	novelpep (map to known protein with more than 2 mismatched aa)	ENSP00000496101.1|ENST00000645576.1|ENSG00000075624.14|OTTHUMG00000023268.11|OTTHUMT00000495152.1|AC006483.1-019|ACTB|309	92	25	NA	IKEKLC	KLCYVALDFEQEMATAASSSSLEKS	EKSYEL	25	2	0	unique location	chr5_77785523_77785598_+	intergenic	TBCA(dist=9163),LOC101929154(dist=99132)	1	0.982189	NA	NA	NA	NA	NA	NA	no
Actin	PXD002619	K.LC+57.021YVALAFEQEM+15.995AM+15.995AASSSSLEK+8.014.S	KLCYVALAFEQEMAMAASSSSLEKS	PGOHUM_ENST00000446382.2_RP11-390F4.8	ACTG1P14	actin gamma 1 pseudogene 14 [Source:HGNC Symbol;Acc:HGNC:49751]	PGOHUM_ENST00000446382.2_RP11-390F4.8_RF2	chr9	6835093	6835167	+	No match in SNP-DB	map to known protein with 1 aa mismatch	ENSP00000392718.2|ENST00000451531.6|ENSG00000196834.11|OTTHUMG00000153925.3|OTTHUMT00000333222.2|AC013269.1-001|POTEI|1075	96	25	8	IKEKLC	KLCYVALDFEQEMAMAASSSSLEKS	EKSYEL	25	1	0	unique location	chr9_6835092_6835167_+	intronic	KDM4C	1	0.971865	NA	NA	NA	NA	NA	NA	no
Actin	PXD002619	K.LC+57.021YVALEFEQEM+15.995ASAASSSSLEK+8.014.S	KLCYVALEFEQEMASAASSSSLEKS	PGOHUM_ENST00000403258.1_RP11-459O1.1	ACTBP8	actin, beta pseudogene 8 [Source:HGNC Symbol;Acc:HGNC:141]	PGOHUM_ENST00000403258.1_RP11-459O1.1_RF2	chr6	88276293	88276367	-	No match in SNP-DB	novelpep (map to known protein with more than 2 mismatched aa)	ENSP00000496101.1|ENST00000645576.1|ENSG00000075624.14|OTTHUMG00000023268.11|OTTHUMT00000495152.1|AC006483.1-019|ACTB|309	92	25	NA	IKEKLC	KLCYVALDFEQEMATAASSSSLEKS	EKSYEL	25	2	0	unique location	chr6_88276292_88276367_-	intergenic	CNR1(dist=110245),LOC101928936(dist=249631)	1	0.988973	NA	NA	NA	NA	NA	NA	no
Actin	PXD002619	K.LC+57.021YVTLDFEQEMATVASSSSLEK+8.014.I	KLCYVTLDFEQEMATVASSSSLEKI	PGOHUM_ENST00000512165.1_CH17-12M21.1	AC233964.1	actin, beta (ACTB) pseudogene	PGOHUM_ENST00000512165.1_CH17-12M21.1_RF1	chr5	98339371	98339445	+	No match in SNP-DB	novelpep (map to known protein with more than 2 mismatched aa)	ENSP00000494185.1|ENST00000647275.1|ENSG00000075624.14|OTTHUMG00000023268.11|OTTHUMT00000324029.2|AC006483.1-011|ACTB|157	91.667	25	NA	IKEKLC	KLCYVALDFEQEMATAASSSSLEK	LEKSYE	24	2	0	unique location	chr5_98339370_98339445_+	intergenic	LINC01846(dist=178132),RGMB(dist=429924)	1	0.98023	NA	NA	NA	NA	NA	NA	no
Glyceraldehyde	PXD002619	K.LDINGNPITIFQER+10.008.D	KLDINGNPITIFQERD	PGOHUM_ENST00000424043.3_RP4-621B10.5	GAPDHP46	glyceraldehyde 3 phosphate dehydrogenase pseudogene 46 [Source:HGNC Symbol;Acc:HGNC:37804]	PGOHUM_ENST00000424043.3_RP4-621B10.5_RF2	chr1	92115562	92115609	-	No match in SNP-DB	map to known protein with 1 aa mismatch	ENSP00000478864.1|ENST00000619601.1|ENSG00000111640.14|OTTHUMG00000137379.1|-|GAPDH-211|GAPDH|293	93.75	16	3	ENGKLV	KLVINGNPITIFQERD	ERDPSK	16	1	0	unique location	chr1_92115561_92115609_-	intronic	BTBD8	1	0.946426	-4.40251	-1.82887	-6.06387	-3.05126	-4.85164	-5.5823	no
Keratin	PXD002619	K.LEAELGNM+15.995QGPVEDFK+8.014.N	KLEAELGNMQGPVEDFKN	PGOHUM_ENST00000413425.1_AC109585.1	KRT8P18	keratin 8 pseudogene 18 [Source:HGNC Symbol;Acc:HGNC:33370]	PGOHUM_ENST00000413425.1_AC109585.1_RF1	chr3	35216622	35216675	-	No match in SNP-DB	map to known protein with 1 aa mismatch	ENSP00000449010.2|ENST00000547176.3|ENSG00000170421.12|OTTHUMG00000169881.7|OTTHUMT00000406395.2|RP11-153F5.5-019|KRT8|35	94.444	18	12	EKLKLE	KLEAELGNMQGLVEDFKN	FKNKMW	18	1	0	unique location	chr3_35216621_35216675_-	ncRNA_intronic	LOC101928135	1	0.749547	NA	NA	NA	NA	NA	NA	no
Keratin	PXD002619	K.LEAELGNM+15.995QPLVEDFK+8.014.N	KLEAELGNMQPLVEDFKN	PGOHUM_ENST00000483942.1_RP11-129K20.1	KRT8P35	keratin 8 pseudogene 35 [Source:HGNC Symbol;Acc:HGNC:39869]	PGOHUM_ENST00000483942.1_RP11-129K20.1_RF2	chr3	63097279	63097332	-	No match in SNP-DB	map to known protein with 1 aa mismatch	ENSP00000449010.2|ENST00000547176.3|ENSG00000170421.12|OTTHUMG00000169881.7|OTTHUMT00000406395.2|RP11-153F5.5-019|KRT8|35	94.444	18	11	EKLKLE	KLEAELGNMQGLVEDFKN	FKNKMW	18	1	0	unique location	chr3_63097278_63097332_-	intergenic	CADPS(dist=221890),LINC00698(dist=5409)	1	0.69983	-5.31894	-5.01347	-4.55121	-6.26338	-2.78796	-3.50294	no
Keratin	PXD002619	K.LEAELGNMQGLLEDFKNK.Y	KLEAELGNMQGLLEDFKNKY	PGOHUM_ENST00000504812.1_RP11-109B6.2	KRT8P31	keratin 8 pseudogene 31 [Source:HGNC Symbol;Acc:HGNC:39865]	PGOHUM_ENST00000504812.1_RP11-109B6.2_RF3	chr5	60744465	60744524	-	No match in SNP-DB	map to known protein with 1 aa mismatch	ENSP00000447402.1|ENST00000546897.5|ENSG00000170421.12|OTTHUMG00000169881.7|OTTHUMT00000406390.1|RP11-153F5.5-003|KRT8|483	95	20	13	EKLKLE	KLEAELGNMQGLVEDFKNKY	NKYEDE	20	1	0	unique location	chr5_60744464_60744524_-	intergenic	DEPDC1B(dist=44299),ELOVL7(dist=7324)	1	0.730559	NA	NA	NA	NA	NA	NA	no
Keratin	PXD002619	K.LEAELGNTQGLVEDFK.N	KLEAELGNTQGLVEDFKN	PGOHUM_ENST00000515599.1_CTC-362D12.1	KRT8P48	keratin 8 pseudogene 48 [Source:HGNC Symbol;Acc:HGNC:48344]	PGOHUM_ENST00000515599.1_CTC-362D12.1_RF1	chr5	146707082	146707135	-	No match in SNP-DB	map to known protein with 1 aa mismatch	ENSP00000449010.2|ENST00000547176.3|ENSG00000170421.12|OTTHUMG00000169881.7|OTTHUMT00000406395.2|RP11-153F5.5-019|KRT8|35	94.444	18	9	EKLKLE	KLEAELGNMQGLVEDFKN	FKNKMW	18	1	0	unique location	chr5_146707081_146707135_-	intronic	PPP2R2B	1	0.696962	NA	NA	NA	NA	NA	NA	no
Keratin	PXD002619	K.LEAESATC+57.021HRLLEDGKNFSLDDALDSSNSMQTIQK+8.014.T	KLEAESATCHRLLEDGKNFSLDDALDSSNSMQTIQKT	PGOHUM_ENST00000506277.1_CTD-2653M23.1	KRT18P31	keratin 18 pseudogene 31 [Source:HGNC Symbol;Acc:HGNC:33400]	PGOHUM_ENST00000506277.1_CTD-2653M23.1_RF3	chr5	36886318	36886428	+	No match in SNP-DB	novelpep (map to known protein with more than 2 mismatched aa)	ENSP00000373487.3|ENST00000388835.3|ENSG00000111057.10|OTTHUMG00000169882.1|OTTHUMT00000406405.1|RP11-153F5.6-002|KRT18|430	81.081	37	NA	IKVKLE	KLEAEIATYRRLLEDGEDFNLGDALDSSNSMQTIQKT	QKTTTR	37	7	0	unique location	chr5_36886317_36886428_+	intronic	NIPBL	1	0.403864	NA	NA	NA	NA	NA	NA	no
Other	PXD002619	K.LEEAEKVADESER.G	KLEEAEKVADESERG	PGOHUM_ENST00000520239.1_GS1-44D20.1	AF201337.1	tropomyosin 4 (TPM4) pseudogene	PGOHUM_ENST00000520239.1_GS1-44D20.1_RF3	chr8	69129813	69129857	+	No match in SNP-DB	map to known protein with 1 aa mismatch	ENSP00000453092.1|ENST00000561395.5|ENSG00000140416.20|OTTHUMG00000132803.13|OTTHUMT00000417732.1|AC079328.1-033|TPM1|68	93.333	15	8	ALQKLE	KLEEAEKAADESERG	ERGMKV	15	1	0	unique location	chr8_69129812_69129857_+	intergenic	LINC01592(dist=25623),LINC01603(dist=295058)	1	0.884182	NA	NA	NA	NA	NA	NA	no
Other	PXD002619	K.LEEAEKVADESERGMK.V	KLEEAEKVADESERGMKV	PGOHUM_ENST00000520239.1_GS1-44D20.1	AF201337.1	tropomyosin 4 (TPM4) pseudogene	PGOHUM_ENST00000520239.1_GS1-44D20.1_RF3	chr8	69129813	69129866	+	No match in SNP-DB	map to known protein with 1 aa mismatch	ENSP00000453092.1|ENST00000561395.5|ENSG00000140416.20|OTTHUMG00000132803.13|OTTHUMT00000417732.1|AC079328.1-033|TPM1|68	94.444	18	8	ALQKLE	KLEEAEKAADESERGMKV	MKVIES	18	1	0	unique location	chr8_69129812_69129866_+	intergenic	LINC01592(dist=25623),LINC01603(dist=295058)	1	0.890358	NA	NA	NA	NA	NA	NA	no
Other	PXD002619	K.LEEEEKAADESER.D	KLEEEEKAADESERD	PGOHUM_ENST00000425942.3_TPM3P4	TPM3P4	tropomyosin 3 pseudogene 4 [Source:HGNC Symbol;Acc:HGNC:39167]	PGOHUM_ENST00000425942.3_TPM3P4_RF3	chr7	27023961	27024005	+	No match in SNP-DB	novelpep (map to known protein with more than 2 mismatched aa)	ENSP00000453092.1|ENST00000561395.5|ENSG00000140416.20|OTTHUMG00000132803.13|OTTHUMT00000417732.1|AC079328.1-033|TPM1|68	92.857	15	NA	ALQKLE	KLEEAEKAADESER	SERGMK	14	1	0	unique location	chr7_27023960_27024005_+	intergenic	SKAP2(dist=159218),HOXA1(dist=69034)	1	0.867136	NA	NA	NA	NA	NA	NA	no
Keratin	PXD002619	K.LETELGNTQGLVEDFK+8.014.N	KLETELGNTQGLVEDFKN	PGOHUM_ENST00000604727.1_KRT8P47	KRT8P47	keratin 8 pseudogene 47 [Source:HGNC Symbol;Acc:HGNC:44461]	PGOHUM_ENST00000604727.1_KRT8P47_RF3	chr1	44104243	44104296	-	No match in SNP-DB	novelpep (map to known protein with more than 2 mismatched aa)	ENSP00000449010.2|ENST00000547176.3|ENSG00000170421.12|OTTHUMG00000169881.7|OTTHUMT00000406395.2|RP11-153F5.5-019|KRT8|35	88.889	18	NA	EKLKLE	KLEAELGNMQGLVEDFKN	FKNKMW	18	2	0	unique location	chr1_44104242_44104296_-	intergenic	SLC6A9(dist=72751),KLF17(dist=14607)	1	0.695925	NA	NA	NA	NA	NA	NA	no
Keratin	PXD002619	K.LETELGNTQGLVEDFKNK.Y	KLETELGNTQGLVEDFKNKY	PGOHUM_ENST00000604727.1_KRT8P47	KRT8P47	keratin 8 pseudogene 47 [Source:HGNC Symbol;Acc:HGNC:44461]	PGOHUM_ENST00000604727.1_KRT8P47_RF3	chr1	44104237	44104296	-	No match in SNP-DB	novelpep (map to known protein with more than 2 mismatched aa)	ENSP00000447402.1|ENST00000546897.5|ENSG00000170421.12|OTTHUMG00000169881.7|OTTHUMT00000406390.1|RP11-153F5.5-003|KRT8|483	90	20	NA	EKLKLE	KLEAELGNMQGLVEDFKNKY	NKYEDE	20	2	0	unique location	chr1_44104236_44104296_-	intergenic	SLC6A9(dist=72745),KLF17(dist=14613)	1	0.724966	NA	NA	NA	NA	NA	NA	no
Other	PXD002619	K.LETTVNLAWTAGNSNTR+10.008.F	KLETTVNLAWTAGNSNTRF	PGOHUM_ENST00000439229.2_VDAC1LP	VDAC1P1	voltage dependent anion channel 1 pseudogene 1 [Source:HGNC Symbol;Acc:HGNC:12671]	PGOHUM_ENST00000439229.2_VDAC1LP_RF2	chrX	80930098	80930154	+	No match in SNP-DB	map to known protein with 1 aa mismatch	ENSP00000378487.2|ENST00000395047.6|ENSG00000213585.10|OTTHUMG00000129118.3|OTTHUMT00000251164.2|AC025177.2-001|VDAC1|283	94.737	19	5	VNKKLE	KLETAVNLAWTAGNSNTRF	TRFGIA	19	1	0	unique location	chrX_80930097_80930154_+	intergenic	BRWD3(dist=120364),HMGN5(dist=183603)	1	0.989946	NA	NA	NA	NA	NA	NA	no
Keratin	PXD002619	K.LEVELGNM+15.995QGLVEDFK.N	KLEVELGNMQGLVEDFKN	PGOHUM_ENST00000533003.1_KRT8P7	KRT8P7	keratin 8 pseudogene 7 [Source:HGNC Symbol;Acc:HGNC:33361]	PGOHUM_ENST00000533003.1_KRT8P7_RF3	chr11	119603774	119603827	-	No match in SNP-DB	map to known protein with 1 aa mismatch	ENSP00000449010.2|ENST00000547176.3|ENSG00000170421.12|OTTHUMG00000169881.7|OTTHUMT00000406395.2|RP11-153F5.5-019|KRT8|35	94.444	18	4	EKLKLE	KLEAELGNMQGLVEDFKN	FKNKMW	18	1	0	multiple locations	chr15_70859189_70859243_+;chr11_119603773_119603827_-	intergenic	USP2-AS1(dist=104541),NECTIN1(dist=34324)	1	0.706321	NA	NA	NA	NA	NA	NA	no
Heterogeneous nuclear ribonucleoprotein	PXD002619	K.LFIGGLSFEITNEESLR+10.008.S	KLFIGGLSFEITNEESLRS	PGOHUM_ENST00000430583.2_RP11-38O14.1	HNRNPA1P59	heterogeneous nuclear ribonucleoprotein A1 pseudogene 59 [Source:HGNC Symbol;Acc:HGNC:48789]	PGOHUM_ENST00000430583.2_RP11-38O14.1_RF1	chr1	202911854	202911910	+	No match in SNP-DB	novelpep (map to known protein with more than 2 mismatched aa)	ENSP00000447782.1|ENST00000548688.5|ENSG00000135486.17|OTTHUMG00000169702.4|OTTHUMT00000405739.1|RP11-968A15.3-013|HNRNPA1|231	50	19	NA	TVKKIF	KIFVGGIK-EDTEEHHLR	HLRDYF	18	8	1	unique location	chr1_202911853_202911910_+	intronic	KLHL12	1	0.803464	NA	NA	NA	NA	NA	NA	no
Other	PXD002619	K.LGEM+15.995R+10.008NNLNDSEK+8.014.Q	KLGEMRNNLNDSEKQ	PGOHUM_ENST00000588063.1_RP11-861E21.3	AP001029.3	high mobility group box 3 (HMGB3) pseudogene	PGOHUM_ENST00000588063.1_RP11-861E21.3_RF3	chr18	12450818	12450862	+	No match in SNP-DB	map to known protein with 1 aa mismatch	ENSP00000417027.1|ENST00000430118.1|ENSG00000029993.14|OTTHUMG00000024162.2|OTTHUMT00000060870.2|AF003626.3-004|HMGB3|153	93.333	15	6	VAKKLG	KLGEMWNNLNDSEKQ	EKQPYI	15	1	0	unique location	chr18_12450817_12450862_+	intronic	SPIRE1	1	0.992568	-6.07889	-3.97193	-5.09173	-5.17741	-5.64409	-4.86027	no
Other	PXD002619	K.LGEVYVNDAFGTAHR+10.008.A	KLGEVYVNDAFGTAHRA	PGOHUM_ENST00000431702.2_PGK1P2;lncRNA_lnc-ZNF763-12:1	PGK1P2;PGOHUM_ENST00000431702.2_PGK1P2;lncRNA_lnc-ZNF763-12:1	phosphoglycerate kinase 1, pseudogene 2 [Source:HGNC Symbol;Acc:HGNC:8899];PGOHUM_ENST00000431702.2_PGK1P2;lncRNA_lnc-ZNF763-12:1	PGOHUM_ENST00000431702.2_PGK1P2_RF3	chr19	12560035	12560085	+	No match in SNP-DB	map to known protein with 1 aa mismatch	ENSP00000305995.3|ENST00000304801.5|ENSG00000170950.5|OTTHUMG00000014824.3|OTTHUMT00000040872.3|RP3-417L20.2-001|PGK2|417	94.118	17	4	SLSKLG	KLGDVYVNDAFGTAHRA	HRAHSS	17	1	0	unique location	chr19_12560034_12560085_+	intergenic	ZNF564(dist=8493),ZNF490(dist=16071)	1	0.97956	-2.76596	-5.2654	-5.65042	-4.7474	-4.63088	-3.28478	no
Other	PXD002619	K.LGLDFPNLPYLIDGAHKITQSK.A	KLGLDFPNLPYLIDGAHKITQSKA	PGOHUM_ENST00000405166.1_RP11-397G5.5	GSTM2P1	glutathione S-transferase mu 2 pseudogene 1 [Source:HGNC Symbol;Acc:HGNC:38009]	PGOHUM_ENST00000405166.1_RP11-397G5.5_RF1	chr6	111047297	111047368	-	No match in SNP-DB	map to known protein with 1 aa mismatch	ENSP00000358834.2|ENST00000369819.2|ENSG00000134184.12|OTTHUMG00000011635.4|OTTHUMT00000032154.2|AC000032.1-004|GSTM1|149	95.833	24	23	EKFKLG	KLGLDFPNLPYLIDGAHKITQSNA	SNAILC	24	1	0	unique location	chr6_111047296_111047368_-	ncRNA_exonic	GSTM2P1	1	0.616648	-6.06601	-5.73283	-5.16699	-4.77723	-5.81025	-6.11699	no
Actin	PXD002619	K.LHVAPEEHPVLLTEAPLNPK.A	KLHVAPEEHPVLLTEAPLNPKA	PGOHUM_ENST00000423293.1_RP11-12M9.4	AL080243.1	actin, beta (ACTB) pseudogene	PGOHUM_ENST00000423293.1_RP11-12M9.4_RF3	chr22	41074899	41074964	-	No match in SNP-DB	novelpep (map to known protein with more than 2 mismatched aa)	ENSP00000494269.1|ENST00000493945.6|ENSG00000075624.14|OTTHUMG00000023268.11|OTTHUMT00000324023.3|AC006483.1-005|ACTB|375	90.909	22	NA	FYNELR	ELRVAPEEHPVLLTEAPLNPKA	PKANRE	22	2	0	unique location	chr22_41074898_41074964_-	intergenic	SNORD140(dist=1178),MIR1281(dist=17614)	1	0.999662	NA	NA	NA	NA	NA	NA	no
Other	PXD002619	K.LIC+57.021C+57.021NILDVLDK+8.014HLIPAANTGESK+8.014.V	KLICCNILDVLDKHLIPAANTGESKV	PGOHUM_ENST00000577519.1_RP11-578C11.2	AC090615.1	tyrosine 3-monooxygenase/tryptophan 5-monooxygenase activation protein, epsilon polypeptide (YWHAE) pseudogene	PGOHUM_ENST00000577519.1_RP11-578C11.2_RF1	chr17	27412714	27412791	-	No match in SNP-DB	map to known protein with 1 aa mismatch	ENSP00000461762.1|ENST00000571732.5|ENSG00000108953.16|OTTHUMG00000134316.6|OTTHUMT00000437356.1|AC032044.5-014|YWHAE|233	96.154	26	6	TELKLI	KLICCDILDVLDKHLIPAANTGESKV	SKVFYY	26	1	0	unique location	chr17_27412713_27412791_-	intergenic	WSB1(dist=99093),TBC1D3P5(dist=5291)	1	0.999883	NA	NA	NA	NA	NA	NA	no
Other	PXD002619	K.LIC+57.021C+57.021NILDVLDK.H	KLICCNILDVLDKH	PGOHUM_ENST00000577519.1_RP11-578C11.2	AC090615.1	tyrosine 3-monooxygenase/tryptophan 5-monooxygenase activation protein, epsilon polypeptide (YWHAE) pseudogene	PGOHUM_ENST00000577519.1_RP11-578C11.2_RF1	chr17	27412750	27412791	-	No match in SNP-DB	map to known protein with 1 aa mismatch	ENSP00000264335.8|ENST00000264335.12|ENSG00000108953.16|OTTHUMG00000134316.6|OTTHUMT00000259354.3|AC032044.5-001|YWHAE|255	92.857	14	6	TELKLI	KLICCDILDVLDKH	DKHLIP	14	1	0	unique location	No match found by BLAT	intergenic	WSB1(dist=99129),TBC1D3P5(dist=5255)	1	0.999902	NA	NA	NA	NA	NA	NA	no
Glyceraldehyde	PXD002619	K.LIHDNFGIVEGLMTTTHTITATQK.T	KLIHDNFGIVEGLMTTTHTITATQKT	PGOHUM_ENST00000447061.2_AC016995.2	GAPDHP25	glyceraldehyde 3 phosphate dehydrogenase pseudogene 25 [Source:HGNC Symbol;Acc:HGNC:37777]	PGOHUM_ENST00000447061.2_AC016995.2_RF2	chr2	38285894	38285971	+	No match in SNP-DB	novelpep (map to known protein with more than 2 mismatched aa)	ENSP00000478864.1|ENST00000619601.1|ENSG00000111640.14|OTTHUMG00000137379.1|-|GAPDH-211|GAPDH|293	88.462	26	NA	PLAKVI	KVIHDNFGIVEGLMTTVHAITATQKT	QKTVDG	26	3	0	unique location	chr2_38285893_38285971_+	intergenic	CYP1B1-AS1(dist=104043),ATL2(dist=8063)	1	0.993273	NA	NA	NA	NA	NA	NA	no
Glyceraldehyde	PXD002619	K.LISWYDNEFGYNNR+10.008.V	KLISWYDNEFGYNNRV	PGOHUM_ENST00000405405.2_RP3-357D13.1	GAPDHP63	glyceraldehyde 3 phosphate dehydrogenase pseudogene 63 [Source:HGNC Symbol;Acc:HGNC:4157]	PGOHUM_ENST00000405405.2_RP3-357D13.1_RF3	chr6	79953041	79953088	-	No match in SNP-DB	map to known protein with 1 aa mismatch	ENSP00000380068.1|ENST00000396859.5|ENSG00000111640.14|OTTHUMG00000137379.1|OTTHUMT00000268061.1|AC006064.2-003|GAPDH|335	93.75	16	13	HFVKLI	KLISWYDNEFGYSNRV	NRVVDL	16	1	0	unique location	chr6_79953040_79953088_-	intergenic	ELOVL4(dist=5443),TTK(dist=51564)	1	0.990532	NA	NA	NA	NA	NA	NA	no
Glyceraldehyde	PXD002619	K.LISWYENEFGYSNR+10.008.V	KLISWYENEFGYSNRV	PGOHUM_ENST00000402643.2_GAPDHP72	GAPDHP72	glyceraldehyde-3-phosphate dehydrogenase pseudogene 72 [Source:HGNC Symbol;Acc:HGNC:22955]	PGOHUM_ENST00000402643.2_GAPDHP72_RF3	chr6	166065217	166065264	+	No match in SNP-DB	map to known protein with 1 aa mismatch	ENSP00000380068.1|ENST00000396859.5|ENSG00000111640.14|OTTHUMG00000137379.1|OTTHUMT00000268061.1|AC006064.2-003|GAPDH|335	93.75	16	7	HFVKLI	KLISWYDNEFGYSNRV	NRVVDL	16	1	0	multiple locations	chr6_166065216_166065264_+;chr18_3977678_3977726_-	intergenic	LINC00602(dist=75602),T(dist=92439)	1	0.960064	NA	NA	NA	NA	NA	NA	no
Keratin	PXD002619	K.LK+8.014NM+15.995KLALDIEIATYR.K	KLKNMKLALDIEIATYRK	PGOHUM_ENST00000441609.1_KB-1880F11.1	KRT8P44	keratin 8 pseudogene 44 [Source:HGNC Symbol;Acc:HGNC:39878]	PGOHUM_ENST00000441609.1_KB-1880F11.1_RF1	chr6	162569402	162569455	+	No match in SNP-DB	novelpep (map to known protein with more than 2 mismatched aa)	ENSP00000449159.1|ENST00000549255.1|ENSG00000185640.5|OTTHUMG00000169878.1|OTTHUMT00000406377.1|CTD-2325H11.3-003|KRT79|119	77.778	18	NA	DYQELM	ELMNVKLALDVEIATYRK	YRKLLE	18	4	0	unique location	chr6_162569401_162569455_+	intronic	PRKN	1	0.980604	NA	NA	NA	NA	NA	NA	no
Keratin	PXD002619	K.LKLEVELGNM+15.995QGLVEDFK.N	KLKLEVELGNMQGLVEDFKN	PGOHUM_ENST00000533003.1_KRT8P7	KRT8P7	keratin 8 pseudogene 7 [Source:HGNC Symbol;Acc:HGNC:33361]	PGOHUM_ENST00000533003.1_KRT8P7_RF3	chr11	119603774	119603833	-	No match in SNP-DB	map to known protein with 1 aa mismatch	ENSP00000449010.2|ENST00000547176.3|ENSG00000170421.12|OTTHUMG00000169881.7|OTTHUMT00000406395.2|RP11-153F5.5-019|KRT8|35	95	20	6	GQEKLK	KLKLEAELGNMQGLVEDFKN	FKNKMW	20	1	0	multiple locations	chr15_70859183_70859243_+;chr11_119603773_119603833_-	intergenic	USP2-AS1(dist=104541),NECTIN1(dist=34324)	1	0.666559	NA	NA	NA	NA	NA	NA	no
Heterogeneous nuclear ribonucleoprotein	PXD002619	K.LLFGGLSFETTDESLR+10.008.S	KLLFGGLSFETTDESLRS	PGOHUM_ENST00000440699.1_RP11-569O4.6	HNRNPA1P30	heterogeneous nuclear ribonucleoprotein A1 pseudogene 30 [Source:HGNC Symbol;Acc:HGNC:39548]	PGOHUM_ENST00000440699.1_RP11-569O4.6_RF1	chr13	20949504	20949557	-	No match in SNP-DB	novelpep (map to known protein with more than 2 mismatched aa)	ENSP00000447260.1|ENST00000547276.5|ENSG00000135486.17|OTTHUMG00000169702.4|OTTHUMT00000405485.3|RP11-968A15.3-012|HNRNPA1|267	88.889	18	NA	QLRKLF	KLFIGGLSFETTDESLRS	LRSHFE	18	2	0	unique location	chr13_20949503_20949557_-	upstream	LINC00367(dist=76)	1	0.837302	NA	NA	NA	NA	NA	NA	no
Other	PXD002619	K.LLLEVQHASK+8.014.Q	KLLLEVQHASKQ	PGOHUM_ENST00000435239.1_AC018641.6	SLC25A5P5	solute carrier family 25 member 5 pseudogene 5 [Source:HGNC Symbol;Acc:HGNC:511]	PGOHUM_ENST00000435239.1_AC018641.6_RF1	chr7	32471609	32471644	+	No match in SNP-DB	map to known protein with 1 aa mismatch	ENSP00000370808.5|ENST00000381401.10_PAR_Y|ENSG00000169100.13_PAR_Y|OTTHUMG00000021058.1|OTTHUMT00000055596.1|RP11-261P4.6-001|SLC25A6|298	91.667	12	5	ERVKLL	KLLLQVQHASKQ	SKQIAA	12	1	0	unique location	No match found by BLAT	intergenic	LOC100130673(dist=13115),LSM5(dist=13724)	1	0.978429	-5.15489	4.18026	-5.28143	-1.48934	-0.2338	-5.66909	yes
Ribosomal protein	PXD002619	K.LLMMAGINDC+57.021YTSAR.G	KLLMMAGINDCYTSARG	PGOHUM_ENST00000468126.1_RP11-324J13.1	AC098590.1	ribosomal protein S2 (RPS2) pseudogene	PGOHUM_ENST00000468126.1_RP11-324J13.1_RF3	chr4	43410240	43410290	-	No match in SNP-DB	map to known protein with 1 aa mismatch	ENSP00000436865.1|ENST00000526522.5|ENSG00000140988.15|OTTHUMG00000128708.5|OTTHUMT00000387762.1|LA16c-439A6.2-006|RPS2|235	94.118	17	9	VPKKLL	KLLMMAGIDDCYTSARG	ARGCTA	17	1	0	unique location	chr4_43410239_43410290_-	intergenic	GRXCR1(dist=379582),LINC02383(dist=47296)	1	0.96132	NA	NA	NA	NA	NA	NA	no
Other	PXD002619	K.LQIQGFQESLGEGIK.A	KLQIQGFQESLGEGIKA	PGOHUM_ENST00000529326.2_GLYATL1P4	GLYATL1P4	glycine-N-acyltransferase like 1 pseudogene 4 [Source:HGNC Symbol;Acc:HGNC:37864]	PGOHUM_ENST00000529326.2_GLYATL1P4_RF1	chr11	59049828	59050156	+	No match in SNP-DB	map to known protein with 1 aa mismatch	ENSP00000488958.1|ENST00000527482.2|ENSG00000255151.2|OTTHUMG00000167278.6|OTTHUMT00000393970.5|AP001258.1-001|AP001258.1|302	94.118	17	16	WKQKLQ	KLQIQGFQESLGEGIRA	IRAAAF	17	1	0	unique location	No match found by BLAT	ncRNA_intronic	LOC283194	1	0.233238	-6.8222	-6.28881	-5.12891	-7.17702	-5.53044	-8.55485	no
Other	PXD002619	K.LSNLLAPISEQIK.K	KLSNLLAPISEQIKK	PGOHUM_ENST00000476047.1_RP11-550F7.1	AC026877.1	CAP, adenylate cyclase-associated protein 1 (yeast) (CAP1) pseudogene	PGOHUM_ENST00000476047.1_RP11-550F7.1_RF2	chr3	76434295	76434339	+	No match in SNP-DB	novelpep (map to known protein with more than 2 mismatched aa)	ENSP00000412859.1|ENST00000435719.5|ENSG00000131236.16|OTTHUMG00000004493.2|OTTHUMT00000013124.2|RP11-115D7.1-013|CAP1|262	86.667	15	NA	AENKLS	KLSDLLAPISEQIKE	IKEVIT	15	2	0	unique location	chr3_76434294_76434339_+	intergenic	ZNF717(dist=648712),ROBO2(dist=605848)	1	0.613977	NA	NA	NA	NA	NA	NA	no
Keratin	PXD002619	K.LSQLEAALQR+10.008.A	KLSQLEAALQRA	PGOHUM_ENST00000453110.1_RP5-1158B12.1	KRT8P17	keratin 8 pseudogene 17 [Source:HGNC Symbol;Acc:HGNC:33369]	PGOHUM_ENST00000453110.1_RP5-1158B12.1_RF3	chrX	57985735	57985770	+	No match in SNP-DB	map to known protein with 1 aa mismatch	ENSP00000447402.1|ENST00000546897.5|ENSG00000170421.12|OTTHUMG00000169881.7|OTTHUMT00000406390.1|RP11-153F5.5-003|KRT8|483	91.667	12	4	ANAKLS	KLSELEAALQRA	QRAKQD	12	1	0	unique location	No match found by BLAT	intergenic	ZXDA(dist=75102),NONE(dist=NONE)	1	0.845743	NA	NA	NA	NA	NA	NA	no
Glyceraldehyde	PXD002619	K.LTC+57.021MAFSVPAANVSVVDLTC+57.021R+10.008.L	KLTCMAFSVPAANVSVVDLTCRL	PGOHUM_ENST00000513369.2_RP11-159J3.1	GAPDHP35	glyceraldehyde 3 phosphate dehydrogenase pseudogene 35 [Source:HGNC Symbol;Acc:HGNC:37789]	PGOHUM_ENST00000513369.2_RP11-159J3.1_RF1	chr16	28239949	28240017	-	No match in SNP-DB	novelpep (map to known protein with more than 2 mismatched aa)	ENSP00000380065.1|ENST00000396856.5|ENSG00000111640.14|OTTHUMG00000137379.1|OTTHUMT00000268062.1|AC006064.2-004|GAPDH|260	86.957	23	NA	LNGKLT	KLTGMAFRVPTANVSVVDLTCRL	CRLEKP	23	3	0	unique location	chr16_28239948_28240017_-	intergenic	XPO6(dist=28031),SBK1(dist=52570)	1	0.980824	NA	NA	NA	NA	NA	NA	no
Other	PXD002619	K.LTGIK+8.014QELQANC+57.021YEEVKDR.C	KLTGIKQELQANCYEEVKDRC	PGOHUM_ENST00000451536.2_CFL1P4	CFL1P4	cofilin 1 pseudogene 4 [Source:HGNC Symbol;Acc:HGNC:1880]	PGOHUM_ENST00000451536.2_CFL1P4_RF2	chr1	241993561	241993623	+	No match in SNP-DB	map to known protein with 1 aa mismatch	ENSP00000436431.1|ENST00000532134.5|ENSG00000172757.12|OTTHUMG00000166602.5|OTTHUMT00000390707.2|RP11-770G2.8-005|CFL1|159	95.238	21	7	IKKKLT	KLTGIKHELQANCYEEVKDRC	DRCTLA	21	1	0	unique location	chr1_241993560_241993623_+	intergenic	BECN2(dist=34499),MAP1LC3C(dist=1929)	1	0.821435	NA	NA	NA	NA	NA	NA	no
Glyceraldehyde	PXD002619	K.LTGMAFRVPTANMSVVDLTC+57.021R.L	KLTGMAFRVPTANMSVVDLTCRL	PGOHUM_ENST00000403475.2_RP11-378G13.2	AL391416.1	glyceraldehyde-3-phosphate dehydrogenase (GAPDH) pseudogene	PGOHUM_ENST00000403475.2_RP11-378G13.2_RF3	chr6	83393081	83393149	+	No match in SNP-DB	map to known protein with 1 aa mismatch	ENSP00000380065.1|ENST00000396856.5|ENSG00000111640.14|OTTHUMG00000137379.1|OTTHUMT00000268062.1|AC006064.2-004|GAPDH|260	95.652	23	14	LNGKLT	KLTGMAFRVPTANVSVVDLTCRL	CRLEKP	23	1	0	unique location	chr6_83393080_83393149_+	intronic	ME1	1	0.978853	NA	NA	NA	NA	NA	NA	no
Keratin	PXD002619	K.LTLDIEIATYR.K	KLTLDIEIATYRK	PGOHUM_ENST00000515599.1_CTC-362D12.1	KRT8P48	keratin 8 pseudogene 48 [Source:HGNC Symbol;Acc:HGNC:48344]	PGOHUM_ENST00000515599.1_CTC-362D12.1_RF2	chr5	146706448	146706486	-	No match in SNP-DB	map to known protein with 1 aa mismatch	ENSP00000307014.3|ENST00000305748.7|ENSG00000186049.8|OTTHUMG00000169746.1|OTTHUMT00000405700.1|RP11-1020M18.7-001|KRT73|540	92.308	13	3	LSVKLS	KLSLDIEIATYRK	YRKLLE	13	1	0	unique location	No match found by BLAT	intronic	PPP2R2B	1	0.997789	NA	NA	NA	NA	NA	NA	no
Other	PXD002619	K.LTSK+8.014IGFPWSEIR.N	KLTSKIGFPWSEIRN	PGOHUM_ENST00000367074.4_GS1-309P15.4	AC006210.2	pseudogene similar to part of radixin (RDX)	PGOHUM_ENST00000367074.4_GS1-309P15.4_RF1	chrX	27518851	27518895	+	No match in SNP-DB	map to known protein with 1 aa mismatch	ENSP00000376016.5|ENST00000392177.8|ENSG00000092820.17|OTTHUMG00000015917.1|-|EZR-203|EZR|586	93.333	15	4	KDDKLT	KLTPKIGFPWSEIRN	IRNISF	15	1	0	unique location	chrX_27518850_27518895_+	intergenic	PPP4R3CP(dist=55510),DCAF8L2(dist=227958)	1	0.99825	NA	NA	NA	NA	NA	NA	no
Glyceraldehyde	PXD002619	K.LVINGNLITIFQER+10.008.D	KLVINGNLITIFQERD	PGOHUM_ENST00000447061.2_AC016995.2	GAPDHP25	glyceraldehyde 3 phosphate dehydrogenase pseudogene 25 [Source:HGNC Symbol;Acc:HGNC:37777]	PGOHUM_ENST00000447061.2_AC016995.2_RF1	chr2	38285605	38285652	+	No match in SNP-DB	map to known protein with 1 aa mismatch	ENSP00000380068.1|ENST00000396859.5|ENSG00000111640.14|OTTHUMG00000137379.1|OTTHUMT00000268061.1|AC006064.2-003|GAPDH|335	93.75	16	8	ENGKLV	KLVINGNPITIFQERD	ERDPSK	16	1	0	unique location	chr2_38285604_38285652_+	intergenic	CYP1B1-AS1(dist=103754),ATL2(dist=8352)	1	0.901468	NA	NA	NA	NA	NA	NA	no
Ribosomal protein	PXD002619	K.LVM+15.995M+15.995AGIDDC+57.021YTSAR+10.008.G	KLVMMAGIDDCYTSARG	PGOHUM_ENST00000393351.3_RP5-1106E3.1	AC005521.1	ribosomal protein S2 (RPS2) pseudogene	PGOHUM_ENST00000393351.3_RP5-1106E3.1_RF3	chr7	124481144	124481194	+	No match in SNP-DB	map to known protein with 1 aa mismatch	ENSP00000436865.1|ENST00000526522.5|ENSG00000140988.15|OTTHUMG00000128708.5|OTTHUMT00000387762.1|LA16c-439A6.2-006|RPS2|235	94.118	17	3	VPKKLL	KLLMMAGIDDCYTSARG	ARGCTA	17	1	0	unique location	chr7_124481143_124481194_+	intergenic	LOC101928211(dist=129048),GPR37(dist=264457)	1	0.97096	NA	NA	NA	NA	NA	NA	no
Glyceraldehyde	PXD002619	K.LVSWYENEFGYSNR+10.008.V	KLVSWYENEFGYSNRV	PGOHUM_ENST00000513369.2_RP11-159J3.1	GAPDHP35	glyceraldehyde 3 phosphate dehydrogenase pseudogene 35 [Source:HGNC Symbol;Acc:HGNC:37789]	PGOHUM_ENST00000513369.2_RP11-159J3.1_RF3	chr16	28239725	28239772	-	No match in SNP-DB	novelpep (map to known protein with more than 2 mismatched aa)	ENSP00000380068.1|ENST00000396859.5|ENSG00000111640.14|OTTHUMG00000137379.1|OTTHUMT00000268061.1|AC006064.2-003|GAPDH|335	87.5	16	NA	HFVKLI	KLISWYDNEFGYSNRV	NRVVDL	16	2	0	unique location	chr16_28239724_28239772_-	intergenic	XPO6(dist=27807),SBK1(dist=52794)	1	0.969149	NA	NA	NA	NA	NA	NA	no
Ribosomal protein	PXD002619	K.LYTLVTYVTVTTFK+8.014.N	KLYTLVTYVTVTTFKN	PGOHUM_ENST00000480540.1_RP11-112J1.1	AL049873.1	ribosomal protein L31 (RPL31) pseudogene	PGOHUM_ENST00000480540.1_RP11-112J1.1_RF2	chr14	58794952	58794999	+	No match in SNP-DB	map to known protein with 1 aa mismatch	ENSP00000386681.1|ENST00000409733.5|ENSG00000071082.10|OTTHUMG00000130687.7|OTTHUMT00000329108.1|AC016738.2-010|RPL31|125	93.75	16	10	SPNKLY	KLYTLVTYVPVTTFKN	FKNLQT	16	1	0	unique location	chr14_58794951_58794999_+	intergenic	DACT1(dist=146632),LINC01500(dist=33336)	1	0.956426	NA	NA	NA	NA	NA	NA	no
Keratin	PXD002619	K.M+15.995AR+10.008SNM+15.995DNMFESYINNLRR.Q	KMARSNMDNMFESYINNLRRQ	PGOHUM_ENST00000519669.1_RP11-252C19.2	KRT8P3	keratin 8 pseudogene 3 [Source:HGNC Symbol;Acc:HGNC:31056]	PGOHUM_ENST00000519669.1_RP11-252C19.2_RF1	chr8	61578607	61578669	+	No match in SNP-DB	map to known protein with 1 aa mismatch	ENSP00000450340.1|ENST00000546900.1|ENSG00000170421.12|OTTHUMG00000169881.7|OTTHUMT00000406397.1|RP11-153F5.5-017|KRT8|113	95.238	21	2	QQQKTA	KTARSNMDNMFESYINNLRRQ	RRQLET	21	1	0	unique location	chr8_61578606_61578669_+	intronic	ASPH	1	0.648097	3.81489	-6.22347	-5.59734	-5.98342	-5.91261	-3.53092	yes
Tubulin	PXD002619	K.M+15.995AVTFIGSSTAIQELFK+8.014.H	KMAVTFIGSSTAIQELFKH	PGOHUM_ENST00000248151.4_TUBBP1	TUBBP1	tubulin beta pseudogene 1 [Source:HGNC Symbol;Acc:HGNC:12414]	PGOHUM_ENST00000248151.4_TUBBP1_RF1	chr8	30353091	30353147	+	No match in SNP-DB	novelpep (map to known protein with more than 2 mismatched aa)	ENSP00000339001.7|ENST00000327892.12|ENSG00000196230.12|OTTHUMG00000031059.2|OTTHUMT00000076074.2|XXbac-BPG252P9.4-001|TUBB|444	94.444	19	NA	RGLKMA	KMAVTFIGNSTAIQELFK	LFKRIS	18	1	0	unique location	chr8_30353090_30353147_+	intergenic	DCTN6(dist=169452),RBPMS-AS1(dist=29028)	1	0.950304	NA	NA	NA	NA	NA	NA	no
Other	PXD002619	K.M+15.995KENAEAYLGK.V	KMKENAEAYLGKV	PGOHUM_ENST00000442006.2_RP11-334L9.1	AL354702.1	heat shock 70kDa protein 5 (glucose-regulated protein, 78kDa) (HSPA5) pseudogene	PGOHUM_ENST00000442006.2_RP11-334L9.1_RF3	chr1	38709374	38709412	+	No match in SNP-DB	novelpep (map to known protein with more than 2 mismatched aa)	sp|P48741|HSP77_HUMAN	83.333	13	NA	VLSKMK	KMKETAEAYLGQ	LGQPVK	12	2	0	unique location	No match found by BLAT	intergenic	LINC01685(dist=232890),RRAGC(dist=128823)	1	0.965105	NA	NA	NA	NA	NA	NA	no
Keratin	PXD002619	K.M+15.995LENKWSLLQQQKM+15.995AQSNLDNMFESYINNLR.W	KMLENKWSLLQQQKMAQSNLDNMFESYINNLRW	PGOHUM_ENST00000453110.1_RP5-1158B12.1	KRT8P17	keratin 8 pseudogene 17 [Source:HGNC Symbol;Acc:HGNC:33369]	PGOHUM_ENST00000453110.1_RP5-1158B12.1_RF1	chrX	57985031	57985129	+	No match in SNP-DB	novelpep (map to known protein with more than 2 mismatched aa)	ENSP00000479984.1|ENST00000622375.4|ENSG00000128881.16|OTTHUMG00000175802.4|-|TTBK2-208|TTBK2|1649	84.848	33	NA	QQNKML	KMLETKWSLVQQQKMARSNMDNMFESYINNLKW	LKWQLE	33	5	0	unique location	chrX_57985030_57985129_+	intergenic	ZXDA(dist=74398),NONE(dist=NONE)	1	0.756449	NA	NA	NA	NA	NA	NA	no
Other	PXD002619	K.M+15.995SVQPTVSLGGFETTPPVVLR+10.008.L	KMSVQPTVSLGGFETTPPVVLRL	PGOHUM_ENST00000521088.1_RP11-589O3.1	NPM1P6	nucleophosmin 1 pseudogene 6 [Source:HGNC Symbol;Acc:HGNC:7926]	PGOHUM_ENST00000521088.1_RP11-589O3.1_RF2	chr8	61202588	61202656	+	No match in SNP-DB	map to known protein with 1 aa mismatch	ENSP00000429485.1|ENST00000521672.5|ENSG00000181163.13|OTTHUMG00000130465.4|OTTHUMT00000372226.3|AC093246.2-005|NPM1|111	95.652	23	15	ATLKMS	KMSVQPTVSLGGFEITPPVVLRL	LRLKCG	23	1	0	unique location	chr8_61202587_61202656_+	intergenic	LOC100130298(dist=234840),CLVS1(dist=85378)	1	0.708515	-5.99434	-3.4085	-5.71257	-6.29287	-3.14171	-5.55041	no
Other	PXD002619	K.M+15.995VEFLEAVLC+57.021PPR+10.008.Y	KMVEFLEAVLCPPRY	PGOHUM_ENST00000431907.2_CLIC1P1	CLIC1P1	chloride intracellular channel 1 pseudogene 1 [Source:HGNC Symbol;Acc:HGNC:32691]	PGOHUM_ENST00000431907.2_CLIC1P1_RF2	chr12	120914635	120914679	+	No match in SNP-DB	novelpep (map to known protein with more than 2 mismatched aa)	ENSP00000479808.1|ENST00000616760.1|ENSG00000213719.8|OTTHUMG00000031103.3|-|CLIC1-210|CLIC1|241	86.667	15	NA	DTNKIE	KIEEFLEAVLCPPRY	PRYPKL	15	2	0	unique location	chr12_120914634_120914679_+	intergenic	XLOC_009911(dist=6561),HNF1A-AS1(dist=55203)	1	0.583477	3.27309	-6.03366	-5.37166	-6.20591	2.05207	-5.44198	yes
Heat shock protein	PXD002619	K.MILHLK+8.014ENQTEYLEER+10.008.W	KMILHLKENQTEYLEERW	PGOHUM_ENST00000426420.1_RP11-65L19.1	HSP90AB6P	heat shock protein 90 alpha family class B member 6, pseudogene [Source:HGNC Symbol;Acc:HGNC:32540]	PGOHUM_ENST00000426420.1_RP11-65L19.1_RF2	chr13	96885251	96885304	-	No match in SNP-DB	novelpep (map to known protein with more than 2 mismatched aa)	sp|Q58FF6|H90B4_HUMAN	88.889	18	NA	RDTKVI	KVILHLKEDQTEYLEERW	ERWVKE	18	2	0	unique location	chr13_96885250_96885304_-	intergenic	HS6ST3(dist=45689),LINC00359(dist=56030)	1	0.925717	NA	NA	NA	NA	NA	NA	no
Keratin	PXD002619	K.MLENKWSLLQQQK.M	KMLENKWSLLQQQKM	PGOHUM_ENST00000453110.1_RP5-1158B12.1	KRT8P17	keratin 8 pseudogene 17 [Source:HGNC Symbol;Acc:HGNC:33369]	PGOHUM_ENST00000453110.1_RP5-1158B12.1_RF1	chrX	57985031	57985075	+	No match in SNP-DB	novelpep (map to known protein with more than 2 mismatched aa)	ENSP00000479984.1|ENST00000622375.4|ENSG00000128881.16|OTTHUMG00000175802.4|-|TTBK2-208|TTBK2|1649	86.667	15	NA	QQNKML	KMLETKWSLVQQQKM	QKMARS	15	2	0	unique location	chrX_57985030_57985075_+	intergenic	ZXDA(dist=74398),NONE(dist=NONE)	1	0.861659	NA	NA	NA	NA	NA	NA	no
Other	PXD002619	K.MVGVPAAFDMMLTGR.N	KMVGVPAAFDMMLTGRN	PGOHUM_ENST00000514498.1_RP11-469O11.2	HADHAP1	hydroxyacyl-CoA dehydrogenase/3-ketoacyl-CoA thiolase/enoyl-CoA hydratase (trifunctional protein), alpha subunit pseudogene 1 [Source:HGNC Symbol;Acc:HGNC:4802]	PGOHUM_ENST00000514498.1_RP11-469O11.2_RF2	chr4	165405750	165405800	-	No match in SNP-DB	novelpep (map to known protein with more than 2 mismatched aa)	ENSP00000495353.1|ENST00000643063.1|ENSG00000084754.11|OTTHUMG00000096979.10|OTTHUMT00000494905.1|AC011742.2-007|HADHA|357	88.235	17	NA	RLPKMV	KMVGVPAALDMMLTGRS	GRSIRA	17	2	0	unique location	chr4_165405749_165405800_-	intronic	CPE	1	0.95866	NA	NA	NA	NA	NA	NA	no
Ribosomal protein	PXD002619	K.NAESNAELK+8.014GLNVDSLVIEHIQVNK+8.014.A	KNAESNAELKGLNVDSLVIEHIQVNKA	PGOHUM_ENST00000446498.1_RP3-476K8.4	AL513365.1	ribosomal protein L17 (RPL17) pseudogene	PGOHUM_ENST00000446498.1_RP3-476K8.4_RF1	chr1	26454822	26454902	-	No match in SNP-DB	map to known protein with 1 aa mismatch	ENSP00000352143.6|ENST00000332968.11|ENSG00000215472.10|OTTHUMG00000179689.4|OTTHUMT00000470739.2|RP11-110H1.2-003|RPL17-C18orf32|190	96.296	27	13	HMLKNA	KNAESNAELKGLDVDSLVIEHIQVNKA	NKAPKM	27	1	0	unique location	chr1_26454821_26454902_-	intronic	DHDDS	1	0.9805	-4.51618	-5.4424	-4.35275	-5.69236	-0.00635065	-4.8391	no
Ribosomal protein	PXD002619	K.NAESNAELK+8.014GLNVDSLVIEHIQVNK+8.014APK+8.014.M	KNAESNAELKGLNVDSLVIEHIQVNKAPKM	PGOHUM_ENST00000446498.1_RP3-476K8.4	AL513365.1	ribosomal protein L17 (RPL17) pseudogene	PGOHUM_ENST00000446498.1_RP3-476K8.4_RF1	chr1	26454813	26454902	-	No match in SNP-DB	map to known protein with 1 aa mismatch	ENSP00000462944.1|ENST00000581373.5|ENSG00000265681.7|OTTHUMG00000179680.6|OTTHUMT00000447663.1|RP11-110H1.6-002|RPL17|146	96.667	30	13	HMLKNA	KNAESNAELKGLDVDSLVIEHIQVNKAPKM	PKMRRR	30	1	0	unique location	chr1_26454812_26454902_-	intronic	DHDDS	1	0.981124	-4.57002	-5.58587	-4.25697	-5.75749	-0.0774419	-4.69979	no
Other	PXD002619	K.NC+57.021FR+10.008MTNQEAIQDLWQWR+10.008K+8.014.S	KNCFRMTNQEAIQDLWQWRKS	PGOHUM_ENST00000502784.2_RP11-65F13.1	NPM1P27	nucleophosmin 1 pseudogene 27 [Source:HGNC Symbol;Acc:HGNC:45206]	PGOHUM_ENST00000502784.2_RP11-65F13.1_RF1	chr5	93682843	93682905	-	No match in SNP-DB	map to known protein with 1 aa mismatch	ENSP00000341168.6|ENST00000351986.10|ENSG00000181163.13|OTTHUMG00000130465.4|OTTHUMT00000252859.2|AC093246.2-002|NPM1|265	95.238	21	8	NYVKNC	KNCFRMTDQEAIQDLWQWRKS	SL	21	1	0	unique location	chr5_93682842_93682905_-	intronic	FAM172A	1	0.9025	-5.08438	-4.4499	-4.83116	-4.05074	-4.58902	-4.60714	no
Keratin	PXD002619	K.NHEEEVK+8.014SLQAQIASSGLTVEVDAPK+8.014.S	KNHEEEVKSLQAQIASSGLTVEVDAPKS	PGOHUM_ENST00000469825.1_RP11-379K17.3	KRT18P43	keratin 18 pseudogene 43 [Source:HGNC Symbol;Acc:HGNC:33413]	PGOHUM_ENST00000469825.1_RP11-379K17.3_RF1	chr3	169903532	169903615	-	No match in SNP-DB	map to known protein with 1 aa mismatch	ENSP00000373487.3|ENST00000388835.3|ENSG00000111057.10|OTTHUMG00000169882.1|OTTHUMT00000406405.1|RP11-153F5.6-002|KRT18|430	96.429	28	9	FMKKNH	KNHEEEVKGLQAQIASSGLTVEVDAPKS	PKSQDL	28	1	0	unique location	chr3_169903531_169903615_-	intergenic	LRRC31(dist=33597),SAMD7(dist=8040)	1	0.523639	-3.302	NA	-1.98	-3.653	NA	-4.225	no
Other	PXD002619	K.NIILEEGKEILVGDVGQTVNNLYATFVK.M	KNIILEEGKEILVGDVGQTVNNLYATFVKM	PGOHUM_ENST00000440986.1_CFLP2	CFL1P2	cofilin 1 pseudogene 2 [Source:HGNC Symbol;Acc:HGNC:1878]	PGOHUM_ENST00000440986.1_CFLP2_RF1	chr1	51158250	51158339	-	No match in SNP-DB	novelpep (map to known protein with more than 2 mismatched aa)	ENSP00000433308.1|ENST00000534784.1|ENSG00000172757.12|OTTHUMG00000166602.5|OTTHUMT00000390760.3|RP11-770G2.8-012|CFL1|79	90	30	NA	EDKKNI	KNIILEEGKEILVGDVGQTVDDPYATFVKM	VKMLPD	30	3	0	unique location	chr1_51158249_51158339_-	intergenic	C1orf185(dist=10168),LINC01562(dist=36845)	1	0.741494	-2.41036	-5.66196	-4.46384	-5.23288	-0.452225	-5.66694	no
Other	PXD002619	K.NIPFYGSVLEENQGAIR.M	KNIPFYGSVLEENQGAIRM	PGOHUM_ENST00000529326.2_GLYATL1P4	GLYATL1P4	glycine-N-acyltransferase like 1 pseudogene 4 [Source:HGNC Symbol;Acc:HGNC:37864]	PGOHUM_ENST00000529326.2_GLYATL1P4_RF1	chr11	59050837	59050893	+	No match in SNP-DB	novelpep (map to known protein with more than 2 mismatched aa)	ENSP00000488958.1|ENST00000527482.2|ENSG00000255151.2|OTTHUMG00000167278.6|OTTHUMT00000393970.5|AP001258.1-001|AP001258.1|302	94.444	19	NA	LCQKNI	KNIPFYGSVLEENQGVIR	VIRKTS	18	1	0	unique location	chr11_59050836_59050893_+	ncRNA_intronic	LOC283194	0.053	0.004232	-6.52162	-8.38702	-7.48109	-8.50864	-6.7858	-9.63457	no
Other	PXD002619	K.NIYVLQELENPGAK.Q	KNIYVLQELENPGAKQ	PGOHUM_ENST00000435236.2_RP3-377O6.1	XRCC6P5	X-ray repair cross complementing 6 pseudogene 5 [Source:HGNC Symbol;Acc:HGNC:45187]	PGOHUM_ENST00000435236.2_RP3-377O6.1_RF2	chrX	99720837	99720884	-	No match in SNP-DB	novelpep (map to known protein with more than 2 mismatched aa)	ENSP00000384257.1|ENST00000405878.5|ENSG00000196419.12|OTTHUMG00000151190.3|OTTHUMT00000321717.1|CTA-216E10.7-006|XRCC6|609	87.5	16	NA	VNFKNI	KNIYVLQELDNPGAKR	AKRILE	16	2	0	unique location	chrX_99720836_99720884_-	ncRNA_exonic	XRCC6P5	1	0.923787	NA	NA	NA	NA	NA	NA	no
Other	PXD002619	K.NLQYYDITAK.T	KNLQYYDITAKT	PGOHUM_ENST00000427731.2_RP11-20O24.2	RANP5	RAN, member RAS oncogene family pseudogene 5 [Source:HGNC Symbol;Acc:HGNC:39860]	PGOHUM_ENST00000427731.2_RP11-20O24.2_RF2	chr1	109047261	109047296	+	No match in SNP-DB	novelpep (map to known protein with more than 2 mismatched aa)	ENSP00000376174.3|ENST00000392367.4|ENSG00000132341.11|OTTHUMG00000134328.8|OTTHUMT00000259485.1|AC073912.2-005|RAN|233	83.333	12	NA	HRKKNL	KNLQYYDISAKS	AKSNYN	12	2	0	unique location	No match found by BLAT	intergenic	WDR47(dist=5033),TAF13(dist=17115)	1	0.999029	NA	NA	NA	NA	NA	NA	no
Other	PXD002619	K.NLSEMWNNLNDSEK+8.014QPYITK+8.014.A	KNLSEMWNNLNDSEKQPYITKA	PGOHUM_ENST00000444896.1_RP11-541J2.2	HMGB3P6	high mobility group box 3 pseudogene 6 [Source:HGNC Symbol;Acc:HGNC:39283]	PGOHUM_ENST00000444896.1_RP11-541J2.2_RF3	chr1	164357138	164357203	+	No match in SNP-DB	novelpep (map to known protein with more than 2 mismatched aa)	ENSP00000417027.1|ENST00000430118.1|ENSG00000029993.14|OTTHUMG00000024162.2|OTTHUMT00000060870.2|AF003626.3-004|HMGB3|153	90.909	22	NA	DVAKKL	KKLGEMWNNLNDSEKQPYITKA	TKAAKL	22	2	0	unique location	chr1_164357137_164357203_+	intergenic	LOC100422212(dist=933947),PBX1(dist=202222)	1	0.912723	NA	NA	NA	NA	NA	NA	no
Other	PXD002619	K.NLSLVVHGPGDLR+10.008.L	KNLSLVVHGPGDLRL	PGOHUM_ENST00000558556.5_CTD-2008A1.2	SORD2P	sorbitol dehydrogenase 2, pseudogene [Source:HGNC Symbol;Acc:HGNC:49919]	PGOHUM_ENST00000558556.5_CTD-2008A1.2_RF1	chr15	44861785	44861829	-	No match in SNP-DB	map to known protein with 1 aa deletion	ENSP00000267814.9|ENST00000267814.13|ENSG00000140263.13|OTTHUMG00000131265.3|OTTHUMT00000254033.3|AC091117.1-001|SORD|357	100	15	NA	KPNNLS	NLSLVVHGPGDLRL	LRLENY	14	0	0	multiple locations	chr15_44861784_44861829_-;chr15_KI270849v1_alt_193648_193693_-	ncRNA_intronic	SORD2P	1	0.960295	-6.44514	0.979705	-7.47514	5.27123	-6.5128	-8.77277	yes
Ribosomal protein	PXD002619	K.NLTFDQLALDSPK+8.014.V	KNLTFDQLALDSPKV	PGOHUM_ENST00000416734.1_RP11-3L10.3	AC074085.2	ribosomal protein L18 (RPL18) pseudogene	PGOHUM_ENST00000416734.1_RP11-3L10.3_RF3	chr7	121441002	121441046	-	No match in SNP-DB	novelpep (map to known protein with more than 2 mismatched aa)	ENSP00000447894.1|ENST00000550973.5|ENSG00000063177.12|OTTHUMG00000169760.4|OTTHUMT00000405807.2|AC022154.4-013|RPL18|130	92.857	15	NA	AGGKIL	KILTFDQLALDSPK	SPKGCG	14	1	0	unique location	chr7_121441001_121441046_-	intergenic	FAM3C(dist=44634),PTPRZ1(dist=432103)	1	0.955364	NA	NA	NA	NA	NA	NA	no
Eukaryotic translation elongation factor	PXD002619	K.NMITGTSQADC+57.021AVLIFAAGVGEFEAGISK+8.014.N	KNMITGTSQADCAVLIFAAGVGEFEAGISKN	PGOHUM_ENST00000547505.2_RP11-25I15.4	EEF1A1P17	eukaryotic translation elongation factor 1 alpha 1 pseudogene 17 [Source:HGNC Symbol;Acc:HGNC:37890]	PGOHUM_ENST00000547505.2_RP11-25I15.4_RF3	chr12	43660012	43660104	+	No match in SNP-DB	map to known protein with 1 aa mismatch	ENSP00000348651.2|ENST00000356303.6|ENSG00000156508.17|OTTHUMG00000015031.6|OTTHUMT00000132694.2|RP11-505P4.2-015|EEF1A1|145	96.774	31	17	DFIKNM	KNMITGTSQADCAVLIVAAGVGEFEAGISKN	SKNGQT	31	1	0	unique location	chr12_43660011_43660104_+	intergenic	ADAMTS20(dist=108041),PUS7L(dist=68597)	1	0.987696	NA	NA	NA	NA	NA	NA	no
Ribosomal protein	PXD002619	K.NNASTDYDLSDK+8.014SINPLGVFGHYGEVTNDFVM+15.995LK+8.014.G	KNNASTDYDLSDKSINPLGVFGHYGEVTNDFVMLKG	PGOHUM_ENST00000467870.1_RP11-108M12.1	RPL3P3	ribosomal protein L3 pseudogene 3 [Source:HGNC Symbol;Acc:HGNC:23550]	PGOHUM_ENST00000467870.1_RP11-108M12.1_RF3	chr14	56979305	56979412	+	No match in SNP-DB	novelpep (map to known protein with more than 2 mismatched aa)	ENSP00000386101.1|ENST00000401609.5|ENSG00000100316.15|OTTHUMG00000151079.9|OTTHUMT00000321198.1|RP3-333H23.7-003|RPL3|351	94.444	36	NA	KLIKNN	KNNASTDYDLSDKSINPLGGFVHYGEVTNDFVMLKG	LKGCVV	36	2	0	unique location	chr14_56979304_56979412_+	intergenic	OTX2-AS1(dist=47997),EXOC5(dist=223171)	1	0.988159	NA	NA	NA	NA	NA	NA	no
Keratin	PXD002619	K.NPTNKFASFIDK+8.014VR+10.008.F	KNPTNKFASFIDKVRF	PGOHUM_ENST00000604727.1_KRT8P47	KRT8P47	keratin 8 pseudogene 47 [Source:HGNC Symbol;Acc:HGNC:44461]	PGOHUM_ENST00000604727.1_KRT8P47_RF3	chr1	44104441	44104488	-	No match in SNP-DB	novelpep (map to known protein with more than 2 mismatched aa)	ENSP00000257951.3|ENST00000257951.3|ENSG00000161849.3|OTTHUMG00000169634.1|OTTHUMT00000405187.1|RP11-845M18.4-001|KRT84|600	81.25	16	NA	EQIKTL	KTLNNKFASFIDKVRF	VRFLEQ	16	3	0	unique location	chr1_44104440_44104488_-	intergenic	SLC6A9(dist=72949),KLF17(dist=14409)	1	0.973936	NA	NA	NA	NA	NA	NA	no
Heat shock protein	PXD002619	K.NQAVEK+8.014EEFEHQQK+8.014.E	KNQAVEKEEFEHQQKE	PGOHUM_ENST00000439846.1_AC097635.2	HSPA8P18	heat shock protein family A (Hsp70) member 8 pseudogene 18 [Source:HGNC Symbol;Acc:HGNC:44933]	PGOHUM_ENST00000439846.1_AC097635.2_RF3	chr3	19940392	19940439	-	No match in SNP-DB	novelpep (map to known protein with more than 2 mismatched aa)	ENSP00000227378.3|ENST00000227378.7|ENSG00000109971.13|OTTHUMG00000166030.2|OTTHUMT00000387521.1|RP11-762B21.4-006|HSPA8|646	87.5	16	NA	WLDKNQ	KNQTAEKEEFEHQQKE	QKELEK	16	2	0	unique location	chr3_19940391_19940439_-	intronic	EFHB	1	0.992787	NA	NA	NA	NA	NA	NA	no
Heat shock protein	PXD002619	K.NQVAMNPMNTVFDAK.S	KNQVAMNPMNTVFDAKS	PGOHUM_ENST00000439846.1_AC097635.2	HSPA8P18	heat shock protein family A (Hsp70) member 8 pseudogene 18 [Source:HGNC Symbol;Acc:HGNC:44933]	PGOHUM_ENST00000439846.1_AC097635.2_RF1	chr3	19943101	19943151	-	No match in SNP-DB	novelpep (map to known protein with more than 2 mismatched aa)	ENSP00000404372.2|ENST00000453788.6|ENSG00000109971.13|OTTHUMG00000166030.2|OTTHUMT00000387519.1|RP11-762B21.4-002|HSPA8|493	93.75	17	NA	DAAKNQ	KNQVAMNPTNTVFDAK	DAKRLI	16	1	0	unique location	chr3_19943100_19943151_-	intronic	EFHB	1	0.92058	NA	NA	NA	NA	NA	NA	no
Tubulin	PXD002619	K.NSSYFVEWIPNNIKTAVC+57.021DIPPR.G	KNSSYFVEWIPNNIKTAVCDIPPRG	PGOHUM_ENST00000248151.4_TUBBP1	TUBBP1	tubulin beta pseudogene 1 [Source:HGNC Symbol;Acc:HGNC:12414]	PGOHUM_ENST00000248151.4_TUBBP1_RF1	chr8	30353013	30353087	+	No match in SNP-DB	map to known protein with 1 aa mismatch	ENSP00000264071.1|ENST00000264071.6|ENSG00000104833.11|OTTHUMG00000181829.4|OTTHUMT00000457841.1|CTD-2396E7.4-001|TUBB4A|444	96	25	14	VQSKNS	KNSSYFVEWIPNNVKTAVCDIPPRG	PRGLKM	25	1	0	unique location	chr8_30353012_30353087_+	intergenic	DCTN6(dist=169374),RBPMS-AS1(dist=29106)	1	0.949851	NA	NA	NA	NA	NA	NA	no
Tubulin	PXD002619	K.NSSYFVEWIPNNMK+8.014.V	KNSSYFVEWIPNNMKV	PGOHUM_ENST00000405796.1_RP1-131H7.2	TUBB3P1	tubulin beta 3 class III pseudogene 1 [Source:HGNC Symbol;Acc:HGNC:42339]	PGOHUM_ENST00000405796.1_RP1-131H7.2_RF3	chr6	89302769	89302816	+	No match in SNP-DB	map to known protein with 1 aa mismatch	ENSP00000451560.1|ENST00000556922.1|ENSG00000198211.8|OTTHUMG00000171162.2|OTTHUMT00000412002.1|RP11-566K11.2-001|RP11-566K11.2|797	93.75	16	14	IQSKNS	KNSSYFVEWIPNNVKV	VKVAVC	16	1	0	unique location	chr6_89302768_89302816_+	intronic	GABRR2	1	0.946064	NA	NA	NA	NA	NA	NA	no
Heterogeneous nuclear ribonucleoprotein	PXD002619	K.PR+10.008NQGAYGGSSSSSSYGSGR+10.008.R	KPRNQGAYGGSSSSSSYGSGRR	PGOHUM_ENST00000391992.3_RP11-436I9.4	HNRNPA1P34	heterogeneous nuclear ribonucleoprotein A1 pseudogene 34 [Source:HGNC Symbol;Acc:HGNC:48763]	PGOHUM_ENST00000391992.3_RP11-436I9.4_RF2	chr12	9027533	9027598	-	No match in SNP-DB	novelpep (no match to known protein found)	NA	NA	NA	NA	NA	NA	NA	NA	NA	NA	unique location	chr12_9027532_9027598_-	intergenic	KLRG1(dist=16789),LINC00612(dist=28056)	0.983	0.134123	NA	NA	NA	NA	NA	NA	no
Other	PXD002619	K.QC+57.021GC+57.021SEVYLDC+57.021LQTFLLALSC+57.021PLQK+8.014.G	KQCGCSEVYLDCLQTFLLALSCPLQKG	PGOHUM_ENST00000443317.1_XPOTP1	XPOTP1	exportin for tRNA pseudogene 1 [Source:HGNC Symbol;Acc:HGNC:16586]	PGOHUM_ENST00000443317.1_XPOTP1_RF2	chr20	34213771	34213851	-	No match in SNP-DB	novelpep (map to known protein with more than 2 mismatched aa)	ENSP00000327821.5|ENST00000332707.9|ENSG00000184575.11|OTTHUMG00000168794.3|OTTHUMT00000401122.1|RP11-114F3.3-001|XPOT|962	92.593	27	NA	QTVKQC	KQCGCSEVYLDCLQTFLPALSCPLQKD	QKDILR	27	2	0	unique location	chr20_34213770_34213851_-	intergenic	EIF2S2(dist=101415),ASIP(dist=46594)	1	0.995662	NA	NA	NA	NA	NA	NA	no
Keratin	PXD002619	K.QDM+15.995AQQLR+10.008EYQELMNVK.L	KQDMAQQLREYQELMNVKL	PGOHUM_ENST00000463294.1_RP11-469J4.2	KRT8P13	keratin 8 pseudogene 13 [Source:HGNC Symbol;Acc:HGNC:33365]	PGOHUM_ENST00000463294.1_RP11-469J4.2_RF1	chr3	170496521	170496577	+	No match in SNP-DB	map to known protein with 1 aa mismatch	ENSP00000449404.1|ENST00000552150.5|ENSG00000170421.12|OTTHUMG00000169881.7|OTTHUMT00000406391.1|RP11-153F5.5-004|KRT8|511	94.737	19	6	QRAKQD	KQDMARQLREYQELMNVKL	VKLALD	19	1	0	unique location	chr3_170496520_170496577_+	ncRNA_intronic	LOC101928583	1	0.975304	NA	NA	NA	NA	NA	NA	no
Other	PXD002619	K.QELQANC+57.021YEEVK+8.014DR+10.008.C	KQELQANCYEEVKDRC	PGOHUM_ENST00000451536.2_CFL1P4	CFL1P4	cofilin 1 pseudogene 4 [Source:HGNC Symbol;Acc:HGNC:1880]	PGOHUM_ENST00000451536.2_CFL1P4_RF2	chr1	241993576	241993623	+	No match in SNP-DB	map to known protein with 1 aa mismatch	ENSP00000433131.1|ENST00000531413.5|ENSG00000172757.12|OTTHUMG00000166602.5|OTTHUMT00000390706.1|RP11-770G2.8-007|CFL1|149	93.75	16	2	TGIKHE	KHELQANCYEEVKDRC	DRCTLA	16	1	0	unique location	chr1_241993575_241993623_+	intergenic	BECN2(dist=34514),MAP1LC3C(dist=1914)	1	0.778766	NA	NA	NA	NA	NA	NA	no
Actin	PXD002619	K.QEYSESSPSIVHR.K	KQEYSESSPSIVHRK	PGOHUM_ENST00000507366.1_CTC-512J14.7	AC026410.1	actin, beta (ACTB) pseudogene	PGOHUM_ENST00000507366.1_CTC-512J14.7_RF1	chr5	80299687	80299731	-	No match in SNP-DB	novelpep (map to known protein with more than 2 mismatched aa)	ENSP00000495059.1|ENST00000464611.1|ENSG00000075624.14|OTTHUMG00000023268.11|OTTHUMT00000324086.2|AC006483.1-013|ACTB|79	86.667	15	NA	WISKQE	KQEYDESGPSIVHRK	KCF	15	2	0	unique location	chr5_80299686_80299731_-	ncRNA_exonic	LOC644936	1	0.999977	NA	NA	NA	NA	NA	NA	no
Other	PXD002619	K.QHPWGIAEVENGEHC+57.021DFTILR+10.008.N	KQHPWGIAEVENGEHCDFTILRN	PGOHUM_ENST00000420492.2_RP11-207C11.2	SEPT7P7	septin 7 pseudogene 7 [Source:HGNC Symbol;Acc:HGNC:38043]	PGOHUM_ENST00000420492.2_RP11-207C11.2_RF3	chr9	98607615	98607683	+	No match in SNP-DB	novelpep (map to known protein with more than 2 mismatched aa)	sp|Q16181|SEPT7_HUMAN	86.957	23	NA	VRGRQY	RQYPWGVAEVENGEHCDFTILRN	LRNMLI	23	3	0	unique location	chr9_98607614_98607683_+	intronic	GABBR2	1	0.656	-4.81357	-5.56549	-5.04613	-4.68662	-5.84903	-5.22269	no
Other	PXD002619	K.QK+8.014SK+8.014FDEMAK+8.014.A	KQKSKFDEMAKA	PGOHUM_ENST00000444896.1_RP11-541J2.2	HMGB3P6	high mobility group box 3 pseudogene 6 [Source:HGNC Symbol;Acc:HGNC:39283]	PGOHUM_ENST00000444896.1_RP11-541J2.2_RF3	chr1	164356928	164356963	+	No match in SNP-DB	map to known protein with 1 aa mismatch	ENSP00000417027.1|ENST00000430118.1|ENSG00000029993.14|OTTHUMG00000024162.2|OTTHUMT00000060870.2|AF003626.3-004|HMGB3|153	91.667	12	2	MSGKEK	KEKSKFDEMAKA	AKADKV	12	1	0	unique location	No match found by BLAT	intergenic	LOC100422212(dist=933737),PBX1(dist=202432)	1	0.972714	NA	NA	NA	NA	NA	NA	no
Other	PXD002619	K.QM+15.995EKISQFLQAAER+10.008.Y	KQMEKISQFLQAAERY	PGOHUM_ENST00000524097.1_TAGLN2P1	TAGLN2P1	transgelin 2 pseudogene 1 [Source:HGNC Symbol;Acc:HGNC:21739]	PGOHUM_ENST00000524097.1_TAGLN2P1_RF2	chr8	106697704	106697751	-	No match in SNP-DB	map to known protein with 1 aa mismatch	ENSP00000357076.1|ENST00000368096.5|ENSG00000158710.14|OTTHUMG00000022793.3|OTTHUMT00000059106.1|RP11-48O20.1-002|TAGLN2|220	93.75	16	5	MAFKQM	KQMEQISQFLQAAERY	ERYGIN	16	1	0	unique location	chr8_106697703_106697751_-	intronic	OXR1	1	0.785596	NA	NA	NA	NA	NA	NA	no
Heat shock protein	PXD002619	K.QTQTFITYSDNQPGVLIQVYEGER+10.008.A	KQTQTFITYSDNQPGVLIQVYEGERA	PGOHUM_ENST00000419827.2_AC009945.3	HSPA8P8	heat shock protein family A (Hsp70) member 8 pseudogene 8 [Source:HGNC Symbol;Acc:HGNC:44923]	PGOHUM_ENST00000419827.2_AC009945.3_RF1	chr7	10452577	10452654	+	No match in SNP-DB	map to known protein with 1 aa mismatch	ENSP00000435908.1|ENST00000524552.5|ENSG00000109971.13|OTTHUMG00000166030.2|OTTHUMT00000387524.2|RP11-762B21.4-027|HSPA8|223	96.154	26	7	IPTKQT	KQTQTFTTYSDNQPGVLIQVYEGERA	ERAMTK	26	1	0	unique location	chr7_10452576_10452654_+	ncRNA_exonic	MGC4859	1	0.943286	0.920099	-5.08383	-5.03676	-5.74176	-4.83277	-3.84906	yes
Keratin	PXD002619	K.R+10.008AEMENEFVLIK+8.014.K	KRAEMENEFVLIKK	PGOHUM_ENST00000508125.1_CTD-2048F20.1	KRT8P33	keratin 8 pseudogene 33 [Source:HGNC Symbol;Acc:HGNC:39867]	PGOHUM_ENST00000508125.1_CTD-2048F20.1_RF2	chr5	123401750	123401791	-	No match in SNP-DB	map to known protein with 1 aa mismatch	ENSP00000447402.1|ENST00000546897.5|ENSG00000170421.12|OTTHUMG00000169881.7|OTTHUMT00000406390.1|RP11-153F5.5-003|KRT8|483	92.857	14	3	EINKRT	KRTEMENEFVLIKK	IKKDVD	14	1	0	unique location	No match found by BLAT	intronic	CEP120	1	0.381098	NA	NA	NA	NA	NA	NA	no
Keratin	PXD002619	K.R+10.008DVDEAYMNK+8.014.V	KRDVDEAYMNKV	PGOHUM_ENST00000406052.2_RP11-252E3.2	KRT8P43	keratin 8 pseudogene 43 [Source:HGNC Symbol;Acc:HGNC:39877]	PGOHUM_ENST00000406052.2_RP11-252E3.2_RF3	chr6	24598938	24598973	+	No match in SNP-DB	map to known protein with 1 aa mismatch	ENSP00000447881.1|ENST00000546826.5|ENSG00000170421.12|OTTHUMG00000169881.7|OTTHUMT00000406394.2|RP11-153F5.5-013|KRT8|273	91.667	12	2	VLIKKD	KKDVDEAYMNKV	NKVELE	12	1	0	unique location	No match found by BLAT	intronic	KIAA0319	1	0.998371	NA	NA	NA	NA	NA	NA	no
Heterogeneous nuclear ribonucleoprotein	PXD002619	K.RHFEK+8.014WGTLTDC+57.021VVMR+10.008.P	KRHFEKWGTLTDCVVMRP	PGOHUM_ENST00000564298.2_RP11-358M11.1	HNRNPA3P11	heterogeneous nuclear ribonucleoprotein A3 pseudogene 11 [Source:HGNC Symbol;Acc:HGNC:48757]	PGOHUM_ENST00000564298.2_RP11-358M11.1_RF1	chr15	57247840	57247893	-	No match in SNP-DB	novelpep (map to known protein with more than 2 mismatched aa)	ENSP00000448229.1|ENST00000547708.5|ENSG00000135486.17|OTTHUMG00000169702.4|OTTHUMT00000405735.1|RP11-968A15.3-015|HNRNPA1|156	82.353	18	NA	ESLRSH	RSHFEQWGTLTDCVVMR	VMRDPN	17	3	0	unique location	chr15_57247839_57247893_-	intronic	TCF12	1	0.983189	NA	NA	NA	NA	NA	NA	no
Keratin	PXD002619	K.RSELEAALQR+10.008.A	KRSELEAALQRA	PGOHUM_ENST00000463294.1_RP11-469J4.2	KRT8P13	keratin 8 pseudogene 13 [Source:HGNC Symbol;Acc:HGNC:33365]	PGOHUM_ENST00000463294.1_RP11-469J4.2_RF1	chr3	170496485	170496520	+	No match in SNP-DB	map to known protein with 1 aa mismatch	ENSP00000449404.1|ENST00000552150.5|ENSG00000170421.12|OTTHUMG00000169881.7|OTTHUMT00000406391.1|RP11-153F5.5-004|KRT8|511	91.667	12	2	ANAKLS	KLSELEAALQRA	QRAKQD	12	1	0	unique location	No match found by BLAT	ncRNA_intronic	LOC101928583	1	0.831143	NA	NA	NA	NA	NA	NA	no
Other	PXD002619	K.SDTYYC+57.021TGDVTAWTK.C	KSDTYYCTGDVTAWTKC	PGOHUM_ENST00000413631.1_RP11-365P13.2	PARP1P1	poly(ADP-ribose) polymerase 1 pseudogene 1 [Source:HGNC Symbol;Acc:HGNC:275]	PGOHUM_ENST00000413631.1_RP11-365P13.2_RF2	chr13	110937672	110937722	+	No match in SNP-DB	map to known protein with 1 aa mismatch	ENSP00000355759.5|ENST00000366794.9|ENSG00000143799.12|OTTHUMG00000037556.3|OTTHUMT00000091519.1|RP11-125A15.2-001|PARP1|1014	94.118	17	4	LVFKSD	KSDAYYCTGDVTAWTKC	TKCMVK	17	1	0	unique location	chr13_110937671_110937722_+	intergenic	ANKRD10(dist=22565),LINC00431(dist=28355)	1	0.9333	NA	NA	NA	NA	NA	NA	no
Keratin	PXD002619	K.SEISELR+10.008C+57.021TMQALEIELQSQLSMK+8.014ASLEGNLAETENR+10.008.Y	KSEISELRCTMQALEIELQSQLSMKASLEGNLAETENRY	PGOHUM_ENST00000399211.8_KRT17P1;lncRNA_lnc-COPS3-19:1	KRT17P1;PGOHUM_ENST00000399211.8_KRT17P1;lncRNA_lnc-COPS3-19:1	PGOHUM_ENST00000399211.8_KRT17P1;lncRNA_lnc-COPS3-19:1;keratin 17 pseudogene 1 [Source:HGNC Symbol;Acc:HGNC:6428]	PGOHUM_ENST00000399211.8_KRT17P1_RF1	chr17	16842139	16842341	-	No match in SNP-DB	map to known protein with 1 aa mismatch	ENSP00000441751.2|ENST00000540235.5|ENSG00000128422.15|OTTHUMG00000133505.4|-|KRT17-205|KRT17|349	97.436	39	9	QSGKSE	KSEISELRRTMQALEIELQSQLSMKASLEGNLAETENRY	NRYCVQ	39	1	0	multiple locations	chr17_18430401_18430604_+;chr17_16842138_16842341_-	ncRNA_exonic	KRT17P1	1	0.760355	-2.62627	-1.20853	-6.69958	-6.46104	-0.493705	0.265488	yes
Other	PXD002619	K.SEMKVQDAELK+8.014.T	KSEMKVQDAELKT	PGOHUM_ENST00000438325.2_RP13-93L13.2	PA2G4P6	proliferation-associated 2G4 pseudogene 6 [Source:HGNC Symbol;Acc:HGNC:32219]	PGOHUM_ENST00000438325.2_RP13-93L13.2_RF2	chr9	89450588	89450626	+	No match in SNP-DB	novelpep (map to known protein with more than 2 mismatched aa)	sp|Q9UQ80-2|PA2G4_HUMAN	91.667	13	NA	DLYKSE	KSEMEVQDAELK	ELKALL	12	1	0	unique location	No match found by BLAT	intronic	SEMA4D	1	0.983632	NA	NA	NA	NA	NA	NA	no
Eukaryotic translation elongation factor	PXD002619	K.SGDAAIADM+15.995VPGK+8.014PMC+57.021VESFSDYPPLGR.F	KSGDAAIADMVPGKPMCVESFSDYPPLGRF	PGOHUM_ENST00000415278.1_EEF1AL9	EEF1A1P11	eukaryotic translation elongation factor 1 alpha 1 pseudogene 11 [Source:HGNC Symbol;Acc:HGNC:3206]	PGOHUM_ENST00000415278.1_EEF1AL9_RF1	chr1	96448112	96448201	+	No match in SNP-DB	map to known protein with 1 aa mismatch	ENSP00000479609.1|ENST00000610520.4|ENSG00000156508.17|OTTHUMG00000015031.6|-|EEF1A1-210|EEF1A1|441	96.667	30	8	KFLKSG	KSGDAAIVDMVPGKPMCVESFSDYPPLGRF	GRFAVR	30	1	0	unique location	chr1_96448111_96448201_+	intergenic	LINC01787(dist=73987),PTBP2(dist=273493)	1	0.983472	NA	NA	NA	NA	NA	NA	no
Eukaryotic translation elongation factor	PXD002619	K.SGDAAIVDM+15.995VPGK+8.014PMC+57.021VESFSVYPPLSR+10.008.F	KSGDAAIVDMVPGKPMCVESFSVYPPLSRF	PGOHUM_ENST00000547505.2_RP11-25I15.4	EEF1A1P17	eukaryotic translation elongation factor 1 alpha 1 pseudogene 17 [Source:HGNC Symbol;Acc:HGNC:37890]	PGOHUM_ENST00000547505.2_RP11-25I15.4_RF1	chr12	43660895	43660984	+	No match in SNP-DB	novelpep (map to known protein with more than 2 mismatched aa)	ENSP00000479609.1|ENST00000610520.4|ENSG00000156508.17|OTTHUMG00000015031.6|-|EEF1A1-210|EEF1A1|441	93.333	30	NA	KFLKSG	KSGDAAIVDMVPGKPMCVESFSDYPPLGRF	GRFAVR	30	2	0	unique location	chr12_43660894_43660984_+	intergenic	ADAMTS20(dist=108924),PUS7L(dist=67714)	1	0.966697	NA	NA	NA	NA	NA	NA	no
Eukaryotic translation elongation factor	PXD002619	K.SGDAAIVDMVPGKPM+15.995C+57.021AESFSDYPPLGR+10.008.F	KSGDAAIVDMVPGKPMCAESFSDYPPLGRF	PGOHUM_ENST00000503537.1_CTD-2165H16.1	EEF1A1P13	eukaryotic translation elongation factor 1 alpha 1 pseudogene 13 [Source:HGNC Symbol;Acc:HGNC:3196]	PGOHUM_ENST00000503537.1_CTD-2165H16.1_RF1	chr5	14652055	14652144	-	No match in SNP-DB	map to known protein with 1 aa mismatch	ENSP00000479609.1|ENST00000610520.4|ENSG00000156508.17|OTTHUMG00000015031.6|-|EEF1A1-210|EEF1A1|441	96.667	30	18	KFLKSG	KSGDAAIVDMVPGKPMCVESFSDYPPLGRF	GRFAVR	30	1	0	unique location	chr5_14652054_14652144_-	downstream	SNORD141A,SNORD141B(dist=223)	1	0.996101	NA	NA	NA	NA	NA	NA	no
Eukaryotic translation elongation factor	PXD002619	K.SGDAAIVDMVPGKPVYVESFSDYPPLGR.F	KSGDAAIVDMVPGKPVYVESFSDYPPLGRF	PGOHUM_ENST00000514975.1_AC004066.1	EEF1A1P9	eukaryotic translation elongation factor 1 alpha 1 pseudogene 9 [Source:HGNC Symbol;Acc:HGNC:3204]	PGOHUM_ENST00000514975.1_AC004066.1_RF1	chr4	105485874	105485963	+	No match in SNP-DB	novelpep (map to known protein with more than 2 mismatched aa)	ENSP00000479609.1|ENST00000610520.4|ENSG00000156508.17|OTTHUMG00000015031.6|-|EEF1A1-210|EEF1A1|441	93.333	30	NA	KFLKSG	KSGDAAIVDMVPGKPMCVESFSDYPPLGRF	GRFAVR	30	2	0	unique location	chr4_105485873_105485963_+	intergenic	PPA2(dist=11804),ARHGEF38(dist=66746)	1	0.97973	-5.44276	-6.17221	3.62954	-5.43385	-2.15803	-5.76583	yes
Other	PXD002619	K.SGYRVDFYFDENPYFENK+8.014.V	KSGYRVDFYFDENPYFENKV	PGOHUM_ENST00000457046.3_RP11-312H15.3	SETP20	SET pseudogene 20 [Source:HGNC Symbol;Acc:HGNC:42939]	PGOHUM_ENST00000457046.3_RP11-312H15.3_RF1	chr4	109553642	109553701	-	No match in SNP-DB	map to known protein with 1 aa mismatch	ENSP00000318012.8|ENST00000322030.12|ENSG00000119335.16|OTTHUMG00000020755.4|OTTHUMT00000054477.2|RP11-216B9.3-002|SET|277	95	20	6	EDIKSG	KSGYRIDFYFDENPYFENKV	NKVLSK	20	1	0	unique location	chr4_109553641_109553701_-	intergenic	SEC24B(dist=13183),MCUB(dist=6557)	1	0.999136	NA	NA	NA	NA	NA	NA	no
Heat shock protein	PXD002619	K.SINLDEAVAYGAAVQAAILSGDK+8.014.S	KSINLDEAVAYGAAVQAAILSGDKS	PGOHUM_ENST00000443628.2_RP1-170D19.3	HSPA8P7	heat shock protein family A (Hsp70) member 8 pseudogene 7 [Source:HGNC Symbol;Acc:HGNC:44922]	PGOHUM_ENST00000443628.2_RP1-170D19.3_RF1	chrX	114775627	114775701	-	No match in SNP-DB	map to known protein with 1 aa mismatch	ENSP00000433584.1|ENST00000526110.5|ENSG00000109971.13|OTTHUMG00000166030.2|OTTHUMT00000387523.1|RP11-762B21.4-009|HSPA8|627	96	25	5	ELNKSI	KSINPDEAVAYGAAVQAAILSGDKS	DKSENV	25	1	0	unique location	chrX_114775626_114775701_-	intronic	HTR2C	1	0.985635	NA	NA	NA	NA	NA	NA	no
Heat shock protein	PXD002619	K.SINPDEAIAYGAAVQAAILSGDK+8.014.S	KSINPDEAIAYGAAVQAAILSGDKS	PGOHUM_ENST00000485881.1_RP11-598P12.1	HSPA8P9	heat shock protein family A (Hsp70) member 8 pseudogene 9 [Source:HGNC Symbol;Acc:HGNC:44924]	PGOHUM_ENST00000485881.1_RP11-598P12.1_RF3	chr3	137881380	137881454	+	No match in SNP-DB	map to known protein with 1 aa mismatch	ENSP00000227378.3|ENST00000227378.7|ENSG00000109971.13|OTTHUMG00000166030.2|OTTHUMT00000387521.1|RP11-762B21.4-006|HSPA8|646	96	25	9	ELNKSI	KSINPDEAVAYGAAVQAAILSGDKS	DKSENV	25	1	0	unique location	chr3_137881379_137881454_+	intergenic	LINC01210(dist=100503),CLDN18(dist=117436)	1	0.978068	NA	NA	NA	NA	NA	NA	no
Other	PXD002619	K.SINPDEALAYGAAVQAAILSGDK+8.014.S	KSINPDEALAYGAAVQAAILSGDKS	PGOHUM_ENST00000397642.3_RP11-488L18.1	AL390728.1	heat shock 70kDa protein 8 (HSPA8) pseudogene	PGOHUM_ENST00000397642.3_RP11-488L18.1_RF1	chr1	247231020	247231094	+	No match in SNP-DB	map to known protein with 1 aa mismatch	ENSP00000433316.1|ENST00000534319.5|ENSG00000109971.13|OTTHUMG00000166030.2|OTTHUMT00000387522.1|RP11-762B21.4-010|HSPA8|410	96	25	9	ELNKSI	KSINPDEAVAYGAAVQAAILSGDKS	DKSENV	25	1	0	unique location	chr1_247231019_247231094_+	intergenic	MIR3916(dist=28960),VN1R5(dist=25052)	1	0.979135	NA	NA	NA	NA	NA	NA	no
Ribosomal protein	PXD002619	K.SINPLGVFGHYGEVTNDFVM+15.995LK+8.014.G	KSINPLGVFGHYGEVTNDFVMLKG	PGOHUM_ENST00000467870.1_RP11-108M12.1	RPL3P3	ribosomal protein L3 pseudogene 3 [Source:HGNC Symbol;Acc:HGNC:23550]	PGOHUM_ENST00000467870.1_RP11-108M12.1_RF3	chr14	56979341	56979412	+	No match in SNP-DB	novelpep (map to known protein with more than 2 mismatched aa)	ENSP00000386101.1|ENST00000401609.5|ENSG00000100316.15|OTTHUMG00000151079.9|OTTHUMT00000321198.1|RP3-333H23.7-003|RPL3|351	91.667	24	NA	LSDKSI	KSINPLGGFVHYGEVTNDFVMLKG	LKGCVV	24	2	0	unique location	chr14_56979340_56979412_+	intergenic	OTX2-AS1(dist=48033),EXOC5(dist=223135)	1	0.989394	NA	NA	NA	NA	NA	NA	no
Peptidylprolyl isomerase A	PXD002619	K.SIYGEKFEDEKFILK.R	KSIYGEKFEDEKFILKR	PGOHUM_ENST00000482002.1_AC005017.2	PPIAP80	peptidylprolyl isomerase A pseudogene 80 [Source:HGNC Symbol;Acc:HGNC:53704]	PGOHUM_ENST00000482002.1_AC005017.2_RF2	chr7	28279424	28279474	-	No match in SNP-DB	novelpep (map to known protein with more than 2 mismatched aa)	ENSP00000405975.1|ENST00000451562.5|ENSG00000196262.13|OTTHUMG00000023687.5|OTTHUMT00000341787.1|AC013436.3-006|PPIA|121	93.75	17	NA	TGGKSI	KSIYGEKFEDENFILK	ILKHTG	16	1	0	unique location	chr7_28279423_28279474_-	intergenic	JAZF1-AS1(dist=38047),CREB5(dist=19897)	1	0.89562	NA	NA	NA	NA	NA	NA	no
Keratin	PXD002619	K.SLQAQIASSGLTVEVDAPK.S	KSLQAQIASSGLTVEVDAPKS	PGOHUM_ENST00000469825.1_RP11-379K17.3	KRT18P43	keratin 18 pseudogene 43 [Source:HGNC Symbol;Acc:HGNC:33413]	PGOHUM_ENST00000469825.1_RP11-379K17.3_RF1	chr3	169903532	169903594	-	No match in SNP-DB	map to known protein with 1 aa mismatch	ENSP00000373487.3|ENST00000388835.3|ENSG00000111057.10|OTTHUMG00000169882.1|OTTHUMT00000406405.1|RP11-153F5.6-002|KRT18|430	95.238	21	2	EEVKGL	KGLQAQIASSGLTVEVDAPKS	PKSQDL	21	1	0	unique location	chr3_169903531_169903594_-	intergenic	LRRC31(dist=33597),SAMD7(dist=8040)	1	0.485452	NA	NA	NA	NA	NA	NA	no
Heat shock protein	PXD002619	K.SLTNDWEDHLSVK+8.014.H	KSLTNDWEDHLSVKH	PGOHUM_ENST00000506634.1_HSP90AA6P	HSP90AA6P	heat shock protein 90 alpha family class A member 6, pseudogene [Source:HGNC Symbol;Acc:HGNC:32536]	PGOHUM_ENST00000506634.1_HSP90AA6P_RF3	chr4	170605203	170605247	-	No match in SNP-DB	map to known protein with 1 aa mismatch	ENSP00000335153.7|ENST00000334701.11|ENSG00000080824.18|OTTHUMG00000171752.7|OTTHUMT00000414953.1|RP11-114H15.1-001|HSP90AA1|854	93.333	15	12	EFYKSL	KSLTNDWEDHLAVKH	VKHFSV	15	1	0	unique location	chr4_170605202_170605247_-	intergenic	LINC01612(dist=321481),LINC02382(dist=137266)	1	0.971705	NA	NA	NA	NA	NA	NA	no
Peptidylprolyl isomerase A	PXD002619	K.SLYGEKFDDENFILK.R	KSLYGEKFDDENFILKR	PGOHUM_ENST00000433548.1_AC018463.5	PPIAP60	peptidylprolyl isomerase A pseudogene 60 [Source:HGNC Symbol;Acc:HGNC:53684]	PGOHUM_ENST00000433548.1_AC018463.5_RF1	chr2	11351852	11351902	+	No match in SNP-DB	novelpep (map to known protein with more than 2 mismatched aa)	ENSP00000405975.1|ENST00000451562.5|ENSG00000196262.13|OTTHUMG00000023687.5|OTTHUMT00000341787.1|AC013436.3-006|PPIA|121	87.5	17	NA	TGGKSI	KSIYGEKFEDENFILK	ILKHTG	16	2	0	unique location	chr2_11351851_11351902_+	intergenic	ROCK2(dist=6445),LINC00570(dist=42129)	1	0.92486	NA	NA	NA	NA	NA	NA	no
Ribosomal protein	PXD002619	K.SPYEEFTDHLVK+8.014.T	KSPYEEFTDHLVKT	PGOHUM_ENST00000478038.1_RPS2P44	RPS2P44	ribosomal protein S2 pseudogene 44 [Source:HGNC Symbol;Acc:HGNC:35811]	PGOHUM_ENST00000478038.1_RPS2P44_RF1	chr16	48577578	48577619	-	No match in SNP-DB	map to known protein with 1 aa mismatch	ENSP00000436227.1|ENST00000533186.5|ENSG00000140988.15|OTTHUMG00000128708.5|OTTHUMT00000387764.2|LA16c-439A6.2-013|RPS2|195	92.857	14	5	VFTKSP	KSPYQEFTDHLVKT	VKTHTR	14	1	0	unique location	No match found by BLAT	intronic	N4BP1	1	0.985366	NA	NA	NA	NA	NA	NA	no
Other	PXD002619	K.SQK+8.014WEEMNILATYHPADK+8.014DYGLMK+8.014.I	KSQKWEEMNILATYHPADKDYGLMKI	PGOHUM_ENST00000424051.1_RP11-189B4.1	PPP1R2P4	protein phosphatase 1 regulatory inhibitor subunit 2 pseudogene 4 [Source:HGNC Symbol;Acc:HGNC:16319]	PGOHUM_ENST00000424051.1_RP11-189B4.1_RF1	chr13	46437785	46437862	-	No match in SNP-DB	map to known protein with 1 aa mismatch	ENSP00000486328.1|ENST00000625807.1|ENSG00000184203.7|OTTHUMG00000155887.5|-|PPP1R2-207|PPP1R2|80	96.154	26	6	LSKKSQ	KSQKWDEMNILATYHPADKDYGLMKI	MKIDEP	26	1	0	multiple locations	chr13_63811403_63811481_-;chr13_46437784_46437862_-	intergenic	RUBCNL(dist=47743),LINC01198(dist=17419)	1	0.986117	NA	NA	NA	NA	NA	NA	no
Other	PXD002619	K.SSMKGLGTNKDSLIEIIC+57.021SR.T	KSSMKGLGTNKDSLIEIICSRT	PGOHUM_ENST00000505539.1_ANXA2P1	ANXA2P1	annexin A2 pseudogene 1 [Source:HGNC Symbol;Acc:HGNC:538]	PGOHUM_ENST00000505539.1_ANXA2P1_RF2	chr4	153308357	153308422	-	No match in SNP-DB	novelpep (map to known protein with more than 2 mismatched aa)	ENSP00000453663.1|ENST00000559350.5|ENSG00000182718.16|OTTHUMG00000132763.5|OTTHUMT00000416491.1|AC087385.2-036|ANXA2|149	86.364	22	NA	SELKAS	KASMKGLGTDEDSLIEIICSRT	SRTNQE	22	3	0	unique location	chr4_153308356_153308422_-	ncRNA_exonic	ANXA2P1	1	0.818154	-6.52032	-5.96831	-3.46155	-6.02932	-1.01578	-6.35705	no
Eukaryotic translation elongation factor	PXD002619	K.STTTGHLIYK+8.014C+57.021GVIDK+8.014R+10.008.T	KSTTTGHLIYKCGVIDKRT	PGOHUM_ENST00000419025.1_RP11-315J22.1	EEF1A1P8	eukaryotic translation elongation factor 1 alpha 1 pseudogene 8 [Source:HGNC Symbol;Acc:HGNC:3203]	PGOHUM_ENST00000419025.1_RP11-315J22.1_RF1	chr3	184027643	184027699	-	No match in SNP-DB	map to known protein with 1 aa mismatch	ENSP00000298049.8|ENST00000298049.12|ENSG00000101210.11|OTTHUMG00000033076.2|OTTHUMT00000497622.1|RP4-697K14.2-002|EEF1A2|496	94.737	19	14	DSGKST	KSTTTGHLIYKCGGIDKRT	KRTIEK	19	1	0	unique location	chr3_184027642_184027699_-	intergenic	ABCC5(dist=9683),HTR3D(dist=3901)	1	0.976304	NA	NA	NA	NA	NA	NA	no
Eukaryotic translation elongation factor	PXD002619	K.STTTGHLIYKC+57.021SSIDKR+10.008.T	KSTTTGHLIYKCSSIDKRT	PGOHUM_ENST00000503537.1_CTD-2165H16.1	EEF1A1P13	eukaryotic translation elongation factor 1 alpha 1 pseudogene 13 [Source:HGNC Symbol;Acc:HGNC:3196]	lncRNA_lnc-CDH12-71:2_RF2	chr5	14653213	14653269	-	No match in SNP-DB	novelpep (map to known protein with more than 2 mismatched aa)	ENSP00000298049.8|ENST00000298049.12|ENSG00000101210.11|OTTHUMG00000033076.2|OTTHUMT00000497622.1|RP4-697K14.2-002|EEF1A2|496	89.474	19	NA	DSGKST	KSTTTGHLIYKCGGIDKRT	KRTIEK	19	2	0	unique location	chr5_14653212_14653269_-	upstream	SNORD141A,SNORD141B(dist=831)	1	0.976268	NA	NA	NA	NA	NA	NA	no
Ribosomal protein	PXD002619	K.STYQEFTDHLVK+8.014.T	KSTYQEFTDHLVKT	PGOHUM_ENST00000494359.1_RP11-452G18.2	AC107956.1	ribosomal protein S2 (RPS2) pseudogene	PGOHUM_ENST00000494359.1_RP11-452G18.2_RF1	chr11	17229056	17229097	+	No match in SNP-DB	map to known protein with 1 aa mismatch	ENSP00000436227.1|ENST00000533186.5|ENSG00000140988.15|OTTHUMG00000128708.5|OTTHUMT00000387764.2|LA16c-439A6.2-013|RPS2|195	92.857	14	3	VFTKSP	KSPYQEFTDHLVKT	VKTHTR	14	1	0	unique location	No match found by BLAT	intergenic	PIK3C2A(dist=21060),NUCB2(dist=47662)	1	0.98139	NA	NA	NA	NA	NA	NA	no
Eukaryotic translation elongation factor	PXD002619	K.SVEM+15.995HHEALSEVLPGDNVGFNVK+8.014.N	KSVEMHHEALSEVLPGDNVGFNVKN	PGOHUM_ENST00000514975.1_AC004066.1	EEF1A1P9	eukaryotic translation elongation factor 1 alpha 1 pseudogene 9 [Source:HGNC Symbol;Acc:HGNC:3204]	PGOHUM_ENST00000514975.1_AC004066.1_RF1	chr4	105485559	105485633	+	No match in SNP-DB	map to known protein with 1 aa mismatch	ENSP00000479055.1|ENST00000615060.4|ENSG00000156508.17|OTTHUMG00000015031.6|-|EEF1A1-211|EEF1A1|426	96	25	13	TEVKSV	KSVEMHHEALSEALPGDNVGFNVKN	VKNVSV	25	1	0	unique location	chr4_105485558_105485633_+	intergenic	PPA2(dist=11489),ARHGEF38(dist=67061)	1	0.957635	-6.11784	-6.21595	1.02368	-4.69786	-4.97403	-6.28284	yes
Other	PXD002619	K.SVTK+8.014QGAELSNEER+10.008NLLSVAYK+8.014.N	KSVTKQGAELSNEERNLLSVAYKN	PGOHUM_ENST00000440317.1_YWHAZP2	YWHAZP2	tyrosine 3-monooxygenase/tryptophan 5-monooxygenase activation protein zeta pseudogene 2 [Source:HGNC Symbol;Acc:HGNC:31078]	PGOHUM_ENST00000440317.1_YWHAZP2_RF1	chr2	126558016	126558087	-	No match in SNP-DB	map to known protein with 1 aa mismatch	ENSP00000430219.1|ENST00000523938.1|ENSG00000164924.17|OTTHUMG00000134291.7|OTTHUMT00000380248.3|AC027373.1-021|YWHAZ|51	95.833	24	5	ACMKSV	KSVTEQGAELSNEERNLLSVAYKN	NV	24	1	0	unique location	chr2_126558015_126558087_-	intergenic	LINC01941(dist=440031),GYPC(dist=97919)	1	0.974042	NA	NA	NA	NA	NA	NA	no
Other	PXD002619	K.SVTKQGAELSNEER+10.008.N	KSVTKQGAELSNEERN	PGOHUM_ENST00000440317.1_YWHAZP2	YWHAZP2	tyrosine 3-monooxygenase/tryptophan 5-monooxygenase activation protein zeta pseudogene 2 [Source:HGNC Symbol;Acc:HGNC:31078]	PGOHUM_ENST00000440317.1_YWHAZP2_RF1	chr2	126558040	126558087	-	No match in SNP-DB	map to known protein with 1 aa mismatch	ENSP00000430219.1|ENST00000523938.1|ENSG00000164924.17|OTTHUMG00000134291.7|OTTHUMT00000380248.3|AC027373.1-021|YWHAZ|51	93.75	16	5	ACMKSV	KSVTEQGAELSNEERN	ERNLLS	16	1	0	unique location	chr2_126558039_126558087_-	intergenic	LINC01941(dist=440055),GYPC(dist=97895)	1	0.961319	NA	NA	NA	NA	NA	NA	no
Actin	PXD002619	K.SYELPDSQVIPTGNER.F	KSYELPDSQVIPTGNERF	PGOHUM_ENST00000441772.1_AC139143.2	AC139143.1	actin pseudogene	PGOHUM_ENST00000441772.1_AC139143.2_RF2	chr11	1803345	1803398	-	No match in SNP-DB	novelpep (map to known protein with more than 2 mismatched aa)	ENSP00000494185.1|ENST00000647275.1|ENSG00000075624.14|OTTHUMG00000023268.11|OTTHUMT00000324029.2|AC006483.1-011|ACTB|157	83.333	18	NA	SLEKSY	KSYELPDGQVITIGNERF	ERFRCP	18	3	0	unique location	chr11_1803344_1803398_-	intergenic	CTSD(dist=39353),SYT8(dist=30965)	1	0.991528	NA	NA	NA	NA	NA	NA	no
Actin	PXD002619	K.SYKLLDGQVITIGNER+10.008.F	KSYKLLDGQVITIGNERF	PGOHUM_ENST00000423293.1_RP11-12M9.4	AL080243.1	actin, beta (ACTB) pseudogene	PGOHUM_ENST00000423293.1_RP11-12M9.4_RF3	chr22	41074524	41074577	-	No match in SNP-DB	novelpep (map to known protein with more than 2 mismatched aa)	ENSP00000494185.1|ENST00000647275.1|ENSG00000075624.14|OTTHUMG00000023268.11|OTTHUMT00000324029.2|AC006483.1-011|ACTB|157	88.889	18	NA	SLEKSY	KSYELPDGQVITIGNERF	ERFRCP	18	2	0	unique location	chr22_41074523_41074577_-	upstream	SNORD140(dist=803)	1	0.997396	NA	NA	NA	NA	NA	NA	no
Keratin	PXD002619	K.SYKLSTSGPR.A	KSYKLSTSGPRA	PGOHUM_ENST00000414328.2_RP11-110J1.3	KRT8P45	keratin 8 pseudogene 45 [Source:HGNC Symbol;Acc:HGNC:39879]	PGOHUM_ENST00000414328.2_RP11-110J1.3_RF1	chr1	157073278	157073313	+	No match in SNP-DB	map to known protein with 1 aa mismatch	ENSP00000447881.1|ENST00000546826.5|ENSG00000170421.12|OTTHUMG00000169881.7|OTTHUMT00000406394.2|RP11-153F5.5-013|KRT8|273	91.667	12	5	VTQKSY	KSYKVSTSGPRA	PRAFSS	12	1	0	unique location	No match found by BLAT	intergenic	ARHGEF11(dist=27908),ETV3L(dist=18765)	0.713	0.022943	NA	NA	NA	NA	NA	NA	no
Other	PXD002619	K.TAMSTSHVAEPAENEQDEQDENGAEASADLR+10.008ADAMAK+8.014.D	KTAMSTSHVAEPAENEQDEQDENGAEASADLRADAMAKD	PGOHUM_ENST00000511640.1_MSNP1	MSNP1	moesin pseudogene 1 [Source:HGNC Symbol;Acc:HGNC:7374]	PGOHUM_ENST00000511640.1_MSNP1_RF3	chr5	25910891	25911007	+	No match in SNP-DB	map to known protein with 1 aa mismatch	ENSP00000353408.5|ENST00000360270.6|ENSG00000147065.16|OTTHUMG00000021723.4|OTTHUMT00000056981.2|RP3-376D21.1-001|MSN|577	97.436	39	7	AELKTA	KTAMSTPHVAEPAENEQDEQDENGAEASADLRADAMAKD	AKDRSE	39	1	0	unique location	chr5_25910890_25911007_+	intergenic	LINC02211(dist=608611),CDH9(dist=969709)	1	0.917224	NA	NA	NA	NA	NA	NA	no
Peptidylprolyl isomerase A	PXD002619	K.TAQNFRALSTGEK.G	KTAQNFRALSTGEKG	PGOHUM_ENST00000433548.1_AC018463.5	PPIAP60	peptidylprolyl isomerase A pseudogene 60 [Source:HGNC Symbol;Acc:HGNC:53684]	PGOHUM_ENST00000433548.1_AC018463.5_RF1	chr2	11351717	11351761	+	No match in SNP-DB	map to known protein with 1 aa mismatch	ENSP00000394670.1|ENST00000415933.5|ENSG00000196262.13|OTTHUMG00000023687.5|OTTHUMT00000341788.1|AC013436.3-007|PPIA|120	93.333	15	4	KVPKTA	KTAENFRALSTGEKG	EKGFGY	15	1	0	unique location	chr2_11351716_11351761_+	intergenic	ROCK2(dist=6310),LINC00570(dist=42264)	1	0.944136	NA	NA	NA	NA	NA	NA	no
Keratin	PXD002619	K.TC+57.021DGK+8.014LVSESSDVLPK+8.014.?	KTCDGKLVSESSDVLPK	PGOHUM_ENST00000441609.1_KB-1880F11.1	KRT8P44	keratin 8 pseudogene 44 [Source:HGNC Symbol;Acc:HGNC:39878]	PGOHUM_ENST00000441609.1_KB-1880F11.1_RF1	chr6	162569675	162569725	+	No match in SNP-DB	novelpep (map to known protein with more than 2 mismatched aa)	ENSP00000449404.1|ENST00000552150.5|ENSG00000170421.12|OTTHUMG00000169881.7|OTTHUMT00000406391.1|RP11-153F5.5-004|KRT8|511	88.235	17	NA	KKIETR	ETRDGKLVSESSDVLPK	K	17	2	0	unique location	chr6_162569674_162569725_+	intronic	PRKN	1	0.68936	NA	NA	NA	NA	NA	NA	no
Ribosomal protein	PXD002619	K.TC+57.021QSIYPLHDVFVR.K	KTCQSIYPLHDVFVRK	PGOHUM_ENST00000425466.1_RP11-570F6.1	RPS3AP44	ribosomal protein S3a pseudogene 44 [Source:HGNC Symbol;Acc:HGNC:36761]	PGOHUM_ENST00000425466.1_RP11-570F6.1_RF2	chr13	26577478	26577525	+	No match in SNP-DB	map to known protein with 1 aa mismatch	ENSP00000426282.1|ENST00000506126.5|ENSG00000145425.9|OTTHUMG00000161445.3|OTTHUMT00000364963.1|RP11-372K14.1-007|RPS3A|227	93.75	16	2	DIEKAC	KACQSIYPLHDVFVRK	VRKVKM	16	1	0	unique location	chr13_26577477_26577525_+	intronic	WASF3	1	0.973979	-3.39164	-4.67054	-5.82882	-5.02973	-5.0349	-4.64811	no
Other	PXD002619	K.TDQVIQSLIALVNDPQPK+8.014HPLR+10.008.A	KTDQVIQSLIALVNDPQPKHPLRA	PGOHUM_ENST00000623123.1_RP11-665C16.9	AL158801.5	ubiquitin-conjugating enzyme E2L 3 (UBE2L3) pseudogene	PGOHUM_ENST00000623123.1_RP11-665C16.9_RF1	chr14	55229514	55229585	+	No match in SNP-DB	map to known protein with 1 aa mismatch	ENSP00000400906.2|ENST00000458578.6|ENSG00000185651.14|OTTHUMG00000150823.2|-|UBE2L3-202|UBE2L3|212	95.833	24	19	PATKTD	KTDQVIQSLIALVNDPQPEHPLRA	LRADLA	24	1	0	unique location	chr14_55229513_55229585_+	intergenic	DLGAP5(dist=37836),FBXO34(dist=41789)	1	0.986042	-5.12072	-6.12587	-5.02792	-5.71263	-6.46696	-4.80908	no
Keratin	PXD002619	K.TEIFKMNQNISQLQAEIEGLKGQR.A	KTEIFKMNQNISQLQAEIEGLKGQRA	PGOHUM_ENST00000413425.1_AC109585.1	KRT8P18	keratin 8 pseudogene 18 [Source:HGNC Symbol;Acc:HGNC:33370]	PGOHUM_ENST00000413425.1_AC109585.1_RF3	chr3	35216167	35216244	-	No match in SNP-DB	novelpep (map to known protein with more than 2 mismatched aa)	ENSP00000447402.1|ENST00000546897.5|ENSG00000170421.12|OTTHUMG00000169881.7|OTTHUMT00000406390.1|RP11-153F5.5-003|KRT8|483	84.615	26	NA	RRTKTE	KTEISEMNRNISRLQAEIEGLKGQRA	QRASLE	26	4	0	unique location	chr3_35216166_35216244_-	ncRNA_intronic	LOC101928135	1	0.498519	NA	NA	NA	NA	NA	NA	no
Peptidylprolyl isomerase A	PXD002619	K.TEWLDGK+8.014PMVFGK.V	KTEWLDGKPMVFGKV	PGOHUM_ENST00000403866.2_PPIAP9	PPIAP9	peptidylprolyl isomerase A pseudogene 9 [Source:HGNC Symbol;Acc:HGNC:9272]	PGOHUM_ENST00000403866.2_PPIAP9_RF1	chr6	31519582	31519626	-	No match in SNP-DB	novelpep (map to known protein with more than 2 mismatched aa)	ENSP00000479961.1|ENST00000620047.4|ENSG00000196262.13|OTTHUMG00000023687.5|-|PPIA-210|PPIA|105	86.667	15	NA	CTAKTE	KTEWLDGKHVVFGKV	GKVKEG	15	2	0	multiple locations	chr6_31519581_31519626_-;chr6_GL000250v2_alt_2852131_2852176_-;chr6_GL000251v2_alt_2996925_2996970_-;chr6_GL000252v2_alt_2767370_2767415_-;chr6_GL000253v2_alt_2824663_2824708_-;chr6_GL000254v2_alt_2861533_2861578_-;chr6_GL000255v2_alt_2775457_2775502_-;chr6_GL000256v2_alt_2818864_2818909_-	intergenic	MICB(dist=8458),MCCD1(dist=9380)	1	0.811227	NA	NA	NA	NA	NA	NA	no
Other	PXD002619	K.TFAPK+8.014EISAMVLTK+8.014.M	KTFAPKEISAMVLTKM	PGOHUM_ENST00000442006.2_RP11-334L9.1	AL354702.1	heat shock 70kDa protein 5 (glucose-regulated protein, 78kDa) (HSPA5) pseudogene	PGOHUM_ENST00000442006.2_RP11-334L9.1_RF3	chr1	38709332	38709379	+	No match in SNP-DB	map to known protein with 1 aa mismatch	ENSP00000324173.6|ENST00000324460.6|ENSG00000044574.7|OTTHUMG00000020672.1|OTTHUMT00000054062.1|RP11-65N13.5-001|HSPA5|654	93.75	16	6	GQTKTF	KTFAPEEISAMVLTKM	TKMKET	16	1	0	unique location	chr1_38709331_38709379_+	intergenic	LINC01685(dist=232848),RRAGC(dist=128865)	1	0.980319	NA	NA	NA	NA	NA	NA	no
Glyceraldehyde	PXD002619	K.TGAHLQGGAK.R	KTGAHLQGGAKR	PGOHUM_ENST00000402643.2_GAPDHP72	GAPDHP72	glyceraldehyde-3-phosphate dehydrogenase pseudogene 72 [Source:HGNC Symbol;Acc:HGNC:22955]	PGOHUM_ENST00000402643.2_GAPDHP72_RF3	chr6	166064608	166064643	+	No match in SNP-DB	map to known protein with 1 aa mismatch	ENSP00000380065.1|ENST00000396856.5|ENSG00000111640.14|OTTHUMG00000137379.1|OTTHUMT00000268062.1|AC006064.2-004|GAPDH|260	91.667	12	2	TMEKAG	KAGAHLQGGAKR	AKRVII	12	1	0	unique location	No match found by BLAT	intergenic	LINC00602(dist=74993),T(dist=93048)	1	0.962971	NA	NA	NA	NA	NA	NA	no
Eukaryotic translation elongation factor	PXD002619	K.THINIIVTGHVDSGK+8.014.S	KTHINIIVTGHVDSGKS	PGOHUM_ENST00000419025.1_RP11-315J22.1	EEF1A1P8	eukaryotic translation elongation factor 1 alpha 1 pseudogene 8 [Source:HGNC Symbol;Acc:HGNC:3203]	PGOHUM_ENST00000419025.1_RP11-315J22.1_RF1	chr3	184027694	184027744	-	No match in SNP-DB	novelpep (map to known protein with more than 2 mismatched aa)	ENSP00000298049.8|ENST00000298049.12|ENSG00000101210.11|OTTHUMG00000033076.2|OTTHUMT00000497622.1|RP4-697K14.2-002|EEF1A2|496	88.235	17	NA	GKEKTH	KTHINIVVIGHVDSGKS	GKSTTT	17	2	0	unique location	chr3_184027693_184027744_-	intergenic	ABCC5(dist=9734),HTR3D(dist=3850)	1	0.99402	NA	NA	NA	NA	NA	NA	no
Eukaryotic translation elongation factor	PXD002619	K.THINTVIIGHVDSGK+8.014.S	KTHINTVIIGHVDSGKS	PGOHUM_ENST00000514975.1_AC004066.1	EEF1A1P9	eukaryotic translation elongation factor 1 alpha 1 pseudogene 9 [Source:HGNC Symbol;Acc:HGNC:3204]	PGOHUM_ENST00000514975.1_AC004066.1_RF1	chr4	105484704	105484754	+	No match in SNP-DB	novelpep (map to known protein with more than 2 mismatched aa)	ENSP00000298049.8|ENST00000298049.12|ENSG00000101210.11|OTTHUMG00000033076.2|OTTHUMT00000497622.1|RP4-697K14.2-002|EEF1A2|496	88.235	17	NA	GKEKTH	KTHINIVVIGHVDSGKS	GKSTTT	17	2	0	unique location	chr4_105484703_105484754_+	intergenic	PPA2(dist=10634),ARHGEF38(dist=67916)	1	0.97092	-4.2625	-4.40057	-2.2845	-5.485	-2.94371	-4.9675	no
Ribosomal protein	PXD002619	K.THLR+10.008DMIILPKMVGSMVGVYNGK+8.014.T	KTHLRDMIILPKMVGSMVGVYNGKT	PGOHUM_ENST00000493323.1_RP11-264F23.1	AC006122.1	ribosomal protein S15 (RPS15) pseudogene	PGOHUM_ENST00000493323.1_RP11-264F23.1_RF3	chr12	4324507	4324581	-	No match in SNP-DB	map to known protein with 1 aa mismatch	ENSP00000475096.1|ENST00000586656.5|ENSG00000115268.9|OTTHUMG00000140099.11|OTTHUMT00000449612.3|CTB-25B13.4-005|RPS15|68	96	25	12	EVVKTH	KTHLRDMIILPEMVGSMVGVYNGKT	T	25	1	0	unique location	chr12_4324506_4324581_-	intronic	TIGAR	1	0.993459	NA	NA	NA	NA	NA	NA	no
Ribosomal protein	PXD002619	K.TIAEC+57.021LAEELINAAK+8.014.G	KTIAECLAEELINAAKG	PGOHUM_ENST00000435100.1_RP3-486I3.4	AL050331.1	RPS5 (40S Ribosomal Protein S5) pseudogene	PGOHUM_ENST00000435100.1_RP3-486I3.4_RF1	chr6	116258567	116258617	-	No match in SNP-DB	map to known protein with 1 aa mismatch	ENSP00000470660.1|ENST00000598098.5|ENSG00000083845.8|OTTHUMG00000183530.2|OTTHUMT00000467012.1|CTD-2619J13.11-005|RPS5|134	94.118	17	9	RNIKTI	KTIAECLADELINAAKG	AKGSSN	17	1	0	unique location	chr6_116258566_116258617_-	UTR5	DSE(NM_001322940:c.-168152del-,NM_001322938:c.-140684del-,NM_001322937:c.-140684del-)	1	0.96346	-6.14684	-4.53746	2.10442	3.27592	-5.91614	-5.73944	yes
Ribosomal protein	PXD002619	K.TIAEC+57.021LAEELINAAK+8.014GSSNSYAIK+8.014.K	KTIAECLAEELINAAKGSSNSYAIKK	PGOHUM_ENST00000435100.1_RP3-486I3.4	AL050331.1	RPS5 (40S Ribosomal Protein S5) pseudogene	PGOHUM_ENST00000435100.1_RP3-486I3.4_RF1	chr6	116258540	116258617	-	No match in SNP-DB	map to known protein with 1 aa mismatch	ENSP00000470660.1|ENST00000598098.5|ENSG00000083845.8|OTTHUMG00000183530.2|OTTHUMT00000467012.1|CTD-2619J13.11-005|RPS5|134	96.154	26	9	RNIKTI	KTIAECLADELINAAKGSSNSYAIKK	IKKKDE	26	1	0	unique location	chr6_116258539_116258617_-	UTR5	DSE(NM_001322940:c.-168179del-,NM_001322938:c.-140711del-,NM_001322937:c.-140711del-)	1	0.965442	-6.09034	-4.64088	1.88956	2.67871	-6.03378	-5.82504	yes
Tubulin	PXD002619	K.TIGGGDDSFNMFFSEIGAGK+8.014.H	KTIGGGDDSFNMFFSEIGAGKH	PGOHUM_ENST00000410028.3_AC002472.14	TUBA3GP	tubulin alpha 3g pseudogene [Source:HGNC Symbol;Acc:HGNC:44096]	PGOHUM_ENST00000410028.3_AC002472.14_RF2	chr22	21065574	21065639	+	No match in SNP-DB	novelpep (map to known protein with more than 2 mismatched aa)	ENSP00000446613.1|ENST00000546918.1|ENSG00000167552.13|OTTHUMG00000169511.3|OTTHUMT00000404551.1|RP11-977B10.1-011|TUBA1A|231	90.909	22	NA	PSDKTI	KTIGGGDDSFNTFFSETGAGKH	GKHVPR	22	2	0	unique location	chr22_21065573_21065639_+	intergenic	LRRC74B(dist=1406),BCRP2(dist=37442)	1	0.835046	-8.20134	-7.93423	6.17472	4.2564	-7.93726	-7.26477	yes
Tubulin	PXD002619	K.TIGGGDDSFNMFFSEIGAGKHVPR+10.008.A	KTIGGGDDSFNMFFSEIGAGKHVPRA	PGOHUM_ENST00000410028.3_AC002472.14	TUBA3GP	tubulin alpha 3g pseudogene [Source:HGNC Symbol;Acc:HGNC:44096]	PGOHUM_ENST00000410028.3_AC002472.14_RF2	chr22	21065574	21065651	+	No match in SNP-DB	novelpep (map to known protein with more than 2 mismatched aa)	ENSP00000449325.1|ENST00000550367.1|ENSG00000123416.15|OTTHUMG00000170410.2|OTTHUMT00000409010.2|RP11-386G11.9-010|TUBA1B|246	92.308	26	NA	PSDKTI	KTIGGGDDSFNTFFSETGAGKHVPRA	PRAVFV	26	2	0	unique location	chr22_21065573_21065651_+	intergenic	LRRC74B(dist=1406),BCRP2(dist=37442)	1	0.837623	-8.11483	-7.59479	6.24692	4.62364	-7.8931	-7.32936	yes
Other	PXD002619	K.TILRYMGTSTFSEYTVVADISVAK+8.014.I	KTILRYMGTSTFSEYTVVADISVAKI	lncRNA_lnc-GSTA5-72:1;PGOHUM_ENST00000433151.1_ADH5P4	lncRNA_lnc-GSTA5-72:1;PGOHUM_ENST00000433151.1_ADH5P4;ADH5P4	lncRNA_lnc-GSTA5-72:1;PGOHUM_ENST00000433151.1_ADH5P4;alcohol dehydrogenase 5 (class III), chi polypeptide, pseudogene 4 [Source:HGNC Symbol;Acc:HGNC:21377]	PGOHUM_ENST00000433151.1_ADH5P4_RF1	chr6	65837575	65837652	-	No match in SNP-DB	map to known protein with 1 aa mismatch	ENSP00000427049.1|ENST00000503130.5|ENSG00000197894.10|OTTHUMG00000161230.10|OTTHUMT00000364234.9|RP11-571L19.5-011|ADH5|262	96.154	26	5	CKGKTI	KTILHYMGTSTFSEYTVVADISVAKI	AKIDPL	26	1	0	multiple locations	chr6_65837574_65837652_-;chr6_KI270800v1_alt_62761_62839_-	intergenic	SLC25A51P1(dist=48092),NONE(dist=NONE)	1	0.930364	NA	NA	NA	NA	NA	NA	no
Keratin	PXD002619	K.TLNKFASFIDK+8.014VR+10.008.F	KTLNKFASFIDKVRF	PGOHUM_ENST00000413425.1_AC109585.1	KRT8P18	keratin 8 pseudogene 18 [Source:HGNC Symbol;Acc:HGNC:33370]	PGOHUM_ENST00000413425.1_AC109585.1_RF1	chr3	35216820	35216864	-	No match in SNP-DB	map to known protein with 1 aa insertion	ENSP00000257951.3|ENST00000257951.3|ENSG00000161849.3|OTTHUMG00000169634.1|OTTHUMT00000405187.1|RP11-845M18.4-001|KRT84|600	93.75	15	NA	EQIKTL	KTLNNKFASFIDKVRF	VRFLEQ	15	0	1	unique location	chr3_35216819_35216864_-	ncRNA_intronic	LOC101928135	1	0.977091	NA	NA	NA	NA	NA	NA	no
Keratin	PXD002619	K.TLNNKFASFIDKLR.F	KTLNNKFASFIDKLRF	PGOHUM_ENST00000512863.1_RP11-474J18.4	KRT8P32	keratin 8 pseudogene 32 [Source:HGNC Symbol;Acc:HGNC:39866]	PGOHUM_ENST00000512863.1_RP11-474J18.4_RF2	chr5	98393194	98393241	-	No match in SNP-DB	map to known protein with 1 aa mismatch	ENSP00000257951.3|ENST00000257951.3|ENSG00000161849.3|OTTHUMG00000169634.1|OTTHUMT00000405187.1|RP11-845M18.4-001|KRT84|600	93.75	16	14	EQIKTL	KTLNNKFASFIDKVRF	VRFLEQ	16	1	0	unique location	chr5_98393193_98393241_-	intergenic	LINC01846(dist=231955),RGMB(dist=376101)	1	0.957979	NA	NA	NA	NA	NA	NA	no
Eukaryotic translation elongation factor	PXD002619	K.TMLEDLGMNDEGDHDPVPLPNVNAAILK+8.014.K	KTMLEDLGMNDEGDHDPVPLPNVNAAILKK	PGOHUM_ENST00000325349.6_RP11-1018J11.2;PGOHUM_ENST00000444513.2_RP11-1018J11.1	EEF1A1P16;AC023512.1	S-phase kinase-associated protein 1 (SKP1) pseudogene;eukaryotic translation elongation factor 1 alpha 1 pseudogene 16 [Source:HGNC Symbol;Acc:HGNC:37889]	PGOHUM_ENST00000444513.2_RP11-1018J11.1_RF1	chr12	16989207	16989296	+	No match in SNP-DB	novelpep (map to known protein with more than 2 mismatched aa)	ENSP00000430774.1|ENST00000519718.1|ENSG00000272772.1|OTTHUMG00000186510.2|OTTHUMT00000473265.2|CTD-2410N18.5-001|CTD-2410N18.5|91	93.333	30	NA	VTIKTM	KTMLEDLGMDDEGDDDPVPLPNVNAAILKK	K	30	2	0	unique location	chr12_16989206_16989296_+	ncRNA_exonic	SKP1P2	1	0.989326	NA	NA	-1.919	NA	-2.612	NA	no
Other	PXD002619	K.TNYNFEKPFLWLAR+10.008.K	KTNYNFEKPFLWLARK	PGOHUM_ENST00000427731.2_RP11-20O24.2	RANP5	RAN, member RAS oncogene family pseudogene 5 [Source:HGNC Symbol;Acc:HGNC:39860]	PGOHUM_ENST00000427731.2_RP11-20O24.2_RF2	chr1	109047291	109047338	+	No match in SNP-DB	map to known protein with 1 aa mismatch	ENSP00000376174.3|ENST00000392367.4|ENSG00000132341.11|OTTHUMG00000134328.8|OTTHUMT00000259485.1|AC073912.2-005|RAN|233	93.75	16	2	ISAKSN	KSNYNFEKPFLWLARK	ARKLIG	16	1	0	unique location	chr1_109047290_109047338_+	intergenic	WDR47(dist=5063),TAF13(dist=17085)	1	0.998043	NA	NA	NA	NA	NA	NA	no
Other	PXD002619	K.TPQGPPEIYSNTQFPSLQSTAK+8.014.H	KTPQGPPEIYSNTQFPSLQSTAKH	PGOHUM_ENST00000471403.1_RP11-346M10.2	CDV3P1	CDV3 pseudogene 1 [Source:HGNC Symbol;Acc:HGNC:42387]	PGOHUM_ENST00000471403.1_RP11-346M10.2_RF3	chr3	96777454	96777525	+	No match in SNP-DB	map to known protein with 1 aa mismatch	ENSP00000421495.1|ENST00000515421.1|ENSG00000091527.15|OTTHUMG00000159764.13|OTTHUMT00000357210.1|RP11-883M5.1-008|CDV3|108	95.833	24	12	TTRKTP	KTPQGPPEIYSDTQFPSLQSTAKH	AKHVES	24	1	0	unique location	chr3_96777453_96777525_+	intergenic	MIR8060(dist=417415),EPHA6(dist=37127)	1	0.992423	NA	NA	NA	NA	NA	NA	no
Other	PXD002619	K.TPSSDVLVFDYTKYPSKPDPSGEC+57.021NPDLR+10.008.L	KTPSSDVLVFDYTKYPSKPDPSGECNPDLRL	PGOHUM_ENST00000398583.3_AE000658.20	RBBP4P5	RB binding protein 4 pseudogene 5 [Source:HGNC Symbol;Acc:HGNC:42372]	PGOHUM_ENST00000398583.3_AE000658.20_RF1	chr14	21564242	21564334	+	No match in SNP-DB	novelpep (map to known protein with more than 2 mismatched aa)	ENSP00000369424.4|ENST00000380084.8|ENSG00000102054.17|OTTHUMG00000021198.5|OTTHUMT00000055922.2|RP11-716A19.5-008|RBBP7|469	93.548	31	NA	IATKTP	KTPSSDVLVFDYTKHPAKPDPSGECNPDLRL	LRLRGH	31	2	0	unique location	chr14_21564241_21564334_+	intergenic	SALL2(dist=27026),OR10G3(dist=5561)	1	0.990804	NA	NA	NA	NA	NA	NA	no
Keratin	PXD002619	K.TTSC+57.021YVGGLSSSYGGFTSPSLGYGPGSSFGSGAGSSSFSR.T	KTTSCYVGGLSSSYGGFTSPSLGYGPGSSFGSGAGSSSFSRT	PGOHUM_ENST00000413425.1_AC109585.1	KRT8P18	keratin 8 pseudogene 18 [Source:HGNC Symbol;Acc:HGNC:33370]	PGOHUM_ENST00000413425.1_AC109585.1_RF3	chr3	35215789	35215914	-	No match in SNP-DB	novelpep (map to known protein with more than 2 mismatched aa)	ENSP00000449404.1|ENST00000552150.5|ENSG00000170421.12|OTTHUMG00000169881.7|OTTHUMT00000406391.1|RP11-153F5.5-004|KRT8|511	75	42	NA	IHTKTT	KTTSGYAGGLSSAYGGLTSPGLSYSLGSSFGS	FGSGAG	32	8	0	unique location	chr3_35215788_35215914_-	ncRNA_intronic	LOC101928135	0.891	0.04324	NA	NA	NA	NA	NA	NA	no
Keratin	PXD002619	K.TTSGYAGGLSSAYGGLTSPSLSYGLGSSFGSGAGSSSFSR+10.008.T	KTTSGYAGGLSSAYGGLTSPSLSYGLGSSFGSGAGSSSFSRT	PGOHUM_ENST00000414328.2_RP11-110J1.3	KRT8P45	keratin 8 pseudogene 45 [Source:HGNC Symbol;Acc:HGNC:39879]	PGOHUM_ENST00000414328.2_RP11-110J1.3_RF3	chr1	157074492	157074617	+	No match in SNP-DB	novelpep (map to known protein with more than 2 mismatched aa)	ENSP00000447402.1|ENST00000546897.5|ENSG00000170421.12|OTTHUMG00000169881.7|OTTHUMT00000406390.1|RP11-153F5.5-003|KRT8|483	95.455	42	NA	IHTKTT	KTTSGYAGGLSSAYGGLTSPGL	PGLSYS	22	1	0	unique location	chr1_157074491_157074617_+	intergenic	ARHGEF11(dist=29122),ETV3L(dist=17551)	0.997	0.084848	NA	NA	NA	NA	NA	NA	no
Keratin	PXD002619	K.TTSGYAGGLSSTYGDLTSPGLSYSLGSSFGSGAGSSSFSR.T	KTTSGYAGGLSSTYGDLTSPGLSYSLGSSFGSGAGSSSFSRT	PGOHUM_ENST00000558927.2_KRT8P9	KRT8P9	keratin 8 pseudogene 9 [Source:HGNC Symbol;Acc:HGNC:33363]	PGOHUM_ENST00000558927.2_KRT8P9_RF3	chr15	70859952	70860077	+	No match in SNP-DB	novelpep (map to known protein with more than 2 mismatched aa)	ENSP00000447402.1|ENST00000546897.5|ENSG00000170421.12|OTTHUMG00000169881.7|OTTHUMT00000406390.1|RP11-153F5.5-003|KRT8|483	90.909	42	NA	IHTKTT	KTTSGYAGGLSSAYGGLTSPGL	PGLSYS	22	2	0	unique location	chr15_70859951_70860077_+	intronic	LRRC49	1	0.088304	NA	NA	NA	NA	NA	NA	no
Heat shock protein	PXD002619	K.TVTHAVVAVPAYFNDSQR+10.008.Q	KTVTHAVVAVPAYFNDSQRQ	PGOHUM_ENST00000456928.2_RP11-320N7.3	HSPA8P5	heat shock protein family A (Hsp70) member 8 pseudogene 5 [Source:HGNC Symbol;Acc:HGNC:44920]	PGOHUM_ENST00000456928.2_RP11-320N7.3_RF1	chr12	4097859	4097918	+	No match in SNP-DB	novelpep (map to known protein with more than 2 mismatched aa)	ENSP00000436762.1|ENST00000525463.5|ENSG00000109971.13|OTTHUMG00000166030.2|OTTHUMT00000387532.2|RP11-762B21.4-018|HSPA8|168	90	20	NA	YLGKTV	KTVTNAVVTVPAYFNDSQRQ	QRQATK	20	2	0	unique location	chr12_4097858_4097918_+	intergenic	PARP11(dist=224411),CCND2-AS1(dist=150908)	1	0.878898	NA	NA	NA	NA	NA	NA	no
Ribosomal protein	PXD002619	K.TYSYLTPDLWKETIFTK.S	KTYSYLTPDLWKETIFTKS	PGOHUM_ENST00000459634.1_RP11-192C21.1	AC104619.1	ribosomal protein S2 (RPS2) pseudogene	PGOHUM_ENST00000459634.1_RP11-192C21.1_RF3	chr4	134952279	134952335	-	No match in SNP-DB	map to known protein with 1 aa mismatch	ENSP00000436227.1|ENST00000533186.5|ENSG00000140988.15|OTTHUMG00000128708.5|OTTHUMT00000387764.2|LA16c-439A6.2-013|RPS2|195	94.737	19	15	AISKTY	KTYSYLTPDLWKETVFTKS	TKSPYQ	19	1	0	unique location	chr4_134952278_134952335_-	intergenic	LINC02462(dist=406775),LINC02485(dist=160806)	1	0.976321	NA	NA	NA	NA	NA	NA	no
Keratin	PXD002619	K.VELEFR+10.008LEGLTDEINFLR.Q	KVELEFRLEGLTDEINFLRQ	PGOHUM_ENST00000560290.1_RP11-138E16.2	KRT8P24	keratin 8 pseudogene 24 [Source:HGNC Symbol;Acc:HGNC:33376]	PGOHUM_ENST00000560290.1_RP11-138E16.2_RF1	chr15	48972514	48972573	+	No match in SNP-DB	map to known protein with 1 aa mismatch	ENSP00000449404.1|ENST00000552150.5|ENSG00000170421.12|OTTHUMG00000169881.7|OTTHUMT00000406391.1|RP11-153F5.5-004|KRT8|511	95	20	6	YMNKVE	KVELESRLEGLTDEINFLRQ	LRQLYE	20	1	0	unique location	chr15_48972513_48972573_+	intergenic	SHC4(dist=9070),SECISBP2L(dist=16125)	1	0.696881	NA	NA	NA	NA	NA	NA	no
Keratin	PXD002619	K.VELESHLEGLTDEINFLR+10.008.Q	KVELESHLEGLTDEINFLRQ	PGOHUM_ENST00000405771.3_RP11-332B14.2	KRT8P42	keratin 8 pseudogene 42 [Source:HGNC Symbol;Acc:HGNC:39876]	PGOHUM_ENST00000405771.3_RP11-332B14.2_RF1	chr6	134298042	134298101	-	No match in SNP-DB	map to known protein with 1 aa mismatch	ENSP00000450340.1|ENST00000546900.1|ENSG00000170421.12|OTTHUMG00000169881.7|OTTHUMT00000406397.1|RP11-153F5.5-017|KRT8|113	95	20	7	YMNKVE	KVELESRLEGLTDEINFLRQ	LRQLYE	20	1	0	multiple locations	chr12_61879940_61880000_+;chr6_134298041_134298101_-	intronic	SGK1	1	0.591729	NA	NA	NA	NA	NA	NA	no
Keratin	PXD002619	K.VELESHLEGLTEEINFLR+10.008.Q	KVELESHLEGLTEEINFLRQ	PGOHUM_ENST00000413425.1_AC109585.1	KRT8P18	keratin 8 pseudogene 18 [Source:HGNC Symbol;Acc:HGNC:33370]	PGOHUM_ENST00000413425.1_AC109585.1_RF3	chr3	35216476	35216535	-	No match in SNP-DB	novelpep (map to known protein with more than 2 mismatched aa)	ENSP00000447402.1|ENST00000546897.5|ENSG00000170421.12|OTTHUMG00000169881.7|OTTHUMT00000406390.1|RP11-153F5.5-003|KRT8|483	90	20	NA	YMNKVE	KVELESRLEGLTDEINFLRQ	LRQLYE	20	2	0	unique location	chr3_35216475_35216535_-	ncRNA_intronic	LOC101928135	1	0.647119	NA	NA	NA	NA	NA	NA	no
Keratin	PXD002619	K.VELESLLEGLTDEINFLR+10.008.Q	KVELESLLEGLTDEINFLRQ	PGOHUM_ENST00000604166.1_KRT8P49	KRT8P49	keratin 8 pseudogene 49 [Source:HGNC Symbol;Acc:HGNC:48345]	PGOHUM_ENST00000604166.1_KRT8P49_RF3	chr11	4723507	4723566	-	No match in SNP-DB	map to known protein with 1 aa mismatch	ENSP00000449404.1|ENST00000552150.5|ENSG00000170421.12|OTTHUMG00000169881.7|OTTHUMT00000406391.1|RP11-153F5.5-004|KRT8|511	95	20	7	YMNKVE	KVELESRLEGLTDEINFLRQ	LRQLYE	20	1	0	multiple locations	chr11_9095100_9095160_+;chr11_4723506_4723566_-	intergenic	OR51E2(dist=25661),OR51F1(dist=45472)	1	0.60539	NA	NA	NA	NA	NA	NA	no
Keratin	PXD002619	K.VELESLLEGLTEEINFLR.Q	KVELESLLEGLTEEINFLRQ	PGOHUM_ENST00000504812.1_RP11-109B6.2	KRT8P31	keratin 8 pseudogene 31 [Source:HGNC Symbol;Acc:HGNC:39865]	PGOHUM_ENST00000504812.1_RP11-109B6.2_RF2	chr5	60744325	60744384	-	No match in SNP-DB	novelpep (map to known protein with more than 2 mismatched aa)	ENSP00000447402.1|ENST00000546897.5|ENSG00000170421.12|OTTHUMG00000169881.7|OTTHUMT00000406390.1|RP11-153F5.5-003|KRT8|483	90	20	NA	YMNKVE	KVELESRLEGLTDEINFLRQ	LRQLYE	20	2	0	unique location	chr5_60744324_60744384_-	intergenic	DEPDC1B(dist=44159),ELOVL7(dist=7464)	1	0.636661	NA	NA	NA	NA	NA	NA	no
Keratin	PXD002619	K.VELESR+10.008LDGLTDEINFLR+10.008.Q	KVELESRLDGLTDEINFLRQ	PGOHUM_ENST00000434750.1_AC108171.5	KRT8P8	keratin 8 pseudogene 8 [Source:HGNC Symbol;Acc:HGNC:33362]	PGOHUM_ENST00000434750.1_AC108171.5_RF1	chrX	152480192	152480251	+	No match in SNP-DB	map to known protein with 1 aa mismatch	ENSP00000450340.1|ENST00000546900.1|ENSG00000170421.12|OTTHUMG00000169881.7|OTTHUMT00000406397.1|RP11-153F5.5-017|KRT8|113	95	20	9	YMNKVE	KVELESRLEGLTDEINFLRQ	LRQLYE	20	1	0	unique location	chrX_152480191_152480251_+	intergenic	GABRA3(dist=28833),GABRQ(dist=157991)	1	0.616475	NA	NA	NA	NA	NA	NA	no
Keratin	PXD002619	K.VELGSR+10.008LEGLTDEINFLR.Q	KVELGSRLEGLTDEINFLRQ	PGOHUM_ENST00000533003.1_KRT8P7	KRT8P7	keratin 8 pseudogene 7 [Source:HGNC Symbol;Acc:HGNC:33361]	PGOHUM_ENST00000533003.1_KRT8P7_RF3	chr11	119603627	119603686	-	No match in SNP-DB	map to known protein with 1 aa mismatch	ENSP00000450340.1|ENST00000546900.1|ENSG00000170421.12|OTTHUMG00000169881.7|OTTHUMT00000406397.1|RP11-153F5.5-017|KRT8|113	95	20	5	YMNKVE	KVELESRLEGLTDEINFLRQ	LRQLYE	20	1	0	unique location	chr11_119603626_119603686_-	intergenic	USP2-AS1(dist=104394),NECTIN1(dist=34471)	1	0.680915	NA	NA	NA	NA	NA	NA	no
Heterogeneous nuclear ribonucleoprotein	PXD002619	K.VFVAGIKEDTEEHHLR.D	KVFVAGIKEDTEEHHLRD	PGOHUM_ENST00000440214.1_AC108039.3	AC108039.2	heterogeneous nuclear ribonucleoprotein A1 (HNRNPA1) pseudogene	PGOHUM_ENST00000440214.1_AC108039.3_RF3	chr2	61820513	61820566	+	No match in SNP-DB	novelpep (map to known protein with more than 2 mismatched aa)	ENSP00000448917.1|ENST00000550994.1|ENSG00000135486.17|OTTHUMG00000169702.4|OTTHUMT00000405740.1|RP11-968A15.3-014|HNRNPA1|113	88.889	18	NA	TVKKIF	KIFVGGIKEDTEEHHLRD	LRDYFE	18	2	0	multiple locations	chr2_61820512_61820566_+;chr2_63752268_63752322_-	intergenic	XPO1(dist=282230),FAM161A(dist=4335)	1	0.831245	-6.15844	-4.345	-3.82491	-4.536	-5.92616	-5.74963	no
Glyceraldehyde	PXD002619	K.VIHDNFGIVEGLM+15.995TIVHAITATQK.T	KVIHDNFGIVEGLMTIVHAITATQKT	PGOHUM_ENST00000452570.1_CTD-2324A24.1	GAPDHP1	glyceraldehyde-3-phosphate dehydrogenase pseudogene 1 [Source:HGNC Symbol;Acc:HGNC:4159]	PGOHUM_ENST00000452570.1_CTD-2324A24.1_RF1	chrX	39787576	39787653	-	No match in SNP-DB	map to known protein with 1 aa mismatch	ENSP00000380065.1|ENST00000396856.5|ENSG00000111640.14|OTTHUMG00000137379.1|OTTHUMT00000268062.1|AC006064.2-004|GAPDH|260	96.154	26	16	PLAKVI	KVIHDNFGIVEGLMTTVHAITATQKT	QKTVDG	26	1	0	unique location	chrX_39787575_39787653_-	intergenic	MIR3937(dist=126255),MIR1587(dist=49985)	1	0.999247	-5.23127	-1.01335	-6.4197	-6.10342	-6.24936	2.22871	yes
Heat shock protein	PXD002619	K.VILPLKEDQTEYLEER.K	KVILPLKEDQTEYLEERK	PGOHUM_ENST00000506915.1_RP11-45F23.1	HSP90AA4P	heat shock protein 90 alpha family class A member 4, pseudogene [Source:HGNC Symbol;Acc:HGNC:5255]	PGOHUM_ENST00000506915.1_RP11-45F23.1_RF1	chr4	189473517	189473570	+	No match in SNP-DB	novelpep (map to known protein with more than 2 mismatched aa)	ENSP00000216281.7|ENST00000216281.12|ENSG00000080824.18|OTTHUMG00000171752.7|OTTHUMT00000414952.2|RP11-114H15.1-002|HSP90AA1|732	88.889	18	NA	RGTKVI	KVILHLKEDQTEYLEERR	ERRIKE	18	2	0	multiple locations	chr4_189473516_189473570_+;chr4_KI270925v1_alt_111659_111713_+	intergenic	LINC01060(dist=871609),LINC01262(dist=186089)	1	0.888698	NA	NA	NA	NA	NA	NA	no
Glyceraldehyde	PXD002619	K.VITDNFGIVEGLM+15.995TTVHAITATQK+8.014.T	KVITDNFGIVEGLMTTVHAITATQKT	PGOHUM_ENST00000405405.2_RP3-357D13.1	GAPDHP63	glyceraldehyde 3 phosphate dehydrogenase pseudogene 63 [Source:HGNC Symbol;Acc:HGNC:4157]	PGOHUM_ENST00000405405.2_RP3-357D13.1_RF1	chr6	79953451	79953528	-	No match in SNP-DB	map to known protein with 1 aa mismatch	ENSP00000380065.1|ENST00000396856.5|ENSG00000111640.14|OTTHUMG00000137379.1|OTTHUMT00000268062.1|AC006064.2-004|GAPDH|260	96.154	26	4	PLAKVI	KVIHDNFGIVEGLMTTVHAITATQKT	QKTVDG	26	1	0	unique location	chr6_79953450_79953528_-	intergenic	ELOVL4(dist=5853),TTK(dist=51154)	1	0.999078	NA	NA	NA	NA	NA	NA	no
Keratin	PXD002619	K.VK+8.014LEAESTAYC+57.021C+57.021LLEDGK+8.014DFNLGDALDSSNSMQTIQK+8.014.T	KVKLEAESTAYCCLLEDGKDFNLGDALDSSNSMQTIQKT	PGOHUM_ENST00000400056.3_RP11-546O6.3	KRT18P13	keratin 18 pseudogene 13 [Source:HGNC Symbol;Acc:HGNC:6432]	PGOHUM_ENST00000400056.3_RP11-546O6.3_RF3	chr9	97700551	97700667	+	No match in SNP-DB	novelpep (map to known protein with more than 2 mismatched aa)	ENSP00000373487.3|ENST00000388835.3|ENSG00000111057.10|OTTHUMG00000169882.1|OTTHUMT00000406405.1|RP11-153F5.6-002|KRT18|430	84.615	39	NA	LNIKVK	KVKLEAEIATYRRLLEDGEDFNLGDALDSSNSMQTIQKT	QKTTTR	39	6	0	unique location	chr9_97700550_97700667_+	ncRNA_intronic	PTCSC2	1	0.400664	NA	NA	NA	NA	NA	NA	no
Glyceraldehyde	PXD002619	K.VLHDNFGIVK+8.014GLM+15.995TTVHAITATQK.T	KVLHDNFGIVKGLMTTVHAITATQKT	PGOHUM_ENST00000402643.2_GAPDHP72	GAPDHP72	glyceraldehyde-3-phosphate dehydrogenase pseudogene 72 [Source:HGNC Symbol;Acc:HGNC:22955]	PGOHUM_ENST00000402643.2_GAPDHP72_RF3	chr6	166064773	166064850	+	No match in SNP-DB	novelpep (map to known protein with more than 2 mismatched aa)	ENSP00000380065.1|ENST00000396856.5|ENSG00000111640.14|OTTHUMG00000137379.1|OTTHUMT00000268062.1|AC006064.2-004|GAPDH|260	92.308	26	NA	PLAKVI	KVIHDNFGIVEGLMTTVHAITATQKT	QKTVDG	26	2	0	unique location	chr6_166064772_166064850_+	intergenic	LINC00602(dist=75158),T(dist=92883)	1	0.969208	NA	NA	NA	NA	NA	NA	no
Other	PXD002619	K.VLNNM+15.995ETGTSLFDEEGAK+8.014.I	KVLNNMETGTSLFDEEGAKI	PGOHUM_ENST00000426382.2_RP11-516A11.1	AL158201.1	phosphoglycerate kinase 1 (PGK1) pseudogene	PGOHUM_ENST00000426382.2_RP11-516A11.1_RF3	chrX	68070980	68071039	-	No match in SNP-DB	map to known protein with 1 aa mismatch	ENSP00000362413.4|ENST00000373316.4|ENSG00000102144.14|OTTHUMG00000021888.2|OTTHUMT00000057310.2|RP4-570L12.1-001|PGK1|417	95	20	8	TFLKVL	KVLNNMEIGTSLFDEEGAKI	AKIVKD	20	1	0	unique location	chrX_68070979_68071039_-	intronic	OPHN1	1	0.982712	-6.44153	-5.34366	-4.69715	-6.43736	-3.39632	-5.80327	no
Other	PXD002619	K.VLSNMEIGTSLFDEEGAK+8.014.T	KVLSNMEIGTSLFDEEGAKT	PGOHUM_ENST00000431702.2_PGK1P2;lncRNA_lnc-ZNF763-12:1	PGK1P2;PGOHUM_ENST00000431702.2_PGK1P2;lncRNA_lnc-ZNF763-12:1	phosphoglycerate kinase 1, pseudogene 2 [Source:HGNC Symbol;Acc:HGNC:8899];PGOHUM_ENST00000431702.2_PGK1P2;lncRNA_lnc-ZNF763-12:1	lncRNA_lnc-ZNF763-12:1_RF3	chr19	12560305	12560364	+	No match in SNP-DB	novelpep (map to known protein with more than 2 mismatched aa)	ENSP00000362413.4|ENST00000373316.4|ENSG00000102144.14|OTTHUMG00000021888.2|OTTHUMT00000057310.2|RP4-570L12.1-001|PGK1|417	94.737	20	NA	TFLKVL	KVLNNMEIGTSLFDEEGAK	GAKIVK	19	1	0	unique location	chr19_12560304_12560364_+	intergenic	ZNF564(dist=8763),ZNF490(dist=15801)	1	0.995644	-4.05976	-5.30453	-6.08673	-6.20086	-5.11742	-4.32869	no
Other	PXD002619	K.VNNDENEHQLSLR+10.008.T	KVNNDENEHQLSLRT	PGOHUM_ENST00000483112.1_RP11-651P23.6	NPM1P29	nucleophosmin 1 pseudogene 29 [Source:HGNC Symbol;Acc:HGNC:45208]	PGOHUM_ENST00000483112.1_RP11-651P23.6_RF3	chr3	149939660	149939704	-	No match in SNP-DB	map to known protein with 1 aa mismatch	ENSP00000428647.1|ENST00000523622.1|ENSG00000181163.13|OTTHUMG00000130465.4|OTTHUMT00000372228.2|AC093246.2-007|NPM1|59	93.333	15	3	YHFKVD	KVDNDENEHQLSLRT	LRTVSL	15	1	0	unique location	chr3_149939659_149939704_-	intronic	RNF13	0.996	0.120205	NA	NA	NA	NA	NA	NA	no
Other	PXD002619	K.VQASLAANTFTITGHTEAK+8.014.Q	KVQASLAANTFTITGHTEAKQ	PGOHUM_ENST00000407097.2_RP11-320C15.1	BTF3P7	basic transcription factor 3 pseudogene 7 [Source:HGNC Symbol;Acc:HGNC:38569]	PGOHUM_ENST00000407097.2_RP11-320C15.1_RF3	chr6	6795110	6795172	-	No match in SNP-DB	novelpep (map to known protein with more than 2 mismatched aa)	ENSP00000425490.2|ENST00000509708.2|ENSG00000145741.15|OTTHUMG00000102031.6|OTTHUMT00000369160.3|AC099522.1-006|BTF3|86	90.476	21	NA	NNPKVQ	KVQASLAANTFTITGHAETKQ	TKQLTE	21	2	0	unique location	chr6_6795109_6795172_-	intergenic	LY86(dist=140127),RREB1(dist=312487)	1	0.985645	NA	NA	NA	NA	NA	NA	no
Heat shock protein	PXD002619	K.VQVEYK+8.014GETK+8.014IFYPEEVSSM+15.995VLTK.M	KVQVEYKGETKIFYPEEVSSMVLTKM	PGOHUM_ENST00000443628.2_RP1-170D19.3	HSPA8P7	heat shock protein family A (Hsp70) member 8 pseudogene 7 [Source:HGNC Symbol;Acc:HGNC:44922]	PGOHUM_ENST00000443628.2_RP1-170D19.3_RF1	chrX	114776395	114776472	-	No match in SNP-DB	map to known protein with 1 aa mismatch	ENSP00000434851.1|ENST00000530391.1|ENSG00000109971.13|OTTHUMG00000166030.2|OTTHUMT00000387540.2|RP11-762B21.4-022|HSPA8|132	96.154	26	12	GRPKVQ	KVQVEYKGETKSFYPEEVSSMVLTKM	TKMKEI	26	1	0	unique location	chrX_114776394_114776472_-	intronic	HTR2C	1	0.923883	NA	NA	NA	NA	NA	NA	no
Other	PXD002619	K.VTDIM+15.995YTGTLDC+57.021WR+10.008.K	KVTDIMYTGTLDCWRK	PGOHUM_ENST00000444439.1_RP11-436F9.2	SLC25A5P3	solute carrier family 25 member 5 pseudogene 3 [Source:HGNC Symbol;Acc:HGNC:507]	PGOHUM_ENST00000444439.1_RP11-436F9.2_RF1	chr7	54420164	54420211	+	No match in SNP-DB	map to known protein with 1 aa mismatch	ENSP00000360671.4|ENST00000317881.8|ENSG00000005022.5|OTTHUMG00000022715.2|OTTHUMT00000058952.2|RP3-404F18.6-001|SLC25A5|298	93.75	16	2	SGRKGT	KGTDIMYTGTLDCWRK	WRKIAR	16	1	0	unique location	chr7_54420163_54420211_+	intergenic	LINC01445(dist=70319),VSTM2A(dist=122161)	1	0.890383	NA	NA	NA	NA	NA	NA	no
Other	PXD002619	K.VTNVK+8.014DSATHQTSLELFMYLNEVAGK+8.014.H	KVTNVKDSATHQTSLELFMYLNEVAGKH	PGOHUM_ENST00000526512.1_RP11-382M14.1	AP003057.1	argininosuccinate synthase 1 (ASS1) pseudogene	PGOHUM_ENST00000526512.1_RP11-382M14.1_RF2	chr11	107176986	107177069	+	No match in SNP-DB	novelpep (map to known protein with more than 2 mismatched aa)	ENSP00000361469.2|ENST00000372393.7|ENSG00000130707.17|OTTHUMG00000020806.4|OTTHUMT00000054651.2|RP11-618A20.2-003|ASS1|412	92.857	28	NA	VPVKVT	KVTNVKDGTTHQTSLELFMYLNEVAGKH	GKHGVG	28	2	0	unique location	chr11_107176985_107177069_+	intergenic	GUCY1A2(dist=158541),CWF19L2(dist=149360)	1	0.616072	NA	NA	NA	NA	NA	NA	no
Other	PXD002619	K.VTVISKHNNDEQYTWESSAGGSFTVR+10.008.T	KVTVISKHNNDEQYTWESSAGGSFTVRT	PGOHUM_ENST00000436135.1_RP11-144L1.8	AL365440.1	heat shock 90kDa protein 1, alpha (HSPCA) pseudogene	PGOHUM_ENST00000436135.1_RP11-144L1.8_RF1	chr1	158524110	158524193	+	No match in SNP-DB	novelpep (map to known protein with more than 2 mismatched aa)	ENSP00000335153.7|ENST00000334701.11|ENSG00000080824.18|OTTHUMG00000171752.7|OTTHUMT00000414953.1|RP11-114H15.1-001|HSP90AA1|854	89.286	28	NA	VAEKVT	KVTVITKHNDDEQYAWESSAGGSFTVRT	VRTDTG	28	3	0	unique location	chr1_158524109_158524193_+	intergenic	OR10R2(dist=43225),OR6Y1(dist=23018)	1	0.949663	NA	NA	NA	NA	NA	NA	no
Ribosomal protein	PXD002619	K.VVDPFSKKEWYDVK.A	KVVDPFSKKEWYDVKA	PGOHUM_ENST00000425466.1_RP11-570F6.1	RPS3AP44	ribosomal protein S3a pseudogene 44 [Source:HGNC Symbol;Acc:HGNC:36761]	PGOHUM_ENST00000425466.1_RP11-570F6.1_RF1	chr13	26576943	26576990	+	No match in SNP-DB	novelpep (map to known protein with more than 2 mismatched aa)	ENSP00000425978.1|ENST00000515818.5|ENSG00000145425.9|OTTHUMG00000161445.3|OTTHUMT00000364969.1|RP11-372K14.1-013|RPS3A|95	93.333	16	NA	KKKVVD	VVDPFSKKDWYDVKA	VKAPAM	15	1	0	unique location	chr13_26576942_26576990_+	intronic	WASF3	1	0.998	-5.64949	-6.18253	-5.29317	-5.5584	-5.10489	-6.35626	no
Keratin	PXD002619	K.VVSETDDTK+8.014VLR+10.008H.-	KVVSETDDTKVLRH	PGOHUM_ENST00000396959.2_AC034198.5	KRT18P17	keratin 18 pseudogene 17 [Source:HGNC Symbol;Acc:HGNC:33385]	PGOHUM_ENST00000396959.2_AC034198.5_RF2	chr3	12787393	12787434	-	No match in SNP-DB	map to known protein with 1 aa mismatch	ENSP00000373487.3|ENST00000388835.3|ENSG00000111057.10|OTTHUMG00000169882.1|OTTHUMT00000406405.1|RP11-153F5.6-002|KRT18|430	92.857	14	7	VDGKVV	KVVSETNDTKVLRH	H	14	1	0	unique location	No match found by BLAT	intergenic	TMEM40(dist=17936),CAND2(dist=9279)	1	0.289634	NA	NA	NA	NA	NA	NA	no
Other	PXD002619	K.WAGNKEAEVASLNR.R	KWAGNKEAEVASLNRR	PGOHUM_ENST00000425942.3_TPM3P4	TPM3P4	tropomyosin 3 pseudogene 4 [Source:HGNC Symbol;Acc:HGNC:39167]	PGOHUM_ENST00000425942.3_TPM3P4_RF2	chr7	27023852	27023899	+	No match in SNP-DB	novelpep (map to known protein with more than 2 mismatched aa)	ENSP00000288398.6|ENST00000288398.10|ENSG00000140416.20|OTTHUMG00000132803.13|OTTHUMT00000256220.1|AC079328.1-001|TPM1|284	68.75	16	NA	LAEKKA	KKATDAEADVASLNRR	NRRIQL	16	5	0	unique location	chr7_27023851_27023899_+	intergenic	SKAP2(dist=159109),HOXA1(dist=69143)	1	0.725426	NA	NA	NA	NA	NA	NA	no
Other	PXD002619	K.WEEMNILATYHPADK+8.014DYGLM+15.995K+8.014.I	KWEEMNILATYHPADKDYGLMKI	PGOHUM_ENST00000424051.1_RP11-189B4.1	PPP1R2P4	protein phosphatase 1 regulatory inhibitor subunit 2 pseudogene 4 [Source:HGNC Symbol;Acc:HGNC:16319]	PGOHUM_ENST00000424051.1_RP11-189B4.1_RF1	chr13	46437785	46437853	-	No match in SNP-DB	map to known protein with 1 aa mismatch	ENSP00000486328.1|ENST00000625807.1|ENSG00000184203.7|OTTHUMG00000155887.5|-|PPP1R2-207|PPP1R2|80	95.652	23	3	KSQKWD	KWDEMNILATYHPADKDYGLMKI	MKIDEP	23	1	0	multiple locations	chr13_63811403_63811472_-;chr13_46437784_46437853_-	intergenic	RUBCNL(dist=47743),LINC01198(dist=17419)	1	0.984559	NA	NA	NA	NA	NA	NA	no
Other	PXD002619	K.WNTDNTLGTKITVEDQLAR+10.008.G	KWNTDNTLGTKITVEDQLARG	PGOHUM_ENST00000439229.2_VDAC1LP	VDAC1P1	voltage dependent anion channel 1 pseudogene 1 [Source:HGNC Symbol;Acc:HGNC:12671]	PGOHUM_ENST00000439229.2_VDAC1LP_RF2	chrX	80929717	80929779	+	No match in SNP-DB	map to known protein with 1 aa mismatch	ENSP00000390129.1|ENST00000425992.2|ENSG00000213585.10|OTTHUMG00000129118.3|OTTHUMT00000259210.2|AC025177.2-004|VDAC1|183	95.238	21	11	FTEKWN	KWNTDNTLGTEITVEDQLARG	ARGLKL	21	1	0	unique location	chrX_80929716_80929779_+	intergenic	BRWD3(dist=119983),HMGN5(dist=183984)	1	0.951516	NA	NA	NA	NA	NA	NA	no
Other	PXD002619	K.WNTDNTLGTQITVEDQLAR+10.008.V	KWNTDNTLGTQITVEDQLARV	PGOHUM_ENST00000603132.1_RP11-543H15.2	VDAC1P5	voltage dependent anion channel 1 pseudogene 5 [Source:HGNC Symbol;Acc:HGNC:12676]	PGOHUM_ENST00000603132.1_RP11-543H15.2_RF3	chr12	54803306	54803368	-	No match in SNP-DB	novelpep (map to known protein with more than 2 mismatched aa)	ENSP00000390129.1|ENST00000425992.2|ENSG00000213585.10|OTTHUMG00000129118.3|OTTHUMT00000259210.2|AC025177.2-004|VDAC1|183	95	21	NA	FTEKWN	KWNTDNTLGTEITVEDQLAR	LARGLK	20	1	0	unique location	chr12_54803305_54803368_-	intergenic	DCD(dist=154813),MUCL1(dist=51209)	1	0.927097	NA	NA	NA	NA	NA	NA	no
Keratin	PXD002619	K.WSLLQQQK+8.014MAR+10.008SNMDNMFESYINNLR+10.008.R	KWSLLQQQKMARSNMDNMFESYINNLRR	PGOHUM_ENST00000519669.1_RP11-252C19.2	KRT8P3	keratin 8 pseudogene 3 [Source:HGNC Symbol;Acc:HGNC:31056]	PGOHUM_ENST00000519669.1_RP11-252C19.2_RF1	chr8	61578583	61578666	+	No match in SNP-DB	map to known protein with 1 aa mismatch	ENSP00000450340.1|ENST00000546900.1|ENSG00000170421.12|OTTHUMG00000169881.7|OTTHUMT00000406397.1|RP11-153F5.5-017|KRT8|113	96.429	28	10	LETKWS	KWSLLQQQKTARSNMDNMFESYINNLRR	LRRQLE	28	1	0	unique location	chr8_61578582_61578666_+	intronic	ASPH	1	0.671892	3.51576	-6.20778	-5.49484	-5.95195	-6.00361	-3.49076	yes
Glyceraldehyde	PXD002619	K.YDDIKKVLK.Q	KYDDIKKVLKQ	PGOHUM_ENST00000426454.2_RP4-657D16.4	GAPDHP51	glyceraldehyde 3 phosphate dehydrogenase pseudogene 51 [Source:HGNC Symbol;Acc:HGNC:38557]	PGOHUM_ENST00000426454.2_RP4-657D16.4_RF1	chr1	51707355	51707387	-	No match in SNP-DB	map to known protein with 1 aa mismatch	ENSP00000380065.1|ENST00000396856.5|ENSG00000111640.14|OTTHUMG00000137379.1|OTTHUMT00000268062.1|AC006064.2-004|GAPDH|260	90.909	11	9	KPAKYD	KYDDIKKVVKQ	VKQASE	11	1	0	unique location	No match found by BLAT	intronic	OSBPL9	1	0.977531	NA	NA	NA	NA	NA	NA	no
Glyceraldehyde	PXD002619	K.YDNNLKIVGSAFC+57.021TTNC+57.021LAPLAK.V	KYDNNLKIVGSAFCTTNCLAPLAKV	PGOHUM_ENST00000452570.1_CTD-2324A24.1	GAPDHP1	glyceraldehyde-3-phosphate dehydrogenase pseudogene 1 [Source:HGNC Symbol;Acc:HGNC:4159]	PGOHUM_ENST00000452570.1_CTD-2324A24.1_RF1	chrX	39787648	39787722	-	No match in SNP-DB	novelpep (map to known protein with more than 2 mismatched aa)	ENSP00000380065.1|ENST00000396856.5|ENSG00000111640.14|OTTHUMG00000137379.1|OTTHUMT00000268062.1|AC006064.2-004|GAPDH|260	80	25	NA	NHEKYD	KYDNSLKIISNASCTTNCLAPLAKV	AKVIHD	25	5	0	unique location	chrX_39787647_39787722_-	intergenic	MIR3937(dist=126327),MIR1587(dist=49913)	1	0.969541	-5.7852	-1.79246	-6.28386	-6.35691	-6.17468	3.43065	yes
Keratin	PXD002619	K.YEDEINKPTEMENEFVLIKK.D	KYEDEINKPTEMENEFVLIKKD	PGOHUM_ENST00000560290.1_RP11-138E16.2	KRT8P24	keratin 8 pseudogene 24 [Source:HGNC Symbol;Acc:HGNC:33376]	PGOHUM_ENST00000560290.1_RP11-138E16.2_RF1	chr15	48972427	48972492	+	No match in SNP-DB	map to known protein with 1 aa mismatch	ENSP00000450340.1|ENST00000546900.1|ENSG00000170421.12|OTTHUMG00000169881.7|OTTHUMT00000406397.1|RP11-153F5.5-017|KRT8|113	95.455	22	9	FKNKYE	KYEDEINKRTEMENEFVLIKKD	KKDVDE	22	1	0	unique location	chr15_48972426_48972492_+	intergenic	SHC4(dist=8983),SECISBP2L(dist=16212)	1	0.649954	NA	NA	NA	NA	NA	NA	no
Other	PXD002619	K.YEK+8.014DVSDYK+8.014.L	KYEKDVSDYKL	PGOHUM_ENST00000588063.1_RP11-861E21.3	AP001029.3	high mobility group box 3 (HMGB3) pseudogene	PGOHUM_ENST00000588063.1_RP11-861E21.3_RF3	chr18	12450896	12450928	+	No match in SNP-DB	novelpep (map to known protein with more than 2 mismatched aa)	ENSP00000442758.1|ENST00000448905.6|ENSG00000029993.14|OTTHUMG00000024162.2|-|HMGB3-204|HMGB3|200	90	11	NA	LKEKYE	KYEKDVADYK	DYKSKG	10	1	0	unique location	No match found by BLAT	intronic	SPIRE1	1	0.867406	-6.09523	-2.92286	-5.5823	-4.81381	-5.4047	-5.29769	no
Heterogeneous nuclear ribonucleoprotein	PXD002619	K.YHPTNGHNC+57.021EVR+10.008.K	KYHPTNGHNCEVRK	PGOHUM_ENST00000430583.2_RP11-38O14.1	HNRNPA1P59	heterogeneous nuclear ribonucleoprotein A1 pseudogene 59 [Source:HGNC Symbol;Acc:HGNC:48789]	PGOHUM_ENST00000430583.2_RP11-38O14.1_RF3	chr1	202912309	202912350	+	No match in SNP-DB	novelpep (map to known protein with more than 2 mismatched aa)	ENSP00000447782.1|ENST00000548688.5|ENSG00000135486.17|OTTHUMG00000169702.4|OTTHUMT00000405739.1|RP11-968A15.3-013|HNRNPA1|231	85.714	14	NA	VIQKYH	KYHTVNGHNCEVRK	VRKALS	14	2	0	unique location	No match found by BLAT	intronic	KLHL12	1	0.966927	NA	NA	NA	NA	NA	NA	no
Heterogeneous nuclear ribonucleoprotein	PXD002619	K.YHPTNGHNC+57.021EVR+10.008K+8.014.A	KYHPTNGHNCEVRKA	PGOHUM_ENST00000430583.2_RP11-38O14.1	HNRNPA1P59	heterogeneous nuclear ribonucleoprotein A1 pseudogene 59 [Source:HGNC Symbol;Acc:HGNC:48789]	PGOHUM_ENST00000430583.2_RP11-38O14.1_RF3	chr1	202912309	202912353	+	No match in SNP-DB	novelpep (map to known protein with more than 2 mismatched aa)	ENSP00000447782.1|ENST00000548688.5|ENSG00000135486.17|OTTHUMG00000169702.4|OTTHUMT00000405739.1|RP11-968A15.3-013|HNRNPA1|231	86.667	15	NA	VIQKYH	KYHTVNGHNCEVRKA	RKALSK	15	2	0	unique location	chr1_202912308_202912353_+	intronic	KLHL12	1	0.94775	NA	NA	NA	NA	NA	NA	no
Heat shock protein	PXD002619	K.YINQEELNK+8.014.I	KYINQEELNKI	PGOHUM_ENST00000426420.1_RP11-65L19.1	HSP90AB6P	heat shock protein 90 alpha family class B member 6, pseudogene [Source:HGNC Symbol;Acc:HGNC:32540]	PGOHUM_ENST00000426420.1_RP11-65L19.1_RF2	chr13	96884987	96885019	-	No match in SNP-DB	novelpep (map to known protein with more than 2 mismatched aa)	ENSP00000335153.7|ENST00000334701.11|ENSG00000080824.18|OTTHUMG00000171752.7|OTTHUMT00000414953.1|RP11-114H15.1-001|HSP90AA1|854	88.889	11	NA	KEKYID	YIDQEELNK	LNKTKP	9	1	0	unique location	No match found by BLAT	intergenic	HS6ST3(dist=45425),LINC00359(dist=56294)	1	0.99775	NA	NA	NA	NA	NA	NA	no
Heat shock protein	PXD002619	K.YINQEELNK+8.014IK+8.014.T	KYINQEELNKIKT	PGOHUM_ENST00000426420.1_RP11-65L19.1	HSP90AB6P	heat shock protein 90 alpha family class B member 6, pseudogene [Source:HGNC Symbol;Acc:HGNC:32540]	PGOHUM_ENST00000426420.1_RP11-65L19.1_RF2	chr13	96884981	96885019	-	No match in SNP-DB	novelpep (map to known protein with more than 2 mismatched aa)	ENSP00000335153.7|ENST00000334701.11|ENSG00000080824.18|OTTHUMG00000171752.7|OTTHUMT00000414953.1|RP11-114H15.1-001|HSP90AA1|854	81.818	13	NA	KEKYID	YIDQEELNKTK	KTKPIW	11	2	0	unique location	No match found by BLAT	intergenic	HS6ST3(dist=45419),LINC00359(dist=56300)	1	0.998105	NA	NA	NA	NA	NA	NA	no
Other	PXD002619	K.YKPVVNQIEC+57.021HPYLTQEK.L	KYKPVVNQIECHPYLTQEKL	PGOHUM_ENST00000587229.2_AKR1B1P7	AKR1B1P7	aldo-keto reductase family 1 member B1 pseudogene 7 [Source:HGNC Symbol;Acc:HGNC:33497]	PGOHUM_ENST00000587229.2_AKR1B1P7_RF2	chr19	33360860	33360919	-	No match in SNP-DB	map to known protein with 1 aa mismatch	ENSP00000285930.3|ENST00000285930.8|ENSG00000085662.13|OTTHUMG00000155322.5|OTTHUMT00000339448.2|AC078847.2-001|AKR1B1|316	95	20	5	PGLKYK	KYKPAVNQIECHPYLTQEKL	EKLIQY	20	1	0	unique location	chr19_33360859_33360919_-	intergenic	CEBPA-AS1(dist=55803),CEBPG(dist=12809)	1	0.874085	NA	NA	NA	NA	NA	NA	no
Glyceraldehyde	PXD002619	K.YM+15.995VYM+15.995FLYDSTHGK+8.014.F	KYMVYMFLYDSTHGKF	PGOHUM_ENST00000402643.2_GAPDHP72	GAPDHP72	glyceraldehyde-3-phosphate dehydrogenase pseudogene 72 [Source:HGNC Symbol;Acc:HGNC:22955]	PGOHUM_ENST00000402643.2_GAPDHP72_RF3	chr6	166064410	166064457	+	No match in SNP-DB	novelpep (map to known protein with more than 2 mismatched aa)	ENSP00000380068.1|ENST00000396859.5|ENSG00000111640.14|OTTHUMG00000137379.1|OTTHUMT00000268061.1|AC006064.2-003|GAPDH|335	93.333	16	NA	DLNYMV	YMVYMFQYDSTHGKF	GKFHGT	15	1	0	unique location	chr6_166064409_166064457_+	intergenic	LINC00602(dist=74795),T(dist=93246)	1	0.99883	NA	NA	NA	NA	NA	NA	no
Other	PXD002619	K.YMMGDAPDYDR.S	KYMMGDAPDYDRS	PGOHUM_ENST00000405166.1_RP11-397G5.5	GSTM2P1	glutathione S-transferase mu 2 pseudogene 1 [Source:HGNC Symbol;Acc:HGNC:38009]	PGOHUM_ENST00000405166.1_RP11-397G5.5_RF1	chr6	111047390	111047428	-	No match in SNP-DB	map to known protein with 1 aa mismatch	ENSP00000358838.2|ENST00000369823.6|ENSG00000134184.12|OTTHUMG00000011635.4|OTTHUMT00000032153.2|AC000032.1-003|GSTM1|237	92.308	13	3	EEKKYT	KYTMGDAPDYDRS	DRSQWL	13	1	0	unique location	No match found by BLAT	ncRNA_exonic	GSTM2P1	1	0.584342	-5.79326	-6.36621	-5.19955	-5.72866	-5.79721	-6.10718	no
Heat shock protein	PXD002619	K.YNEIINWLDK+8.014NQTAEK+8.014EEFEHQQK+8.014.E	KYNEIINWLDKNQTAEKEEFEHQQKE	PGOHUM_ENST00000425843.1_RP1-222H5.1	HSPA8P1	heat shock protein family A (Hsp70) member 8 pseudogene 1 [Source:HGNC Symbol;Acc:HGNC:5245]	PGOHUM_ENST00000425843.1_RP1-222H5.1_RF2	chrX	121203226	121203303	-	No match in SNP-DB	map to known protein with 1 aa mismatch	ENSP00000435019.1|ENST00000526686.1|ENSG00000109971.13|OTTHUMG00000166030.2|OTTHUMT00000387525.2|RP11-762B21.4-028|HSPA8|150	96.154	26	2	ILDKCN	KCNEIINWLDKNQTAEKEEFEHQQKE	E	26	1	0	unique location	chrX_121203225_121203303_-	intergenic	GLUD2(dist=153284),MIR3672(dist=167746)	1	0.982519	NA	NA	NA	NA	NA	NA	no
Actin	PXD002619	K.YPIEHGIISSWDDMEK+8.014IWHHTFYNELR.E	KYPIEHGIISSWDDMEKIWHHTFYNELRE	PGOHUM_ENST00000441772.1_AC139143.2	AC139143.1	actin pseudogene	PGOHUM_ENST00000441772.1_AC139143.2_RF1	chr11	1803808	1803894	-	No match in SNP-DB	novelpep (map to known protein with more than 2 mismatched aa)	ENSP00000495995.1|ENST00000642480.1|ENSG00000075624.14|OTTHUMG00000023268.11|OTTHUMT00000495153.1|AC006483.1-018|ACTB|165	89.286	29	NA	LTLKYP	KYPIEHGIVTNWDDMEKIWHHTFYNELR	ELRVAP	28	3	0	unique location	chr11_1803807_1803894_-	intergenic	CTSD(dist=39816),SYT8(dist=30502)	1	0.996884	NA	NA	NA	NA	NA	NA	no
Actin	PXD002619	K.YPIEHSIITNWDDM+15.995EK+8.014.I	KYPIEHSIITNWDDMEKI	PGOHUM_ENST00000431536.1_RP4-706L14.2	ACTG1P21	actin gamma 1 pseudogene 21 [Source:HGNC Symbol;Acc:HGNC:51501]	PGOHUM_ENST00000431536.1_RP4-706L14.2_RF1	chr1	77774736	77774789	-	No match in SNP-DB	map to known protein with 1 aa mismatch	ENSP00000410020.1|ENST00000442912.5|ENSG00000163017.13|OTTHUMG00000129813.5|OTTHUMT00000328092.3|AC073046.2-010|ACTG2|144	94.444	18	7	LTLKYP	KYPIEHGIITNWDDMEKI	EKIWHH	18	1	0	unique location	chr1_77774735_77774789_-	intergenic	USP33(dist=14857),MIGA1(dist=4888)	1	0.994811	NA	NA	NA	NA	NA	NA	no
Actin	PXD002619	K.YPIK+8.014HGIVTNWDDMEK+8.014.I	KYPIKHGIVTNWDDMEKI	PGOHUM_ENST00000457622.1_ACTG1P9	ACTG1P9	actin gamma 1 pseudogene 9 [Source:HGNC Symbol;Acc:HGNC:154]	PGOHUM_ENST00000457622.1_ACTG1P9_RF2	chr6	46205177	46205230	+	No match in SNP-DB	map to known protein with 1 aa mismatch	ENSP00000462823.1|ENST00000572105.6|ENSG00000184009.10|OTTHUMG00000177955.8|OTTHUMT00000439932.3|RP13-766D20.3-015|ACTG1|198	94.444	18	5	LTLKYP	KYPIEHGIVTNWDDMEKI	EKIWHH	18	1	0	unique location	chr6_46205176_46205230_+	intergenic	ENPP5(dist=34167),RCAN2(dist=15553)	1	0.972094	NA	NA	NA	NA	NA	NA	no
Actin	PXD002619	K.YPIK+8.014QDIVTTWDDMEK.I	KYPIKQDIVTTWDDMEKI	PGOHUM_ENST00000418351.1_AC090516.1	ACTBP7	actin, beta pseudogene 7 [Source:HGNC Symbol;Acc:HGNC:140]	PGOHUM_ENST00000418351.1_AC090516.1_RF3	chr15	43989928	43989981	-	No match in SNP-DB	novelpep (map to known protein with more than 2 mismatched aa)	ENSP00000466346.1|ENST00000570382.1|ENSG00000184009.10|OTTHUMG00000177955.8|OTTHUMT00000439937.3|RP13-766D20.3-014|ACTG1|133	77.778	18	NA	LTLKYP	KYPIEHGIVTNWDDMEKI	EKIWHH	18	4	0	unique location	chr15_43989927_43989981_-	intronic	FRMD5	1	0.993415	NA	NA	NA	NA	NA	NA	no
Other	PXD002619	K.YSEK+8.014EDK+8.014C+57.021EEEIK.L	KYSEKEDKCEEEIKL	PGOHUM_ENST00000368528.3_AC098614.2	AC098614.1	tropomyosin 4 (TPM4) pseudogene	PGOHUM_ENST00000368528.3_AC098614.2_RF2	chr3	27633502	27633546	+	No match in SNP-DB	map to known protein with 1 aa mismatch	ENSP00000495506.1|ENST00000647037.1|ENSG00000167460.15|OTTHUMG00000182134.7|OTTHUMT00000496845.1|CTD-2231E14.1-024|TPM4|248	93.333	15	9	ASEKYS	KYSEKEDKYEEEIKL	IKLLSD	15	1	0	unique location	chr3_27633501_27633546_+	intergenic	SLC4A7(dist=149082),EOMES(dist=82447)	1	0.8415	-3.34446	-5.23376	-6.29007	-5.2992	-5.62017	-4.75808	no
Heat shock protein	PXD002619	K.YTLPPGVDPTKVSSSLSPEGTLTVEAPM+15.995PK+8.014.L	KYTLPPGVDPTKVSSSLSPEGTLTVEAPMPKL	PGOHUM_ENST00000448722.1_HSPBL3	HSPB1P2	heat shock protein family B (small) member 1 pseudogene 2 [Source:HGNC Symbol;Acc:HGNC:5252]	PGOHUM_ENST00000448722.1_HSPBL3_RF1	chrX	49234007	49234102	-	No match in SNP-DB	map to known protein with 1 aa mismatch	ENSP00000248553.6|ENST00000248553.6|ENSG00000106211.8|OTTHUMG00000023228.3|OTTHUMT00000252958.1|AC006388.3-001|HSPB1|205	96.875	32	12	FTRKYT	KYTLPPGVDPTQVSSSLSPEGTLTVEAPMPKL	PKLATQ	32	1	0	unique location	chrX_49234006_49234102_-	upstream	CACNA1F(dist=636)	1	0.497926	NA	NA	NA	NA	NA	NA	no
Keratin	PXD002619	-.M+15.995EDLMDMDMSLLR+10.008PQNYLFGC+57.021ELK+8.014.A	MEDLMDMDMSLLRPQNYLFGCELKA	PGOHUM_ENST00000415349.1_AC125238.4	KRT18P39	keratin 18 pseudogene 39 [Source:HGNC Symbol;Acc:HGNC:33408]	PGOHUM_ENST00000438918.1_AC010138.3_RF1	chr2	203773428	203773502	-	No match in SNP-DB	novelpep (map to known protein with more than 2 mismatched aa)	ENSP00000377408.2|ENST00000393820.2|ENSG00000181163.13|OTTHUMG00000130465.4|OTTHUMT00000372224.1|AC093246.2-003|NPM1|259	92	25	NA	M	MEDSMDMDMSPLRPQNYLFGCELKA	LKADKD	25	2	0	unique location	chr2_203773427_203773502_-	intergenic	CD28(dist=34516),CTLA4(dist=94360)	0.949	0.302757	NA	NA	NA	NA	NA	NA	no
Other	PXD002619	M.+42.011AAAAKPKNLSLVVHGPGDLR+10.008.L	MAAAAKPKNLSLVVHGPGDLRL	PGOHUM_ENST00000558556.5_CTD-2008A1.2	SORD2P	sorbitol dehydrogenase 2, pseudogene [Source:HGNC Symbol;Acc:HGNC:49919]	PGOHUM_ENST00000558556.5_CTD-2008A1.2_RF1	chr15	44861785	44861850	-	No match in SNP-DB	map to known protein with 1 aa mismatch	ENSP00000453904.1|ENST00000558789.5|ENSG00000140263.13|OTTHUMG00000131265.3|OTTHUMT00000416189.1|AC091117.1-002|SORD|100	95.455	22	8	M	MAAAAKPNNLSLVVHGPGDLRL	LRLENY	22	1	0	multiple locations	chr15_44861784_44861850_-;chr15_KI270849v1_alt_193648_193714_-	ncRNA_intronic	SORD2P	1	0.822108	-6.59431	-0.384708	-7.6862	3.55243	-6.00831	-8.56478	yes
Other	PXD002619	M.+42.011ADQLTKEQIAEFEEAFSLSYKDSNGTITTK+8.014.E	MADQLTKEQIAEFEEAFSLSYKDSNGTITTKE	PGOHUM_ENST00000452941.1_CALM1P2	CALM1P2	calmodulin 1 pseudogene 2 [Source:HGNC Symbol;Acc:HGNC:1444]	PGOHUM_ENST00000452941.1_CALM1P2_RF1	chr7	55260161	55260256	-	No match in SNP-DB	novelpep (map to known protein with more than 2 mismatched aa)	ENSP00000406112.1|ENST00000432899.5|ENSG00000143933.16|OTTHUMG00000128850.8|OTTHUMT00000258140.2|AC073283.3-002|CALM2|65	81.25	32	NA	M	MADQLTEEQIAEFKEAFSLFDKDGDGTITTKE	TKELGT	32	6	0	unique location	chr7_55260160_55260256_-	intergenic	ELDR(dist=4526),LANCL2(dist=105287)	1	0.923926	NA	NA	NA	NA	NA	NA	no
Ribosomal protein	PXD002619	M.+42.011AEEGIAAGGVM+15.995EVNTALQEVLK+8.014.T	MAEEGIAAGGVMEVNTALQEVLKT	PGOHUM_ENST00000428553.1_RP11-864N7.2	AP001324.1	ribosomal protein S12 (RPS12) pseudogene	PGOHUM_ENST00000428553.1_RP11-864N7.2_RF1	chr11	74746043	74746114	-	No match in SNP-DB	map to known protein with 1 aa mismatch	ENSP00000230050.3|ENST00000230050.3|ENSG00000112306.7|OTTHUMG00000015593.3|OTTHUMT00000042270.2|RP5-1181K21.3-001|RPS12|132	95.833	24	13	M	MAEEGIAAGGVMDVNTALQEVLKT	LKTALI	24	1	0	unique location	chr11_74746042_74746114_-	intergenic	CHRDL2(dist=14658),RNF169(dist=2825)	1	0.994155	-5.77076	-5.04076	-4.7807	-5.54854	-6.02466	-1.23187	no
Ribosomal protein	PXD002619	M.+42.011AEEGIAAGGVMEVNTALQEVLK+8.014TALIHDGLAR+10.008.G	MAEEGIAAGGVMEVNTALQEVLKTALIHDGLARG	PGOHUM_ENST00000428553.1_RP11-864N7.2	AP001324.1	ribosomal protein S12 (RPS12) pseudogene	PGOHUM_ENST00000428553.1_RP11-864N7.2_RF1	chr11	74746013	74746114	-	No match in SNP-DB	map to known protein with 1 aa mismatch	ENSP00000230050.3|ENST00000230050.3|ENSG00000112306.7|OTTHUMG00000015593.3|OTTHUMT00000042270.2|RP5-1181K21.3-001|RPS12|132	97.059	34	13	M	MAEEGIAAGGVMDVNTALQEVLKTALIHDGLARG	ARGIRE	34	1	0	unique location	chr11_74746012_74746114_-	intergenic	CHRDL2(dist=14628),RNF169(dist=2855)	1	0.991	-5.66722	-5.06033	-4.9144	-5.44791	-5.88822	-1.02303	no
Other	PXD002619	M.+42.011ASGVAVSDGVIKVFKDM+15.995K.M	MASGVAVSDGVIKVFKDMKM	PGOHUM_ENST00000440986.1_CFLP2	CFL1P2	cofilin 1 pseudogene 2 [Source:HGNC Symbol;Acc:HGNC:1878]	PGOHUM_ENST00000440986.1_CFLP2_RF1	chr1	51158412	51158471	-	No match in SNP-DB	novelpep (map to known protein with more than 2 mismatched aa)	ENSP00000432153.1|ENST00000526975.1|ENSG00000172757.12|OTTHUMG00000166602.5|OTTHUMT00000390708.2|RP11-770G2.8-008|CFL1|90	90	20	NA	M	MASGVAVSDGVIKVFNDMKV	MKVRKS	20	2	0	unique location	chr1_51158411_51158471_-	intergenic	C1orf185(dist=10330),LINC01562(dist=36683)	1	0.914763	0.114983	-6.564	-5.32622	-6.68437	0.341034	-6.29127	yes
Actin	PXD002619	M.+42.011DDDIAALVVDNSSGM+15.995C+57.021K+8.014.A	MDDDIAALVVDNSSGMCKA	PGOHUM_ENST00000423293.1_RP11-12M9.4	AL080243.1	actin, beta (ACTB) pseudogene	PGOHUM_ENST00000423293.1_RP11-12M9.4_RF1	chr22	41075183	41075239	-	No match in SNP-DB	map to known protein with 1 aa mismatch	ENSP00000494269.1|ENST00000493945.6|ENSG00000075624.14|OTTHUMG00000023268.11|OTTHUMT00000324023.3|AC006483.1-005|ACTB|375	94.737	19	13	M	MDDDIAALVVDNGSGMCKA	CKAGFA	19	1	0	unique location	chr22_41075182_41075239_-	intergenic	SNORD140(dist=1462),MIR1281(dist=17330)	1	0.991696	NA	NA	NA	NA	NA	NA	no
Actin	PXD002619	M.+42.011EEEIATLAIDNGSSMC+57.021K.A	MEEEIATLAIDNGSSMCKA	PGOHUM_ENST00000450208.1_RP11-193H5.2	AL590396.1	actin, beta (ACTB) pseudogene	PGOHUM_ENST00000450208.1_RP11-193H5.2_RF1	chr1	237926831	237926887	+	No match in SNP-DB	novelpep (map to known protein with more than 2 mismatched aa)	ENSP00000462823.1|ENST00000572105.6|ENSG00000184009.10|OTTHUMG00000177955.8|OTTHUMT00000439932.3|RP13-766D20.3-015|ACTG1|198	84.211	19	NA	M	MEEEIAALVIDNGSGMCKA	CKAGFA	19	3	0	unique location	chr1_237926830_237926887_+	ncRNA_exonic	LOC100130331	1	0.800339	NA	NA	NA	NA	NA	NA	no
Actin	PXD002619	M.+42.011EEEIMALVIDNGSSTC+57.021K+8.014.A	MEEEIMALVIDNGSSTCKA	PGOHUM_ENST00000438944.1_RP11-480I12.9	AC098934.2	actin gamma 1 pseudogene [Source:NCBI gene;Acc:148709]	PGOHUM_ENST00000438944.1_RP11-480I12.9_RF1	chr1	202873294	202873350	+	No match in SNP-DB	novelpep (map to known protein with more than 2 mismatched aa)	ENSP00000462823.1|ENST00000572105.6|ENSG00000184009.10|OTTHUMG00000177955.8|OTTHUMT00000439932.3|RP13-766D20.3-015|ACTG1|198	84.211	19	NA	M	MEEEIAALVIDNGSGMCKA	CKAGFA	19	3	0	unique location	chr1_202873293_202873350_+	ncRNA_exonic	LOC148709	1	0.889196	NA	NA	NA	NA	NA	NA	no
Other	PXD002619	M.+42.011SGKDEQQEQTIAEDLVVTK+8.014.Y	MSGKDEQQEQTIAEDLVVTKY	PGOHUM_ENST00000473864.1_PA2G4P4	PA2G4P4	proliferation-associated 2G4 pseudogene 4 [Source:HGNC Symbol;Acc:HGNC:32217]	PGOHUM_ENST00000473864.1_PA2G4P4_RF1	chr3	156810670	156810732	-	No match in SNP-DB	map to known protein with 1 aa mismatch	ENSP00000302886.6|ENST00000303305.10|ENSG00000170515.13|OTTHUMG00000170173.3|OTTHUMT00000407767.1|RP11-603J24.10-001|PA2G4|394	95.238	21	4	M	MSGEDEQQEQTIAEDLVVTKY	TKYKMG	21	1	0	unique location	chr3_156810669_156810732_-	ncRNA_exonic	PA2G4P4	1	0.999581	NA	NA	NA	NA	NA	NA	no
Other	PXD002619	M.+42.011SGKDEQQEQTIAEDLVVTK+8.014YK+8.014.M	MSGKDEQQEQTIAEDLVVTKYKM	PGOHUM_ENST00000473864.1_PA2G4P4	PA2G4P4	proliferation-associated 2G4 pseudogene 4 [Source:HGNC Symbol;Acc:HGNC:32217]	PGOHUM_ENST00000473864.1_PA2G4P4_RF1	chr3	156810664	156810732	-	No match in SNP-DB	map to known protein with 1 aa mismatch	ENSP00000302886.6|ENST00000303305.10|ENSG00000170515.13|OTTHUMG00000170173.3|OTTHUMT00000407767.1|RP11-603J24.10-001|PA2G4|394	95.652	23	4	M	MSGEDEQQEQTIAEDLVVTKYKM	YKMGGD	23	1	0	unique location	chr3_156810663_156810732_-	ncRNA_exonic	PA2G4P4	1	0.999618	NA	NA	NA	NA	NA	NA	no
Other	PXD002619	M.+42.011SIMSYNGGAIMAMK.G	MSIMSYNGGAIMAMKG	PGOHUM_ENST00000457237.1_AC073321.2	PSMB3P2	proteasome subunit beta 3 pseudogene 2 [Source:HGNC Symbol;Acc:HGNC:30150]	PGOHUM_ENST00000457237.1_AC073321.2_RF1	chr2	216610912	216610959	-	No match in SNP-DB	map to known protein with 1 aa mismatch	ENSP00000481442.1|ENST00000620309.4|ENSG00000277791.4|OTTHUMG00000188503.2|OTTHUMT00000477457.1|AC006449.3-003|PSMB3|112	93.75	16	11	M	MSIMSYNGGAVMAMKG	MKGKNC	16	1	0	unique location	chr2_216610911_216610959_-	intergenic	LINC01280(dist=3974),IGFBP2(dist=21916)	1	0.996936	-3.79362	-3.13353	-6.41589	-5.74923	-0.997362	-5.331	no
Other	PXD002619	M.+42.011SIMSYNGGAIMAMKGK.N	MSIMSYNGGAIMAMKGKN	PGOHUM_ENST00000457237.1_AC073321.2	PSMB3P2	proteasome subunit beta 3 pseudogene 2 [Source:HGNC Symbol;Acc:HGNC:30150]	PGOHUM_ENST00000457237.1_AC073321.2_RF1	chr2	216610906	216610959	-	No match in SNP-DB	map to known protein with 1 aa mismatch	ENSP00000481215.1|ENST00000613870.4|ENSG00000277791.4|OTTHUMG00000188503.2|OTTHUMT00000477456.1|AC006449.3-002|PSMB3|107	94.444	18	11	M	MSIMSYNGGAVMAMKGKN	GKNCVA	18	1	0	unique location	chr2_216610905_216610959_-	intergenic	LINC01280(dist=3968),IGFBP2(dist=21922)	1	0.997226	-3.78536	-3.09611	-6.36034	-5.77615	-0.997698	-5.4094	no
Heat shock protein	PXD002619	M.+42.011SKGPAVGIDLDTAYSC+57.021VGVFQHGK.V	MSKGPAVGIDLDTAYSCVGVFQHGKV	PGOHUM_ENST00000443628.2_RP1-170D19.3	HSPA8P7	heat shock protein family A (Hsp70) member 8 pseudogene 7 [Source:HGNC Symbol;Acc:HGNC:44922]	PGOHUM_ENST00000443628.2_RP1-170D19.3_RF1	chrX	114776698	114776775	-	No match in SNP-DB	novelpep (map to known protein with more than 2 mismatched aa)	ENSP00000227378.3|ENST00000227378.7|ENSG00000109971.13|OTTHUMG00000166030.2|OTTHUMT00000387521.1|RP11-762B21.4-006|HSPA8|646	92.308	26	NA	M	MSKGPAVGIDLGTTYSCVGVFQHGKV	GKVEII	26	2	0	unique location	chrX_114776697_114776775_-	intronic	HTR2C	1	0.95213	NA	NA	NA	NA	NA	NA	no
Heat shock protein	PXD002619	M.+42.011SKGPAVGIDLGTTYSC+57.021VGVFHQGK.V	MSKGPAVGIDLGTTYSCVGVFHQGKV	PGOHUM_ENST00000425843.1_RP1-222H5.1	HSPA8P1	heat shock protein family A (Hsp70) member 8 pseudogene 1 [Source:HGNC Symbol;Acc:HGNC:5245]	PGOHUM_ENST00000425843.1_RP1-222H5.1_RF1	chrX	121204937	121205014	-	No match in SNP-DB	novelpep (map to known protein with more than 2 mismatched aa)	ENSP00000227378.3|ENST00000227378.7|ENSG00000109971.13|OTTHUMG00000166030.2|OTTHUMT00000387521.1|RP11-762B21.4-006|HSPA8|646	92.308	26	NA	M	MSKGPAVGIDLGTTYSCVGVFQHGKV	GKVEII	26	2	0	unique location	chrX_121204936_121205014_-	intergenic	GLUD2(dist=154995),MIR3672(dist=166035)	1	0.943831	NA	NA	NA	NA	NA	NA	no
Other	PXD002619	M.+42.011TDAAVSFAKDFLAGGVAEAISK.T	MTDAAVSFAKDFLAGGVAEAISKT	PGOHUM_ENST00000444439.1_RP11-436F9.2	SLC25A5P3	solute carrier family 25 member 5 pseudogene 3 [Source:HGNC Symbol;Acc:HGNC:507]	PGOHUM_ENST00000444439.1_RP11-436F9.2_RF1	chr7	54419444	54419515	+	No match in SNP-DB	map to known protein with 1 aa mismatch	ENSP00000360671.4|ENST00000317881.8|ENSG00000005022.5|OTTHUMG00000022715.2|OTTHUMT00000058952.2|RP3-404F18.6-001|SLC25A5|298	95.833	24	19	M	MTDAAVSFAKDFLAGGVAAAISKT	SKTAVA	24	1	0	unique location	chr7_54419443_54419515_+	intergenic	LINC01445(dist=69599),VSTM2A(dist=122881)	1	0.648211	NA	NA	NA	NA	NA	NA	no
Ribosomal protein	PXD002619	M.+42.011TEWETAAPAVAQTLDIK.L	MTEWETAAPAVAQTLDIKL	PGOHUM_ENST00000437297.1_RP11-459A10.1	AC078991.1	ribosomal protein S5 pseudogene	PGOHUM_ENST00000437297.1_RP11-459A10.1_RF1	chrX	6422645	6422701	-	No match in SNP-DB	novelpep (map to known protein with more than 2 mismatched aa)	ENSP00000470660.1|ENST00000598098.5|ENSG00000083845.8|OTTHUMG00000183530.2|OTTHUMT00000467012.1|CTD-2619J13.11-005|RPS5|134	89.474	19	NA	M	MTEWETAAPAVAETPDIKL	IKLFGK	19	2	0	unique location	chrX_6422644_6422701_-	intergenic	MIR4770(dist=38682),VCX3A(dist=110973)	1	0.923375	NA	NA	NA	NA	NA	NA	no
Ribosomal protein	PXD002619	M.+42.011TEWETAAPAVAQTLDIKLFGK.W	MTEWETAAPAVAQTLDIKLFGKW	PGOHUM_ENST00000437297.1_RP11-459A10.1	AC078991.1	ribosomal protein S5 pseudogene	PGOHUM_ENST00000437297.1_RP11-459A10.1_RF1	chrX	6422633	6422701	-	No match in SNP-DB	novelpep (map to known protein with more than 2 mismatched aa)	ENSP00000471388.1|ENST00000598495.5|ENSG00000083845.8|OTTHUMG00000183530.2|OTTHUMT00000467013.1|CTD-2619J13.11-006|RPS5|225	91.304	23	NA	M	MTEWETAAPAVAETPDIKLFGKW	GKWSTD	23	2	0	unique location	chrX_6422632_6422701_-	intergenic	MIR4770(dist=38670),VCX3A(dist=110985)	1	0.932574	NA	NA	NA	NA	NA	NA	no
Keratin	PXD002619	-.MSTC+57.021SR+10.008QFTSSSSMK+8.014GSC+57.021GIGGGIGGGSSR+10.008.I	MSTCSRQFTSSSSMKGSCGIGGGIGGGSSRI	lncRNA_lnc-GLP2R-129:1;PGOHUM_ENST00000453883.1_KRT16P4	lncRNA_lnc-GLP2R-129:1;PGOHUM_ENST00000453883.1_KRT16P4;KRT16P4	lncRNA_lnc-GLP2R-129:1;PGOHUM_ENST00000453883.1_KRT16P4;keratin 16 pseudogene 4 [Source:HGNC Symbol;Acc:HGNC:37809]	PGOHUM_ENST00000453883.1_KRT16P4_RF1	chr17	18450244	18450336	+	No match in SNP-DB	map to known protein with 1 aa mismatch	ENSP00000167586.6|ENST00000167586.6|ENSG00000186847.5|OTTHUMG00000133426.2|OTTHUMT00000257289.1|AC004231.16-001|KRT14|472	96.774	31	2	M	MTTCSRQFTSSSSMKGSCGIGGGIGGGSSRI	SRISSV	31	1	0	multiple locations	chr17_18450243_18450336_+;chr17_20494062_20494155_-	intergenic	KRT16P1(dist=7350),LGALS9C(dist=26541)	1	0.424359	4.1269	-7.01648	-6.91013	-6.69815	-5.66139	1.24708	yes
Other	PXD002619	R.AAVPSGASTGIYEVLELQDNDKTR.Y	RAAVPSGASTGIYEVLELQDNDKTRY	PGOHUM_ENST00000366587.4_RP4-670F13.2	ENO1P1	enolase 1 pseudogene 1 [Source:HGNC Symbol;Acc:HGNC:3352]	PGOHUM_ENST00000366587.4_RP4-670F13.2_RF1	chr1	236483258	236483335	+	No match in SNP-DB	novelpep (map to known protein with more than 2 mismatched aa)	ENSP00000468392.2|ENST00000489867.2|ENSG00000074800.14|OTTHUMG00000001773.8|OTTHUMT00000494657.1|RP3-477M7.1-011|ENO1|83	92.308	26	NA	GLFRAA	RAAVPSGASTGIYEALELRDNDKTRY	TRYMGK	26	2	0	unique location	chr1_236483257_236483335_+	UTR3	EDARADD(NM_145861:c.*609delA,NM_080738:c.*609delA)	1	0.996065	NA	NA	NA	NA	NA	NA	no
Ribosomal protein	PXD002619	R.ADHQPLTESSYVNLPTIALC+57.021NTDSPLR+10.008.Y	RADHQPLTESSYVNLPTIALCNTDSPLRY	PGOHUM_ENST00000412542.1_RP6-105D16.1	RPSAP61	ribosomal protein SA pseudogene 61 [Source:HGNC Symbol;Acc:HGNC:36760]	PGOHUM_ENST00000412542.1_RP6-105D16.1_RF1	chrX	44741468	44741554	+	No match in SNP-DB	map to known protein with 1 aa mismatch	ENSP00000410848.1|ENST00000458478.5|ENSG00000168028.13|OTTHUMG00000131296.5|OTTHUMT00000343661.2|AC099332.2-008|RPSA|263	96.552	29	10	TDPRAD	RADHQPLTEASYVNLPTIALCNTDSPLRY	LRYVDI	29	1	0	unique location	chrX_44741467_44741554_+	intergenic	FUNDC1(dist=198493),DUSP21(dist=102535)	1	0.935547	NA	NA	NA	NA	NA	NA	no
Keratin	PXD002619	R.ADLEM+15.995HIENLKEELAYLK+8.014K+8.014.N	RADLEMHIENLKEELAYLKKN	PGOHUM_ENST00000399211.8_KRT17P1;lncRNA_lnc-COPS3-19:1	KRT17P1;PGOHUM_ENST00000399211.8_KRT17P1;lncRNA_lnc-COPS3-19:1	PGOHUM_ENST00000399211.8_KRT17P1;lncRNA_lnc-COPS3-19:1;keratin 17 pseudogene 1 [Source:HGNC Symbol;Acc:HGNC:6428]	lncRNA_lnc-COPS3-19:1_RF1	chr17	16843673	16843735	-	No match in SNP-DB	map to known protein with 1 aa mismatch	ENSP00000308452.8|ENST00000311208.12|ENSG00000128422.15|OTTHUMG00000133505.4|OTTHUMT00000257460.1|AC130686.2-001|KRT17|432	95.238	21	7	TLARAD	RADLEMQIENLKEELAYLKKN	KKNHEE	21	1	0	unique location	chr17_16843672_16843735_-	ncRNA_exonic	KRT17P1	1	0.83079	-8.40947	-6.00205	1.06347	6.65002	-7.20816	-6.53624	yes
Keratin	PXD002619	R.AEAESM+15.995HQIK+8.014YEELQMLAGK.Q	RAEAESMHQIKYEELQMLAGKQ	PGOHUM_ENST00000604166.1_KRT8P49	KRT8P49	keratin 8 pseudogene 49 [Source:HGNC Symbol;Acc:HGNC:48345]	PGOHUM_ENST00000604166.1_KRT8P49_RF3	chr11	4723297	4723362	-	No match in SNP-DB	novelpep (map to known protein with more than 2 mismatched aa)	ENSP00000447402.1|ENST00000546897.5|ENSG00000170421.12|OTTHUMG00000169881.7|OTTHUMT00000406390.1|RP11-153F5.5-003|KRT8|483	90.476	22	NA	NRSRAE	RAEAESMYQIKYEELQSLAGK	AGKHGD	21	2	0	unique location	chr11_4723296_4723362_-	intergenic	OR51E2(dist=25451),OR51F1(dist=45682)	1	0.469138	NA	NA	NA	NA	NA	NA	no
Keratin	PXD002619	R.AEAESM+15.995YQIKYEELQTLAGK.H	RAEAESMYQIKYEELQTLAGKH	PGOHUM_ENST00000483942.1_RP11-129K20.1	KRT8P35	keratin 8 pseudogene 35 [Source:HGNC Symbol;Acc:HGNC:39869]	PGOHUM_ENST00000483942.1_RP11-129K20.1_RF2	chr3	63096922	63096987	-	No match in SNP-DB	map to known protein with 1 aa mismatch	ENSP00000447402.1|ENST00000546897.5|ENSG00000170421.12|OTTHUMG00000169881.7|OTTHUMT00000406390.1|RP11-153F5.5-003|KRT8|483	95.455	22	17	NRSRAE	RAEAESMYQIKYEELQSLAGKH	GKHGDD	22	1	0	multiple locations	chr14_43541438_43541504_-;chr3_63096921_63096987_-	intergenic	CADPS(dist=221533),LINC00698(dist=5766)	1	0.698062	-5.62014	-4.44198	-5.21588	-4.47778	-5.49835	-0.774969	no
Ribosomal protein	PXD002619	R.AEGQHQAQEYEALLNIK+8.014.V	RAEGQHQAQEYEALLNIKV	PGOHUM_ENST00000439811.1_RP11-506B6.2;PGOHUM_ENST00000401872.1_RP11-506B6.3	KRT18P65;RPSAP45	ribosomal protein SA pseudogene 45 [Source:HGNC Symbol;Acc:HGNC:35857];keratin 18 pseudogene 65 [Source:HGNC Symbol;Acc:HGNC:48892]	PGOHUM_ENST00000439811.1_RP11-506B6.2_RF3	chr6	112361617	112361673	-	No match in SNP-DB	map to known protein with 1 aa mismatch	ENSP00000373487.3|ENST00000388835.3|ENSG00000111057.10|OTTHUMG00000169882.1|OTTHUMT00000406405.1|RP11-153F5.6-002|KRT18|430	94.737	19	6	AQTRAE	RAEGQRQAQEYEALLNIKV	IKVKLE	19	1	0	multiple locations	chrX_128715554_128715611_+;chr6_112361616_112361673_-	intergenic	RFPL4B(dist=10321),LOC101927686(dist=1261918)	1	0.603768	NA	NA	NA	NA	NA	NA	no
Keratin	PXD002619	R.AEMENEFVLLK.K	RAEMENEFVLLKK	PGOHUM_ENST00000560090.2_KRT8P23	KRT8P23	keratin 8 pseudogene 23 [Source:HGNC Symbol;Acc:HGNC:33375]	PGOHUM_ENST00000560090.2_KRT8P23_RF1	chr15	76979858	76979896	-	No match in SNP-DB	novelpep (map to known protein with more than 2 mismatched aa)	ENSP00000449404.1|ENST00000552150.5|ENSG00000170421.12|OTTHUMG00000169881.7|OTTHUMT00000406391.1|RP11-153F5.5-004|KRT8|511	84.615	13	NA	INKRTE	RTEMENEFVLIKK	IKKDVD	13	2	0	unique location	No match found by BLAT	intergenic	RCN2(dist=29598),PSTPIP1(dist=14822)	1	0.251947	NA	NA	NA	NA	NA	NA	no
Other	PXD002619	R.AGAKDELHIVEAEAMNYEGSPIK+8.014.V	RAGAKDELHIVEAEAMNYEGSPIKV	PGOHUM_ENST00000502784.2_RP11-65F13.1	NPM1P27	nucleophosmin 1 pseudogene 27 [Source:HGNC Symbol;Acc:HGNC:45206]	PGOHUM_ENST00000502784.2_RP11-65F13.1_RF1	chr5	93683497	93683571	-	No match in SNP-DB	map to known protein with 1 aa deletion	ENSP00000377408.2|ENST00000393820.2|ENSG00000181163.13|OTTHUMG00000130465.4|OTTHUMT00000372224.1|AC093246.2-003|NPM1|259	100	25	NA	SLGAGA	AGAKDELHIVEAEAMNYEGSPIKV	IKVTLA	24	0	0	multiple locations	chr10_72918313_72918388_-;chr5_93683496_93683571_-	intronic	FAM172A	1	0.98677	-5.14	-4.69203	-6.03212	0.337703	-5.29105	-6.33658	yes
Glyceraldehyde	PXD002619	R.AGIALNDHFVK+8.014.L	RAGIALNDHFVKL	PGOHUM_ENST00000434621.2_GAPDHP68	GAPDHP68	glyceraldehyde 3 phosphate dehydrogenase pseudogene 68 [Source:HGNC Symbol;Acc:HGNC:4146]	PGOHUM_ENST00000434621.2_GAPDHP68_RF1	chr7	9615869	9615907	+	No match in SNP-DB	map to known protein with 1 aa deletion	ENSP00000380065.1|ENST00000396856.5|ENSG00000111640.14|OTTHUMG00000137379.1|OTTHUMT00000268062.1|AC006064.2-004|GAPDH|260	100	13	NA	DAGAGI	AGIALNDHFVKL	VKLISW	12	0	0	unique location	No match found by BLAT	intergenic	NXPH1(dist=862906),PER4(dist=18401)	1	0.981368	NA	NA	NA	NA	NA	NA	no
Peptidylprolyl isomerase A	PXD002619	R.ALSTEEK+8.014GFGYK+8.014.G	RALSTEEKGFGYKG	PGOHUM_ENST00000482002.1_AC005017.2	PPIAP80	peptidylprolyl isomerase A pseudogene 80 [Source:HGNC Symbol;Acc:HGNC:53704]	PGOHUM_ENST00000482002.1_AC005017.2_RF2	chr7	28279550	28279591	-	No match in SNP-DB	map to known protein with 1 aa mismatch	ENSP00000394670.1|ENST00000415933.5|ENSG00000196262.13|OTTHUMG00000023687.5|OTTHUMT00000341788.1|AC013436.3-007|PPIA|120	92.857	14	6	ENFRAL	RALSTGEKGFGYKG	YKGSCF	14	1	0	unique location	No match found by BLAT	intergenic	JAZF1-AS1(dist=38173),CREB5(dist=19771)	1	0.857317	NA	NA	NA	NA	NA	NA	no
Peptidylprolyl isomerase A	PXD002619	R.ALSTGEKGFDYK.C	RALSTGEKGFDYKC	PGOHUM_ENST00000403866.2_PPIAP9	PPIAP9	peptidylprolyl isomerase A pseudogene 9 [Source:HGNC Symbol;Acc:HGNC:9272]	PGOHUM_ENST00000403866.2_PPIAP9_RF1	chr6	31520142	31520183	-	No match in SNP-DB	novelpep (map to known protein with more than 2 mismatched aa)	ENSP00000464619.2|ENST00000584068.3|ENSG00000270339.3|OTTHUMG00000191983.1|OTTHUMT00000491843.1|CH17-385C13.3-001|CH17-385C13.3|164	92.308	14	NA	ENFRAL	RALSTGEKGFRYK	RYKGSC	13	1	0	unique location	No match found by BLAT	intergenic	MICB(dist=9018),MCCD1(dist=8820)	1	0.748732	NA	NA	NA	NA	NA	NA	no
Peptidylprolyl isomerase A	PXD002619	R.ALSTGEKGLDYK+8.014GSC+57.021FHR+10.008.I	RALSTGEKGLDYKGSCFHRI	PGOHUM_ENST00000433548.1_AC018463.5	PPIAP60	peptidylprolyl isomerase A pseudogene 60 [Source:HGNC Symbol;Acc:HGNC:53684]	PGOHUM_ENST00000433548.1_AC018463.5_RF1	chr2	11351735	11351794	+	No match in SNP-DB	novelpep (map to known protein with more than 2 mismatched aa)	ENSP00000405975.1|ENST00000451562.5|ENSG00000196262.13|OTTHUMG00000023687.5|OTTHUMT00000341787.1|AC013436.3-006|PPIA|121	90	20	NA	ENFRAL	RALSTGEKGFGYKGSCFHRI	HRIIPG	20	2	0	unique location	chr2_11351734_11351794_+	intergenic	ROCK2(dist=6328),LINC00570(dist=42246)	1	0.91178	NA	NA	NA	NA	NA	NA	no
Other	PXD002619	R.ALTFWNEEIVPQIK+8.014.E	RALTFWNEEIVPQIKE	PGOHUM_ENST00000526979.1_AP003068.18	PGAM1P8	phosphoglycerate mutase 1 pseudogene 8 [Source:HGNC Symbol;Acc:HGNC:42455]	PGOHUM_ENST00000526979.1_AP003068.18_RF1	chr11	65175269	65175316	-	No match in SNP-DB	map to known protein with 1 aa mismatch	ENSP00000359991.4|ENST00000334828.5|ENSG00000171314.8|OTTHUMG00000018846.2|OTTHUMT00000049652.1|RP11-452K12.8-001|PGAM1|254	93.75	16	4	TIARAL	RALPFWNEEIVPQIKE	IKEGKR	16	1	0	unique location	chr11_65175268_65175316_-	intergenic	SPDYC(dist=2052),LOC728975(dist=4602)	1	0.944723	NA	NA	NA	NA	NA	NA	no
Other	PXD002619	R.ALTFWNEEIVPQIK+8.014EGK+8.014.R	RALTFWNEEIVPQIKEGKR	PGOHUM_ENST00000526979.1_AP003068.18	PGAM1P8	phosphoglycerate mutase 1 pseudogene 8 [Source:HGNC Symbol;Acc:HGNC:42455]	PGOHUM_ENST00000526979.1_AP003068.18_RF1	chr11	65175260	65175316	-	No match in SNP-DB	map to known protein with 1 aa mismatch	ENSP00000359991.4|ENST00000334828.5|ENSG00000171314.8|OTTHUMG00000018846.2|OTTHUMT00000049652.1|RP11-452K12.8-001|PGAM1|254	94.737	19	4	TIARAL	RALPFWNEEIVPQIKEGKR	GKRVLI	19	1	0	unique location	chr11_65175259_65175316_-	intergenic	SPDYC(dist=2043),LOC728975(dist=4611)	1	0.951643	NA	NA	NA	NA	NA	NA	no
Tubulin	PXD002619	R.ALTVPELTPQMFDAK+8.014.N	RALTVPELTPQMFDAKN	PGOHUM_ENST00000405796.1_RP1-131H7.2	TUBB3P1	tubulin beta 3 class III pseudogene 1 [Source:HGNC Symbol;Acc:HGNC:42339]	PGOHUM_ENST00000405796.1_RP1-131H7.2_RF3	chr6	89302607	89302657	+	No match in SNP-DB	map to known protein with 1 aa mismatch	ENSP00000451560.1|ENST00000556922.1|ENSG00000198211.8|OTTHUMG00000171162.2|OTTHUMT00000412002.1|RP11-566K11.2-001|RP11-566K11.2|797	94.118	17	10	QQYRAL	RALTVPELTQQMFDAKN	AKNMMA	17	1	0	unique location	chr6_89302606_89302657_+	intronic	GABRR2	1	0.8577	NA	NA	NA	NA	NA	NA	no
Tubulin	PXD002619	R.ALTVPELTQQVFDAK+8.014SM+15.995M+15.995AAC+57.021DPR.H	RALTVPELTQQVFDAKSMMAACDPRH	PGOHUM_ENST00000248151.4_TUBBP1	TUBBP1	tubulin beta pseudogene 1 [Source:HGNC Symbol;Acc:HGNC:12414]	PGOHUM_ENST00000248151.4_TUBBP1_RF1	chr8	30352851	30352928	+	No match in SNP-DB	map to known protein with 1 aa mismatch	ENSP00000339001.7|ENST00000327892.12|ENSG00000196230.12|OTTHUMG00000031059.2|OTTHUMT00000076074.2|XXbac-BPG252P9.4-001|TUBB|444	96.154	26	17	QQYRAL	RALTVPELTQQVFDAKNMMAACDPRH	PRHGRY	26	1	0	unique location	chr8_30352850_30352928_+	intergenic	DCTN6(dist=169212),RBPMS-AS1(dist=29268)	1	0.908597	NA	NA	NA	NA	NA	NA	no
Other	PXD002619	R.APWVEQEGLEYWDQETR.N	RAPWVEQEGLEYWDQETRN	PGOHUM_ENST00000420110.1_HLA-L	HLA-L	major histocompatibility complex, class I, L (pseudogene) [Source:HGNC Symbol;Acc:HGNC:4970]	lncRNA_lnc-OR2I1P-38:1_RF3	chr6	30259955	30260011	+	No match in SNP-DB	novelpep (map to known protein with more than 2 mismatched aa)	sp|P30459|1A74_HUMAN	89.474	19	NA	MEPRAP	RAPWIEQEGPEYWDQETRN	TRNVKA	19	2	0	multiple locations	chr6_30259954_30260011_+;chr6_GL000251v2_alt_1739721_1739778_+;chr6_GL000252v2_alt_1515823_1515880_+;chr6_GL000253v2_alt_1570191_1570248_+;chr6_GL000255v2_alt_1515049_1515106_+;chr6_GL000256v2_alt_1558434_1558491_+	ncRNA_exonic	HLA-L	1	0.163929	-5.82154	-4.27618	-9.02866	-8.81398	-4.00846	-6.04884	no
Keratin	PXD002619	R.ASLEAAIADAQQR.G	RASLEAAIADAQQRG	PGOHUM_ENST00000414328.2_RP11-110J1.3	KRT8P45	keratin 8 pseudogene 45 [Source:HGNC Symbol;Acc:HGNC:39879]	PGOHUM_ENST00000414328.2_RP11-110J1.3_RF3	chr1	157074234	157074278	+	No match in SNP-DB	map to known protein with 1 aa mismatch	ENSP00000447402.1|ENST00000546897.5|ENSG00000170421.12|OTTHUMG00000169881.7|OTTHUMT00000406390.1|RP11-153F5.5-003|KRT8|483	93.333	15	12	KGQRAS	RASLEAAIADAEQRG	QRGELA	15	1	0	unique location	chr1_157074233_157074278_+	intergenic	ARHGEF11(dist=28864),ETV3L(dist=17809)	1	0.749045	NA	NA	NA	NA	NA	NA	no
Keratin	PXD002619	R.ASLEAAMVDAEQR+10.008GELAVK+8.014DANAK+8.014.L	RASLEAAMVDAEQRGELAVKDANAKL	PGOHUM_ENST00000560090.2_KRT8P23	KRT8P23	keratin 8 pseudogene 23 [Source:HGNC Symbol;Acc:HGNC:33375]	PGOHUM_ENST00000560090.2_KRT8P23_RF1	chr15	76979393	76979470	-	No match in SNP-DB	novelpep (map to known protein with more than 2 mismatched aa)	ENSP00000449404.1|ENST00000552150.5|ENSG00000170421.12|OTTHUMG00000169881.7|OTTHUMT00000406391.1|RP11-153F5.5-004|KRT8|511	88.462	26	NA	KGQRAS	RASLEAAIADAEQRGELAIKDANAKL	AKLSEL	26	3	0	unique location	chr15_76979392_76979470_-	intergenic	RCN2(dist=29133),PSTPIP1(dist=15287)	1	0.752961	NA	NA	NA	NA	NA	NA	no
Eukaryotic translation elongation factor	PXD002619	R.AVLIVAAGVGEFEAGISK.N	RAVLIVAAGVGEFEAGISKN	PGOHUM_ENST00000419025.1_RP11-315J22.1	EEF1A1P8	eukaryotic translation elongation factor 1 alpha 1 pseudogene 8 [Source:HGNC Symbol;Acc:HGNC:3203]	PGOHUM_ENST00000419025.1_RP11-315J22.1_RF2	chr3	184027366	184027425	-	No match in SNP-DB	map to known protein with 1 aa deletion	ENSP00000479055.1|ENST00000615060.4|ENSG00000156508.17|OTTHUMG00000015031.6|-|EEF1A1-211|EEF1A1|426	100	20	NA	ADCAVL	AVLIVAAGVGEFEAGISKN	SKNGQT	19	0	0	unique location	chr3_184027365_184027425_-	intergenic	ABCC5(dist=9406),HTR3D(dist=4178)	1	0.997051	NA	NA	NA	NA	NA	NA	no
Heat shock protein	PXD002619	R.C+57.021IPALDSLTPANEDQKIGMEIIKR+10.008.T	RCIPALDSLTPANEDQKIGMEIIKRT	PGOHUM_ENST00000503199.1_RP11-704G19.1;lncRNA_lnc-CARD6-169:1	HSPD1P1;PGOHUM_ENST00000503199.1_RP11-704G19.1;lncRNA_lnc-CARD6-169:1	heat shock protein family D (Hsp60) member 1 pseudogene 1 [Source:HGNC Symbol;Acc:HGNC:35133];PGOHUM_ENST00000503199.1_RP11-704G19.1;lncRNA_lnc-CARD6-169:1	lncRNA_lnc-CARD6-169:1_RF3	chr5	21883926	21884003	+	No match in SNP-DB	map to known protein with 1 aa mismatch	ENSP00000340019.2|ENST00000345042.6|ENSG00000144381.16|OTTHUMG00000154463.4|-|HSPD1-201|HSPD1|573	96.154	26	20	ALLRCI	RCIPALDSLTPANEDQKIGIEIIKRT	KRTLKI	26	1	0	unique location	chr5_21883925_21884003_+	intronic	CDH12	1	0.927675	NA	NA	NA	NA	NA	NA	no
Actin	PXD002619	R.C+57.021PEALFQPSFLGM+15.995ESC+57.021GIHDTTFNSIM+15.995K.C	RCPEALFQPSFLGMESCGIHDTTFNSIMKC	PGOHUM_ENST00000403258.1_RP11-459O1.1	ACTBP8	actin, beta pseudogene 8 [Source:HGNC Symbol;Acc:HGNC:141]	PGOHUM_ENST00000403258.1_RP11-459O1.1_RF2	chr6	88276155	88276244	-	No match in SNP-DB	map to known protein with 1 aa mismatch	ENSP00000496101.1|ENST00000645576.1|ENSG00000075624.14|OTTHUMG00000023268.11|OTTHUMT00000495152.1|AC006483.1-019|ACTB|309	96.667	30	21	ERFRCP	RCPEALFQPSFLGMESCGIHETTFNSIMKC	MKCDVD	30	1	0	unique location	chr6_88276154_88276244_-	intergenic	CNR1(dist=110107),LOC101928936(dist=249769)	1	0.977169	NA	NA	NA	NA	NA	NA	no
Keratin	PXD002619	R.C+57.021PLEDGEDFNLGDALDSSNSMQTIQK+8.014.T	RCPLEDGEDFNLGDALDSSNSMQTIQKT	PGOHUM_ENST00000515767.1_RP11-447B21.1	KRT18P21	keratin 18 pseudogene 21 [Source:HGNC Symbol;Acc:HGNC:33389]	PGOHUM_ENST00000515767.1_RP11-447B21.1_RF1	chr4	115921826	115921909	+	No match in SNP-DB	novelpep (map to known protein with more than 2 mismatched aa)	ENSP00000373487.3|ENST00000388835.3|ENSG00000111057.10|OTTHUMG00000169882.1|OTTHUMT00000406405.1|RP11-153F5.6-002|KRT18|430	100	28	NA	RRLLED	LEDGEDFNLGDALDSSNSMQTIQKT	QKTTTR	25	0	0	unique location	chr4_115921825_115921909_+	intergenic	NDST4(dist=807950),MIR1973(dist=377899)	1	0.344651	NA	NA	NA	NA	NA	NA	no
Other	PXD002619	R.DAGYEFDIC+57.021FTSLQKR.A	RDAGYEFDICFTSLQKRA	PGOHUM_ENST00000402426.2_RP11-380M3.3	PGAM1P10	phosphoglycerate mutase 1 pseudogene 10 [Source:HGNC Symbol;Acc:HGNC:42457]	PGOHUM_ENST00000402426.2_RP11-380M3.3_RF1	chr6	73055223	73055276	+	No match in SNP-DB	map to known protein with 1 aa mismatch	ENSP00000359991.4|ENST00000334828.5|ENSG00000171314.8|OTTHUMG00000018846.2|OTTHUMT00000049652.1|RP11-452K12.8-001|PGAM1|254	94.444	18	14	QALRDA	RDAGYEFDICFTSVQKRA	KRAIRT	18	1	0	unique location	chr6_73055222_73055276_+	intronic	KCNQ5	1	0.955717	NA	NA	NA	NA	NA	NA	no
Heat shock protein	PXD002619	R.DFVNMVEK+8.014.G	RDFVNMVEKG	PGOHUM_ENST00000511127.1_HSPD1P5	HSPD1P5	heat shock protein family D (Hsp60) member 1 pseudogene 5 [Source:HGNC Symbol;Acc:HGNC:5266]	PGOHUM_ENST00000511127.1_HSPD1P5_RF2	chr4	144847147	144847176	+	No match in SNP-DB	map to known protein with 1 aa deletion	ENSP00000340019.2|ENST00000345042.6|ENSG00000144381.16|OTTHUMG00000154463.4|-|HSPD1-201|HSPD1|573	100	10	NA	MAGDFV	DFVNMVEKG	EKGIID	9	0	0	unique location	No match found by BLAT	intergenic	HHIP(dist=108418),ANAPC10(dist=147428)	1	0.99931	NA	NA	NA	NA	NA	NA	no
Other	PXD002619	R.DGFINKEDLHDM+15.995LVSLGK.N	RDGFINKEDLHDMLVSLGKN	PGOHUM_ENST00000431574.1_MYL8P	MYL8P	myosin light chain 8, pseudogene [Source:HGNC Symbol;Acc:HGNC:7589]	PGOHUM_ENST00000431574.1_MYL8P_RF3	chr6	33339109	33339168	+	No match in SNP-DB	novelpep (map to known protein with more than 2 mismatched aa)	ENSP00000279022.2|ENST00000279022.6|ENSG00000101335.9|OTTHUMG00000032387.3|OTTHUMT00000079015.3|RP5-977B1.9-001|MYL9|172	90	20	NA	DQNRDG	RDGFIDKEDLHDMLASLGKN	GKNPTD	20	2	0	multiple locations	chr6_33339108_33339168_+;chr6_GL000251v2_alt_4750595_4750655_+;chr6_GL000252v2_alt_4582624_4582684_+;chr6_GL000254v2_alt_4775046_4775106_+;chr6_GL000255v2_alt_4533536_4533596_+	intergenic	DAXX(dist=16093),KIFC1(dist=52427)	1	0.936085	NA	NA	NA	NA	NA	NA	no
Other	PXD002619	R.DISNDVLSLLEK.F	RDISNDVLSLLEKF	PGOHUM_ENST00000419975.1_RP11-45P22.1	YWHAZP5	tyrosine 3-monooxygenase/tryptophan 5-monooxygenase activation protein zeta pseudogene 5 [Source:HGNC Symbol;Acc:HGNC:30564]	PGOHUM_ENST00000419975.1_RP11-45P22.1_RF1	chr10	105686592	105686633	+	No match in SNP-DB	map to known protein with 1 aa mismatch	ENSP00000395114.2|ENST00000419477.6|ENSG00000164924.17|OTTHUMG00000134291.7|OTTHUMT00000259026.1|AC027373.1-010|YWHAZ|245	92.857	14	4	TELRDI	RDICNDVLSLLEKF	EKFLIP	14	1	0	unique location	No match found by BLAT	ncRNA_intronic	LOC101927549	1	0.998268	NA	NA	NA	NA	NA	NA	no
Ribosomal protein	PXD002619	R.DM+15.995IILPKM+15.995VGSM+15.995VGVYNGK.T	RDMIILPKMVGSMVGVYNGKT	PGOHUM_ENST00000493323.1_RP11-264F23.1	AC006122.1	ribosomal protein S15 (RPS15) pseudogene	PGOHUM_ENST00000493323.1_RP11-264F23.1_RF3	chr12	4324507	4324569	-	No match in SNP-DB	map to known protein with 1 aa mismatch	ENSP00000475096.1|ENST00000586656.5|ENSG00000115268.9|OTTHUMG00000140099.11|OTTHUMT00000449612.3|CTB-25B13.4-005|RPS15|68	95.238	21	8	THLRDM	RDMIILPEMVGSMVGVYNGKT	T	21	1	0	unique location	chr12_4324506_4324569_-	intronic	TIGAR	1	0.992274	NA	NA	NA	NA	NA	NA	no
Ribosomal protein	PXD002619	R.DNYVPEISALDQEIIEVDPDTK+8.014.E	RDNYVPEISALDQEIIEVDPDTKE	PGOHUM_ENST00000498293.1_RPS17P5	RPS17P5	ribosomal protein S17 pseudogene 5 [Source:HGNC Symbol;Acc:HGNC:21352]	PGOHUM_ENST00000498293.1_RPS17P5_RF1	chr6	50857351	50857422	-	No match in SNP-DB	map to known protein with 1 aa mismatch	ENSP00000452889.1|ENST00000558397.1|ENSG00000182774.11|OTTHUMG00000147355.6|OTTHUMT00000419042.2|RP13-608F4.3-009|RPS17|191	95.833	24	8	RERRDN	RDNYVPEVSALDQEIIEVDPDTKE	TKEMLK	24	1	0	unique location	chr6_50857350_50857422_-	intergenic	TFAP2B(dist=9738),PKHD1(dist=757996)	1	0.964183	-5.56369	-4.945	-5.9832	-5.79286	-0.579465	-5.7929	no
Ribosomal protein	PXD002619	R.DPEDIEK+8.014EEQAAAEK.A	RDPEDIEKEEQAAAEKA	lncRNA_lnc-ANXA1-26:1;PGOHUM_ENST00000418207.1_RP11-422N19.3	lncRNA_lnc-ANXA1-26:1;PGOHUM_ENST00000418207.1_RP11-422N19.3;RPSAP9	lncRNA_lnc-ANXA1-26:1;PGOHUM_ENST00000418207.1_RP11-422N19.3;ribosomal protein SA pseudogene 9 [Source:HGNC Symbol;Acc:HGNC:31463]	PGOHUM_ENST00000418207.1_RP11-422N19.3_RF1	chr9	76399311	76399361	+	No match in SNP-DB	map to known protein with 1 aa mismatch	ENSP00000389351.1|ENST00000443003.2|ENSG00000168028.13|OTTHUMG00000131296.5|OTTHUMT00000343655.1|AC099332.2-002|RPSA|300	94.118	17	5	YFYRDP	RDPEEIEKEEQAAAEKA	EKAVTK	17	1	0	unique location	chr9_76399310_76399361_+	ncRNA_exonic	RPSAP9	1	0.97568	NA	NA	NA	NA	NA	NA	no
Glyceraldehyde	PXD002619	R.DPSKIRWGNAGAEYIM+15.995ESTGVFTTM+15.995EK+8.014.A	RDPSKIRWGNAGAEYIMESTGVFTTMEKA	PGOHUM_ENST00000513513.1_GAPDHP44	GAPDHP44	glyceraldehyde 3 phosphate dehydrogenase pseudogene 44 [Source:HGNC Symbol;Acc:HGNC:37801]	PGOHUM_ENST00000513513.1_GAPDHP44_RF1	chr12	62755461	62755547	+	No match in SNP-DB	novelpep (map to known protein with more than 2 mismatched aa)	ENSP00000380065.1|ENST00000396856.5|ENSG00000111640.14|OTTHUMG00000137379.1|OTTHUMT00000268062.1|AC006064.2-004|GAPDH|260	86.207	29	NA	EEMRDP	RDPSKIKWGDAGAEYVVESTGVFTTMEKA	EKAGAH	29	4	0	unique location	chr12_62755460_62755547_+	intronic	PPM1H	1	0.985581	NA	NA	NA	NA	NA	NA	no
Heat shock protein	PXD002619	R.DPSWDPFRDWYPHSR.L	RDPSWDPFRDWYPHSRL	PGOHUM_ENST00000448722.1_HSPBL3	HSPB1P2	heat shock protein family B (small) member 1 pseudogene 2 [Source:HGNC Symbol;Acc:HGNC:5252]	PGOHUM_ENST00000448722.1_HSPBL3_RF1	chrX	49234418	49234468	-	No match in SNP-DB	map to known protein with 1 aa mismatch	ENSP00000248553.6|ENST00000248553.6|ENSG00000106211.8|OTTHUMG00000023228.3|OTTHUMT00000252958.1|AC006388.3-001|HSPB1|205	94.118	17	2	SLLRGP	RGPSWDPFRDWYPHSRL	SRLFDQ	17	1	0	unique location	chrX_49234417_49234468_-	intergenic-upstream	CACNA1F(dist=1047),CCDC22(dist=1049);CCDC22(dist=999)	1	0.95452	NA	NA	NA	NA	NA	NA	no
Tubulin	PXD002619	R.EAESC+57.021DC+57.021LQGFQLAHSLGGGTGSGM+15.995GTLLLSK.I	REAESCDCLQGFQLAHSLGGGTGSGMGTLLLSKI	PGOHUM_ENST00000436895.1_TUBB8P6	TUBB8P6	tubulin beta 8 class VIII pseudogene 6 [Source:HGNC Symbol;Acc:HGNC:42343]	PGOHUM_ENST00000436895.1_TUBB8P6_RF1	chr1	242059318	242059419	+	No match in SNP-DB	novelpep (map to known protein with more than 2 mismatched aa)	ENSP00000457610.1|ENST00000564130.2|ENSG00000261456.5|OTTHUMG00000174803.2|OTTHUMT00000427449.2|RP11-631M21.2-005|TUBB8|410	94.118	34	NA	VVRKEA	KEAESCDCLQGFQLTHSLGGGTGSGMGTLLLSKI	SKIREE	34	2	0	unique location	chr1_242059317_242059419_+	intergenic	MAP1LC3C(dist=60235),PLD5(dist=29069)	1	0.93203	NA	NA	NA	NA	NA	NA	no
Heterogeneous nuclear ribonucleoprotein	PXD002619	R.EDSER+10.008PGAHLTVK+8.014.K	REDSERPGAHLTVKK	PGOHUM_ENST00000515379.1_CTC-512J14.4	HNRNPA1P12	heterogeneous nuclear ribonucleoprotein A1 pseudogene 12 [Source:HGNC Symbol;Acc:HGNC:39130]	PGOHUM_ENST00000515379.1_CTC-512J14.4_RF2	chr5	80359722	80359766	-	No match in SNP-DB	map to known protein with 1 aa mismatch	ENSP00000448229.1|ENST00000547708.5|ENSG00000135486.17|OTTHUMG00000169702.4|OTTHUMT00000405735.1|RP11-968A15.3-015|HNRNPA1|156	93.333	15	5	AVSRED	REDSQRPGAHLTVKK	VKKIFV	15	1	0	unique location	chr5_80359721_80359766_-	intergenic	CRSP8P(dist=7756),ZFYVE16(dist=48291)	1	0.716227	NA	NA	NA	NA	NA	NA	no
Heterogeneous nuclear ribonucleoprotein	PXD002619	R.EDSERPGAHLTVKK.I	REDSERPGAHLTVKKI	PGOHUM_ENST00000515379.1_CTC-512J14.4	HNRNPA1P12	heterogeneous nuclear ribonucleoprotein A1 pseudogene 12 [Source:HGNC Symbol;Acc:HGNC:39130]	PGOHUM_ENST00000515379.1_CTC-512J14.4_RF2	chr5	80359719	80359766	-	No match in SNP-DB	map to known protein with 1 aa mismatch	ENSP00000448917.1|ENST00000550994.1|ENSG00000135486.17|OTTHUMG00000169702.4|OTTHUMT00000405740.1|RP11-968A15.3-014|HNRNPA1|113	93.75	16	5	AVSRED	REDSQRPGAHLTVKKI	KKIFVG	16	1	0	unique location	chr5_80359718_80359766_-	intergenic	CRSP8P(dist=7753),ZFYVE16(dist=48294)	1	0.73434	NA	NA	NA	NA	NA	NA	no
Other	PXD002619	R.EGDEVDGVDEVAK.K	REGDEVDGVDEVAKK	PGOHUM_ENST00000413631.1_RP11-365P13.2	PARP1P1	poly(ADP-ribose) polymerase 1 pseudogene 1 [Source:HGNC Symbol;Acc:HGNC:275]	PGOHUM_ENST00000413631.1_RP11-365P13.2_RF2	chr13	110937381	110937425	+	No match in SNP-DB	novelpep (map to known protein with more than 2 mismatched aa)	ENSP00000355759.5|ENST00000366794.9|ENSG00000143799.12|OTTHUMG00000037556.3|OTTHUMT00000091519.1|RP11-125A15.2-001|PARP1|1014	92.308	15	NA	EGKRKG	RKGDEVDGVDEVA	EVAKKK	13	1	0	unique location	chr13_110937380_110937425_+	intergenic	ANKRD10(dist=22274),LINC00431(dist=28646)	1	0.685614	NA	NA	NA	NA	NA	NA	no
Heterogeneous nuclear ribonucleoprotein	PXD002619	R.EGSQR+10.008PGAHLTVK+8.014.K	REGSQRPGAHLTVKK	PGOHUM_ENST00000440214.1_AC108039.3	AC108039.2	heterogeneous nuclear ribonucleoprotein A1 (HNRNPA1) pseudogene	PGOHUM_ENST00000440214.1_AC108039.3_RF3	chr2	61820471	61820515	+	No match in SNP-DB	map to known protein with 1 aa mismatch	ENSP00000448917.1|ENST00000550994.1|ENSG00000135486.17|OTTHUMG00000169702.4|OTTHUMT00000405740.1|RP11-968A15.3-014|HNRNPA1|113	93.333	15	3	AVSRED	REDSQRPGAHLTVKK	VKKIFV	15	1	0	multiple locations	chr2_61820470_61820515_+;chr2_63752319_63752364_-	intergenic	XPO1(dist=282188),FAM161A(dist=4377)	1	0.700545	NA	NA	NA	NA	NA	NA	no
Heterogeneous nuclear ribonucleoprotein	PXD002619	R.EGSQR+10.008PGAHLTVK+8.014K+8.014.V	REGSQRPGAHLTVKKV	PGOHUM_ENST00000440214.1_AC108039.3	AC108039.2	heterogeneous nuclear ribonucleoprotein A1 (HNRNPA1) pseudogene	PGOHUM_ENST00000440214.1_AC108039.3_RF3	chr2	61820471	61820518	+	No match in SNP-DB	novelpep (map to known protein with more than 2 mismatched aa)	ENSP00000448917.1|ENST00000550994.1|ENSG00000135486.17|OTTHUMG00000169702.4|OTTHUMT00000405740.1|RP11-968A15.3-014|HNRNPA1|113	87.5	16	NA	AVSRED	REDSQRPGAHLTVKKI	KKIFVG	16	2	0	multiple locations	chr2_61820470_61820518_+;chr2_63752316_63752364_-	intergenic	XPO1(dist=282188),FAM161A(dist=4377)	1	0.719553	NA	NA	NA	NA	NA	NA	no
Actin	PXD002619	R.EIMLDIK+8.014EKLC+57.021YITLDFEQEMATAASSSSLEK.S	REIMLDIKEKLCYITLDFEQEMATAASSSSLEKS	PGOHUM_ENST00000417985.1_RP1-30G7.1	ACTBP1	actin, beta pseudogene 1 [Source:HGNC Symbol;Acc:HGNC:134]	PGOHUM_ENST00000417985.1_RP1-30G7.1_RF1	chrX	46288421	46288522	-	No match in SNP-DB	novelpep (map to known protein with more than 2 mismatched aa)	ENSP00000494185.1|ENST00000647275.1|ENSG00000075624.14|OTTHUMG00000023268.11|OTTHUMT00000324029.2|AC006483.1-011|ACTB|157	88.235	34	NA	TAEREI	REIVRDIKEKLCYVALDFEQEMATAASSSSLEKS	EKSYEL	34	4	0	unique location	chrX_46288420_46288522_-	intergenic	LOC401585(dist=436931),LINC01186(dist=37503)	1	0.997139	NA	NA	NA	NA	NA	NA	no
Keratin	PXD002619	R.EQLNGILLHLESELAQTR+10.008.A	REQLNGILLHLESELAQTRA	PGOHUM_ENST00000400056.3_RP11-546O6.3	KRT18P13	keratin 18 pseudogene 13 [Source:HGNC Symbol;Acc:HGNC:6432]	PGOHUM_ENST00000400056.3_RP11-546O6.3_RF3	chr9	97700446	97700505	+	No match in SNP-DB	map to known protein with 1 aa deletion	ENSP00000373487.3|ENST00000388835.3|ENSG00000111057.10|OTTHUMG00000169882.1|OTTHUMT00000406405.1|RP11-153F5.6-002|KRT18|430	100	20	NA	LQMEQL	EQLNGILLHLESELAQTRA	TRAEGQ	19	0	0	unique location	chr9_97700445_97700505_+	ncRNA_intronic	PTCSC2	1	0.258898	NA	NA	NA	NA	NA	NA	no
Other	PXD002619	R.FDDAVVQPDMK+8.014YWPFMVVNDAGR+10.008PK+8.014.V	RFDDAVVQPDMKYWPFMVVNDAGRPKV	PGOHUM_ENST00000397642.3_RP11-488L18.1	AL390728.1	heat shock 70kDa protein 8 (HSPA8) pseudogene	PGOHUM_ENST00000397642.3_RP11-488L18.1_RF2	chr1	247230169	247230249	+	No match in SNP-DB	novelpep (map to known protein with more than 2 mismatched aa)	ENSP00000404372.2|ENST00000453788.6|ENSG00000109971.13|OTTHUMG00000166030.2|OTTHUMT00000387519.1|RP11-762B21.4-002|HSPA8|493	92.593	27	NA	IGRRFD	RFDDAVVQSDMKHWPFMVVNDAGRPKV	PKVQVE	27	2	0	unique location	chr1_247230168_247230249_+	intergenic	MIR3916(dist=28109),VN1R5(dist=25903)	1	0.90395	NA	NA	NA	NA	NA	NA	no
Heat shock protein	PXD002619	R.FDDAVVQSEMK+8.014HWPFMVVNDAGR+10.008PK+8.014.V	RFDDAVVQSEMKHWPFMVVNDAGRPKV	PGOHUM_ENST00000456928.2_RP11-320N7.3	HSPA8P5	heat shock protein family A (Hsp70) member 8 pseudogene 5 [Source:HGNC Symbol;Acc:HGNC:44920]	PGOHUM_ENST00000456928.2_RP11-320N7.3_RF1	chr12	4097679	4097759	+	No match in SNP-DB	map to known protein with 1 aa mismatch	ENSP00000404372.2|ENST00000453788.6|ENSG00000109971.13|OTTHUMG00000166030.2|OTTHUMT00000387519.1|RP11-762B21.4-002|HSPA8|493	96.296	27	10	IGRRFD	RFDDAVVQSDMKHWPFMVVNDAGRPKV	PKVQVE	27	1	0	unique location	chr12_4097678_4097759_+	intergenic	PARP11(dist=224231),CCND2-AS1(dist=151088)	1	0.883125	NA	NA	NA	NA	NA	NA	no
Other	PXD002619	R.FIAVGYVDDTEFVR+10.008.F	RFIAVGYVDDTEFVRF	PGOHUM_ENST00000420110.1_HLA-L	HLA-L	major histocompatibility complex, class I, L (pseudogene) [Source:HGNC Symbol;Acc:HGNC:4970]	PGOHUM_ENST00000420110.1_HLA-L_RF1	chr6	30259874	30259921	+	No match in SNP-DB	map to known protein with 1 aa mismatch	ENSP00000390282.2	93.75	16	12	GEPRFI	RFIAVGYVDDTQFVRF	VRFDSD	16	1	0	multiple locations	chr6_30259873_30259921_+;chr6_GL000251v2_alt_1739640_1739688_+;chr6_GL000252v2_alt_1515742_1515790_+;chr6_GL000253v2_alt_1570110_1570158_+;chr6_GL000255v2_alt_1514968_1515016_+;chr6_GL000256v2_alt_1558353_1558401_+	ncRNA_intronic	HCG17,HLA-L	1	0.301468	-9.50983	-2.37557	-8.11455	-7.48311	-6.05479	-7.8523	no
Keratin	PXD002619	R.FLEQHNK+8.014MLETKWSLLQQQK.T	RFLEQHNKMLETKWSLLQQQKT	PGOHUM_ENST00000604166.1_KRT8P49	KRT8P49	keratin 8 pseudogene 49 [Source:HGNC Symbol;Acc:HGNC:48345]	PGOHUM_ENST00000604166.1_KRT8P49_RF3	chr11	4723780	4723845	-	No match in SNP-DB	map to known protein with 1 aa mismatch	ENSP00000447402.1|ENST00000546897.5|ENSG00000170421.12|OTTHUMG00000169881.7|OTTHUMT00000406390.1|RP11-153F5.5-003|KRT8|483	95.455	22	6	DKVRFL	RFLEQQNKMLETKWSLLQQQKT	QKTARS	22	1	0	unique location	chr11_4723779_4723845_-	intergenic	OR51E2(dist=25934),OR51F1(dist=45199)	1	0.910385	NA	NA	NA	NA	NA	NA	no
Keratin	PXD002619	R.FLEQQNKM+15.995PETKWSLLQQQK.T	RFLEQQNKMPETKWSLLQQQKT	PGOHUM_ENST00000414328.2_RP11-110J1.3	KRT8P45	keratin 8 pseudogene 45 [Source:HGNC Symbol;Acc:HGNC:39879]	PGOHUM_ENST00000414328.2_RP11-110J1.3_RF1	chr1	157073584	157073649	+	No match in SNP-DB	map to known protein with 1 aa mismatch	ENSP00000447402.1|ENST00000546897.5|ENSG00000170421.12|OTTHUMG00000169881.7|OTTHUMT00000406390.1|RP11-153F5.5-003|KRT8|483	95.455	22	10	DKVRFL	RFLEQQNKMLETKWSLLQQQKT	QKTARS	22	1	0	unique location	chr1_157073583_157073649_+	intergenic	ARHGEF11(dist=28214),ETV3L(dist=18459)	1	0.780015	NA	NA	NA	NA	NA	NA	no
Keratin	PXD002619	R.FLEQQNRM+15.995LEAKWSLLQQQK.M	RFLEQQNRMLEAKWSLLQQQKM	PGOHUM_ENST00000551916.1_KRT8P19	KRT8P19	keratin 8 pseudogene 19 [Source:HGNC Symbol;Acc:HGNC:33371]	PGOHUM_ENST00000551916.1_KRT8P19_RF3	chr12	61879650	61879715	+	No match in SNP-DB	novelpep (map to known protein with more than 2 mismatched aa)	ENSP00000479984.1|ENST00000622375.4|ENSG00000128881.16|OTTHUMG00000175802.4|-|TTBK2-208|TTBK2|1649	86.364	22	NA	DKVRFL	RFLEQQNKMLETKWSLVQQQKM	QKMARS	22	3	0	unique location	chr12_61879649_61879715_+	intronic	FAM19A2	1	0.861508	NA	NA	NA	NA	NA	NA	no
Actin	PXD002619	R.FR+10.008C+57.021PEALFQPSFLGMESC+57.021GIHDTTFNSIM+15.995K+8.014.C	RFRCPEALFQPSFLGMESCGIHDTTFNSIMKC	PGOHUM_ENST00000403258.1_RP11-459O1.1	ACTBP8	actin, beta pseudogene 8 [Source:HGNC Symbol;Acc:HGNC:141]	PGOHUM_ENST00000403258.1_RP11-459O1.1_RF2	chr6	88276155	88276250	-	No match in SNP-DB	map to known protein with 1 aa mismatch	ENSP00000496101.1|ENST00000645576.1|ENSG00000075624.14|OTTHUMG00000023268.11|OTTHUMT00000495152.1|AC006483.1-019|ACTB|309	96.875	32	23	GNERFR	RFRCPEALFQPSFLGMESCGIHETTFNSIMKC	MKCDVD	32	1	0	unique location	chr6_88276154_88276250_-	intergenic	CNR1(dist=110107),LOC101928936(dist=249769)	1	0.978611	NA	NA	NA	NA	NA	NA	no
Ribosomal protein	PXD002619	R.FTPGTFTNQIQAAFWEPR+10.008.L	RFTPGTFTNQIQAAFWEPRL	PGOHUM_ENST00000439811.1_RP11-506B6.2;PGOHUM_ENST00000401872.1_RP11-506B6.3	KRT18P65;RPSAP45	ribosomal protein SA pseudogene 45 [Source:HGNC Symbol;Acc:HGNC:35857];keratin 18 pseudogene 65 [Source:HGNC Symbol;Acc:HGNC:48892]	PGOHUM_ENST00000401872.1_RP11-506B6.3_RF1	chr6	112356364	112356423	-	No match in SNP-DB	map to known protein with 1 aa mismatch	ENSP00000410848.1|ENST00000458478.5|ENSG00000168028.13|OTTHUMG00000131296.5|OTTHUMT00000343661.2|AC099332.2-008|RPSA|263	95	20	16	IAGRFT	RFTPGTFTNQIQAAFREPRL	PRLLVV	20	1	0	multiple locations	chr19_23827464_23827524_+;chr6_112356363_112356423_-	intergenic	RFPL4B(dist=5068),LOC101927686(dist=1267171)	1	0.991119	NA	NA	NA	NA	NA	NA	no
Other	PXD002619	R.GC+57.021ITIIGGGNTATC+57.021C+57.021AK+8.014.W	RGCITIIGGGNTATCCAKW	PGOHUM_ENST00000426382.2_RP11-516A11.1	AL158201.1	phosphoglycerate kinase 1 (PGK1) pseudogene	PGOHUM_ENST00000426382.2_RP11-516A11.1_RF1	chrX	68070625	68070681	-	No match in SNP-DB	map to known protein with 1 aa mismatch	ENSP00000362413.4|ENST00000373316.4|ENSG00000102144.14|OTTHUMG00000021888.2|OTTHUMT00000057310.2|RP4-570L12.1-001|PGK1|417	94.737	19	11	ATSRGC	RGCITIIGGGDTATCCAKW	AKWNTE	19	1	0	unique location	chrX_68070624_68070681_-	intronic	OPHN1	1	0.974321	-5.67286	-4.78845	-6.24905	-6.14798	-6.03682	-4.58752	no
Keratin	PXD002619	R.GELAIKDANSK+8.014LSELEAALQR.A	RGELAIKDANSKLSELEAALQRA	PGOHUM_ENST00000604166.1_KRT8P49	KRT8P49	keratin 8 pseudogene 49 [Source:HGNC Symbol;Acc:HGNC:48345]	PGOHUM_ENST00000604166.1_KRT8P49_RF2	chr11	4723097	4723165	-	No match in SNP-DB	map to known protein with 1 aa mismatch	ENSP00000447402.1|ENST00000546897.5|ENSG00000170421.12|OTTHUMG00000169881.7|OTTHUMT00000406390.1|RP11-153F5.5-003|KRT8|483	95.652	23	11	AEQRGE	RGELAIKDANAKLSELEAALQRA	QRAKQD	23	1	0	unique location	chr11_4723096_4723165_-	intergenic	OR51E2(dist=25251),OR51F1(dist=45882)	1	0.643412	NA	NA	NA	NA	NA	NA	no
Keratin	PXD002619	R.GELAVK+8.014DANAK+8.014LSELEAALQR.A	RGELAVKDANAKLSELEAALQRA	PGOHUM_ENST00000409686.2_KRT8P11	KRT8P11	keratin 8 pseudogene 11 [Source:HGNC Symbol;Acc:HGNC:31058]	PGOHUM_ENST00000409686.2_KRT8P11_RF3	chr9	99306180	99306248	+	No match in SNP-DB	map to known protein with 1 aa mismatch	ENSP00000447402.1|ENST00000546897.5|ENSG00000170421.12|OTTHUMG00000169881.7|OTTHUMT00000406390.1|RP11-153F5.5-003|KRT8|483	95.652	23	6	AEQRGE	RGELAIKDANAKLSELEAALQRA	QRAKQD	23	1	0	unique location	chr9_99306179_99306248_+	intergenic	SEC61B(dist=75561),NAMA(dist=49160)	1	0.760309	NA	NA	NA	NA	NA	NA	no
Keratin	PXD002619	R.GELTIKYANAKLSELEAALQR+10.008.A	RGELTIKYANAKLSELEAALQRA	PGOHUM_ENST00000414328.2_RP11-110J1.3	KRT8P45	keratin 8 pseudogene 45 [Source:HGNC Symbol;Acc:HGNC:39879]	PGOHUM_ENST00000414328.2_RP11-110J1.3_RF3	chr1	157074273	157074341	+	No match in SNP-DB	novelpep (map to known protein with more than 2 mismatched aa)	ENSP00000447402.1|ENST00000546897.5|ENSG00000170421.12|OTTHUMG00000169881.7|OTTHUMT00000406390.1|RP11-153F5.5-003|KRT8|483	91.304	23	NA	AEQRGE	RGELAIKDANAKLSELEAALQRA	QRAKQD	23	2	0	unique location	chr1_157074272_157074341_+	intergenic	ARHGEF11(dist=28903),ETV3L(dist=17770)	1	0.805162	NA	NA	NA	NA	NA	NA	no
Heterogeneous nuclear ribonucleoprotein	PXD002619	R.GFAFVTFDNHDSVEK+8.014TVIQK+8.014.Y	RGFAFVTFDNHDSVEKTVIQKY	PGOHUM_ENST00000440547.1_AC018470.3	HNRNPA1P39	heterogeneous nuclear ribonucleoprotein A1 pseudogene 39 [Source:HGNC Symbol;Acc:HGNC:48768]	PGOHUM_ENST00000440547.1_AC018470.3_RF1	chr2	174310477	174310542	-	No match in SNP-DB	novelpep (map to known protein with more than 2 mismatched aa)	ENSP00000448117.1|ENST00000551702.5|ENSG00000135486.17|OTTHUMG00000169702.4|OTTHUMT00000405737.1|RP11-968A15.3-019|HNRNPA1|145	86.364	22	NA	GKKRGF	RGFAFVTFDDHDSVDKIVIQKY	QKYHTV	22	3	0	unique location	chr2_174310476_174310542_-	intergenic	OLA1(dist=61807),LINC01305(dist=15550)	1	0.860938	NA	NA	NA	NA	NA	NA	no
Heterogeneous nuclear ribonucleoprotein	PXD002619	R.GFAFVTFDNHDSVEK.T	RGFAFVTFDNHDSVEKT	PGOHUM_ENST00000440547.1_AC018470.3	HNRNPA1P39	heterogeneous nuclear ribonucleoprotein A1 pseudogene 39 [Source:HGNC Symbol;Acc:HGNC:48768]	PGOHUM_ENST00000440547.1_AC018470.3_RF1	chr2	174310492	174310542	-	No match in SNP-DB	novelpep (map to known protein with more than 2 mismatched aa)	ENSP00000448117.1|ENST00000551702.5|ENSG00000135486.17|OTTHUMG00000169702.4|OTTHUMT00000405737.1|RP11-968A15.3-019|HNRNPA1|145	87.5	17	NA	GKKRGF	RGFAFVTFDDHDSVDK	VDKIVI	16	2	0	unique location	chr2_174310491_174310542_-	intergenic	OLA1(dist=61822),LINC01305(dist=15535)	1	0.81958	NA	NA	NA	NA	NA	NA	no
Other	PXD002619	R.GGGDQEPSQQQPEASSPGLLR.G	RGGGDQEPSQQQPEASSPGLLRG	PGOHUM_ENST00000635058.2_RP11-651E20.2	RHOXF1P3	Rhox homeobox family member 1 pseudogene 3 [Source:HGNC Symbol;Acc:HGNC:51612]	PGOHUM_ENST00000635058.2_RP11-651E20.2_RF1	chrX	119991516	119991584	+	No match in SNP-DB	novelpep (map to known protein with more than 2 mismatched aa)	ENSP00000420194.1|ENST00000498619.4|ENSG00000036828.16|OTTHUMG00000159491.5|OTTHUMT00000355762.3|RP11-79M2.1-002|CASR|1088	52.632	23	NA	GPVGGD	GGDQRPEVEDPEELSPALV	ALVVSS	19	9	0	unique location	chrX_119991515_119991584_+	intergenic	NKAP(dist=47744),RHOXF1P1(dist=19201)	0.124	0.015941	-4.66572	-7.09149	-7.59041	-5.77453	-6.60757	-6.65638	no
Actin	PXD002619	R.GIHETTFNSIMK+8.014.C	RGIHETTFNSIMKC	PGOHUM_ENST00000418351.1_AC090516.1	ACTBP7	actin, beta pseudogene 7 [Source:HGNC Symbol;Acc:HGNC:140]	PGOHUM_ENST00000418351.1_AC090516.1_RF3	chr15	43989331	43989372	-	No match in SNP-DB	map to known protein with 1 aa deletion	ENSP00000416706.1|ENST00000423391.2|ENSG00000169067.3|OTTHUMG00000162330.1|OTTHUMT00000368579.1|CTD-2516K3.2-001|ACTBL2|376	100	14	NA	ESSGIH	GIHETTFNSIMKC	MKCDVD	13	0	0	unique location	No match found by BLAT	intronic	FRMD5	1	0.996805	NA	NA	NA	NA	NA	NA	no
Actin	PXD002619	R.GILTLKC+57.021LIEHGIITNWDNM+15.995EK+8.014.I	RGILTLKCLIEHGIITNWDNMEKI	PGOHUM_ENST00000446382.2_RP11-390F4.8	ACTG1P14	actin gamma 1 pseudogene 14 [Source:HGNC Symbol;Acc:HGNC:49751]	PGOHUM_ENST00000446382.2_RP11-390F4.8_RF3	chr9	6834638	6834709	+	No match in SNP-DB	novelpep (map to known protein with more than 2 mismatched aa)	ENSP00000399487.2|ENST00000417101.2|ENSG00000075624.14|OTTHUMG00000023268.11|OTTHUMT00000324085.4|AC006483.1-012|ACTB|96	83.333	24	NA	QSKRGI	RGILTLKYPIEHGIVTNWDDMEKI	EKIWHH	24	4	0	unique location	chr9_6834637_6834709_+	intronic	KDM4C	1	0.98838	NA	NA	NA	NA	NA	NA	no
Actin	PXD002619	R.GILTLKYPIEHSIITNWDDM+15.995EK.I	RGILTLKYPIEHSIITNWDDMEKI	PGOHUM_ENST00000431536.1_RP4-706L14.2	ACTG1P21	actin gamma 1 pseudogene 21 [Source:HGNC Symbol;Acc:HGNC:51501]	PGOHUM_ENST00000431536.1_RP4-706L14.2_RF1	chr1	77774736	77774807	-	No match in SNP-DB	map to known protein with 1 aa mismatch	ENSP00000410020.1|ENST00000442912.5|ENSG00000163017.13|OTTHUMG00000129813.5|OTTHUMT00000328092.3|AC073046.2-010|ACTG2|144	95.833	24	13	QSKRGI	RGILTLKYPIEHGIITNWDDMEKI	EKIWHH	24	1	0	unique location	chr1_77774735_77774807_-	intergenic	USP33(dist=14857),MIGA1(dist=4888)	1	0.996127	NA	NA	NA	NA	NA	NA	no
Ribosomal protein	PXD002619	R.GVAMNLVEHPFGGGNHQHIGK+8.014PSTIR+10.008.R	RGVAMNLVEHPFGGGNHQHIGKPSTIRR	PGOHUM_ENST00000435269.1_RP11-393N4.2	AC069218.1	ribosomal protein L8 (RPL8) pseudogene	PGOHUM_ENST00000435269.1_RP11-393N4.2_RF1	chr3	174377829	174377912	+	No match in SNP-DB	map to known protein with 1 aa mismatch	ENSP00000436460.1|ENST00000527914.5|ENSG00000161016.17|OTTHUMG00000165249.3|OTTHUMT00000382947.1|RP5-1047A19.12-013|RPL8|148	96.429	28	7	PRVRGV	RGVAMNPVEHPFGGGNHQHIGKPSTIRR	IRRDAP	28	1	0	unique location	chr3_174377828_174377912_+	intergenic	NLGN1(dist=94480),NAALADL2(dist=481492)	1	0.999	NA	NA	NA	NA	NA	NA	no
Ribosomal protein	PXD002619	R.GVAMNLVEHPFGGGNHQHIGK+8.014PSTIR+10.008R+10.008.D	RGVAMNLVEHPFGGGNHQHIGKPSTIRRD	PGOHUM_ENST00000435269.1_RP11-393N4.2	AC069218.1	ribosomal protein L8 (RPL8) pseudogene	PGOHUM_ENST00000435269.1_RP11-393N4.2_RF1	chr3	174377829	174377915	+	No match in SNP-DB	map to known protein with 1 aa mismatch	ENSP00000436460.1|ENST00000527914.5|ENSG00000161016.17|OTTHUMG00000165249.3|OTTHUMT00000382947.1|RP5-1047A19.12-013|RPL8|148	96.552	29	7	PRVRGV	RGVAMNPVEHPFGGGNHQHIGKPSTIRRD	RRDAPA	29	1	0	unique location	chr3_174377828_174377915_+	intergenic	NLGN1(dist=94480),NAALADL2(dist=481492)	1	0.999035	NA	NA	NA	NA	NA	NA	no
Heat shock protein	PXD002619	R.GVM+15.995LAVDAIIAEPK+8.014K+8.014.Q	RGVMLAVDAIIAEPKKQ	PGOHUM_ENST00000511127.1_HSPD1P5	HSPD1P5	heat shock protein family D (Hsp60) member 1 pseudogene 5 [Source:HGNC Symbol;Acc:HGNC:5266]	PGOHUM_ENST00000511127.1_HSPD1P5_RF3	chr4	144846050	144846100	+	No match in SNP-DB	novelpep (map to known protein with more than 2 mismatched aa)	ENSP00000340019.2|ENST00000345042.6|ENSG00000144381.16|OTTHUMG00000154463.4|-|HSPD1-201|HSPD1|573	88.235	17	NA	EIRRGV	RGVMLAVDAVIAELKKQ	KKQSKP	17	2	0	unique location	chr4_144846049_144846100_+	intergenic	HHIP(dist=107321),ANAPC10(dist=148525)	1	0.7256	NA	NA	NA	NA	NA	NA	no
Actin	PXD002619	R.HQGM+15.995MVGM+15.995GQK+8.014.D	RHQGMMVGMGQKD	PGOHUM_ENST00000411655.1_RP11-314J18.6	ACTBP14	actin, beta pseudogene 14 [Source:HGNC Symbol;Acc:HGNC:45086]	PGOHUM_ENST00000411655.1_RP11-314J18.6_RF1	chr10	69022868	69022906	+	No match in SNP-DB	map to known protein with 1 aa mismatch	ENSP00000386857.1|ENST00000409624.1|ENSG00000163017.13|OTTHUMG00000129813.5|OTTHUMT00000328086.1|AC073046.2-002|ACTG2|376	92.308	13	5	GRPRHQ	RHQGVMVGMGQKD	QKDSYV	13	1	0	unique location	No match found by BLAT	intergenic	KIF1BP(dist=5885),SRGN(dist=64578)	1	0.970868	NA	NA	NA	NA	NA	NA	no
Actin	PXD002619	R.HQGM+15.995TVGMGQK+8.014.D	RHQGMTVGMGQKD	PGOHUM_ENST00000441772.1_AC139143.2	AC139143.1	actin pseudogene	PGOHUM_ENST00000441772.1_AC139143.2_RF1	chr11	1803943	1803981	-	No match in SNP-DB	novelpep (map to known protein with more than 2 mismatched aa)	ENSP00000386857.1|ENST00000409624.1|ENSG00000163017.13|OTTHUMG00000129813.5|OTTHUMT00000328086.1|AC073046.2-002|ACTG2|376	84.615	13	NA	GRPRHQ	RHQGVMVGMGQKD	QKDSYV	13	2	0	unique location	No match found by BLAT	intergenic	CTSD(dist=39951),SYT8(dist=30367)	1	0.996289	NA	NA	NA	NA	NA	NA	no
Actin	PXD002619	R.HQGMMVGMGQKDSNVGDEAQSKR.G	RHQGMMVGMGQKDSNVGDEAQSKRG	PGOHUM_ENST00000411655.1_RP11-314J18.6	ACTBP14	actin, beta pseudogene 14 [Source:HGNC Symbol;Acc:HGNC:45086]	PGOHUM_ENST00000411655.1_RP11-314J18.6_RF1	chr10	69022868	69022942	+	No match in SNP-DB	novelpep (map to known protein with more than 2 mismatched aa)	ENSP00000462823.1|ENST00000572105.6|ENSG00000184009.10|OTTHUMG00000177955.8|OTTHUMT00000439932.3|RP13-766D20.3-015|ACTG1|198	92	25	NA	GRPRHQ	RHQGVMVGMGQKDSYVGDEAQSKRG	KRGILT	25	2	0	unique location	chr10_69022867_69022942_+	intergenic	KIF1BP(dist=5885),SRGN(dist=64578)	1	0.983716	NA	NA	NA	NA	NA	NA	no
Actin	PXD002619	R.HQGVM+15.995VGM+15.995GQKDSYVGDQAQSK.C	RHQGVMVGMGQKDSYVGDQAQSKC	PGOHUM_ENST00000457622.1_ACTG1P9	ACTG1P9	actin gamma 1 pseudogene 9 [Source:HGNC Symbol;Acc:HGNC:154]	PGOHUM_ENST00000457622.1_ACTG1P9_RF2	chr6	46205090	46205161	+	No match in SNP-DB	novelpep (map to known protein with more than 2 mismatched aa)	ENSP00000462823.1|ENST00000572105.6|ENSG00000184009.10|OTTHUMG00000177955.8|OTTHUMT00000439932.3|RP13-766D20.3-015|ACTG1|198	95.652	24	NA	GRPRHQ	RHQGVMVGMGQKDSYVGDEAQSK	QSKRGI	23	1	0	unique location	chr6_46205089_46205161_+	intergenic	ENPP5(dist=34080),RCAN2(dist=15640)	1	0.934676	NA	NA	NA	NA	NA	NA	no
Actin	PXD002619	R.HQGVM+15.995VGMGQKDSYVGKEAQSK.R	RHQGVMVGMGQKDSYVGKEAQSKR	PGOHUM_ENST00000403258.1_RP11-459O1.1	ACTBP8	actin, beta pseudogene 8 [Source:HGNC Symbol;Acc:HGNC:141]	PGOHUM_ENST00000403258.1_RP11-459O1.1_RF1	chr6	88276822	88276893	-	No match in SNP-DB	map to known protein with 1 aa mismatch	ENSP00000462823.1|ENST00000572105.6|ENSG00000184009.10|OTTHUMG00000177955.8|OTTHUMT00000439932.3|RP13-766D20.3-015|ACTG1|198	95.833	24	18	GRPRHQ	RHQGVMVGMGQKDSYVGDEAQSKR	SKRGIL	24	1	0	unique location	chr6_88276821_88276893_-	intergenic	CNR1(dist=110774),LOC101928936(dist=249102)	1	0.993296	NA	NA	NA	NA	NA	NA	no
Actin	PXD002619	R.HQGVM+15.995VSM+15.995GQK+8.014DSYVGDEAQSK.R	RHQGVMVSMGQKDSYVGDEAQSKR	PGOHUM_ENST00000436287.1_RP11-332L18.4	ACTBP11	actin, beta pseudogene 11 [Source:HGNC Symbol;Acc:HGNC:33971]	PGOHUM_ENST00000436287.1_RP11-332L18.4_RF1	chr1	223864666	223864737	-	No match in SNP-DB	map to known protein with 1 aa mismatch	ENSP00000462823.1|ENST00000572105.6|ENSG00000184009.10|OTTHUMG00000177955.8|OTTHUMT00000439932.3|RP13-766D20.3-015|ACTG1|198	95.833	24	8	GRPRHQ	RHQGVMVGMGQKDSYVGDEAQSKR	SKRGIL	24	1	0	unique location	chr1_223864665_223864737_-	intergenic	TP53BP2(dist=18694),GTF2IP20(dist=86600)	1	0.998775	NA	NA	NA	NA	NA	NA	no
Actin	PXD002619	R.HQGVM+15.995VSM+15.995GQK+8.014DSYVGDEAQSKR.G	RHQGVMVSMGQKDSYVGDEAQSKRG	PGOHUM_ENST00000436287.1_RP11-332L18.4	ACTBP11	actin, beta pseudogene 11 [Source:HGNC Symbol;Acc:HGNC:33971]	PGOHUM_ENST00000436287.1_RP11-332L18.4_RF1	chr1	223864663	223864737	-	No match in SNP-DB	map to known protein with 1 aa mismatch	ENSP00000462823.1|ENST00000572105.6|ENSG00000184009.10|OTTHUMG00000177955.8|OTTHUMT00000439932.3|RP13-766D20.3-015|ACTG1|198	96	25	8	GRPRHQ	RHQGVMVGMGQKDSYVGDEAQSKRG	KRGILT	25	1	0	unique location	chr1_223864662_223864737_-	intergenic	TP53BP2(dist=18691),GTF2IP20(dist=86603)	1	0.998824	NA	NA	NA	NA	NA	NA	no
Actin	PXD002619	R.HQGVTVGMGQK.D	RHQGVTVGMGQKD	PGOHUM_ENST00000418351.1_AC090516.1	ACTBP7	actin, beta pseudogene 7 [Source:HGNC Symbol;Acc:HGNC:140]	PGOHUM_ENST00000418351.1_AC090516.1_RF3	chr15	43990030	43990068	-	No match in SNP-DB	map to known protein with 1 aa mismatch	ENSP00000386857.1|ENST00000409624.1|ENSG00000163017.13|OTTHUMG00000129813.5|OTTHUMT00000328086.1|AC073046.2-002|ACTG2|376	92.308	13	6	GRPRHQ	RHQGVMVGMGQKD	QKDSYV	13	1	0	unique location	No match found by BLAT	intronic	FRMD5	1	0.990158	NA	NA	NA	NA	NA	NA	no
Ribosomal protein	PXD002619	R.IEGEIIVC+57.021AAYAHELPK+8.014.Y	RIEGEIIVCAAYAHELPKY	PGOHUM_ENST00000480199.1_RP11-380I10.1	RPL5P22	ribosomal protein L5 pseudogene 22 [Source:HGNC Symbol;Acc:HGNC:35695]	PGOHUM_ENST00000480199.1_RP11-380I10.1_RF1	chr8	28299884	28299940	+	No match in SNP-DB	novelpep (map to known protein with more than 2 mismatched aa)	ENSP00000359338.2|ENST00000315741.5|ENSG00000122406.13|OTTHUMG00000010899.10|OTTHUMT00000092744.3|RP4-716F6.1-006|RPL5|130	89.474	19	NA	AYARIE	RIEGDMIVCAAYAHELPKY	PKYGVK	19	2	0	unique location	chr8_28299883_28299940_+	intergenic	ELP3(dist=108732),PNOC(dist=17248)	1	0.977232	NA	NA	NA	NA	NA	NA	no
Keratin	PXD002619	R.IILQIDNAR+10.008.L	RIILQIDNARL	PGOHUM_ENST00000527480.1_RP11-451K18.3	KRT18P58	keratin 18 pseudogene 58 [Source:HGNC Symbol;Acc:HGNC:48885]	PGOHUM_ENST00000527480.1_RP11-451K18.3_RF1	chr11	5994687	5994719	-	No match in SNP-DB	map to known protein with 1 aa mismatch	ENSP00000355124.3|ENST00000361566.7|ENSG00000171345.13|OTTHUMG00000133422.5|OTTHUMT00000257285.1|AC004231.15-001|KRT19|400	90.909	11	3	ENSRIV	RIVLQIDNARL	ARLAAD	11	1	0	unique location	No match found by BLAT	intergenic	OR52L1(dist=7702),OR56A4(dist=7364)	1	0.574438	NA	NA	NA	NA	NA	NA	no
Heat shock protein	PXD002619	R.IINEPSAADIAYGLDK+8.014.K	RIINEPSAADIAYGLDKK	PGOHUM_ENST00000443628.2_RP1-170D19.3	HSPA8P7	heat shock protein family A (Hsp70) member 8 pseudogene 7 [Source:HGNC Symbol;Acc:HGNC:44922]	PGOHUM_ENST00000443628.2_RP1-170D19.3_RF1	chrX	114776212	114776265	-	No match in SNP-DB	novelpep (map to known protein with more than 2 mismatched aa)	ENSP00000227378.3|ENST00000227378.7|ENSG00000109971.13|OTTHUMG00000166030.2|OTTHUMT00000387521.1|RP11-762B21.4-006|HSPA8|646	88.889	18	NA	NVLRII	RIINEPTAAAIAYGLDKK	DKKVGA	18	2	0	unique location	chrX_114776211_114776265_-	intronic	HTR2C	1	0.955302	NA	NA	NA	NA	NA	NA	no
Heat shock protein	PXD002619	R.IINEPSAADIAYGLDK+8.014K+8.014.V	RIINEPSAADIAYGLDKKV	PGOHUM_ENST00000443628.2_RP1-170D19.3	HSPA8P7	heat shock protein family A (Hsp70) member 8 pseudogene 7 [Source:HGNC Symbol;Acc:HGNC:44922]	PGOHUM_ENST00000443628.2_RP1-170D19.3_RF1	chrX	114776209	114776265	-	No match in SNP-DB	novelpep (map to known protein with more than 2 mismatched aa)	ENSP00000227378.3|ENST00000227378.7|ENSG00000109971.13|OTTHUMG00000166030.2|OTTHUMT00000387521.1|RP11-762B21.4-006|HSPA8|646	89.474	19	NA	NVLRII	RIINEPTAAAIAYGLDKKV	KKVGAE	19	2	0	unique location	chrX_114776208_114776265_-	intronic	HTR2C	1	0.957696	NA	NA	NA	NA	NA	NA	no
Heat shock protein	PXD002619	R.IINEPTAAAIAYSLDK+8.014.K	RIINEPTAAAIAYSLDKK	PGOHUM_ENST00000425843.1_RP1-222H5.1	HSPA8P1	heat shock protein family A (Hsp70) member 8 pseudogene 1 [Source:HGNC Symbol;Acc:HGNC:5245]	PGOHUM_ENST00000425843.1_RP1-222H5.1_RF2	chrX	121204453	121204506	-	No match in SNP-DB	map to known protein with 1 aa mismatch	ENSP00000404372.2|ENST00000453788.6|ENSG00000109971.13|OTTHUMG00000166030.2|OTTHUMT00000387519.1|RP11-762B21.4-002|HSPA8|493	94.444	18	14	NVLRII	RIINEPTAAAIAYGLDKK	DKKVGA	18	1	0	unique location	chrX_121204452_121204506_-	intergenic	GLUD2(dist=154511),MIR3672(dist=166519)	1	0.956717	NA	NA	NA	NA	NA	NA	no
Heat shock protein	PXD002619	R.IINEPTAAAIAYSLDKK.V	RIINEPTAAAIAYSLDKKV	PGOHUM_ENST00000425843.1_RP1-222H5.1	HSPA8P1	heat shock protein family A (Hsp70) member 8 pseudogene 1 [Source:HGNC Symbol;Acc:HGNC:5245]	PGOHUM_ENST00000425843.1_RP1-222H5.1_RF2	chrX	121204450	121204506	-	No match in SNP-DB	map to known protein with 1 aa mismatch	ENSP00000436762.1|ENST00000525463.5|ENSG00000109971.13|OTTHUMG00000166030.2|OTTHUMT00000387532.2|RP11-762B21.4-018|HSPA8|168	94.737	19	14	NVLRII	RIINEPTAAAIAYGLDKKV	KKVGAE	19	1	0	unique location	chrX_121204449_121204506_-	intergenic	GLUD2(dist=154508),MIR3672(dist=166522)	1	0.959036	NA	NA	NA	NA	NA	NA	no
Heat shock protein	PXD002619	R.IINEPTAAAYGLDK+8.014R+10.008.L	RIINEPTAAAYGLDKRL	PGOHUM_ENST00000456928.2_RP11-320N7.3	HSPA8P5	heat shock protein family A (Hsp70) member 8 pseudogene 5 [Source:HGNC Symbol;Acc:HGNC:44920]	PGOHUM_ENST00000456928.2_RP11-320N7.3_RF1	chr12	4097961	4098011	+	No match in SNP-DB	novelpep (map to known protein with more than 2 mismatched aa)	ENSP00000324173.6|ENST00000324460.6|ENSG00000044574.7|OTTHUMG00000020672.1|OTTHUMT00000054062.1|RP11-65N13.5-001|HSPA5|654	88.889	17	NA	NVMRII	RIINEPTAAAIAYGLDKR	DKREGE	16	0	2	unique location	chr12_4097960_4098011_+	intergenic	PARP11(dist=224513),CCND2-AS1(dist=150806)	1	0.89254	NA	NA	NA	NA	NA	NA	no
Other	PXD002619	R.IINKPTAAAIAYGLDKR.E	RIINKPTAAAIAYGLDKRE	PGOHUM_ENST00000442006.2_RP11-334L9.1	AL354702.1	heat shock 70kDa protein 5 (glucose-regulated protein, 78kDa) (HSPA5) pseudogene	lncRNA_lnc-PPIE-38:1_RF2	chr1	38709506	38709562	+	No match in SNP-DB	map to known protein with 1 aa mismatch	ENSP00000324173.6|ENST00000324460.6|ENSG00000044574.7|OTTHUMG00000020672.1|OTTHUMT00000054062.1|RP11-65N13.5-001|HSPA5|654	94.737	19	5	NVMRII	RIINEPTAAAIAYGLDKRE	KREGEK	19	1	0	unique location	chr1_38709505_38709562_+	intergenic	LINC01685(dist=233022),RRAGC(dist=128691)	1	0.982768	NA	NA	NA	NA	NA	NA	no
Peptidylprolyl isomerase A	PXD002619	R.IIPGFM+15.995C+57.021QGGDFTYNNGTGGK.S	RIIPGFMCQGGDFTYNNGTGGKS	PGOHUM_ENST00000433548.1_AC018463.5	PPIAP60	peptidylprolyl isomerase A pseudogene 60 [Source:HGNC Symbol;Acc:HGNC:53684]	PGOHUM_ENST00000433548.1_AC018463.5_RF1	chr2	11351789	11351857	+	No match in SNP-DB	novelpep (map to known protein with more than 2 mismatched aa)	ENSP00000394670.1|ENST00000415933.5|ENSG00000196262.13|OTTHUMG00000023687.5|OTTHUMT00000341788.1|AC013436.3-007|PPIA|120	91.304	23	NA	CFHRII	RIIPGFMCQGGDFTRHNGTGGKS	GKSIYG	23	2	0	unique location	chr2_11351788_11351857_+	intergenic	ROCK2(dist=6382),LINC00570(dist=42192)	1	0.908309	NA	NA	NA	NA	NA	NA	no
Actin	PXD002619	R.IITNWDDM+15.995EK.I	RIITNWDDMEKI	PGOHUM_ENST00000438944.1_RP11-480I12.9	AC098934.2	actin gamma 1 pseudogene [Source:NCBI gene;Acc:148709]	lncRNA_lnc-ADORA1-8:2_RF2	chr1	202873512	202873547	+	No match in SNP-DB	map to known protein with 1 aa deletion	ENSP00000410020.1|ENST00000442912.5|ENSG00000163017.13|OTTHUMG00000129813.5|OTTHUMT00000328092.3|AC073046.2-010|ACTG2|144	100	12	NA	EHGIIT	IITNWDDMEKI	EKIWHH	11	0	0	unique location	No match found by BLAT	ncRNA_exonic	LOC148709	1	0.996	NA	NA	NA	NA	NA	NA	no
Keratin	PXD002619	R.ILNEMREQYEKMAEK.N	RILNEMREQYEKMAEKN	PGOHUM_ENST00000399211.8_KRT17P1;lncRNA_lnc-COPS3-19:1	KRT17P1;PGOHUM_ENST00000399211.8_KRT17P1;lncRNA_lnc-COPS3-19:1	PGOHUM_ENST00000399211.8_KRT17P1;lncRNA_lnc-COPS3-19:1;keratin 17 pseudogene 1 [Source:HGNC Symbol;Acc:HGNC:6428]	PGOHUM_ENST00000399211.8_KRT17P1_RF1	chr17	16842931	16842981	-	No match in SNP-DB	map to known protein with 1 aa mismatch	ENSP00000468672.1|ENST00000463128.5|ENSG00000128422.15|OTTHUMG00000133505.4|OTTHUMT00000257461.3|AC130686.2-002|KRT17|95	94.118	17	8	DLSRIL	RILNEMRDQYEKMAEKN	EKNRKD	17	1	0	multiple locations	chr17_18429760_18429811_+;chr17_16842930_16842981_-	ncRNA_exonic	KRT17P1	1	0.55518	-7.38842	3.52986	-7.80874	-8.21246	7.43676	-7.72608	yes
Peptidylprolyl isomerase A	PXD002619	R.IRPGILSM+15.995AK+8.014AGPNTNGSQFFIC+57.021TAK+8.014.T	RIRPGILSMAKAGPNTNGSQFFICTAKT	PGOHUM_ENST00000433548.1_AC018463.5	PPIAP60	peptidylprolyl isomerase A pseudogene 60 [Source:HGNC Symbol;Acc:HGNC:53684]	PGOHUM_ENST00000433548.1_AC018463.5_RF1	chr2	11351900	11351983	+	No match in SNP-DB	novelpep (map to known protein with more than 2 mismatched aa)	ENSP00000479961.1|ENST00000620047.4|ENSG00000196262.13|OTTHUMG00000023687.5|-|PPIA-210|PPIA|105	96	28	NA	HTGPGI	PGILSMANAGPNTNGSQFFICTAKT	AKTEWL	25	1	0	unique location	chr2_11351899_11351983_+	intergenic	ROCK2(dist=6493),LINC00570(dist=42081)	1	0.871807	NA	NA	NA	NA	NA	NA	no
Other	PXD002619	R.ITSGPFEPDLC+57.021KSEM+15.995EVQDAELK+8.014.A	RITSGPFEPDLCKSEMEVQDAELKA	PGOHUM_ENST00000473864.1_PA2G4P4	PA2G4P4	proliferation-associated 2G4 pseudogene 4 [Source:HGNC Symbol;Acc:HGNC:32217]	lncRNA_lnc-SHOX2-25:1_RF1	chr3	156809665	156809739	-	No match in SNP-DB	map to known protein with 1 aa mismatch	ENSP00000302886.6|ENST00000303305.10|ENSG00000170515.13|OTTHUMG00000170173.3|OTTHUMT00000407767.1|RP11-603J24.10-001|PA2G4|394	96	25	12	GPMRIT	RITSGPFEPDLYKSEMEVQDAELKA	LKALLQ	25	1	0	unique location	chr3_156809664_156809739_-	ncRNA_exonic	PA2G4P4	1	0.989622	NA	NA	NA	NA	NA	NA	no
Other	PXD002619	R.IVALGK+8.014GILAADESTGSIAK+8.014R+10.008.L	RIVALGKGILAADESTGSIAKRL	PGOHUM_ENST00000398050.3_ALDOAP2	ALDOAP2	aldolase, fructose-bisphosphate A pseudogene 2 [Source:HGNC Symbol;Acc:HGNC:416]	PGOHUM_ENST00000398050.3_ALDOAP2_RF1	chr10	125667819	125667887	-	No match in SNP-DB	map to known protein with 1 aa mismatch	ENSP00000457643.1|ENST00000563987.5|ENSG00000149925.18|OTTHUMG00000132107.11|OTTHUMT00000435371.2|AC093512.12-020|ALDOA|155	95.652	23	5	IAHRIV	RIVAPGKGILAADESTGSIAKRL	KRLQSI	23	1	0	unique location	chr10_125667818_125667887_-	intronic	TEX36	1	0.911765	NA	NA	NA	NA	NA	NA	no
Keratin	PXD002619	R.IVLEIDNAR+10.008.L	RIVLEIDNARL	PGOHUM_ENST00000405746.1_KRT19P1	KRT19P1	keratin 19 pseudogene 1 [Source:HGNC Symbol;Acc:HGNC:33422]	PGOHUM_ENST00000405746.1_KRT19P1_RF1	chr6	71585159	71585191	+	No match in SNP-DB	map to known protein with 1 aa mismatch	ENSP00000373487.3|ENST00000388835.3|ENSG00000111057.10|OTTHUMG00000169882.1|OTTHUMT00000406405.1|RP11-153F5.6-002|KRT18|430	90.909	11	5	DNARIV	RIVLQIDNARL	ARLAAD	11	1	0	unique location	No match found by BLAT	intergenic	LINC01626(dist=126287),RIMS1(dist=301544)	1	0.485344	NA	NA	NA	NA	NA	NA	no
Keratin	PXD002619	R.IVLEIDNARLAADDFR.T	RIVLEIDNARLAADDFRT	PGOHUM_ENST00000405746.1_KRT19P1	KRT19P1	keratin 19 pseudogene 1 [Source:HGNC Symbol;Acc:HGNC:33422]	PGOHUM_ENST00000405746.1_KRT19P1_RF1	chr6	71585159	71585212	+	No match in SNP-DB	map to known protein with 1 aa mismatch	ENSP00000355124.3|ENST00000361566.7|ENSG00000171345.13|OTTHUMG00000133422.5|OTTHUMT00000257285.1|AC004231.15-001|KRT19|400	94.444	18	5	ENSRIV	RIVLQIDNARLAADDFRT	FRTKFE	18	1	0	unique location	chr6_71585158_71585212_+	intergenic	LINC01626(dist=126287),RIMS1(dist=301544)	1	0.673491	NA	NA	NA	NA	NA	NA	no
Actin	PXD002619	R.K+8.014DLYTNTVLSGGTTM+15.995YPGIADR.M	RKDLYTNTVLSGGTTMYPGIADRM	PGOHUM_ENST00000415776.1_ACTG1P2	ACTG1P2	actin gamma 1 pseudogene 2 [Source:HGNC Symbol;Acc:HGNC:147]	PGOHUM_ENST00000415776.1_ACTG1P2_RF1	chrY	17757190	17757261	-	No match in SNP-DB	novelpep (map to known protein with more than 2 mismatched aa)	ENSP00000439189.1|ENST00000356920.9|ENSG00000188219.14|OTTHUMG00000186974.1|OTTHUMT00000474133.1|RP11-316I2.1-001|POTEE|1075	91.667	24	NA	VDIRKD	RKDLYTNTVLSGGTTMYPGMAHRM	HRMQKE	24	2	0	multiple locations	chrY_18148747_18148819_+;chrY_17757189_17757261_-	intergenic	FAM224A(dist=177717),XKRY(dist=11790)	1	0.948113	NA	NA	NA	NA	NA	NA	no
Actin	PXD002619	R.K+8.014DLYTSTVLSGGTTM+15.995YPGIADR+10.008.M	RKDLYTSTVLSGGTTMYPGIADRM	PGOHUM_ENST00000515712.1_CTD-2309M13.1	ACTBP2	actin, beta pseudogene 2 [Source:HGNC Symbol;Acc:HGNC:135]	PGOHUM_ENST00000515712.1_CTD-2309M13.1_RF2	chr5	77785749	77785820	+	No match in SNP-DB	novelpep (map to known protein with more than 2 mismatched aa)	ENSP00000439189.1|ENST00000356920.9|ENSG00000188219.14|OTTHUMG00000186974.1|OTTHUMT00000474133.1|RP11-316I2.1-001|POTEE|1075	87.5	24	NA	VDIRKD	RKDLYTNTVLSGGTTMYPGMAHRM	HRMQKE	24	3	0	unique location	chr5_77785748_77785820_+	intergenic	TBCA(dist=9388),LOC101929154(dist=98907)	1	0.99138	NA	NA	NA	NA	NA	NA	no
Other	PXD002619	R.K+8.014GIDVM+15.995YTGTLDC+57.021WR+10.008.K	RKGIDVMYTGTLDCWRK	PGOHUM_ENST00000435239.1_AC018641.6	SLC25A5P5	solute carrier family 25 member 5 pseudogene 5 [Source:HGNC Symbol;Acc:HGNC:511]	PGOHUM_ENST00000435239.1_AC018641.6_RF1	chr7	32472242	32472292	+	No match in SNP-DB	novelpep (map to known protein with more than 2 mismatched aa)	ENSP00000281456.5|ENST00000281456.10|ENSG00000151729.10|OTTHUMG00000134299.4|OTTHUMT00000259170.3|AC093824.2-001|SLC25A4|298	82.353	17	NA	QSGRKG	RKGADIMYTGTVDCWRK	WRKIAK	17	3	0	unique location	chr7_32472241_32472292_+	intergenic	LOC100130673(dist=13748),LSM5(dist=13091)	1	0.87626	-5.5444	0.3342	-5.1329	-4.47826	-2.37434	-5.77454	yes
Heterogeneous nuclear ribonucleoprotein	PXD002619	R.K+8.014LLFGGLSFETTDESLR+10.008.S	RKLLFGGLSFETTDESLRS	PGOHUM_ENST00000440699.1_RP11-569O4.6	HNRNPA1P30	heterogeneous nuclear ribonucleoprotein A1 pseudogene 30 [Source:HGNC Symbol;Acc:HGNC:39548]	PGOHUM_ENST00000440699.1_RP11-569O4.6_RF1	chr13	20949504	20949560	-	No match in SNP-DB	novelpep (map to known protein with more than 2 mismatched aa)	ENSP00000448117.1|ENST00000551702.5|ENSG00000135486.17|OTTHUMG00000169702.4|OTTHUMT00000405737.1|RP11-968A15.3-019|HNRNPA1|145	89.474	19	NA	EQLRKL	RKLFIGGLSFETTDESLRS	LRSHFE	19	2	0	unique location	chr13_20949503_20949560_-	upstream	LINC00367(dist=76)	1	0.845143	NA	NA	NA	NA	NA	NA	no
Other	PXD002619	R.K+8.014TPQGPPEIYSNTQFPSLQSTAK+8.014.H	RKTPQGPPEIYSNTQFPSLQSTAKH	PGOHUM_ENST00000471403.1_RP11-346M10.2	CDV3P1	CDV3 pseudogene 1 [Source:HGNC Symbol;Acc:HGNC:42387]	PGOHUM_ENST00000471403.1_RP11-346M10.2_RF3	chr3	96777451	96777525	+	No match in SNP-DB	map to known protein with 1 aa mismatch	ENSP00000413272.2|ENST00000420115.6|ENSG00000091527.15|OTTHUMG00000159764.13|OTTHUMT00000357205.1|RP11-883M5.1-003|CDV3|110	96	25	13	TTTRKT	RKTPQGPPEIYSDTQFPSLQSTAKH	AKHVES	25	1	0	unique location	chr3_96777450_96777525_+	intergenic	MIR8060(dist=417412),EPHA6(dist=37130)	1	0.99273	NA	NA	NA	NA	NA	NA	no
Heat shock protein	PXD002619	R.K+8.014YTLPPGVDPTKVSSSLSPEGTLTVEAPM+15.995PK+8.014.L	RKYTLPPGVDPTKVSSSLSPEGTLTVEAPMPKL	PGOHUM_ENST00000448722.1_HSPBL3	HSPB1P2	heat shock protein family B (small) member 1 pseudogene 2 [Source:HGNC Symbol;Acc:HGNC:5252]	PGOHUM_ENST00000448722.1_HSPBL3_RF1	chrX	49234007	49234105	-	No match in SNP-DB	map to known protein with 1 aa mismatch	ENSP00000248553.6|ENST00000248553.6|ENSG00000106211.8|OTTHUMG00000023228.3|OTTHUMT00000252958.1|AC006388.3-001|HSPB1|205	96.97	33	13	CFTRKY	RKYTLPPGVDPTQVSSSLSPEGTLTVEAPMPKL	PKLATQ	33	1	0	unique location	chrX_49234006_49234105_-	upstream	CACNA1F(dist=636)	1	0.482684	NA	NA	NA	NA	NA	NA	no
Eukaryotic translation elongation factor	PXD002619	R.KDGNASGTMLLEALDC+57.021ILPPTRPTDK.P	RKDGNASGTMLLEALDCILPPTRPTDKP	PGOHUM_ENST00000503537.1_CTD-2165H16.1	EEF1A1P13	eukaryotic translation elongation factor 1 alpha 1 pseudogene 13 [Source:HGNC Symbol;Acc:HGNC:3196]	PGOHUM_ENST00000503537.1_CTD-2165H16.1_RF1	chr5	14652592	14652675	-	No match in SNP-DB	map to known protein with 1 aa mismatch	sp|P68104-2|EF1A1_HUMAN	96.429	28	10	KVTRKD	RKDGNASGTTLLEALDCILPPTRPTDKP	DKPLRL	28	1	0	unique location	chr5_14652591_14652675_-	upstream	SNORD141A,SNORD141B(dist=210)	1	0.987133	NA	NA	NA	NA	NA	NA	no
Eukaryotic translation elongation factor	PXD002619	R.KDGNASGTTLLEALDC+57.021ILPPTHPTDK+8.014PLR+10.008.L	RKDGNASGTTLLEALDCILPPTHPTDKPLRL	PGOHUM_ENST00000434005.1_AC002480.6	EEF1A1P6	eukaryotic translation elongation factor 1 alpha 1 pseudogene 6 [Source:HGNC Symbol;Acc:HGNC:3201]	PGOHUM_ENST00000434005.1_AC002480.6_RF3	chr7	22511257	22511349	-	No match in SNP-DB	map to known protein with 1 aa mismatch	ENSP00000479609.1|ENST00000610520.4|ENSG00000156508.17|OTTHUMG00000015031.6|-|EEF1A1-210|EEF1A1|441	96.774	31	23	KVTRKD	RKDGNASGTTLLEALDCILPPTRPTDKPLRL	LRLPLQ	31	1	0	unique location	chr7_22511256_22511349_-	intergenic	STEAP1B(dist=10975),LOC100506178(dist=52080)	1	0.977652	NA	NA	NA	NA	NA	NA	no
Other	PXD002619	R.KFLNGNELTLADC+57.021NLLPK+8.014.L	RKFLNGNELTLADCNLLPKL	PGOHUM_ENST00000431907.2_CLIC1P1	CLIC1P1	chloride intracellular channel 1 pseudogene 1 [Source:HGNC Symbol;Acc:HGNC:32691]	PGOHUM_ENST00000431907.2_CLIC1P1_RF2	chr12	120914893	120914952	+	No match in SNP-DB	map to known protein with 1 aa mismatch	ENSP00000479808.1|ENST00000616760.1|ENSG00000213719.8|OTTHUMG00000031103.3|-|CLIC1-210|CLIC1|241	95	20	5	VSQRKF	RKFLDGNELTLADCNLLPKL	PKLHIV	20	1	0	unique location	chr12_120914892_120914952_+	intergenic	XLOC_009911(dist=6819),HNF1A-AS1(dist=54945)	1	0.852797	3.72222	-5.49703	-5.84012	-1.76437	-2.11003	-5.97003	yes
Ribosomal protein	PXD002619	R.LAPNYNALDVANK.I	RLAPNYNALDVANKI	PGOHUM_ENST00000479658.1_AC114752.2	RPL23AP37	ribosomal protein L23a pseudogene 37 [Source:HGNC Symbol;Acc:HGNC:35664]	PGOHUM_ENST00000479658.1_AC114752.2_RF3	chr2	64347278	64347322	-	No match in SNP-DB	novelpep (map to known protein with more than 2 mismatched aa)	ENSP00000466425.1|ENST00000472628.1|ENSG00000198242.13|OTTHUMG00000132684.5|OTTHUMT00000255980.3|AC010761.1-006|RPL23A|70	86.667	15	NA	AYVRLA	RLAPDYDALDVANKI	NKIGII	15	2	0	unique location	chr2_64347277_64347322_-	intergenic	MIR4433B(dist=6430),LGALSL(dist=106915)	1	0.725023	NA	NA	NA	NA	NA	NA	no
Other	PXD002619	R.LATALQKLEEAEKVADESER.G	RLATALQKLEEAEKVADESERG	PGOHUM_ENST00000520239.1_GS1-44D20.1	AF201337.1	tropomyosin 4 (TPM4) pseudogene	PGOHUM_ENST00000520239.1_GS1-44D20.1_RF3	chr8	69129792	69129857	+	No match in SNP-DB	map to known protein with 1 aa mismatch	ENSP00000453092.1|ENST00000561395.5|ENSG00000140416.20|OTTHUMG00000132803.13|OTTHUMT00000417732.1|AC079328.1-033|TPM1|68	95.455	22	15	AQERLA	RLATALQKLEEAEKAADESERG	ERGMKV	22	1	0	unique location	chr8_69129791_69129857_+	intergenic	LINC01592(dist=25602),LINC01603(dist=295079)	1	0.855031	NA	NA	NA	NA	NA	NA	no
Other	PXD002619	R.LATAPQK+8.014LEEAEKAADESER.G	RLATAPQKLEEAEKAADESERG	PGOHUM_ENST00000368528.3_AC098614.2	AC098614.1	tropomyosin 4 (TPM4) pseudogene	PGOHUM_ENST00000368528.3_AC098614.2_RF2	chr3	27633178	27633243	+	No match in SNP-DB	map to known protein with 1 aa mismatch	ENSP00000453092.1|ENST00000561395.5|ENSG00000140416.20|OTTHUMG00000132803.13|OTTHUMT00000417732.1|AC079328.1-033|TPM1|68	95.455	22	6	AQERLA	RLATALQKLEEAEKAADESERG	ERGMKV	22	1	0	unique location	chr3_27633177_27633243_+	intergenic	SLC4A7(dist=148758),EOMES(dist=82771)	1	0.898477	1.92206	-5.28102	-4.09031	-3.28565	-5.45743	-4.53349	yes
Other	PXD002619	R.LC+57.021QLC+57.021AGK.G	RLCQLCAGKG	PGOHUM_ENST00000475455.1_RP11-404G16.1	TFP1	transferrin pseudogene 1 [Source:HGNC Symbol;Acc:HGNC:11759]	PGOHUM_ENST00000475455.1_RP11-404G16.1_RF3	chr3	133694275	133694304	+	No match in SNP-DB	novelpep (map to known protein with more than 2 mismatched aa)	ENSP00000439378.1|ENST00000544814.5|ENSG00000125046.14|OTTHUMG00000122075.5|-|SSUH2-217|SSUH2|375	80	10	NA	KQSRRC	RRCQLCAGSG	GSGRRR	10	2	0	unique location	No match found by BLAT	intergenic	TOPBP1(dist=32382),TF(dist=51858)	1	0.449621	2.80303	-7.01541	-8.91628	-1.13779	-9.34183	-6.83948	yes
Other	PXD002619	R.LC+57.021QLC+57.021AGKGTDK.C	RLCQLCAGKGTDKC	PGOHUM_ENST00000475455.1_RP11-404G16.1	TFP1	transferrin pseudogene 1 [Source:HGNC Symbol;Acc:HGNC:11759]	PGOHUM_ENST00000475455.1_RP11-404G16.1_RF3	chr3	133694275	133694316	+	No match in SNP-DB	novelpep (map to known protein with more than 2 mismatched aa)	ENSP00000439378.1|ENST00000544814.5|ENSG00000125046.14|OTTHUMG00000122075.5|-|SSUH2-217|SSUH2|375	42.857	14	NA	SGRRRC	RRCSTCSGRGNKTC	KTCATC	14	8	0	unique location	No match found by BLAT	intergenic	TOPBP1(dist=32382),TF(dist=51858)	1	0.462122	2.07607	-7.28285	-8.93232	-1.0708	-9.19015	-7.29995	yes
Keratin	PXD002619	R.LDGLTDEINFLR+10.008.Q	RLDGLTDEINFLRQ	PGOHUM_ENST00000434750.1_AC108171.5	KRT8P8	keratin 8 pseudogene 8 [Source:HGNC Symbol;Acc:HGNC:33362]	PGOHUM_ENST00000434750.1_AC108171.5_RF1	chrX	152480210	152480251	+	No match in SNP-DB	map to known protein with 1 aa mismatch	ENSP00000447881.1|ENST00000546826.5|ENSG00000170421.12|OTTHUMG00000169881.7|OTTHUMT00000406394.2|RP11-153F5.5-013|KRT8|273	92.857	14	3	LESRLE	RLEGLTDEINFLRQ	LRQLYE	14	1	0	unique location	No match found by BLAT	intergenic	GABRA3(dist=28851),GABRQ(dist=157973)	1	0.526171	NA	NA	NA	NA	NA	NA	no
Actin	PXD002619	R.LDLAGLDLTDYLM+15.995K.I	RLDLAGLDLTDYLMKI	PGOHUM_ENST00000512165.1_CH17-12M21.1	AC233964.1	actin, beta (ACTB) pseudogene	PGOHUM_ENST00000512165.1_CH17-12M21.1_RF3	chr5	98339256	98339303	+	No match in SNP-DB	map to known protein with 1 aa mismatch	ENSP00000290378.4|ENST00000290378.4|ENSG00000159251.6|OTTHUMG00000129675.3|OTTHUMT00000251876.3|AC087457.4-001|ACTC1|377	93.75	16	7	AIMRLD	RLDLAGRDLTDYLMKI	MKILTE	16	1	0	unique location	chr5_98339255_98339303_+	intergenic	LINC01846(dist=178017),RGMB(dist=430039)	1	0.999766	NA	NA	NA	NA	NA	NA	no
Keratin	PXD002619	R.LEGLNNEINFLR+10.008.Q	RLEGLNNEINFLRQ	PGOHUM_ENST00000406052.2_RP11-252E3.2	KRT8P43	keratin 8 pseudogene 43 [Source:HGNC Symbol;Acc:HGNC:39877]	PGOHUM_ENST00000406052.2_RP11-252E3.2_RF3	chr6	24598989	24599030	+	No match in SNP-DB	novelpep (map to known protein with more than 2 mismatched aa)	ENSP00000447402.1|ENST00000546897.5|ENSG00000170421.12|OTTHUMG00000169881.7|OTTHUMT00000406390.1|RP11-153F5.5-003|KRT8|483	85.714	14	NA	LESRLE	RLEGLTDEINFLRQ	LRQLYE	14	2	0	unique location	No match found by BLAT	intronic	KIAA0319	1	0.461171	NA	NA	NA	NA	NA	NA	no
Keratin	PXD002619	R.LEGPTDEINFLR+10.008.K	RLEGPTDEINFLRK	PGOHUM_ENST00000453110.1_RP5-1158B12.1	KRT8P17	keratin 8 pseudogene 17 [Source:HGNC Symbol;Acc:HGNC:33369]	PGOHUM_ENST00000453110.1_RP5-1158B12.1_RF1	chrX	57985319	57985360	+	No match in SNP-DB	novelpep (map to known protein with more than 2 mismatched aa)	ENSP00000450340.1|ENST00000546900.1|ENSG00000170421.12|OTTHUMG00000169881.7|OTTHUMT00000406397.1|RP11-153F5.5-017|KRT8|113	85.714	14	NA	LESRLE	RLEGLTDEINFLRQ	LRQLYE	14	2	0	unique location	No match found by BLAT	intergenic	ZXDA(dist=74686),NONE(dist=NONE)	1	0.759854	NA	NA	NA	NA	NA	NA	no
Keratin	PXD002619	R.LELEITTYHR+10.008LLEGEDAHLTQYK+8.014.K	RLELEITTYHRLLEGEDAHLTQYKK	PGOHUM_ENST00000399211.8_KRT17P1;lncRNA_lnc-COPS3-19:1	KRT17P1;PGOHUM_ENST00000399211.8_KRT17P1;lncRNA_lnc-COPS3-19:1	PGOHUM_ENST00000399211.8_KRT17P1;lncRNA_lnc-COPS3-19:1;keratin 17 pseudogene 1 [Source:HGNC Symbol;Acc:HGNC:6428]	PGOHUM_ENST00000399211.8_KRT17P1_RF1	chr17	16841845	16842018	-	No match in SNP-DB	novelpep (map to known protein with more than 2 mismatched aa)	ENSP00000441751.2|ENST00000540235.5|ENSG00000128422.15|OTTHUMG00000133505.4|-|KRT17-205|KRT17|349	88	25	NA	VKTRLE	RLEQEIATYRRLLEGEDAHLTQYKK	YKKEPV	25	3	0	unique location	No match found by BLAT	ncRNA_exonic	KRT17P1	1	0.875945	-5.15259	-1.38085	-5.7364	-4.77952	3.02058	-6.28075	yes
Keratin	PXD002619	R.LEQEISTYR+10.008.S	RLEQEISTYRS	PGOHUM_ENST00000405746.1_KRT19P1	KRT19P1	keratin 19 pseudogene 1 [Source:HGNC Symbol;Acc:HGNC:33422]	PGOHUM_ENST00000405746.1_KRT19P1_RF1	chr6	71585819	71585851	+	No match in SNP-DB	map to known protein with 1 aa mismatch	ENSP00000377546.1|ENST00000393976.6|ENSG00000171346.15|OTTHUMG00000133435.5|OTTHUMT00000257905.2|AC004231.14-007|KRT15|456	90.909	11	7	IKTRLE	RLEQEIATYRS	YRSLLE	11	1	0	unique location	No match found by BLAT	intergenic	LINC01626(dist=126947),RIMS1(dist=300884)	1	0.826094	NA	NA	NA	NA	NA	NA	no
Keratin	PXD002619	R.LESGM+15.995LNM+15.995SIHTK+8.014.T	RLESGMLNMSIHTKT	PGOHUM_ENST00000533003.1_KRT8P7	KRT8P7	keratin 8 pseudogene 7 [Source:HGNC Symbol;Acc:HGNC:33361]	PGOHUM_ENST00000533003.1_KRT8P7_RF2	chr11	119603061	119603105	-	No match in SNP-DB	map to known protein with 1 aa mismatch	ENSP00000447402.1|ENST00000546897.5|ENSG00000170421.12|OTTHUMG00000169881.7|OTTHUMT00000406390.1|RP11-153F5.5-003|KRT8|483	93.333	15	7	EESRLE	RLESGMQNMSIHTKT	TKTTSG	15	1	0	unique location	chr11_119603060_119603105_-	intergenic	USP2-AS1(dist=103828),NECTIN1(dist=35037)	1	0.141682	NA	NA	NA	NA	NA	NA	no
Keratin	PXD002619	R.LESGM+15.995QNMTIHTK.T	RLESGMQNMTIHTKT	PGOHUM_ENST00000558927.2_KRT8P9	KRT8P9	keratin 8 pseudogene 9 [Source:HGNC Symbol;Acc:HGNC:33363]	PGOHUM_ENST00000558927.2_KRT8P9_RF3	chr15	70859913	70859957	+	No match in SNP-DB	map to known protein with 1 aa mismatch	ENSP00000447402.1|ENST00000546897.5|ENSG00000170421.12|OTTHUMG00000169881.7|OTTHUMT00000406390.1|RP11-153F5.5-003|KRT8|483	93.333	15	10	EESRLE	RLESGMQNMSIHTKT	TKTTSG	15	1	0	unique location	chr15_70859912_70859957_+	intronic	LRRC49	1	0.415045	NA	NA	NA	NA	NA	NA	no
Keratin	PXD002619	R.LKSGMQNM+15.995SIHTK+8.014.T	RLKSGMQNMSIHTKT	PGOHUM_ENST00000519669.1_RP11-252C19.2	KRT8P3	keratin 8 pseudogene 3 [Source:HGNC Symbol;Acc:HGNC:31056]	PGOHUM_ENST00000519669.1_RP11-252C19.2_RF1	chr8	61579420	61579464	+	No match in SNP-DB	map to known protein with 1 aa mismatch	ENSP00000447402.1|ENST00000546897.5|ENSG00000170421.12|OTTHUMG00000169881.7|OTTHUMT00000406390.1|RP11-153F5.5-003|KRT8|483	93.333	15	3	EESRLE	RLESGMQNMSIHTKT	TKTTSG	15	1	0	unique location	chr8_61579419_61579464_+	intronic	ASPH	1	0.624795	4.27468	-6.18957	-5.75539	-5.88966	-5.26889	-1.57991	yes
Keratin	PXD002619	R.LLEDGEDFILGDALDSSNSM+15.995QTIQK+8.014.T	RLLEDGEDFILGDALDSSNSMQTIQKT	PGOHUM_ENST00000388836.3_AC012667.1	KRT18P10	keratin 18 pseudogene 10 [Source:HGNC Symbol;Acc:HGNC:23962]	PGOHUM_ENST00000388836.3_AC012667.1_RF1	chrY	5574282	5574362	+	No match in SNP-DB	map to known protein with 1 aa mismatch	ENSP00000373487.3|ENST00000388835.3|ENSG00000111057.10|OTTHUMG00000169882.1|OTTHUMT00000406405.1|RP11-153F5.6-002|KRT18|430	96.296	27	10	TYRRLL	RLLEDGEDFNLGDALDSSNSMQTIQKT	QKTTTR	27	1	0	unique location	chrY_5574281_5574362_+	intronic	PCDH11Y	1	0.3342	-4.75016	-5.59635	0.192237	-5.68617	-4.44565	-4.339	yes
Keratin	PXD002619	R.LLEDGEDFILGDALDSSNSM+15.995QTIQKTTTR.R	RLLEDGEDFILGDALDSSNSMQTIQKTTTRR	PGOHUM_ENST00000388836.3_AC012667.1	KRT18P10	keratin 18 pseudogene 10 [Source:HGNC Symbol;Acc:HGNC:23962]	PGOHUM_ENST00000388836.3_AC012667.1_RF1	chrY	5574282	5574374	+	No match in SNP-DB	map to known protein with 1 aa mismatch	ENSP00000373487.3|ENST00000388835.3|ENSG00000111057.10|OTTHUMG00000169882.1|OTTHUMT00000406405.1|RP11-153F5.6-002|KRT18|430	96.774	31	10	TYRRLL	RLLEDGEDFNLGDALDSSNSMQTIQKTTTRR	TRRIVD	31	1	0	unique location	chrY_5574281_5574374_+	intronic	PCDH11Y	1	0.300087	-4.78363	-5.51599	0.122685	-5.7428	-4.51822	-4.41738	yes
Keratin	PXD002619	R.LLEDGEDFILGDALDSSNSM+15.995QTIQKTTTRR.R	RLLEDGEDFILGDALDSSNSMQTIQKTTTRRR	PGOHUM_ENST00000388836.3_AC012667.1	KRT18P10	keratin 18 pseudogene 10 [Source:HGNC Symbol;Acc:HGNC:23962]	PGOHUM_ENST00000388836.3_AC012667.1_RF1	chrY	5574282	5574377	+	No match in SNP-DB	novelpep (map to known protein with more than 2 mismatched aa)	ENSP00000373487.3|ENST00000388835.3|ENSG00000111057.10|OTTHUMG00000169882.1|OTTHUMT00000406405.1|RP11-153F5.6-002|KRT18|430	96.774	32	NA	TYRRLL	RLLEDGEDFNLGDALDSSNSMQTIQKTTTRR	TRRIVD	31	1	0	unique location	chrY_5574281_5574377_+	intronic	PCDH11Y	1	0.303705	-4.85487	-5.51723	0.105453	-5.75097	-4.59018	-4.3984	yes
Keratin	PXD002619	R.LLEDGEDFNLGDALDSSNSLQTIQK+8.014.T	RLLEDGEDFNLGDALDSSNSLQTIQKT	PGOHUM_ENST00000510488.1_RP11-438D8.3	KRT18P35	keratin 18 pseudogene 35 [Source:HGNC Symbol;Acc:HGNC:33404]	PGOHUM_ENST00000510488.1_RP11-438D8.3_RF1	chr3	141470694	141470774	-	No match in SNP-DB	map to known protein with 1 aa mismatch	ENSP00000373487.3|ENST00000388835.3|ENSG00000111057.10|OTTHUMG00000169882.1|OTTHUMT00000406405.1|RP11-153F5.6-002|KRT18|430	96.296	27	21	TYRRLL	RLLEDGEDFNLGDALDSSNSMQTIQKT	QKTTTR	27	1	0	unique location	chr3_141470693_141470774_-	intergenic	ZBTB38(dist=20904),RASA2(dist=16353)	1	0.256163	NA	NA	NA	NA	NA	NA	no
Keratin	PXD002619	R.LLEDGKNFSLDDALDSSNSMQTIQK.T	RLLEDGKNFSLDDALDSSNSMQTIQKT	PGOHUM_ENST00000506277.1_CTD-2653M23.1	KRT18P31	keratin 18 pseudogene 31 [Source:HGNC Symbol;Acc:HGNC:33400]	PGOHUM_ENST00000506277.1_CTD-2653M23.1_RF3	chr5	36886348	36886428	+	No match in SNP-DB	novelpep (map to known protein with more than 2 mismatched aa)	ENSP00000373487.3|ENST00000388835.3|ENSG00000111057.10|OTTHUMG00000169882.1|OTTHUMT00000406405.1|RP11-153F5.6-002|KRT18|430	85.185	27	NA	TYRRLL	RLLEDGEDFNLGDALDSSNSMQTIQKT	QKTTTR	27	4	0	unique location	chr5_36886347_36886428_+	intronic	NIPBL	1	0.29555	NA	NA	NA	NA	NA	NA	no
Other	PXD002619	R.LLLPEEVAK+8.014HAVSEGTK+8.014.A	RLLLPEEVAKHAVSEGTKA	PGOHUM_ENST00000465850.1_RP11-274J15.2	AC092896.1	histone cluster 1 pseudogene	PGOHUM_ENST00000465850.1_RP11-274J15.2_RF3	chr3	114103276	114103332	-	No match in SNP-DB	novelpep (map to known protein with more than 2 mismatched aa)	ENSP00000495192.1|ENST00000644661.1|ENSG00000285480.1|OTTHUMG00000192397.1|OTTHUMT00000493804.1|RP4-548D19.4-001|RP4-548D19.4|122	89.474	19	NA	TAVRLL	RLLLPGELAKHAVSEGTKA	TKAVTK	19	2	0	unique location	chr3_114103275_114103332_-	intergenic	QTRT2(dist=14855),DRD3(dist=25376)	1	0.978893	NA	NA	NA	NA	NA	NA	no
Other	PXD002619	R.LMNSSFTLM+15.995SDRTEFGGSIYQK+8.014.V	RLMNSSFTLMSDRTEFGGSIYQKV	PGOHUM_ENST00000603132.1_RP11-543H15.2	VDAC1P5	voltage dependent anion channel 1 pseudogene 5 [Source:HGNC Symbol;Acc:HGNC:12676]	PGOHUM_ENST00000603132.1_RP11-543H15.2_RF1	chr12	54802996	54803067	-	No match in SNP-DB	novelpep (map to known protein with more than 2 mismatched aa)	ENSP00000361635.1|ENST00000313132.8|ENSG00000165637.13|OTTHUMG00000018517.6|OTTHUMT00000048793.1|RP11-375G3.1-002|VDAC2|309	76.471	24	NA	QLHTNV	TNVNDGTEFGGSIYQKV	QKVCED	17	4	0	unique location	chr12_54802995_54803067_-	intergenic	DCD(dist=154503),MUCL1(dist=51519)	1	0.97938	NA	NA	NA	NA	NA	NA	no
Other	PXD002619	R.LNEEASEEILK+8.014.V	RLNEEASEEILKV	PGOHUM_ENST00000514799.1_RP11-546M4.3	SETP21	SET pseudogene 21 [Source:HGNC Symbol;Acc:HGNC:42940]	PGOHUM_ENST00000514799.1_RP11-546M4.3_RF1	chr5	60460533	60460571	-	No match in SNP-DB	map to known protein with 1 aa mismatch	ENSP00000361771.5|ENST00000372686.5|ENSG00000119335.16|OTTHUMG00000020755.4|OTTHUMT00000326976.1|RP11-216B9.3-010|SET|265	92.308	13	5	EIDRLN	RLNEQASEEILKV	LKVEQK	13	1	0	unique location	No match found by BLAT	intronic	PDE4D	1	0.999947	NA	NA	NA	NA	NA	NA	no
Other	PXD002619	R.LNEEASEEILK+8.014VEQK+8.014.Y	RLNEEASEEILKVEQKY	PGOHUM_ENST00000514799.1_RP11-546M4.3	SETP21	SET pseudogene 21 [Source:HGNC Symbol;Acc:HGNC:42940]	PGOHUM_ENST00000514799.1_RP11-546M4.3_RF1	chr5	60460521	60460571	-	No match in SNP-DB	map to known protein with 1 aa mismatch	ENSP00000361777.4|ENST00000372692.8|ENSG00000119335.16|OTTHUMG00000020755.4|OTTHUMT00000054476.2|RP11-216B9.3-001|SET|290	94.118	17	5	EIDRLN	RLNEQASEEILKVEQKY	QKYNKL	17	1	0	unique location	chr5_60460520_60460571_-	intronic	PDE4D	1	0.99996	NA	NA	NA	NA	NA	NA	no
Eukaryotic translation elongation factor	PXD002619	R.LPFQDVYK+8.014IGGIGTVPVGR.M	RLPFQDVYKIGGIGTVPVGRM	PGOHUM_ENST00000567658.1_EEF1A1P38	EEF1A1P38	eukaryotic translation elongation factor 1 alpha 1 pseudogene 38 [Source:HGNC Symbol;Acc:HGNC:37916]	PGOHUM_ENST00000567658.1_EEF1A1P38_RF2	chr16	27134073	27134135	-	No match in SNP-DB	novelpep (map to known protein with more than 2 mismatched aa)	sp|P68104-2|EF1A1_HUMAN	90.476	21	NA	KPLRLP	RLPLQDVYKIGGIGTVPVGRV	GRVETG	21	2	0	unique location	chr16_27134072_27134135_-	intergenic	C16orf82(dist=64907),KDM8(dist=69413)	1	0.960806	NA	NA	NA	NA	NA	NA	no
Other	PXD002619	R.LSAIYGGTYM+15.995LKKPIEEIIVQNGK+8.014.V	RLSAIYGGTYMLKKPIEEIIVQNGKV	PGOHUM_ENST00000445131.2_RP5-1017O19.1	GDI2P2	GDP dissociation inhibitor 2 pseudogene 2 [Source:HGNC Symbol;Acc:HGNC:37976]	PGOHUM_ENST00000445131.2_RP5-1017O19.1_RF1	chr1	72274645	72274722	+	No match in SNP-DB	map to known protein with 1 aa mismatch	ENSP00000387565.1|ENST00000447751.5|ENSG00000057608.16|OTTHUMG00000017607.9|OTTHUMT00000046582.1|RP11-318E3.2-003|GDI2|203	96.154	26	13	GFARLS	RLSAIYGGTYMLNKPIEEIIVQNGKV	GKVIGV	26	1	0	unique location	chr1_72274644_72274722_+	intronic	NEGR1	1	0.970065	NA	NA	NA	NA	NA	NA	no
Keratin	PXD002619	R.LTVEVDAPK+8.014.S	RLTVEVDAPKS	PGOHUM_ENST00000435214.1_RP13-138P15.3	KRT18P11	keratin 18 pseudogene 11 [Source:HGNC Symbol;Acc:HGNC:6431]	PGOHUM_ENST00000435214.1_RP13-138P15.3_RF1	chrX	92460354	92460386	+	No match in SNP-DB	map to known protein with 1 aa deletion	ENSP00000373487.3|ENST00000388835.3|ENSG00000111057.10|OTTHUMG00000169882.1|OTTHUMT00000406405.1|RP11-153F5.6-002|KRT18|430	100	11	NA	SSGLTV	LTVEVDAPKS	PKSQDL	10	0	0	unique location	No match found by BLAT	intronic	PCDH11X	1	0.480563	NA	NA	NA	NA	NA	NA	no
Other	PXD002619	R.LVQEIAQDFK.T	RLVQEIAQDFKT	PGOHUM_ENST00000416765.1_RP1-22N22.1	AC002367.1	H3 histone, family 3B (H3.3B) (H3F3B) pseudogene	PGOHUM_ENST00000416765.1_RP1-22N22.1_RF1	chrX	28659230	28659265	-	No match in SNP-DB	map to known protein with 1 aa mismatch	ENSP00000466663.1|ENST00000591890.5|ENSG00000132475.10|OTTHUMG00000179842.3|OTTHUMT00000448503.1|RP11-552F3.2-011|H3F3B|92	91.667	12	4	PFQRLV	RLVREIAQDFKT	FKTDLR	12	1	0	unique location	No match found by BLAT	intronic	IL1RAPL1	1	0.999571	NA	NA	NA	NA	NA	NA	no
Other	PXD002619	R.LVQEIAQDFKTDLR.F	RLVQEIAQDFKTDLRF	PGOHUM_ENST00000416765.1_RP1-22N22.1	AC002367.1	H3 histone, family 3B (H3.3B) (H3F3B) pseudogene	PGOHUM_ENST00000416765.1_RP1-22N22.1_RF1	chrX	28659218	28659265	-	No match in SNP-DB	map to known protein with 1 aa mismatch	ENSP00000466663.1|ENST00000591890.5|ENSG00000132475.10|OTTHUMG00000179842.3|OTTHUMT00000448503.1|RP11-552F3.2-011|H3F3B|92	93.75	16	4	PFQRLV	RLVREIAQDFKTDLRF	LRFQSA	16	1	0	unique location	chrX_28659217_28659265_-	intronic	IL1RAPL1	1	0.998702	NA	NA	NA	NA	NA	NA	no
Heat shock protein	PXD002619	R.LVTSPC+57.021C+57.021IVTSTYGWTENMER.I	RLVTSPCCIVTSTYGWTENMERI	lncRNA_lnc-CSTF3-58:1;PGOHUM_ENST00000530115.1_RP11-1033A18.1	lncRNA_lnc-CSTF3-58:1;PGOHUM_ENST00000530115.1_RP11-1033A18.1;HSP90AA2P	lncRNA_lnc-CSTF3-58:1;PGOHUM_ENST00000530115.1_RP11-1033A18.1;heat shock protein 90 alpha family class A member 2, pseudogene [Source:HGNC Symbol;Acc:HGNC:5256]	PGOHUM_ENST00000530115.1_RP11-1033A18.1_RF3	chr11	27889199	27889267	-	No match in SNP-DB	map to known protein with 1 aa mismatch	ENSP00000335153.7|ENST00000334701.11|ENSG00000080824.18|OTTHUMG00000171752.7|OTTHUMT00000414953.1|RP11-114H15.1-001|HSP90AA1|854	95.652	23	18	VSNRLV	RLVTSPCCIVTSTYGWTANMERI	ERIMKA	23	1	0	unique location	chr11_27889198_27889267_-	intergenic	BDNF(dist=167141),KIF18A(dist=131417)	1	0.941368	-6.21526	-5.97203	-2.30356	-5.11888	-5.40163	0.242618	yes
Other	PXD002619	R.M+15.995TEEEAVQDLWQWR+10.008K+8.014.S	RMTEEEAVQDLWQWRKS	PGOHUM_ENST00000427761.1_RP11-248N6.3	NPM1P22	nucleophosmin 1 pseudogene 22 [Source:HGNC Symbol;Acc:HGNC:39679]	PGOHUM_ENST00000427761.1_RP11-248N6.3_RF2	chr13	67831882	67831932	-	No match in SNP-DB	novelpep (map to known protein with more than 2 mismatched aa)	ENSP00000341168.6|ENST00000351986.10|ENSG00000181163.13|OTTHUMG00000130465.4|OTTHUMT00000252859.2|AC093246.2-002|NPM1|265	82.353	17	NA	NCFRMT	RMTDQEAIQDLWQWRKS	SL	17	3	0	unique location	chr13_67831881_67831932_-	intergenic	LINC00364(dist=451888),LINC00550(dist=1029403)	1	0.95266	NA	NA	NA	NA	NA	NA	no
Other	PXD002619	R.M+15.995TLADDVTLHDLIMAKDDLSGADIK+8.014.A	RMTLADDVTLHDLIMAKDDLSGADIKA	PGOHUM_ENST00000396338.3_RP11-361I14.1	PSMC1P9	proteasome 26S subunit, ATPase 1 pseudogene 9 [Source:HGNC Symbol;Acc:HGNC:39784]	PGOHUM_ENST00000396338.3_RP11-361I14.1_RF1	chr12	18693887	18693967	+	No match in SNP-DB	map to known protein with 1 aa mismatch	ENSP00000261303.8|ENST00000261303.12|ENSG00000100764.13|OTTHUMG00000171019.3|OTTHUMT00000411253.2|RP11-439L12.2-001|PSMC1|440	96.296	27	11	HTSRMT	RMTLADDVTLDDLIMAKDDLSGADIKA	IKAICT	27	1	0	unique location	chr12_18693886_18693967_+	intronic	PLCZ1	1	0.970363	NA	NA	NA	NA	NA	NA	no
Other	PXD002619	R.M+15.995TLANDVTLDDLIM+15.995AK+8.014.D	RMTLANDVTLDDLIMAKD	PGOHUM_ENST00000515236.1_RP11-365H8.3	PSMC1P4	proteasome 26S subunit, ATPase 1 pseudogene 4 [Source:HGNC Symbol;Acc:HGNC:39779]	PGOHUM_ENST00000515236.1_RP11-365H8.3_RF1	chr5	56275458	56275511	-	No match in SNP-DB	map to known protein with 1 aa mismatch	ENSP00000261303.8|ENST00000261303.12|ENSG00000100764.13|OTTHUMG00000171019.3|OTTHUMT00000411253.2|RP11-439L12.2-001|PSMC1|440	94.444	18	6	HTSRMT	RMTLADDVTLDDLIMAKD	AKDDLS	18	1	0	unique location	chr5_56275457_56275511_-	intergenic	ANKRD55(dist=42099),LINC01948(dist=182337)	1	0.944604	NA	NA	NA	NA	NA	NA	no
Other	PXD002619	R.M+15.995TNQEAIQDLWQWR+10.008.K	RMTNQEAIQDLWQWRK	PGOHUM_ENST00000502784.2_RP11-65F13.1	NPM1P27	nucleophosmin 1 pseudogene 27 [Source:HGNC Symbol;Acc:HGNC:45206]	PGOHUM_ENST00000502784.2_RP11-65F13.1_RF1	chr5	93682846	93682893	-	No match in SNP-DB	map to known protein with 1 aa mismatch	ENSP00000341168.6|ENST00000351986.10|ENSG00000181163.13|OTTHUMG00000130465.4|OTTHUMT00000252859.2|AC093246.2-002|NPM1|265	93.75	16	4	NCFRMT	RMTDQEAIQDLWQWRK	KSL	16	1	0	unique location	chr5_93682845_93682893_-	intronic	FAM172A	1	0.980532	-4.81151	-4.83537	-4.8744	-4.29397	-4.11074	-4.46914	no
Other	PXD002619	R.M+15.995TNQEAIQDLWQWR+10.008K+8.014.S	RMTNQEAIQDLWQWRKS	PGOHUM_ENST00000502784.2_RP11-65F13.1	NPM1P27	nucleophosmin 1 pseudogene 27 [Source:HGNC Symbol;Acc:HGNC:45206]	PGOHUM_ENST00000502784.2_RP11-65F13.1_RF1	chr5	93682843	93682893	-	No match in SNP-DB	map to known protein with 1 aa mismatch	ENSP00000341168.6|ENST00000351986.10|ENSG00000181163.13|OTTHUMG00000130465.4|OTTHUMT00000252859.2|AC093246.2-002|NPM1|265	94.118	17	4	NCFRMT	RMTDQEAIQDLWQWRKS	SL	17	1	0	unique location	chr5_93682842_93682893_-	intronic	FAM172A	1	0.9817	-4.85453	-4.82776	-4.87434	-4.32461	-4.12418	-4.47742	no
Other	PXD002619	R.MEIIANDQGNR.I	RMEIIANDQGNRI	PGOHUM_ENST00000442006.2_RP11-334L9.1	AL354702.1	heat shock 70kDa protein 5 (glucose-regulated protein, 78kDa) (HSPA5) pseudogene	PGOHUM_ENST00000442006.2_RP11-334L9.1_RF3	chr1	38709065	38709103	+	No match in SNP-DB	map to known protein with 1 aa mismatch	ENSP00000324173.6|ENST00000324460.6|ENSG00000044574.7|OTTHUMG00000020672.1|OTTHUMT00000054062.1|RP11-65N13.5-001|HSPA5|654	92.308	13	2	KNGRVE	RVEIIANDQGNRI	NRITPS	13	1	0	unique location	No match found by BLAT	intergenic	LINC01685(dist=232581),RRAGC(dist=129132)	1	0.958026	NA	NA	NA	NA	NA	NA	no
Actin	PXD002619	R.MQKEITTLAPSTMK.I	RMQKEITTLAPSTMKI	PGOHUM_ENST00000403258.1_RP11-459O1.1	ACTBP8	actin, beta pseudogene 8 [Source:HGNC Symbol;Acc:HGNC:141]	PGOHUM_ENST00000403258.1_RP11-459O1.1_RF2	chr6	88276029	88276076	-	No match in SNP-DB	map to known protein with 1 aa mismatch	ENSP00000495059.1|ENST00000464611.1|ENSG00000075624.14|OTTHUMG00000023268.11|OTTHUMT00000324086.2|AC006483.1-013|ACTB|79	93.75	16	8	IADRMQ	RMQKEITALAPSTMKI	MKIKII	16	1	0	unique location	chr6_88276028_88276076_-	intergenic	CNR1(dist=109981),LOC101928936(dist=249895)	1	0.999553	NA	NA	NA	NA	NA	NA	no
Actin	PXD002619	R.MQKEITTLAPSTMKIK.I	RMQKEITTLAPSTMKIKI	PGOHUM_ENST00000403258.1_RP11-459O1.1	ACTBP8	actin, beta pseudogene 8 [Source:HGNC Symbol;Acc:HGNC:141]	PGOHUM_ENST00000403258.1_RP11-459O1.1_RF2	chr6	88276023	88276076	-	No match in SNP-DB	map to known protein with 1 aa mismatch	ENSP00000495059.1|ENST00000464611.1|ENSG00000075624.14|OTTHUMG00000023268.11|OTTHUMT00000324086.2|AC006483.1-013|ACTB|79	94.444	18	8	IADRMQ	RMQKEITALAPSTMKIKI	IKIIAP	18	1	0	unique location	chr6_88276022_88276076_-	intergenic	CNR1(dist=109975),LOC101928936(dist=249901)	1	0.999604	NA	NA	NA	NA	NA	NA	no
Other	PXD002619	R.MTEEEAVQDLWQWR+10.008.K	RMTEEEAVQDLWQWRK	PGOHUM_ENST00000427761.1_RP11-248N6.3	NPM1P22	nucleophosmin 1 pseudogene 22 [Source:HGNC Symbol;Acc:HGNC:39679]	PGOHUM_ENST00000427761.1_RP11-248N6.3_RF2	chr13	67831885	67831932	-	No match in SNP-DB	novelpep (map to known protein with more than 2 mismatched aa)	ENSP00000296930.5|ENST00000296930.9|ENSG00000181163.13|OTTHUMG00000130465.4|OTTHUMT00000252858.2|AC093246.2-001|NPM1|294	81.25	16	NA	NCFRMT	RMTDQEAIQDLWQWRK	KSL	16	3	0	unique location	chr13_67831884_67831932_-	intergenic	LINC00364(dist=451891),LINC00550(dist=1029400)	1	0.949638	NA	NA	NA	NA	NA	NA	no
Other	PXD002619	R.MVSLGAGAK+8.014DELHIVEAEAMNYEGSPIK+8.014.V	RMVSLGAGAKDELHIVEAEAMNYEGSPIKV	PGOHUM_ENST00000513394.1_CTA-397H3.1	NPM1P21	nucleophosmin 1 pseudogene 21 [Source:HGNC Symbol;Acc:HGNC:13855]	PGOHUM_ENST00000513394.1_CTA-397H3.1_RF1	chr8	56101739	56102135	-	No match in SNP-DB	map to known protein with 1 aa mismatch	ENSP00000377408.2|ENST00000393820.2|ENSG00000181163.13|OTTHUMG00000130465.4|OTTHUMT00000372224.1|AC093246.2-003|NPM1|259	96.667	30	2	LSLRTV	RTVSLGAGAKDELHIVEAEAMNYEGSPIKV	IKVTLA	30	1	0	unique location	No match found by BLAT	intergenic	RPS20(dist=27158),MOS(dist=11203)	1	0.978507	-6.41406	-4.2569	-4.99006	-1.89606	-4.86486	-6.68358	no
Ribosomal protein	PXD002619	R.NEDEDSPNK+8.014LYTLVTYVTVTTFK+8.014.N	RNEDEDSPNKLYTLVTYVTVTTFKN	PGOHUM_ENST00000480540.1_RP11-112J1.1	AL049873.1	ribosomal protein L31 (RPL31) pseudogene	PGOHUM_ENST00000480540.1_RP11-112J1.1_RF2	chr14	58794925	58794999	+	No match in SNP-DB	map to known protein with 1 aa mismatch	ENSP00000386271.1|ENST00000409650.5|ENSG00000071082.10|OTTHUMG00000130687.7|OTTHUMT00000329107.1|AC016738.2-009|RPL31|120	96	25	19	SRKRNE	RNEDEDSPNKLYTLVTYVPVTTFKN	FKNCHH	25	1	0	unique location	chr14_58794924_58794999_+	intergenic	DACT1(dist=146605),LINC01500(dist=33363)	1	0.971514	NA	NA	NA	NA	NA	NA	no
Ribosomal protein	PXD002619	R.NIK+8.014TIAEC+57.021LAEELINAAK+8.014GSSNSYAIK+8.014.K	RNIKTIAECLAEELINAAKGSSNSYAIKK	PGOHUM_ENST00000435100.1_RP3-486I3.4	AL050331.1	RPS5 (40S Ribosomal Protein S5) pseudogene	PGOHUM_ENST00000435100.1_RP3-486I3.4_RF1	chr6	116258540	116258626	-	No match in SNP-DB	map to known protein with 1 aa mismatch	ENSP00000470660.1|ENST00000598098.5|ENSG00000083845.8|OTTHUMG00000183530.2|OTTHUMT00000467012.1|CTD-2619J13.11-005|RPS5|134	96.552	29	12	AAFRNI	RNIKTIAECLADELINAAKGSSNSYAIKK	IKKKDE	29	1	0	unique location	chr6_116258539_116258626_-	UTR5	DSE(NM_001322940:c.-168179del-,NM_001322938:c.-140711del-,NM_001322937:c.-140711del-)	1	0.969012	-6.09578	-4.53066	1.77595	2.59621	-5.98009	-5.85224	yes
Ribosomal protein	PXD002619	R.NIKTIAEC+57.021LAEELINAAK.G	RNIKTIAECLAEELINAAKG	PGOHUM_ENST00000435100.1_RP3-486I3.4	AL050331.1	RPS5 (40S Ribosomal Protein S5) pseudogene	PGOHUM_ENST00000435100.1_RP3-486I3.4_RF1	chr6	116258567	116258626	-	No match in SNP-DB	map to known protein with 1 aa mismatch	ENSP00000470660.1|ENST00000598098.5|ENSG00000083845.8|OTTHUMG00000183530.2|OTTHUMT00000467012.1|CTD-2619J13.11-005|RPS5|134	95	20	12	AAFRNI	RNIKTIAECLADELINAAKG	AKGSSN	20	1	0	unique location	chr6_116258566_116258626_-	UTR5	DSE(NM_001322940:c.-168152del-,NM_001322938:c.-140684del-,NM_001322937:c.-140684del-)	1	0.968966	-6.14615	-4.39258	1.90605	3.06456	-5.85583	-5.79215	yes
Other	PXD002619	R.NISLYFVALVPQEEELDDQK+8.014.F	RNISLYFVALVPQEEELDDQKF	PGOHUM_ENST00000518193.1_RP11-442A17.1	XRCC6P4	X-ray repair cross complementing 6 pseudogene 4 [Source:HGNC Symbol;Acc:HGNC:45186]	PGOHUM_ENST00000518193.1_RP11-442A17.1_RF1	chr8	62855836	62855901	-	No match in SNP-DB	novelpep (map to known protein with more than 2 mismatched aa)	ENSP00000384941.3|ENST00000402580.7|ENSG00000196419.12|OTTHUMG00000151190.3|OTTHUMT00000321687.2|CTA-216E10.7-002|XRCC6|568	90.476	22	NA	TPRRNI	RNIPPYFVALVPQEEELDDQK	DQKIQV	21	2	0	unique location	chr8_62855835_62855901_-	intronic	NKAIN3	1	0.872092	NA	NA	NA	NA	NA	NA	no
Keratin	PXD002619	R.NISR+10.008LQDEIEGLK.G	RNISRLQDEIEGLKG	PGOHUM_ENST00000396270.3_RP11-450G15.2	KRT8P39	keratin 8 pseudogene 39 [Source:HGNC Symbol;Acc:HGNC:39873]	PGOHUM_ENST00000396270.3_RP11-450G15.2_RF3	chr12	68706563	68706607	+	No match in SNP-DB	map to known protein with 1 aa mismatch	ENSP00000447402.1|ENST00000546897.5|ENSG00000170421.12|OTTHUMG00000169881.7|OTTHUMT00000406390.1|RP11-153F5.5-003|KRT8|483	93.333	15	8	EMNRNI	RNISRLQAEIEGLKG	LKGQRA	15	1	0	unique location	chr12_68706562_68706607_+	intronic	NUP107	1	0.396205	NA	NA	NA	NA	NA	NA	no
Keratin	PXD002619	R.NISR+10.008LQDEIEGLKGQR.A	RNISRLQDEIEGLKGQRA	PGOHUM_ENST00000396270.3_RP11-450G15.2	KRT8P39	keratin 8 pseudogene 39 [Source:HGNC Symbol;Acc:HGNC:39873]	PGOHUM_ENST00000396270.3_RP11-450G15.2_RF3	chr12	68706563	68706616	+	No match in SNP-DB	map to known protein with 1 aa mismatch	ENSP00000447402.1|ENST00000546897.5|ENSG00000170421.12|OTTHUMG00000169881.7|OTTHUMT00000406390.1|RP11-153F5.5-003|KRT8|483	94.444	18	8	EMNRNI	RNISRLQAEIEGLKGQRA	QRASLE	18	1	0	unique location	chr12_68706562_68706616_+	intronic	NUP107	1	0.480151	NA	NA	NA	NA	NA	NA	no
[truncated: 1,339 more rows]

## Sheet: normal(figure 1f related)
class	Tissue_type	Mod.peptide	Sequence	Protein	GeneName	Description	Protein.1	chr	start	end	strand	from.SNPdb	blastp_category	blastp_match	identity	peplen	sub_pos	Nterm.seq.3aa.	aligned_seq	Cterm.seq.3aa.	alignlen	mismatch	gap	blat_category	blat_match	anovar_category	associated_gene	phastcon_max_score	phastcon_mean_score	PhyloCSF.1.score	PhyloCSF.2.score	PhyloCSF.3.score	PhyloCSF.1.score.1	PhyloCSF.2.score.1	PhyloCSF.3.score.1	PhyloCSF_prediction
[truncated: 428 more rows]
