# Supplementary material for: Increased expression of peptides from non-coding genes in cancer proteomics datasets suggests potential tumor neoantigens
Source: Commun Biol. 2021 Apr 22;4:496. doi: 10.1038/s42003-021-02007-2 (PMC8062694; doi:10.1038/s42003-021-02007-2)
Supplement: Supplementary file 4 — Supplementary Data 1–2 [file 42003_2021_2007_MOESM4_ESM.zip › Supplementary data/Supplementary Data 1 Table 5.xlsx]

## Sheet: normal_novpeps_vs_Lu. et al
query sequence	matched sequence ID	description of matched sequence ID	percentage of identity	query length	matched sequence length	query sequence alignment start	query sequence alignment end	matched sequence alignment start	matched sequence alignment end	number of mismatched amino acid	number of positive matches	number of gap open	number of gaps	query aligned sequence	match aligned sequence	blastp evalue	blastp bitscore
KYGMSPYYYIQQDTK	NR_001446|Homo	ANXA2P3	100	15	1350	1	15	964	1008	0	15	0	0	KYGMSPYYYIQQDTK	KYGMSPYYYIQQDTK	4.18e-05	34.7
PEDGSVVDYELIDQDAR	NR_001446|Homo	ANXA2P3	100	17	1350	1	17	581	631	0	17	0	0	PEDGSVVDYELIDQDAR	PEDGSVVDYELIDQDAR	2.55e-06	38.1
RPEDGSVVDYELIDQDAR	NR_001446|Homo	ANXA2P3	100	18	1350	1	18	578	631	0	18	0	0	RPEDGSVVDYELIDQDAR	RPEDGSVVDYELIDQDAR	3.98e-06	37.7
GDLENSFLNLVQCIQNKPLYFADR	NR_001562|Homo	ANXA2P1	100	24	1343	1	24	795	866	0	24	0	0	GDLENSFLNLVQCIQNKPLYFADR	GDLENSFLNLVQCIQNKPLYFADR	1.39e-12	56.2
GLGTNKDSLIEIICSR	NR_001562|Homo	ANXA2P1	100	16	1343	1	16	405	452	0	16	0	0	GLGTNKDSLIEIICSR	GLGTNKDSLIEIICSR	4.75e-06	37.4
TPAQYDASELKSSMK	NR_001562|Homo	ANXA2P1	100	15	1343	1	15	360	404	0	15	0	0	TPAQYDASELKSSMK	TPAQYDASELKSSMK	0.000119	33.1
FAHTNVESLVNEYDDNGDGIILFR	NR_002305|Homo	PDIA3P1	100	24	2099	1	24	813	884	0	24	0	0	FAHTNVESLVNEYDDNGDGIILFR	FAHTNVESLVNEYDDNGDGIILFR	9.02e-12	53.9
FAHTNVESLVNEYDDNGDGIILFRPSHLTNK	NR_002305|Homo	PDIA3P1	100	31	2099	1	31	813	905	0	31	0	0	FAHTNVESLVNEYDDNGDGIILFRPSHLTNK	FAHTNVESLVNEYDDNGDGIILFRPSHLTNK	1.48e-16	67.8
LENTLQDIIQENFPNLAR	NR_002728|Homo	sp|Q9UN81|LORF1_HUMAN	100	18	91671	1	18	61184	61237	0	18	0	0	LENTLQDIIQENFPNLAR	LENTLQDIIQENFPNLAR	8.54e-07	39.3
LSFISEGEIK	NR_002728|Homo	sp|Q9UN81|LORF1_HUMAN	100	10	91671	1	10	61559	61588	0	10	0	0	LSFISEGEIK	LSFISEGEIK	0.26	23.1
NEQSLQEIWDYVK	NR_002728|Homo	sp|Q9UN81|LORF1_HUMAN	100	13	91671	1	13	61088	61126	0	13	0	0	NEQSLQEIWDYVK	NEQSLQEIWDYVK	0.000562	31.2
DAFCIFEQNQGLPLR	NR_002773|Homo	AOC4P	100	15	2073	1	15	1410	1454	0	15	0	0	DAFCIFEQNQGLPLR	DAFCIFEQNQGLPLR	1.13e-06	38.9
YGNKVSEHTLGTVHTHSAHFK	NR_002773|Homo	AOC4P	100	21	2073	1	21	1650	1712	0	21	0	0	YGNKVSEHTLGTVHTHSAHFK	YGNKVSEHTLGTVHTHSAHFK	1.19e-08	45.1
DPPSIWAAVPGKTFLNITPAEVGVLVGK	NR_003242|Homo	PFN1P2	100	28	1906	1	28	114	197	0	28	0	0	DPPSIWAAVPGKTFLNITPAEVGVLVGK	DPPSIWAAVPGKTFLNITPAEVGVLVGK	1.7e-13	58.9
TFLNITPAEVGVLVGK	NR_003242|Homo	PFN1P2	100	16	1906	1	16	150	197	0	16	0	0	TFLNITPAEVGVLVGK	TFLNITPAEVGVLVGK	4.28e-05	34.7
MQHSLAGQTYAVPLIQPDLR	NR_003659|Homo	WASH3P;WASH2P;WASH8P;WASH9P	100	20	2590	1	20	850	909	0	20	0	0	MQHSLAGQTYAVPLIQPDLR	MQHSLAGQTYAVPLIQPDLR	1.71e-08	44.3
MQHSLAGQTYAVPLIQPDLRR	NR_003659|Homo	WASH3P;WASH2P;WASH8P;WASH9P	100	21	2590	1	21	850	912	0	21	0	0	MQHSLAGQTYAVPLIQPDLRR	MQHSLAGQTYAVPLIQPDLRR	3.34e-09	46.6
MTPVRMQHSLAGQTYAVPLIQPDLR	NR_003659|Homo	WASH3P;WASH2P;WASH8P;WASH9P	100	25	2590	1	25	835	909	0	25	0	0	MTPVRMQHSLAGQTYAVPLIQPDLR	MTPVRMQHSLAGQTYAVPLIQPDLR	7.68e-12	54.3
MTPVRMQHSLAGQTYAVPLIQPDLRR	NR_003659|Homo	WASH3P;WASH2P;WASH8P;WASH9P	100	26	2590	1	26	835	912	0	26	0	0	MTPVRMQHSLAGQTYAVPLIQPDLRR	MTPVRMQHSLAGQTYAVPLIQPDLRR	1.61e-12	56.2
FWLSYLGEK	NR_003929|Homo	PPIEL	100	9	2640	1	9	868	894	0	9	0	0	FWLSYLGEK	FWLSYLGEK	0.58	22.3
LVPNLDVHVHLR	NR_003929|Homo	PPIEL	100	12	2640	1	12	2124	2089	0	12	0	0	LVPNLDVHVHLR	LVPNLDVHVHLR	0.018	26.6
AASDEKDSVSNIATEIK	NR_015424|Homo	ANKRD36BP2	100	17	1753	1	17	470	520	0	17	0	0	AASDEKDSVSNIATEIK	AASDEKDSVSNIATEIK	4.58e-05	34.7
AASDEKDSVSNIATEIKDGQQSGR	NR_015424|Homo	ANKRD36BP2	100	24	1753	1	24	572	643	0	24	0	0	AASDEKDSVSNIATEIKDGQQSGR	AASDEKDSVSNIATEIKDGQQSGR	3.31e-10	49.7
AEKEQLSEEIAALQQEHDEGLLLAESEK	NR_026752|Homo	CROCCP2	100	28	1765	1	28	828	911	0	28	0	0	AEKEQLSEEIAALQQEHDEGLLLAESEK	AEKEQLSEEIAALQQEHDEGLLLAESEK	5.58e-11	52
EQLSEEIAALQQEHDEGLLLAESEK	NR_026752|Homo	CROCCP2	100	25	1765	1	25	837	911	0	25	0	0	EQLSEEIAALQQEHDEGLLLAESEK	EQLSEEIAALQQEHDEGLLLAESEK	2.29e-09	47.4
EAESCDCLQGFQLTHSLGGGTGSGMVTLLISK	NR_027156|Homo	TUBBP5	100	32	2660	1	32	1523	1618	0	32	0	0	EAESCDCLQGFQLTHSLGGGTGSGMVTLLISK	EAESCDCLQGFQLTHSLGGGTGSGMVTLLISK	5.93e-07	40.8
KEAESCDCLQGFQLTHSLGGGTGSGMVTLLISK	NR_027156|Homo	TUBBP5	100	33	2660	1	33	1520	1618	0	33	0	0	KEAESCDCLQGFQLTHSLGGGTGSGMVTLLISK	KEAESCDCLQGFQLTHSLGGGTGSGMVTLLISK	1.13e-07	42.7
EKLCYITLDFEKEMATAASSSSLEK	NR_027247|Homo	AL590396.1/LOC100130331	100	25	3148	1	25	2281	2355	0	25	0	0	EKLCYITLDFEKEMATAASSSSLEK	EKLCYITLDFEKEMATAASSSSLEK	9.04e-12	53.9
GYSFTTSAQR	NR_027247|Homo	AL590396.1/LOC100130331	100	10	3148	1	10	2230	2259	0	10	0	0	GYSFTTSAQR	GYSFTTSAQR	0.043	25.4
HKSMMVGMGQK	NR_027247|Homo	AL590396.1/LOC100130331	100	11	3148	1	11	1754	1786	0	11	0	0	HKSMMVGMGQK	HKSMMVGMGQK	0.035	25.8
LCYITLDFEKEMATAASSSSLEK	NR_027247|Homo	AL590396.1/LOC100130331	100	23	3148	1	23	2287	2355	0	23	0	0	LCYITLDFEKEMATAASSSSLEK	LCYITLDFEKEMATAASSSSLEK	2.02e-10	50.1
LLELILNKPGLK	NR_027916|Homo	AKR1C8P	100	12	2182	1	12	662	697	0	12	0	0	LLELILNKPGLK	LLELILNKPGLK	0.061	25.4
AAFDDTIAELDTLSEESYK	NR_029404|Homo	YWHAEP1	100	19	1828	1	19	762	818	0	19	0	0	AAFDDTIAELDTLSEESYK	AAFDDTIAELDTLSEESYK	1.5e-06	38.9
LLCCDILDVLDKNLIPAANTGESK	NR_029404|Homo	YWHAEP1	100	24	1828	1	24	455	526	0	24	0	0	LLCCDILDVLDKNLIPAANTGESK	LLCCDILDVLDKNLIPAANTGESK	5.45e-12	54.7
EILVGDVGVTISEPFK	NR_033796|Homo	DSTNP2	100	16	1122	1	16	374	421	0	16	0	0	EILVGDVGVTISEPFK	EILVGDVGVTISEPFK	1.22e-05	36.2
EILVGDVGVTISEPFKHFVGMLPEK	NR_033796|Homo	DSTNP2	100	25	1122	1	25	374	448	0	25	0	0	EILVGDVGVTISEPFKHFVGMLPEK	EILVGDVGVTISEPFKHFVGMLPEK	7.25e-12	54.3
LENTLQDIIQENFPNLAR	NR_034022|Homo	sp|Q9UN81|LORF1_HUMAN	100	18	21017	1	18	8908	8961	0	18	0	0	LENTLQDIIQENFPNLAR	LENTLQDIIQENFPNLAR	8.07e-07	39.7
LIGVPESDGENGTK	NR_034022|Homo	sp|Q9UN81|LORF1_HUMAN	100	14	21017	1	14	8866	8907	0	14	0	0	LIGVPESDGENGTK	LIGVPESDGENGTK	6.81e-05	33.9
LIGVPESDGENGTKLENTLQDIIQENFPNLAR	NR_034022|Homo	sp|Q9UN81|LORF1_HUMAN	100	32	21017	1	32	8866	8961	0	32	0	0	LIGVPESDGENGTKLENTLQDIIQENFPNLAR	LIGVPESDGENGTKLENTLQDIIQENFPNLAR	1.26e-16	68.2
DHLWEDSNLNPLLVMGTR	NR_037918|Homo	PRH1-PRR4 read-through transcript	100	18	1645	1	18	745	798	0	18	0	0	DHLWEDSNLNPLLVMGTR	DHLWEDSNLNPLLVMGTR	1.2e-07	42
EAIPVLLEEGHK	NR_037918|Homo	PRH1-PRR4 read-through transcript	100	12	1645	1	12	1009	1044	0	12	0	0	EAIPVLLEEGHK	EAIPVLLEEGHK	0.015	26.9
EAIPVLLEEGHKDHPNR	NR_037918|Homo	PRH1-PRR4 read-through transcript	100	17	1645	1	17	1009	1059	0	17	0	0	EAIPVLLEEGHKDHPNR	EAIPVLLEEGHKDHPNR	2.71e-06	38.1
GSLLSNLGFNDR	NR_037918|Homo	PRH1-PRR4 read-through transcript	100	12	1645	1	12	1150	1185	0	12	0	0	GSLLSNLGFNDR	GSLLSNLGFNDR	0.007	28.1
ISNDHPDEDTVNSLYPDFLLSACR	NR_037918|Homo	PRH1-PRR4 read-through transcript	100	24	1645	1	24	1389	1460	0	24	0	0	ISNDHPDEDTVNSLYPDFLLSACR	ISNDHPDEDTVNSLYPDFLLSACR	1.07e-11	53.9
VLPHLLLESPR	NR_037918|Homo	PRH1-PRR4 read-through transcript	100	11	1645	1	11	1075	1107	0	11	0	0	VLPHLLLESPR	VLPHLLLESPR	0.11	24.6
NDDIPEQDSLGLSNLQK	NR_072977|Homo	MKKS 5' UTR	100	17	5312	1	17	257	307	0	17	0	0	NDDIPEQDSLGLSNLQK	NDDIPEQDSLGLSNLQK	1e-05	36.2
NDDIPEQDSLGLSNLQKSQIQGK	NR_072977|Homo	MKKS 5' UTR	100	23	5312	1	23	257	325	0	23	0	0	NDDIPEQDSLGLSNLQKSQIQGK	NDDIPEQDSLGLSNLQKSQIQGK	2.5e-09	47
SSPVFQIPK	NR_072977|Homo	MKKS 5' UTR	100	9	5312	1	9	230	256	0	9	0	0	SSPVFQIPK	SSPVFQIPK	0.93	21.6
SSPVFQIPKNDDIPEQDSLGLSNLQK	NR_072977|Homo	MKKS 5' UTR	100	26	5312	1	26	230	307	0	26	0	0	SSPVFQIPKNDDIPEQDSLGLSNLQK	SSPVFQIPKNDDIPEQDSLGLSNLQK	9.53e-12	53.9
SSPVFQIPKNDDIPEQDSLGLSNLQKSQIQGK	NR_072977|Homo	MKKS 5' UTR	100	32	5312	1	32	230	325	0	32	0	0	SSPVFQIPKNDDIPEQDSLGLSNLQKSQIQGK	SSPVFQIPKNDDIPEQDSLGLSNLQKSQIQGK	2.48e-15	64.3
LISLTNENALSGNEELTVK	NR_073383|Homo	HSP90B2P	100	19	2752	1	19	445	501	0	19	0	0	LISLTNENALSGNEELTVK	LISLTNENALSGNEELTVK	3.66e-06	37.7
LISLTNENALSGNEELTVKIK	NR_073383|Homo	HSP90B2P	100	21	2752	1	21	445	507	0	21	0	0	LISLTNENALSGNEELTVKIK	LISLTNENALSGNEELTVKIK	2.26e-07	41.2
Note:
Sequences in first column are novel peptides detected in 31 healthy tissue datasets
Sequences in second column are novel translating mRNA detected in Lu et al study

## Sheet: tumor_novpeps_vs_Lu. et al
query sequence	matched sequence ID	description of matched sequence ID	percentage of identity	query length	matched sequence length	query sequence alignment start	query sequence alignment end	matched sequence alignment start	matched sequence alignment end	number of mismatched amino acid	number of positive matches	number of gap open	number of gaps	query aligned sequence	match aligned sequence	blastp evalue	blastp bitscore
RGEPRYIAVGYVDDTQFVRF	NR_001317|Homo	HCG4B	100	20	2624	1	20	509	450	0	20	0	0	RGEPRYIAVGYVDDTQFVRF	RGEPRYIAVGYVDDTQFVRF	1.52e-08	44.7
RYIAVGYVDDTQFVRF	NR_001317|Homo	HCG4B	100	16	2624	1	16	497	450	0	16	0	0	RYIAVGYVDDTQFVRF	RYIAVGYVDDTQFVRF	1.14e-05	36.2
YIAVGYVDDTQFVR	NR_001317|Homo	HCG4B	100	14	2624	1	14	494	453	0	14	0	0	YIAVGYVDDTQFVR	YIAVGYVDDTQFVR	0.000268	32
EVKGDLENSFLNLVQCIQNK	NR_001562|Homo	ANXA2P1	100	20	1343	1	20	786	845	0	20	0	0	EVKGDLENSFLNLVQCIQNK	EVKGDLENSFLNLVQCIQNK	2.12e-08	44.3
EVKGDLENSFLNLVQCIQNKPLYFADR	NR_001562|Homo	ANXA2P1	100	27	1343	1	27	786	866	0	27	0	0	EVKGDLENSFLNLVQCIQNKPLYFADR	EVKGDLENSFLNLVQCIQNKPLYFADR	5.69e-14	60.5
GDLENSFLNLVQCIQNK	NR_001562|Homo	ANXA2P1	100	17	1343	1	17	795	845	0	17	0	0	GDLENSFLNLVQCIQNK	GDLENSFLNLVQCIQNK	4.7e-07	40
GDLENSFLNLVQCIQNKPLYFADR	NR_001562|Homo	ANXA2P1	100	24	1343	1	24	795	866	0	24	0	0	GDLENSFLNLVQCIQNKPLYFADR	GDLENSFLNLVQCIQNKPLYFADR	1.39e-12	56.2
GLGTNKDSLIEIICSR	NR_001562|Homo	ANXA2P1	100	16	1343	1	16	405	452	0	16	0	0	GLGTNKDSLIEIICSR	GLGTNKDSLIEIICSR	4.75e-06	37.4
KGLGTNKDSLIEIICSRT	NR_001562|Homo	ANXA2P1	100	18	1343	1	18	402	455	0	18	0	0	KGLGTNKDSLIEIICSRT	KGLGTNKDSLIEIICSRT	5.41e-07	40
KGLGTNKDSLIEIICSRTNQELQEINRV	NR_001562|Homo	ANXA2P1	100	28	1343	1	28	402	485	0	28	0	0	KGLGTNKDSLIEIICSRTNQELQEINRV	KGLGTNKDSLIEIICSRTNQELQEINRV	3.26e-13	58.2
KSSMKGLGTNKDSLIEIICSRT	NR_001562|Homo	ANXA2P1	100	22	1343	1	22	390	455	0	22	0	0	KSSMKGLGTNKDSLIEIICSRT	KSSMKGLGTNKDSLIEIICSRT	2.81e-09	46.6
LGEMWNNTAADNK	NR_002165|Homo	HMGB1P12	100	13	888	1	7	682	702	0	7	0	0	LGEMWNN	LGEMWNN	3.8	20.4
KIEDLSQEAQLAAAEKF	NR_002182|Homo	NACA4P	100	17	704	1	17	392	442	0	17	0	0	KIEDLSQEAQLAAAEKF	KIEDLSQEAQLAAAEKF	4.63e-05	34.7
KIEDLSQEAQLAAAEKFKV	NR_002182|Homo	NACA4P	100	19	704	1	19	392	448	0	19	0	0	KIEDLSQEAQLAAAEKFKV	KIEDLSQEAQLAAAEKFKV	3.03e-06	38.1
ELASQPDVAAFLMSGVSLKPEFVDIINAK	NR_002187|Homo	TPI1P2	100	29	2017	1	29	1456	1542	0	29	0	0	ELASQPDVAAFLMSGVSLKPEFVDIINAK	ELASQPDVAAFLMSGVSLKPEFVDIINAK	3.04e-14	61.2
VTNGAFTGEISPGMVK	NR_002187|Homo	TPI1P2	100	16	2017	1	16	1004	1051	0	16	0	0	VTNGAFTGEISPGMVK	VTNGAFTGEISPGMVK	1.33e-05	35.8
VTNGAFTGEISPGMVKDLGVTWVVWSWGTQK	NR_002187|Homo	TPI1P2	100	31	2017	1	31	1004	1096	0	31	0	0	VTNGAFTGEISPGMVKDLGVTWVVWSWGTQK	VTNGAFTGEISPGMVKDLGVTWVVWSWGTQK	4.34e-16	66.6
ADCTANTNTCNK	NR_002305|Homo	PDIA3P1	100	12	2099	1	12	510	545	0	12	0	0	ADCTANTNTCNK	ADCTANTNTCNK	0.007	28.1
FAHTNVESLVNEYDDNGDGIILFR	NR_002305|Homo	PDIA3P1	100	24	2099	1	24	813	884	0	24	0	0	FAHTNVESLVNEYDDNGDGIILFR	FAHTNVESLVNEYDDNGDGIILFR	9.02e-12	53.9
FAHTNVESLVNEYDDNGDGIILFRPSHLTNK	NR_002305|Homo	PDIA3P1	100	31	2099	1	31	813	905	0	31	0	0	FAHTNVESLVNEYDDNGDGIILFRPSHLTNK	FAHTNVESLVNEYDDNGDGIILFRPSHLTNK	1.48e-16	67.8
RDGNALERFLQDYFDGNLKRY	NR_002305|Homo	PDIA3P1	100	21	2099	1	21	1293	1355	0	21	0	0	RDGNALERFLQDYFDGNLKRY	RDGNALERFLQDYFDGNLKRY	5.75e-09	45.8
DDTIYEDEDIKEAIR	NR_002308|Homo	UQCRBP1	100	15	797	1	15	110	154	0	15	0	0	DDTIYEDEDIKEAIR	DDTIYEDEDIKEAIR	0.000359	32
LGLMRDDTIYEDEDIKEAIR	NR_002308|Homo	UQCRBP1	100	20	797	1	20	95	154	0	20	0	0	LGLMRDDTIYEDEDIKEAIR	LGLMRDDTIYEDEDIKEAIR	8.82e-08	42.4
GFGFVTYSCVTEVDAAMRARPFK	NR_002726|Homo	HNRNPA3P1	100	23	3006	1	23	259	327	0	23	0	0	GFGFVTYSCVTEVDAAMRARPFK	GFGFVTYSCVTEVDAAMRARPFK	7.45e-11	51.2
RHWGEEGHDPKEPEQLR	NR_002726|Homo	HNRNPA3P1	100	17	3006	1	17	85	135	0	17	0	0	RHWGEEGHDPKEPEQLR	RHWGEEGHDPKEPEQLR	3.77e-07	40.4
WGTLTDCLVMR	NR_002726|Homo	HNRNPA3P1	100	11	3006	1	11	202	234	0	11	0	0	WGTLTDCLVMR	WGTLTDCLVMR	0.000745	30.8
WGTLTDCLVMRDPQTK	NR_002726|Homo	HNRNPA3P1	100	16	3006	1	16	202	249	0	16	0	0	WGTLTDCLVMRDPQTK	WGTLTDCLVMRDPQTK	1.05e-07	42
DLSAETLQAR	NR_002728|Homo	sp|Q9UN81|LORF1_HUMAN	100	10	91671	1	10	61457	61486	0	10	0	0	DLSAETLQAR	DLSAETLQAR	2	20.8
EWGPIFNILK	NR_002728|Homo	sp|Q9UN81|LORF1_HUMAN	100	10	91671	1	10	61490	61519	0	10	0	0	EWGPIFNILK	EWGPIFNILK	0.008	27.7
KLSFISEGEIKY	NR_002728|Homo	sp|Q9UN81|LORF1_HUMAN	100	12	91671	1	11	61556	61588	0	11	0	0	KLSFISEGEIK	KLSFISEGEIK	0.076	25
LSFISEGEIK	NR_002728|Homo	sp|Q9UN81|LORF1_HUMAN	100	10	91671	1	10	61559	61588	0	10	0	0	LSFISEGEIK	LSFISEGEIK	0.26	23.1
NEQSLQEIWDYVK	NR_002728|Homo	sp|Q9UN81|LORF1_HUMAN	100	13	91671	1	13	61088	61126	0	13	0	0	NEQSLQEIWDYVK	NEQSLQEIWDYVK	0.000562	31.2
REWGPIFNILK	NR_002728|Homo	sp|Q9UN81|LORF1_HUMAN	100	11	91671	1	11	61487	61519	0	11	0	0	REWGPIFNILK	REWGPIFNILK	0.004	28.5
REWGPIFNILKE	NR_002728|Homo	sp|Q9UN81|LORF1_HUMAN	100	12	91671	1	12	61487	61522	0	12	0	0	REWGPIFNILKE	REWGPIFNILKE	0.001	30
REWGPIFNILKEKN	NR_002728|Homo	sp|Q9UN81|LORF1_HUMAN	100	14	91671	1	14	61487	61528	0	14	0	0	REWGPIFNILKEKN	REWGPIFNILKEKN	5.93e-05	33.9
RREWGPIFNILKEKN	NR_002728|Homo	sp|Q9UN81|LORF1_HUMAN	100	15	91671	1	15	61484	61528	0	15	0	0	RREWGPIFNILKEKN	RREWGPIFNILKEKN	1.36e-05	35.8
DAFCIFEQNQGLPLR	NR_002773|Homo	AOC4P	100	15	2073	1	15	1410	1454	0	15	0	0	DAFCIFEQNQGLPLR	DAFCIFEQNQGLPLR	1.13e-06	38.9
YGNKVSEHTLGTVHTHSAHFK	NR_002773|Homo	AOC4P	100	21	2073	1	21	1650	1712	0	21	0	0	YGNKVSEHTLGTVHTHSAHFK	YGNKVSEHTLGTVHTHSAHFK	1.19e-08	45.1
IIQLLDDYLK	NR_002775|Homo	RPLP0P2	100	10	3525	1	10	804	833	0	10	0	0	IIQLLDDYLK	IIQLLDDYLK	0.16	23.9
VLALSVETDDNFLLAEK	NR_002775|Homo	RPLP0P2	100	17	3525	1	17	1497	1547	0	17	0	0	VLALSVETDDNFLLAEK	VLALSVETDDNFLLAEK	1.78e-05	35.8
KDSYLGDEAQSKC	NR_002929|Homo	AC098934.2	100	13	2321	1	13	519	557	0	13	0	0	KDSYLGDEAQSKC	KDSYLGDEAQSKC	0.000173	32.7
MEEEIMALVIDNGSSTCKA	NR_002929|Homo	AC098934.2	100	19	2321	1	19	374	430	0	19	0	0	MEEEIMALVIDNGSSTCKA	MEEEIMALVIDNGSSTCKA	1.84e-07	41.6
RIITNWDDMEKI	NR_002929|Homo	AC098934.2	100	12	2321	1	12	592	627	0	12	0	0	RIITNWDDMEKI	RIITNWDDMEKI	0.01	27.3
DYFEQYGKK	NR_002944|Homo	HNRNPA1P40	100	9	1354	1	8	426	449	0	8	0	0	DYFEQYGK	DYFEQYGK	1.4	21.2
EDSQRPGAHLK	NR_002944|Homo	HNRNPA1P40	100	11	1354	1	10	336	365	0	10	0	0	EDSQRPGAHL	EDSQRPGAHL	0.3	23.1
KALSKQEMASASSSQRLKW	NR_002944|Homo	HNRNPA1P40	100	19	1354	1	11	594	626	0	11	0	0	KALSKQEMASA	KALSKQEMASA	0.21	24.3
KAQLGVQAFADVLLVIPKV	NR_003110|Homo	CCT6P1	100	19	1783	1	19	1141	1197	0	19	0	0	KAQLGVQAFADVLLVIPKV	KAQLGVQAFADVLLVIPKV	2.76e-06	38.1
KGFVINQKGIDPFSLDALSKK	NR_003110|Homo	CCT6P1	100	21	1783	1	21	720	782	0	21	0	0	KGFVINQKGIDPFSLDALSKK	KGFVINQKGIDPFSLDALSKK	2.06e-08	44.3
AAHLCAEAALRLVKPGNQNTQVTQAWNK	NR_003284|Homo	PA2G4P4	100	28	2751	1	28	1722	1805	0	28	0	0	AAHLCAEAALRLVKPGNQNTQVTQAWNK	AAHLCAEAALRLVKPGNQNTQVTQAWNK	6.99e-14	60.1
AEFDIHKVYAVDVLVSSGEGK	NR_003284|Homo	PA2G4P4	100	21	2751	1	21	1935	1997	0	21	0	0	AEFDIHKVYAVDVLVSSGEGK	AEFDIHKVYAVDVLVSSGEGK	3.75e-09	46.2
ITSGPFEPDLCK	NR_003284|Homo	PA2G4P4	100	12	2751	1	12	2286	2321	0	12	0	0	ITSGPFEPDLCK	ITSGPFEPDLCK	0.002	29.6
LVKPGNQNTQVTQAWNK	NR_003284|Homo	PA2G4P4	100	17	2751	1	17	1755	1805	0	17	0	0	LVKPGNQNTQVTQAWNK	LVKPGNQNTQVTQAWNK	1.07e-06	39.3
MSGKDEQQEQTIAEDLVVTKY	NR_003284|Homo	PA2G4P4	100	21	2751	1	21	1290	1352	0	21	0	0	MSGKDEQQEQTIAEDLVVTKY	MSGKDEQQEQTIAEDLVVTKY	2.38e-08	43.9
MSGKDEQQEQTIAEDLVVTKYKM	NR_003284|Homo	PA2G4P4	100	23	2751	1	23	1290	1358	0	23	0	0	MSGKDEQQEQTIAEDLVVTKYKM	MSGKDEQQEQTIAEDLVVTKYKM	1.2e-09	47.8
PGNQNTQVTQAWNK	NR_003284|Homo	PA2G4P4	100	14	2751	1	14	1764	1805	0	14	0	0	PGNQNTQVTQAWNK	PGNQNTQVTQAWNK	0.000146	32.7
RITSGPFEPDLCKSEMEVQDAELKA	NR_003284|Homo	PA2G4P4	100	25	2751	1	25	2283	2357	0	25	0	0	RITSGPFEPDLCKSEMEVQDAELKA	RITSGPFEPDLCKSEMEVQDAELKA	2.92e-12	55.5
AYHEQLSVAK	NR_003608|Homo	AC002472.2	100	10	1964	1	10	1173	1202	0	10	0	0	AYHEQLSVAK	AYHEQLSVAK	0.28	23.1
KQEEEATAACGR	NR_003608|Homo	AC002472.2	100	12	1964	1	12	107	142	0	12	0	0	KQEEEATAACGR	KQEEEATAACGR	0.021	26.6
MQHSLAGQTYAVPLIQPDLR	NR_003659|Homo	WASH3P;WASH2P;WASH8P;WASH9P	100	20	2590	1	20	850	909	0	20	0	0	MQHSLAGQTYAVPLIQPDLR	MQHSLAGQTYAVPLIQPDLR	1.71e-08	44.3
MQHSLAGQTYAVPLIQPDLRR	NR_003659|Homo	WASH3P;WASH2P;WASH8P;WASH9P	100	21	2590	1	21	850	912	0	21	0	0	MQHSLAGQTYAVPLIQPDLRR	MQHSLAGQTYAVPLIQPDLRR	3.34e-09	46.6
FTPGTFTNQIQAAFWEPR	NR_003662|Homo	KRT18P65;RPSAP58;RPSAP45	100	18	1397	1	18	730	783	0	18	0	0	FTPGTFTNQIQAAFWEPR	FTPGTFTNQIQAAFWEPR	1.09e-07	42
RFTPGTFTNQIQAAFWEPRL	NR_003662|Homo	KRT18P65;RPSAP58;RPSAP45	100	20	1397	1	20	727	786	0	20	0	0	RFTPGTFTNQIQAAFWEPRL	RFTPGTFTNQIQAAFWEPRL	4.6e-09	46.2
SQLVEQFPGIEPWLNQIMPK	NR_003677|Homo	MCTS2P	100	20	839	1	20	201	260	0	20	0	0	SQLVEQFPGIEPWLNQIMPK	SQLVEQFPGIEPWLNQIMPK	8.8e-09	45.1
ESVSNCIQLK	NR_003677|Homo	MCTS2P	100	10	839	1	10	147	176	0	10	0	0	ESVSNCIQLK	ESVSNCIQLK	0.16	23.9
KGPFCPTLR	NR_003677|Homo	MCTS2P	100	9	839	1	9	345	371	0	9	0	0	KGPFCPTLR	KGPFCPTLR	0.21	23.5
LYPAAVDTIVAVTAEGK	NR_003677|Homo	MCTS2P	100	17	839	1	17	489	539	0	17	0	0	LYPAAVDTIVAVTAEGK	LYPAAVDTIVAVTAEGK	9.23e-06	36.6
DLYANTVLSGSTTMYPSITNR	NR_004845|Homo	AC026410.1/LOC644936	100	21	1394	1	21	547	609	0	21	0	0	DLYANTVLSGSTTMYPSITNR	DLYANTVLSGSTTMYPSITNR	6.18e-09	45.8
DLYANTVLSGSTTMYPSITNRMQK	NR_004845|Homo	AC026410.1/LOC644936	100	24	1394	1	24	547	618	0	24	0	0	DLYANTVLSGSTTMYPSITNRMQK	DLYANTVLSGSTTMYPSITNRMQK	3.62e-11	52.4
EITALAPSAMK	NR_004845|Homo	AC026410.1/LOC644936	100	11	1394	1	11	619	651	0	11	0	0	EITALAPSAMK	EITALAPSAMK	0.11	24.6
KDLYANTVLSGSTTMYPSITNRMQKE	NR_004845|Homo	AC026410.1/LOC644936	100	26	1394	1	26	544	621	0	26	0	0	KDLYANTVLSGSTTMYPSITNRMQKE	KDLYANTVLSGSTTMYPSITNRMQKE	1.27e-12	56.6
KQEYSESSPSIVHRK	NR_004845|Homo	AC026410.1/LOC644936	100	15	1394	1	15	748	792	0	15	0	0	KQEYSESSPSIVHRK	KQEYSESSPSIVHRK	0.000103	33.5
LCYIPLDFEQEMAMVGSSSSLEK	NR_004845|Homo	AC026410.1/LOC644936	100	23	1394	1	23	319	387	0	23	0	0	LCYIPLDFEQEMAMVGSSSSLEK	LCYIPLDFEQEMAMVGSSSSLEK	2.12e-10	50.1
NLTDYLMK	NR_004845|Homo	AC026410.1/LOC644936	100	8	1394	1	8	223	246	0	8	0	0	NLTDYLMK	NLTDYLMK	3.6	20
QEYSESSPSIVHR	NR_004845|Homo	AC026410.1/LOC644936	100	13	1394	1	13	751	789	0	13	0	0	QEYSESSPSIVHR	QEYSESSPSIVHR	0.005	28.5
KFAAATGATPIAGHFTPGTFTNQIQAAFREPRL	NR_026825|Homo	RPSAP61	100	33	1144	1	20	428	487	0	20	0	0	KFAAATGATPIAGHFTPGTF	KFAAATGATPIAGHFTPGTF	6.79e-08	43.5
ATAPQTQHMSPMRQVEPLAK	NR_026868|Homo	EEF1DP2	100	20	2307	1	20	1665	1606	0	20	0	0	ATAPQTQHMSPMRQVEPLAK	ATAPQTQHMSPMRQVEPLAK	1.37e-08	44.7
KLQIQCVVEDDKVGTDLLEEITK	NR_026868|Homo	EEF1DP2	100	23	2307	1	23	1311	1243	0	23	0	0	KLQIQCVVEDDKVGTDLLEEITK	KLQIQCVVEDDKVGTDLLEEITK	7.72e-09	45.4
ADHQPLTEASYVNLPTIALCNTDSPMR	NR_026890|Homo	RPSAP9	100	27	1440	1	27	485	565	0	27	0	0	ADHQPLTEASYVNLPTIALCNTDSPMR	ADHQPLTEASYVNLPTIALCNTDSPMR	4.16e-14	60.8
ADHQPLTEASYVNLPTIALCNTDSPMRYVDIAIPCNNK	NR_026890|Homo	RPSAP9	100	38	1440	1	38	485	598	0	38	0	0	ADHQPLTEASYVNLPTIALCNTDSPMRYVDIAIPCNNK	ADHQPLTEASYVNLPTIALCNTDSPMRYVDIAIPCNNK	5.15e-22	84
KFLAAGTHLGGTNLDFQMEQYICKR	NR_026890|Homo	RPSAP9	100	25	1440	1	25	149	223	0	25	0	0	KFLAAGTHLGGTNLDFQMEQYICKR	KFLAAGTHLGGTNLDFQMEQYICKR	1.01e-13	59.7
VGINYQPPTVVPVGDLAK	NR_027052|Homo	AC002472.2	100	18	1301	1	18	1168	1115	0	18	0	0	VGINYQPPTVVPVGDLAK	VGINYQPPTVVPVGDLAK	6.03e-07	40
EAESCDCLQGFQLTHSLGGGTGSGMVTLLISK	NR_027156|Homo	TUBBP5	100	32	2660	1	32	1523	1618	0	32	0	0	EAESCDCLQGFQLTHSLGGGTGSGMVTLLISK	EAESCDCLQGFQLTHSLGGGTGSGMVTLLISK	5.93e-07	40.8
EAESCDCLQGFQLTHSLGGGTGSGMVTLLISKIR	NR_027156|Homo	TUBBP5	100	34	2660	1	34	1523	1624	0	34	0	0	EAESCDCLQGFQLTHSLGGGTGSGMVTLLISKIR	EAESCDCLQGFQLTHSLGGGTGSGMVTLLISKIR	2.72e-08	44.7
INVHHHEASGGRYVPRAVLVDLEPGTMDSVR	NR_027156|Homo	TUBBP5	100	31	2660	1	31	1105	1197	0	31	0	0	INVHHHEASGGRYVPRAVLVDLEPGTMDSVR	INVHHHEASGGRYVPRAVLVDLEPGTMDSVR	3.66e-16	66.6
KEAESCDCLQGFQLTHSLGGGTGSGMVTLLISK	NR_027156|Homo	TUBBP5	100	33	2660	1	33	1520	1618	0	33	0	0	KEAESCDCLQGFQLTHSLGGGTGSGMVTLLISK	KEAESCDCLQGFQLTHSLGGGTGSGMVTLLISK	1.13e-07	42.7
TAICDIPPRGLK	NR_027156|Homo	TUBBP5	100	12	2660	1	12	2207	2242	0	12	0	0	TAICDIPPRGLK	TAICDIPPRGLK	0.0004	31.6
EIMPHIREKLCYITLDFEKEMATAASSSSLEK	NR_027247|Homo	AL590396.1/LOC100130331	100	32	3148	1	32	2260	2355	0	32	0	0	EIMPHIREKLCYITLDFEKEMATAASSSSLEK	EIMPHIREKLCYITLDFEKEMATAASSSSLEK	2.26e-16	67.4
EKLCYITLDFEKEMATAASSSSLEK	NR_027247|Homo	AL590396.1/LOC100130331	100	25	3148	1	25	2281	2355	0	25	0	0	EKLCYITLDFEKEMATAASSSSLEK	EKLCYITLDFEKEMATAASSSSLEK	9.04e-12	53.9
KLCYITLDFEKEMATAASSSSLEKS	NR_027247|Homo	AL590396.1/LOC100130331	100	25	3148	1	25	2284	2358	0	25	0	0	KLCYITLDFEKEMATAASSSSLEKS	KLCYITLDFEKEMATAASSSSLEKS	1.27e-11	53.5
LCYITLDFEKEMATAASSSSLEK	NR_027247|Homo	AL590396.1/LOC100130331	100	23	3148	1	23	2287	2355	0	23	0	0	LCYITLDFEKEMATAASSSSLEK	LCYITLDFEKEMATAASSSSLEK	2.02e-10	50.1
MEEEIATLAIDNGSSMCKA	NR_027247|Homo	AL590396.1/LOC100130331	100	19	3148	1	19	1637	1693	0	19	0	0	MEEEIATLAIDNGSSMCKA	MEEEIATLAIDNGSSMCKA	1.17e-07	42
KTATPQKAQEVHEKF	NR_027338|Homo	TPI1P3	100	15	1214	1	15	541	585	0	15	0	0	KTATPQKAQEVHEKF	KTATPQKAQEVHEKF	0.000129	33.1
KVVLACEPVWAIGTSKTATPQKAQEVHEKF	NR_027338|Homo	TPI1P3	100	30	1214	1	30	496	585	0	30	0	0	KVVLACEPVWAIGTSKTATPQKAQEVHEKF	KVVLACEPVWAIGTSKTATPQKAQEVHEKF	9.58e-15	62.8
LEPKIAVAAQNCYK	NR_027338|Homo	TPI1P3	100	14	1214	1	14	186	227	0	14	0	0	LEPKIAVAAQNCYK	LEPKIAVAAQNCYK	0.000369	31.6
VVLACEPVWAIGTSKTATPQKAQEVHEK	NR_027338|Homo	TPI1P3	100	28	1214	1	28	499	582	0	28	0	0	VVLACEPVWAIGTSKTATPQKAQEVHEK	VVLACEPVWAIGTSKTATPQKAQEVHEK	3.29e-13	58.2
GDHHCCLK	NR_027622|Homo	LOC100128164 (Four And A Half LIM Domains 1 Pseudogene)	100	8	6057	1	8	3333	3356	0	8	0	0	GDHHCCLK	GDHHCCLK	0.96	21.6
GSSVVAYEGQSWHDCCFHCK	NR_027622|Homo	LOC100128164 (Four And A Half LIM Domains 1 Pseudogene)	100	20	6057	1	20	3964	4023	0	20	0	0	GSSVVAYEGQSWHDCCFHCK	GSSVVAYEGQSWHDCCFHCK	4.77e-09	45.8
KVELESLLEGLTDEINFLRQ	NR_027713|Homo	KRT8P49	100	20	1828	1	20	739	798	0	20	0	0	KVELESLLEGLTDEINFLRQ	KVELESLLEGLTDEINFLRQ	4.01e-06	37.7
APWVEQEGLEYWDQETR	NR_027822|Homo	HLA-L	100	17	4622	1	17	168	218	0	17	0	0	APWVEQEGLEYWDQETR	APWVEQEGLEYWDQETR	6.05e-07	39.7
RAPWVEQEGLEYWDQETRN	NR_027822|Homo	HLA-L	100	19	4622	1	19	165	221	0	19	0	0	RAPWVEQEGLEYWDQETRN	RAPWVEQEGLEYWDQETRN	1.86e-08	44.3
SASARPPHLR	NR_027995|Homo	lncRNA_lnc-ARMT1-2:1	100	10	37567	1	9	35531	35557	0	9	0	0	SASARPPHL	SASARPPHL	1.3	21.2
RTDLEMQMEGLKEELAYLRK	NR_029392|Homo	KRT16P2	100	20	1575	1	20	782	841	0	20	0	0	RTDLEMQMEGLKEELAYLRK	RTDLEMQMEGLKEELAYLRK	8.86e-08	42.4
EAVENSLVAYK	NR_029404|Homo	YWHAEP1	100	11	1828	1	11	599	631	0	11	0	0	EAVENSLVAYK	EAVENSLVAYK	0.16	23.9
LKMIWEYQQMIETELKLLCCDILDVLDK	NR_029404|Homo	YWHAEP1	100	28	1828	1	28	407	490	0	28	0	0	LKMIWEYQQMIETELKLLCCDILDVLDK	LKMIWEYQQMIETELKLLCCDILDVLDK	8.41e-14	60.1
SNYSELREDIQTK	NR_033907|Homo	sp|Q9UN81|LORF1_HUMAN	100	13	1487	1	13	840	878	0	13	0	0	SNYSELREDIQTK	SNYSELREDIQTK	0.003	29.3
FQCPEALFQPSFLGMESCGIHETTFNSIMK	NR_033926|Homo	ACTG1P20	100	30	2652	1	30	1558	1647	0	30	0	0	FQCPEALFQPSFLGMESCGIHETTFNSIMK	FQCPEALFQPSFLGMESCGIHETTFNSIMK	1.24e-16	68.2
QEYDESGPCIVHR	NR_033926|Homo	ACTG1P20	100	13	2652	1	13	1873	1911	0	13	0	0	QEYDESGPCIVHR	QEYDESGPCIVHR	3.95e-05	34.3
QEYDESGPCIVHRK	NR_033926|Homo	ACTG1P20	100	14	2652	1	14	1873	1914	0	14	0	0	QEYDESGPCIVHRK	QEYDESGPCIVHRK	1.18e-05	35.8
RFQCPEALFQPSFLGMESCGIHETTFNSIMK	NR_033926|Homo	ACTG1P20	100	31	2652	1	31	1555	1647	0	31	0	0	RFQCPEALFQPSFLGMESCGIHETTFNSIMK	RFQCPEALFQPSFLGMESCGIHETTFNSIMK	1.78e-17	70.5
ANLSPSLIGAPIHILEADLR	NR_034009|Homo	SFRS6 pseudogene	100	20	4621	1	20	1146	1205	0	20	0	0	ANLSPSLIGAPIHILEADLR	ANLSPSLIGAPIHILEADLR	1.16e-07	42
DLSAETLQAR	NR_034022|Homo	sp|Q9UN81|LORF1_HUMAN	100	10	21017	1	10	9142	9171	0	10	0	0	DLSAETLQAR	DLSAETLQAR	0.45	22.7
KLENTLQDIIQENFPNLARQ	NR_034022|Homo	sp|Q9UN81|LORF1_HUMAN	100	20	21017	1	20	8905	8964	0	20	0	0	KLENTLQDIIQENFPNLARQ	KLENTLQDIIQENFPNLARQ	4.54e-08	43.1
LENTLQDIIQENFPNLAR	NR_034022|Homo	sp|Q9UN81|LORF1_HUMAN	100	18	21017	1	18	8908	8961	0	18	0	0	LENTLQDIIQENFPNLAR	LENTLQDIIQENFPNLAR	8.07e-07	39.7
LIGVPESDGENGTK	NR_034022|Homo	sp|Q9UN81|LORF1_HUMAN	100	14	21017	1	14	8866	8907	0	14	0	0	LIGVPESDGENGTK	LIGVPESDGENGTK	6.81e-05	33.9
LIGVPESDGENGTKLENTLQDIIQENFPNLAR	NR_034022|Homo	sp|Q9UN81|LORF1_HUMAN	100	32	21017	1	32	8866	8961	0	32	0	0	LIGVPESDGENGTKLENTLQDIIQENFPNLAR	LIGVPESDGENGTKLENTLQDIIQENFPNLAR	1.26e-16	68.2
LTADLSAETLQAR	NR_034022|Homo	sp|Q9UN81|LORF1_HUMAN	100	13	21017	1	13	9133	9171	0	13	0	0	LTADLSAETLQAR	LTADLSAETLQAR	0.01	27.3
QDIIQENFPNLAR	NR_034022|Homo	sp|Q9UN81|LORF1_HUMAN	100	13	21017	1	13	8923	8961	0	13	0	0	QDIIQENFPNLAR	QDIIQENFPNLAR	0.000867	30.4
AAEDDEDNDVDTQK	NR_036466|Homo	PTMAP4	100	14	2469	1	14	77	36	0	14	0	0	AAEDDEDNDVDTQK	AAEDDEDNDVDTQK	0.005	28.5
RAAEDDEDNDVDTQK	NR_036466|Homo	PTMAP4	100	15	2469	1	15	80	36	0	15	0	0	RAAEDDEDNDVDTQK	RAAEDDEDNDVDTQK	0.000693	31.2
HTGPGILSMANAGHK	NR_036506|Homo	PPIAP89;PPIAP30	100	15	626	1	13	328	366	0	13	0	0	HTGPGILSMANAG	HTGPGILSMANAG	0.002	30
HTGPGILSMANAGPNTNDSQIFICTAK	NR_036506|Homo	PPIAP89;PPIAP30	100	27	626	1	27	328	408	0	27	0	0	HTGPGILSMANAGPNTNDSQIFICTAK	HTGPGILSMANAGPNTNDSQIFICTAK	5.25e-14	59.3
HTGPGILSMANAGPNTNDSQIFICTAKTEWLDGK	NR_036506|Homo	PPIAP89;PPIAP30	100	34	626	1	34	328	429	0	34	0	0	HTGPGILSMANAGPNTNDSQIFICTAKTEWLDGK	HTGPGILSMANAGPNTNDSQIFICTAKTEWLDGK	5.3e-20	75.5
KTMLEDLGMNDEGDHDPVPLPNVNAAILKK	NR_036619|Homo	EEF1A1P16	100	30	1882	1	30	461	550	0	30	0	0	KTMLEDLGMNDEGDHDPVPLPNVNAAILKK	KTMLEDLGMNDEGDHDPVPLPNVNAAILKK	3.38e-15	63.9
LMNSSFTLMSDRTEFGGSIYQK	NR_036624|Homo	VDAC1P5	100	22	1877	1	9	649	675	0	9	0	0	LMNSSFTLM	LMNSSFTLM	7	20.4
RLMNSSFTLMSDRTEFGGSIYQKV	NR_036624|Homo	VDAC1P5	100	24	1877	1	10	646	675	0	10	0	0	RLMNSSFTLM	RLMNSSFTLM	1.1	22.7
VQCCLYFIAPSGHELKPLDIEFMKR	NR_037630|Homo	SEPT7P6	100	25	1048	1	13	603	641	0	13	0	0	VQCCLYFIAPSGH	VQCCLYFIAPSGH	6.54e-05	34.7
CWSTPPVAPPAR	NR_037661|Homo	FKBP1A-SDCBP2	100	12	1689	1	12	121	156	0	12	0	0	CWSTPPVAPPAR	CWSTPPVAPPAR	0.005	28.5
SASAAAMGVQVETISPGDGR	NR_037661|Homo	FKBP1A-SDCBP2	100	20	1689	1	20	157	216	0	20	0	0	SASAAAMGVQVETISPGDGR	SASAAAMGVQVETISPGDGR	2.75e-07	40.8
VSFELFADKIPK	NR_045207|Homo	PPIAP1	100	12	490	1	12	57	92	0	12	0	0	VSFELFADKIPK	VSFELFADKIPK	0.003	29.3
KNDDIPEQDSLGLSNLQKS	NR_072977|Homo	MKKS 5' UTR	100	19	5312	1	19	254	310	0	19	0	0	KNDDIPEQDSLGLSNLQKS	KNDDIPEQDSLGLSNLQKS	7.2e-07	39.7
KSSPVFQIPKN	NR_072977|Homo	MKKS 5' UTR	100	11	5312	1	11	227	259	0	11	0	0	KSSPVFQIPKN	KSSPVFQIPKN	0.041	25.8
KSSPVFQIPKNDDIPEQDSLGLSNLQKS	NR_072977|Homo	MKKS 5' UTR	100	28	5312	1	28	227	310	0	28	0	0	KSSPVFQIPKNDDIPEQDSLGLSNLQKS	KSSPVFQIPKNDDIPEQDSLGLSNLQKS	6.88e-13	57.4
NDDIPEQDSLGLSNLQK	NR_072977|Homo	MKKS 5' UTR	100	17	5312	1	17	257	307	0	17	0	0	NDDIPEQDSLGLSNLQK	NDDIPEQDSLGLSNLQK	1e-05	36.2
SSPVFQIPK	NR_072977|Homo	MKKS 5' UTR	100	9	5312	1	9	230	256	0	9	0	0	SSPVFQIPK	SSPVFQIPK	0.93	21.6
SSPVFQIPKNDDIPEQDSLGLSNLQK	NR_072977|Homo	MKKS 5' UTR	100	26	5312	1	26	230	307	0	26	0	0	SSPVFQIPKNDDIPEQDSLGLSNLQK	SSPVFQIPKNDDIPEQDSLGLSNLQK	9.53e-12	53.9
LISLTNENALSGNEELTVK	NR_073383|Homo	HSP90B2P	100	19	2752	1	19	445	501	0	19	0	0	LISLTNENALSGNEELTVK	LISLTNENALSGNEELTVK	3.66e-06	37.7
TVCEWELMNDIKPIWQRPSK	NR_073383|Homo	HSP90B2P	100	20	2752	1	20	1079	1138	0	20	0	0	TVCEWELMNDIKPIWQRPSK	TVCEWELMNDIKPIWQRPSK	3.39e-09	46.2
EDQTEYLEERK	NR_073415|Homo	HSP90AA2P	100	11	3135	1	10	966	995	0	10	0	0	EDQTEYLEER	EDQTEYLEER	0.41	22.7
EGLELPEDEEK	NR_073415|Homo	HSP90AA2P	100	11	3135	1	10	2326	2355	0	10	0	0	EGLELPEDEE	EGLELPEDEE	0.68	22.3
ADRDESSPYAAMLTTQDVAQR	NR_077246|Homo	AL031727.1	100	21	853	1	21	497	559	0	21	0	0	ADRDESSPYAAMLTTQDVAQR	ADRDESSPYAAMLTTQDVAQR	1.09e-08	45.1
DESSPYAAMLTTQDVAQR	NR_077246|Homo	AL031727.1	100	18	853	1	18	506	559	0	18	0	0	DESSPYAAMLTTQDVAQR	DESSPYAAMLTTQDVAQR	8.58e-07	39.7
YQPLQNHAK	NR_109994|Homo	sp|Q9UN81|LORF1_HUMAN	100	9	2180	1	9	1883	1909	0	9	0	0	YQPLQNHAK	YQPLQNHAK	0.19	23.5
DLYANTVLSSSTTMCPGITTLASSTMK	NR_110456|Homo	ACTG1P10	100	27	6364	1	27	1401	1321	0	27	0	0	DLYANTVLSSSTTMCPGITTLASSTMK	DLYANTVLSSSTTMCPGITTLASSTMK	8.81e-12	54.3
DLYANTVLSSSTTMCPGITTLASSTMKIK	NR_110456|Homo	ACTG1P10	100	29	6364	1	29	1401	1315	0	29	0	0	DLYANTVLSSSTTMCPGITTLASSTMKIK	DLYANTVLSSSTTMCPGITTLASSTMKIK	4.56e-13	57.8
HQGVMVGMGQKDSYMGHEAQSK	NR_110456|Homo	ACTG1P10	100	22	6364	1	22	2151	2086	0	22	0	0	HQGVMVGMGQKDSYMGHEAQSK	HQGVMVGMGQKDSYMGHEAQSK	1.87e-09	47.4
LDLAGQDLTNYLMK	NR_110456|Homo	ACTG1P10	100	14	6364	1	14	1737	1696	0	14	0	0	LDLAGQDLTNYLMK	LDLAGQDLTNYLMK	9.57e-05	33.5
SYELPDGQVR	NR_110456|Homo	ACTG1P10	100	10	6364	1	10	1565	1536	0	10	0	0	SYELPDGQVR	SYELPDGQVR	0.033	25.8
VCYIALDFEQEMATATSSSSLEK	NR_110456|Homo	ACTG1P10	100	23	6364	1	23	1634	1566	0	23	0	0	VCYIALDFEQEMATATSSSSLEK	VCYIALDFEQEMATATSSSSLEK	1.07e-09	48.1
VCYIALDFEQEMATATSSSSLEKSYELPDGQVR	NR_110456|Homo	ACTG1P10	100	33	6364	1	33	1634	1536	0	33	0	0	VCYIALDFEQEMATATSSSSLEKSYELPDGQVR	VCYIALDFEQEMATATSSSSLEKSYELPDGQVR	3.72e-17	69.7
YPIEHGIITIWDDMEK	NR_110456|Homo	ACTG1P10	100	16	6364	1	16	2064	2017	0	16	0	0	YPIEHGIITIWDDMEK	YPIEHGIITIWDDMEK	6.03e-06	37
YPIEHGIITIWDDMEKIWHHTFYNELCMTPEK	NR_110456|Homo	ACTG1P10	100	32	6364	1	32	2064	1969	0	32	0	0	YPIEHGIITIWDDMEKIWHHTFYNELCMTPEK	YPIEHGIITIWDDMEKIWHHTFYNELCMTPEK	9.52e-18	71.2
NRVDLQHLCGYVTMLNASSQLANR	NR_111950|Homo	FAM91A2P;FAM91A3P	100	24	6066	1	24	3700	3771	0	24	0	0	NRVDLQHLCGYVTMLNASSQLANR	NRVDLQHLCGYVTMLNASSQLANR	3.45e-11	52.4
VDLQHLCGYVTMLNASSQLANR	NR_111950|Homo	FAM91A2P;FAM91A3P	100	22	6066	1	22	3706	3771	0	22	0	0	VDLQHLCGYVTMLNASSQLANR	VDLQHLCGYVTMLNASSQLANR	8.33e-10	48.1
Note:
Sequences in first column are novel peptides detected in five cancer datasets
Sequences in second column are novel translating mRNA detected in Lu et al study

## Sheet: normal_novpeps_vs_Chen. et al
query sequence	matched sequence ID	description of matched sequence ID	percentage of identity	query length	matched sequence length	query sequence alignment start	query sequence alignment end	matched sequence alignment start	matched sequence alignment end	number of mismatched amino acid	number of positive matches	number of gap open	number of gaps	query aligned sequence	match aligned sequence	blastp evalue	blastp bitscore
LENTLQDIIQENFPNLAR	CTC-260E6.6_20349098_296aa_new	sp|Q9UN81|LORF1_HUMAN	100	18	296	1	18	132	149	0	18	0	0	LENTLQDIIQENFPNLAR	LENTLQDIIQENFPNLAR	8.92e-07	39.7
LSFISEGEIK	CTC-260E6.6_20349098_296aa_new	sp|Q9UN81|LORF1_HUMAN	100	10	296	1	10	244	253	0	10	0	0	LSFISEGEIK	LSFISEGEIK	0.97	21.9
NEQSLQEIWDYVK	CTC-260E6.6_20349098_296aa_new	sp|Q9UN81|LORF1_HUMAN	100	13	296	1	13	100	112	0	13	0	0	NEQSLQEIWDYVK	NEQSLQEIWDYVK	0.000805	31.2
RNEQSLQEIWDYVK	CTC-260E6.6_20349098_296aa_new	sp|Q9UN81|LORF1_HUMAN	100	14	296	1	14	99	112	0	14	0	0	RNEQSLQEIWDYVK	RNEQSLQEIWDYVK	0.000167	33.1
REWGPIFNLLK	CTC-260E6.6_20349098_296aa_new	sp|Q9UN81|LORF1_HUMAN	90.909	11	296	1	11	220	230	1	11	0	0	REWGPIFNLLK	REWGPIFNILK	0.008	28.1
EWGPIFNLLK	CTC-260E6.6_20349098_296aa_new	sp|Q9UN81|LORF1_HUMAN	90	10	296	1	10	221	230	1	10	0	0	EWGPIFNLLK	EWGPIFNILK	0.017	26.9
ATPGHTGCLSPGCPDQPAR	PIDD1_804418_171aa_start_overlap	P53-Induced Death Domain Protein 1 5' UTR	100	19	171	1	19	111	129	0	19	0	0	ATPGHTGCLSPGCPDQPAR	ATPGHTGCLSPGCPDQPAR	1.46e-07	41.6
GPSAAGGHPGPAASEPVLPPLPGPQR	PIDD1_804418_171aa_start_overlap	P53-Induced Death Domain Protein 1 5' UTR	100	26	171	1	26	84	109	0	26	0	0	GPSAAGGHPGPAASEPVLPPLPGPQR	GPSAAGGHPGPAASEPVLPPLPGPQR	2.93e-10	49.3
GHGEAVEYLEKEER	RP11-615I2.2_68679985_178aa_new	overlap with gene CDH3, in a different reading frame	100	14	178	1	14	133	146	0	14	0	0	GHGEAVEYLEKEER	GHGEAVEYLEKEER	0.000559	31.6
LGEGLSHPASR	RP11-615I2.2_68679985_178aa_new	overlap with gene CDH3, in a different reading frame	100	11	178	1	11	20	30	0	11	0	0	LGEGLSHPASR	LGEGLSHPASR	0.092	25
ELEEAKIDLICQQNNIIVLEDTIKR	TSGA10_99743521_391aa_NCiso	TSGA10 5' UTR	100	25	391	1	25	71	95	0	25	0	0	ELEEAKIDLICQQNNIIVLEDTIKR	ELEEAKIDLICQQNNIIVLEDTIKR	9.41e-11	51.6
EVVSSQVDDLTSHNEHLCK	TSGA10_99743521_391aa_NCiso	TSGA10 5' UTR	100	19	391	1	19	27	45	0	19	0	0	EVVSSQVDDLTSHNEHLCK	EVVSSQVDDLTSHNEHLCK	1.19e-07	42.4
IDLICQQNNIIVLEDTIK	TSGA10_99743521_391aa_NCiso	TSGA10 5' UTR	100	18	391	1	18	77	94	0	18	0	0	IDLICQQNNIIVLEDTIK	IDLICQQNNIIVLEDTIK	2e-06	38.9
IDLICQQNNIIVLEDTIKR	TSGA10_99743521_391aa_NCiso	TSGA10 5' UTR	100	19	391	1	19	77	95	0	19	0	0	IDLICQQNNIIVLEDTIKR	IDLICQQNNIIVLEDTIKR	3.45e-07	40.8
IDQLAEQLEK	TSGA10_99743521_391aa_NCiso	TSGA10 5' UTR	100	10	391	1	10	50	59	0	10	0	0	IDQLAEQLEK	IDQLAEQLEK	0.87	22.3
IDQLAEQLEKEK	TSGA10_99743521_391aa_NCiso	TSGA10 5' UTR	100	12	391	1	12	50	61	0	12	0	0	IDQLAEQLEKEK	IDQLAEQLEKEK	0.085	25.4
NFVVDSANKELEEAK	TSGA10_99743521_391aa_NCiso	TSGA10 5' UTR	100	15	391	1	15	62	76	0	15	0	0	NFVVDSANKELEEAK	NFVVDSANKELEEAK	0.000252	32.7
NFVVDSANKELEEAKIDLICQQNNIIVLEDTIK	TSGA10_99743521_391aa_NCiso	TSGA10 5' UTR	100	33	391	1	33	62	94	0	33	0	0	NFVVDSANKELEEAKIDLICQQNNIIVLEDTIK	NFVVDSANKELEEAKIDLICQQNNIIVLEDTIK	1.89e-16	68.2
QTNHGLEEYVR	TSGA10_99743521_391aa_NCiso	TSGA10 5' UTR	100	11	391	1	11	10	20	0	11	0	0	QTNHGLEEYVR	QTNHGLEEYVR	0.28	23.9
Note:
Sequences in first column are novel peptides detected in 31 healthy tissue datasets
Sequences in second column are novel CDS detected from Chen et al study

## Sheet: tumor_novpeps_vs_Chen. et al
query sequence	matched sequence ID	description of matched sequence ID	percentage of identity	query length	matched sequence length	query sequence alignment start	query sequence alignment end	matched sequence alignment start	matched sequence alignment end	number of mismatched amino acid	number of positive matches	number of gap open	number of gaps	query aligned sequence	match aligned sequence	blastp evalue	blastp bitscore
ALGLPTLPMEK	ARAP1_72492297_269aa_extension	STARD10 5'UTR	100	11	269	1	11	17	27	0	11	0	0	ALGLPTLPMEK	ALGLPTLPMEK	0.079	25.4
RALGLPTLPMEKL	ARAP1_72492327_325aa_extension	STARD10 5'UTR	100	13	325	1	13	26	38	0	13	0	0	RALGLPTLPMEKL	RALGLPTLPMEKL	0.005	28.9
RALGLPTLPMEKLAASTEPQGPRPVLGRE	ARAP1_72492327_325aa_extension	STARD10 5'UTR	100	29	325	1	29	26	54	0	29	0	0	RALGLPTLPMEKLAASTEPQGPRPVLGRE	RALGLPTLPMEKLAASTEPQGPRPVLGRE	5.94e-14	60.8
VASASAAASTLSEPPR	ARAP1_72492327_325aa_extension	STARD10 5'UTR	100	16	325	1	16	1	16	0	16	0	0	VASASAAASTLSEPPR	VASASAAASTLSEPPR	0.001	30.8
VASASAAASTLSEPPRR	ARAP1_72492327_325aa_extension	STARD10 5'UTR	100	17	325	1	17	1	17	0	17	0	0	VASASAAASTLSEPPRR	VASASAAASTLSEPPRR	0.0002	33.1
VASASAAASTLSEPPRRTQESR	ARAP1_72492327_325aa_extension	STARD10 5'UTR	100	22	325	1	22	1	22	0	22	0	0	VASASAAASTLSEPPRRTQESR	VASASAAASTLSEPPRRTQESR	1.13e-07	42.7
DLSAETLQAR	CTC-260E6.6_20349098_296aa_new	sp|Q9UN81|LORF1_HUMAN	100	10	296	1	10	210	219	0	10	0	0	DLSAETLQAR	DLSAETLQAR	5.9	19.6
EWGPIFNILK	CTC-260E6.6_20349098_296aa_new	sp|Q9UN81|LORF1_HUMAN	100	10	296	1	10	221	230	0	10	0	0	EWGPIFNILK	EWGPIFNILK	0.008	28.1
KLENTLQDIIQENFPNLARQ	CTC-260E6.6_20349098_296aa_new	sp|Q9UN81|LORF1_HUMAN	100	20	296	1	20	131	150	0	20	0	0	KLENTLQDIIQENFPNLARQ	KLENTLQDIIQENFPNLARQ	5.18e-08	43.5
KRNEQSLQEIWDYVKR	CTC-260E6.6_20349098_296aa_new	sp|Q9UN81|LORF1_HUMAN	100	16	296	1	16	98	113	0	16	0	0	KRNEQSLQEIWDYVKR	KRNEQSLQEIWDYVKR	1.07e-05	36.6
LENTLQDIIQENFPNLAR	CTC-260E6.6_20349098_296aa_new	sp|Q9UN81|LORF1_HUMAN	100	18	296	1	18	132	149	0	18	0	0	LENTLQDIIQENFPNLAR	LENTLQDIIQENFPNLAR	8.92e-07	39.7
LSFISEGEIK	CTC-260E6.6_20349098_296aa_new	sp|Q9UN81|LORF1_HUMAN	100	10	296	1	10	244	253	0	10	0	0	LSFISEGEIK	LSFISEGEIK	0.97	21.9
LTVDLSAETLQAR	CTC-260E6.6_20349098_296aa_new	sp|Q9UN81|LORF1_HUMAN	100	13	296	1	13	207	219	0	13	0	0	LTVDLSAETLQAR	LTVDLSAETLQAR	0.066	25.8
NEQSLQEIWDYVK	CTC-260E6.6_20349098_296aa_new	sp|Q9UN81|LORF1_HUMAN	100	13	296	1	13	100	112	0	13	0	0	NEQSLQEIWDYVK	NEQSLQEIWDYVK	0.000805	31.2
QDIIQENFPNLAR	CTC-260E6.6_20349098_296aa_new	sp|Q9UN81|LORF1_HUMAN	100	13	296	1	13	137	149	0	13	0	0	QDIIQENFPNLAR	QDIIQENFPNLAR	0.001	30.8
REWGPIFNILK	CTC-260E6.6_20349098_296aa_new	sp|Q9UN81|LORF1_HUMAN	100	11	296	1	11	220	230	0	11	0	0	REWGPIFNILK	REWGPIFNILK	0.005	28.9
REWGPIFNILKE	CTC-260E6.6_20349098_296aa_new	sp|Q9UN81|LORF1_HUMAN	100	12	296	1	12	220	231	0	12	0	0	REWGPIFNILKE	REWGPIFNILKE	0.001	30.4
REWGPIFNILKEKN	CTC-260E6.6_20349098_296aa_new	sp|Q9UN81|LORF1_HUMAN	100	14	296	1	14	220	233	0	14	0	0	REWGPIFNILKEKN	REWGPIFNILKEKN	6.99e-05	34.3
RNEQSLQEIWDYVK	CTC-260E6.6_20349098_296aa_new	sp|Q9UN81|LORF1_HUMAN	100	14	296	1	14	99	112	0	14	0	0	RNEQSLQEIWDYVK	RNEQSLQEIWDYVK	0.000167	33.1
RNEQSLQEIWDYVKR	CTC-260E6.6_20349098_296aa_new	sp|Q9UN81|LORF1_HUMAN	100	15	296	1	15	99	113	0	15	0	0	RNEQSLQEIWDYVKR	RNEQSLQEIWDYVKR	3.88e-05	35
RNEQSLQEIWDYVKRPNLRL	CTC-260E6.6_20349098_296aa_new	sp|Q9UN81|LORF1_HUMAN	100	20	296	1	20	99	118	0	20	0	0	RNEQSLQEIWDYVKRPNLRL	RNEQSLQEIWDYVKRPNLRL	1.19e-08	45.1
RREWGPIFNILKEKN	CTC-260E6.6_20349098_296aa_new	sp|Q9UN81|LORF1_HUMAN	100	15	296	1	15	219	233	0	15	0	0	RREWGPIFNILKEKN	RREWGPIFNILKEKN	1.59e-05	36.2
CWSTPPVAPPAR	FKBP1A_1373716_133aa_extension	FKBP1A-SDCBP2 read through transcript	100	12	133	1	12	8	19	0	12	0	0	CWSTPPVAPPAR	CWSTPPVAPPAR	0.003	29.3
SASAAAMGVQVETISPGDGR	FKBP1A_1373716_133aa_extension	FKBP1A-SDCBP2 read through transcript	100	20	133	1	20	20	39	0	20	0	0	SASAAAMGVQVETISPGDGR	SASAAAMGVQVETISPGDGR	1.79e-07	41.2
ESVSNCIQLK	HM13_30135258_64aa_new_iso	MCTS2P,malignant T cell amplified sequence 2, pseudogene	100	10	64	1	10	25	34	0	10	0	0	ESVSNCIQLK	ESVSNCIQLK	0.14	23.9
ATPGHTGCLSPGCPDQPAR	PIDD1_804418_171aa_start_overlap	P53-Induced Death Domain Protein 1 5' UTR	100	19	171	1	19	111	129	0	19	0	0	ATPGHTGCLSPGCPDQPAR	ATPGHTGCLSPGCPDQPAR	1.46e-07	41.6
GLPAAAAPVCPAASAAAAGGILASEHSR	PIDD1_804418_171aa_start_overlap	P53-Induced Death Domain Protein 1 5' UTR	100	28	171	1	28	56	83	0	28	0	0	GLPAAAAPVCPAASAAAAGGILASEHSR	GLPAAAAPVCPAASAAAAGGILASEHSR	1.56e-10	50.1
ECISIHVGQAGVQMGNACWELYCLEHDIQPSGTMPSHK	RP11-480I12.5_202830577_80aa_new	AC098934.1,tubulin, alpha (TUBA) pseudogene	100	38	80	1	38	3	40	0	38	0	0	ECISIHVGQAGVQMGNACWELYCLEHDIQPSGTMPSHK	ECISIHVGQAGVQMGNACWELYCLEHDIQPSGTMPSHK	3.87e-24	83.2
ARPCTPHTAGSSR	RP11-615I2.2_68679985_178aa_new	overlap with gene CDH3, in a different reading frame	100	13	178	1	13	85	97	0	13	0	0	ARPCTPHTAGSSR	ARPCTPHTAGSSR	0.004	29.3
ERGEAAAATAGR	RP11-615I2.2_68679985_178aa_new	overlap with gene CDH3, in a different reading frame	100	12	178	1	12	159	170	0	12	0	0	ERGEAAAATAGR	ERGEAAAATAGR	0.27	23.9
GEAAAATAGR	RP11-615I2.2_68679985_178aa_new	overlap with gene CDH3, in a different reading frame	100	10	178	1	10	161	170	0	10	0	0	GEAAAATAGR	GEAAAATAGR	4.5	20
GHGEAVEYLEK	RP11-615I2.2_68679985_178aa_new	overlap with gene CDH3, in a different reading frame	100	11	178	1	11	133	143	0	11	0	0	GHGEAVEYLEK	GHGEAVEYLEK	0.084	25.4
HGSEAAHCSQQTCAR	RP11-615I2.2_68679985_178aa_new	overlap with gene CDH3, in a different reading frame	100	15	178	1	15	59	73	0	15	0	0	HGSEAAHCSQQTCAR	HGSEAAHCSQQTCAR	7.34e-05	34.3
LGEGLSHPASR	RP11-615I2.2_68679985_178aa_new	overlap with gene CDH3, in a different reading frame	100	11	178	1	11	20	30	0	11	0	0	LGEGLSHPASR	LGEGLSHPASR	0.092	25
EVVSSQVDDLTSHNEHLCK	TSGA10_99743521_391aa_NCiso	TSGA10 5' UTR	100	19	391	1	19	27	45	0	19	0	0	EVVSSQVDDLTSHNEHLCK	EVVSSQVDDLTSHNEHLCK	1.19e-07	42.4
IDLICQQNNIIVLEDTIK	TSGA10_99743521_391aa_NCiso	TSGA10 5' UTR	100	18	391	1	18	77	94	0	18	0	0	IDLICQQNNIIVLEDTIK	IDLICQQNNIIVLEDTIK	2e-06	38.9
IDQLAEQLEK	TSGA10_99743521_391aa_NCiso	TSGA10 5' UTR	100	10	391	1	10	50	59	0	10	0	0	IDQLAEQLEK	IDQLAEQLEK	0.87	22.3
NFVVDSANK	TSGA10_99743521_391aa_NCiso	TSGA10 5' UTR	100	9	391	1	9	62	70	0	9	0	0	NFVVDSANK	NFVVDSANK	0.57	22.7
QTNHGLEEYVR	TSGA10_99743521_391aa_NCiso	TSGA10 5' UTR	100	11	391	1	11	10	20	0	11	0	0	QTNHGLEEYVR	QTNHGLEEYVR	0.28	23.9
Note:
Sequences in first column are novel peptides detected in five cancer datasets
Sequences in second column are novel CDS detected in Chen et al study
