# Supplementary material for: Increased expression of peptides from non-coding genes in cancer proteomics datasets suggests potential tumor neoantigens
Source: Commun Biol. 2021 Apr 22;4:496. doi: 10.1038/s42003-021-02007-2 (PMC8062694; doi:10.1038/s42003-021-02007-2)
Supplement: Supplementary file 4 — Supplementary Data 1–2 [file 42003_2021_2007_MOESM4_ESM.zip › Supplementary data/Supplementary Data 1 Table 6.xlsx]

## Sheet: CTL_result
Protein	Peptide	Allele	MHC	TAP	Cle	Comb	%Rank	Allele	MHC	TAP	Cle	Comb	%Rank	Allele	MHC	TAP	Cle	Comb	%Rank	Allele	MHC	TAP	Cle	Comb	%Rank	Allele	MHC	TAP	Cle	Comb	%Rank	Allele	MHC	TAP	Cle	Comb	%Rank	Allele	MHC	TAP	Cle	Comb	%Rank	Allele	MHC	TAP	Cle	Comb	%Rank
PGOHUM_ENST00000403258.1_RP11-459O1.1	VLSGGTNMY	HLA-B*08:01	0.036	3.012	0.97278	0.330175	16	HLA-A*01:01	0.331	3.012	0.97278	0.625175	0.4	HLA-A*02:01	0.096	3.012	0.97278	0.390175	8	HLA-A*03:01	0.348	3.012	0.97278	0.642175	1.5	HLA-A*24:02	0.043	3.012	0.97278	0.337175	8	HLA-A*26:01	0.198	3.012	0.97278	0.492175	2	HLA-B*07:02	0.045	3.012	0.97278	0.339175	8	HLA-B*27:05	0.049	3.012	0.97278	0.343176	8
PGOHUM_ENST00000415776.1_ACTG1P2	VLSGGTTMY	HLA-B*08:01	0.032	3.012	0.974616	0.326589	16	HLA-A*01:01	0.305	3.012	0.974616	0.599589	0.4	HLA-A*02:01	0.108	3.012	0.974616	0.402589	8	HLA-A*03:01	0.374	3.012	0.974616	0.668589	1	HLA-A*24:02	0.04	3.012	0.974616	0.334589	8	HLA-A*26:01	0.195	3.012	0.974616	0.489589	2	HLA-B*07:02	0.044	3.012	0.974616	0.338589	8	HLA-B*27:05	0.052	3.012	0.974616	0.346589	8
PGOHUM_ENST00000435239.1_AC018641.6	MYTGTLDCW	HLA-B*08:01	0.039	1.207	0.891024	0.269655	32	HLA-A*01:01	0.048	1.207	0.891024	0.278655	16	HLA-A*02:01	0.031	1.207	0.891024	0.261655	32	HLA-A*03:01	0.01	1.207	0.891024	0.240655	32	HLA-A*24:02	0.627	1.207	0.891024	0.857655	0.15	HLA-A*26:01	0.033	1.207	0.891024	0.263655	16	HLA-B*07:02	0.028	1.207	0.891024	0.258655	32	HLA-B*27:05	0.056	1.207	0.891024	0.286655	16
PGOHUM_ENST00000504812.1_RP11-109B6.2	AELGNMQGL	HLA-B*08:01	0.053	0.814	0.791726	0.251488	32	HLA-A*01:01	0.015	0.814	0.791726	0.213488	32	HLA-A*02:01	0.103	0.814	0.791726	0.301488	16	HLA-A*03:01	0.01	0.814	0.791726	0.208488	32	HLA-A*24:02	0.066	0.814	0.791726	0.264488	32	HLA-A*26:01	0.013	0.814	0.791726	0.211488	32	HLA-B*07:02	0.033	0.814	0.791726	0.231488	32	HLA-B*27:05	0.089	0.814	0.791726	0.287488	16
PGOHUM_ENST00000604727.1_KRT8P47	TELGNTQGL	HLA-B*08:01	0.061	0.649	0.902467	0.28028	32	HLA-A*01:01	0.015	0.649	0.902467	0.23428	32	HLA-A*02:01	0.063	0.649	0.902467	0.28228	32	HLA-A*03:01	0.007	0.649	0.902467	0.22628	32	HLA-A*24:02	0.072	0.649	0.902467	0.29128	16	HLA-A*26:01	0.016	0.649	0.902467	0.23528	32	HLA-B*07:02	0.034	0.649	0.902467	0.25328	32	HLA-B*27:05	0.058	0.649	0.902467	0.27728	32
PGOHUM_ENST00000533003.1_KRT8P7	VELGNMQGL	HLA-B*08:01	0.046	0.732	0.668175	0.214639	32	HLA-A*01:01	0.015	0.732	0.668175	0.183639	32	HLA-A*02:01	0.082	0.732	0.668175	0.250639	32	HLA-A*03:01	0.009	0.732	0.668175	0.177639	50	HLA-A*24:02	0.067	0.732	0.668175	0.235639	32	HLA-A*26:01	0.012	0.732	0.668175	0.180639	32	HLA-B*07:02	0.025	0.732	0.668175	0.193639	32	HLA-B*27:05	0.057	0.732	0.668175	0.225639	32
lncRNA_lnc-MKKS-4:1	SLGLSNLQK	HLA-B*08:01	0.033	0.235	0.949077	0.252417	32	HLA-A*01:01	0.067	0.235	0.949077	0.286417	10	HLA-A*02:01	0.033	0.235	0.949077	0.252417	32	HLA-A*03:01	0.595	0.235	0.949077	0.814417	0.3	HLA-A*24:02	0.017	0.235	0.949077	0.236417	32	HLA-A*26:01	0.014	0.235	0.949077	0.233417	32	HLA-B*07:02	0.011	0.235	0.949077	0.230417	32	HLA-B*27:05	0.046	0.235	0.949077	0.265417	32
lncRNA_lnc-NANOGP8-26:6	SLQEIWDYV	HLA-B*08:01	0.097	0.306	0.855143	0.297057	16	HLA-A*01:01	0.104	0.306	0.855143	0.304057	8	HLA-A*02:01	0.835	0.306	0.855143	1.03506	0.15	HLA-A*03:01	0.076	0.306	0.855143	0.276057	16	HLA-A*24:02	0.081	0.306	0.855143	0.281057	16	HLA-A*26:01	0.071	0.306	0.855143	0.271057	16	HLA-B*07:02	0.052	0.306	0.855143	0.252057	32	HLA-B*27:05	0.06	0.306	0.855143	0.260057	32
PGOHUM_ENST00000603132.1_RP11-543H15.2	KVMGSLETK	HLA-B*08:01	0.026	0.785	0.891232	0.246152	32	HLA-A*01:01	0.042	0.785	0.891232	0.262152	16	HLA-A*02:01	0.09	0.785	0.891232	0.310152	16	HLA-A*03:01	0.621	0.785	0.891232	0.841152	0.3	HLA-A*24:02	0.042	0.785	0.891232	0.262152	32	HLA-A*26:01	0.059	0.785	0.891232	0.279152	16	HLA-B*07:02	0.027	0.785	0.891232	0.247152	32	HLA-B*27:05	0.087	0.785	0.891232	0.307152	16
PGOHUM_ENST00000515379.1_CTC-512J14.4	SHFEQWGML	HLA-B*08:01	0.106	1.196	0.714141	0.296582	16	HLA-A*01:01	0.024	1.196	0.714141	0.214582	32	HLA-A*02:01	0.085	1.196	0.714141	0.275582	32	HLA-A*03:01	0.023	1.196	0.714141	0.213582	32	HLA-A*24:02	0.067	1.196	0.714141	0.257582	32	HLA-A*26:01	0.023	1.196	0.714141	0.213582	32	HLA-B*07:02	0.084	1.196	0.714141	0.274582	16	HLA-B*27:05	0.127	1.196	0.714141	0.317582	16
PGOHUM_ENST00000452570.1_CTD-2324A24.1	GLMTIVHAI	HLA-B*08:01	0.341	0.273	0.92456	0.555851	1.5	HLA-A*01:01	0.082	0.273	0.92456	0.296851	9	HLA-A*02:01	0.836	0.273	0.92456	1.05085	0.15	HLA-A*03:01	0.112	0.273	0.92456	0.326851	9	HLA-A*24:02	0.136	0.273	0.92456	0.350851	7	HLA-A*26:01	0.058	0.273	0.92456	0.272851	16	HLA-B*07:02	0.127	0.273	0.92456	0.341851	7	HLA-B*27:05	0.169	0.273	0.92456	0.383851	5
PGOHUM_ENST00000452570.1_CTD-2324A24.1	NLKIVGSAF	HLA-B*08:01	0.438	2.73	0.956556	0.721475	0.4	HLA-A*01:01	0.06	2.73	0.956556	0.343475	5	HLA-A*02:01	0.065	2.73	0.956556	0.348475	10	HLA-A*03:01	0.054	2.73	0.956556	0.337475	8	HLA-A*24:02	0.081	2.73	0.956556	0.364475	6	HLA-A*26:01	0.167	2.73	0.956556	0.450475	3	HLA-B*07:02	0.188	2.73	0.956556	0.471475	3	HLA-B*27:05	0.067	2.73	0.956556	0.350475	7
PGOHUM_ENST00000388836.3_AC012667.1	LEDGEDFIL	HLA-B*08:01	0.023	0.695	0.954311	0.255095	32	HLA-A*01:01	0.076	0.695	0.954311	0.308095	7	HLA-A*02:01	0.062	0.695	0.954311	0.294095	16	HLA-A*03:01	0.006	0.695	0.954311	0.238095	32	HLA-A*24:02	0.044	0.695	0.954311	0.276095	16	HLA-A*26:01	0.006	0.695	0.954311	0.238095	32	HLA-B*07:02	0.018	0.695	0.954311	0.250095	32	HLA-B*27:05	0.035	0.695	0.954311	0.267095	32
PGOHUM_ENST00000414328.2_RP11-110J1.3	LSYGLGSSF	HLA-B*08:01	0.114	2.82	0.94433	0.396974	6	HLA-A*01:01	0.152	2.82	0.94433	0.434974	2	HLA-A*02:01	0.09	2.82	0.94433	0.372974	9	HLA-A*03:01	0.16	2.82	0.94433	0.442974	4	HLA-A*24:02	0.172	2.82	0.94433	0.454974	3	HLA-A*26:01	0.281	2.82	0.94433	0.563974	1	HLA-B*07:02	0.209	2.82	0.94433	0.491974	2	HLA-B*27:05	0.101	2.82	0.94433	0.383974	5
PGOHUM_ENST00000436895.1_TUBB8P6	GMGTLLLSK	HLA-B*08:01	0.047	0.298	0.852003	0.246151	32	HLA-A*01:01	0.052	0.298	0.852003	0.251151	32	HLA-A*02:01	0.071	0.298	0.852003	0.270151	32	HLA-A*03:01	0.625	0.298	0.852003	0.824151	0.3	HLA-A*24:02	0.032	0.298	0.852003	0.231151	32	HLA-A*26:01	0.018	0.298	0.852003	0.217151	32	HLA-B*07:02	0.014	0.298	0.852003	0.213151	32	HLA-B*27:05	0.144	0.298	0.852003	0.343151	8
PGOHUM_ENST00000475365.1_RP4-547C10.1	GYNPDTVEF	HLA-B*08:01	0.018	2.535	0.882864	0.280019	32	HLA-A*01:01	0.03	2.535	0.882864	0.292019	9	HLA-A*02:01	0.023	2.535	0.882864	0.285019	32	HLA-A*03:01	0.023	2.535	0.882864	0.285019	16	HLA-A*24:02	0.477	2.535	0.882864	0.739019	0.4	HLA-A*26:01	0.014	2.535	0.882864	0.276019	16	HLA-B*07:02	0.029	2.535	0.882864	0.291019	16	HLA-B*27:05	0.044	2.535	0.882864	0.306019	16
PGOHUM_ENST00000520889.1_IGHV4-55	ITMSVDTSK	HLA-B*08:01	0.04	0.596	0.928011	0.263702	32	HLA-A*01:01	0.11	0.596	0.928011	0.333702	5	HLA-A*02:01	0.048	0.596	0.928011	0.271702	32	HLA-A*03:01	0.569	0.596	0.928011	0.792702	0.4	HLA-A*24:02	0.029	0.596	0.928011	0.252702	32	HLA-A*26:01	0.092	0.596	0.928011	0.315702	8	HLA-B*07:02	0.035	0.596	0.928011	0.258702	32	HLA-B*27:05	0.051	0.596	0.928011	0.274702	32
PGOHUM_ENST00000483942.1_RP11-129K20.1	AELGNMQPL	HLA-B*08:01	0.132	0.814	0.797489	0.331785	16	HLA-A*01:01	0.016	0.814	0.797489	0.215785	32	HLA-A*02:01	0.162	0.814	0.797489	0.361785	10	HLA-A*03:01	0.014	0.814	0.797489	0.213785	32	HLA-A*24:02	0.095	0.814	0.797489	0.294785	16	HLA-A*26:01	0.02	0.814	0.797489	0.219785	32	HLA-B*07:02	0.065	0.814	0.797489	0.264785	32	HLA-B*27:05	0.132	0.814	0.797489	0.331785	9
PGOHUM_ENST00000405405.2_RP3-357D13.1	GLMTTVHAI	HLA-B*08:01	0.29	0.273	0.902468	0.49988	3	HLA-A*01:01	0.065	0.273	0.902468	0.27488	16	HLA-A*02:01	0.782	0.273	0.902468	0.99188	0.3	HLA-A*03:01	0.114	0.273	0.902468	0.32388	9	HLA-A*24:02	0.123	0.273	0.902468	0.33288	8	HLA-A*26:01	0.054	0.273	0.902468	0.26388	16	HLA-B*07:02	0.167	0.273	0.902468	0.37688	5	HLA-B*27:05	0.145	0.273	0.902468	0.35488	7
PGOHUM_ENST00000480199.1_RP11-380I10.1	LMEQDEDAY	HLA-B*08:01	0.025	2.854	0.761419	0.267669	32	HLA-A*01:01	0.359	2.854	0.761419	0.601669	0.4	HLA-A*02:01	0.034	2.854	0.761419	0.276669	32	HLA-A*03:01	0.054	2.854	0.761419	0.296669	16	HLA-A*24:02	0.015	2.854	0.761419	0.257669	32	HLA-A*26:01	0.089	2.854	0.761419	0.331669	7	HLA-B*07:02	0.051	2.854	0.761419	0.293669	16	HLA-B*27:05	0.056	2.854	0.761419	0.298669	16
PGOHUM_ENST00000511127.1_HSPD1P5	AIATGGAVF	HLA-B*08:01	0.105	2.86	0.899681	0.378928	7	HLA-A*01:01	0.074	2.86	0.899681	0.347928	4	HLA-A*02:01	0.074	2.86	0.899681	0.347928	10	HLA-A*03:01	0.104	2.86	0.899681	0.377928	6	HLA-A*24:02	0.1	2.86	0.899681	0.373928	6	HLA-A*26:01	0.196	2.86	0.899681	0.469928	2	HLA-B*07:02	0.228	2.86	0.899681	0.501928	2	HLA-B*27:05	0.07	2.86	0.899681	0.343928	8
PGOHUM_ENST00000511127.1_HSPD1P5	AEEGLTLNL	HLA-B*08:01	0.033	0.714	0.969233	0.268927	32	HLA-A*01:01	0.041	0.714	0.969233	0.276927	16	HLA-A*02:01	0.053	0.714	0.969233	0.288927	32	HLA-A*03:01	0.013	0.714	0.969233	0.248927	32	HLA-A*24:02	0.037	0.714	0.969233	0.272927	16	HLA-A*26:01	0.01	0.714	0.969233	0.245927	32	HLA-B*07:02	0.033	0.714	0.969233	0.268927	32	HLA-B*27:05	0.086	0.714	0.969233	0.321927	10
PGOHUM_ENST00000498293.1_RPS17P5	ALDQEIIEV	HLA-B*08:01	0.052	0.356	0.961382	0.277211	32	HLA-A*01:01	0.164	0.356	0.961382	0.389211	3	HLA-A*02:01	0.801	0.356	0.961382	1.02621	0.15	HLA-A*03:01	0.051	0.356	0.961382	0.276211	16	HLA-A*24:02	0.028	0.356	0.961382	0.253211	32	HLA-A*26:01	0.035	0.356	0.961382	0.260211	16	HLA-B*07:02	0.035	0.356	0.961382	0.260211	32	HLA-B*27:05	0.036	0.356	0.961382	0.261211	32
PGOHUM_ENST00000419025.1_RP11-315J22.1	VAFVPISGW	HLA-B*08:01	0.024	1.121	0.9595	0.267913	32	HLA-A*01:01	0.04	1.121	0.9595	0.283913	16	HLA-A*02:01	0.049	1.121	0.9595	0.292912	16	HLA-A*03:01	0.051	1.121	0.9595	0.294913	16	HLA-A*24:02	0.064	1.121	0.9595	0.307912	16	HLA-A*26:01	0.041	1.121	0.9595	0.284912	16	HLA-B*07:02	0.05	1.121	0.9595	0.293913	16	HLA-B*27:05	0.076	1.121	0.9595	0.319912	16
PGOHUM_ENST00000604727.1_KRT8P47	TEMENQFVL	HLA-B*08:01	0.143	1.076	0.915742	0.375942	7	HLA-A*01:01	0.033	1.076	0.915742	0.265942	16	HLA-A*02:01	0.154	1.076	0.915742	0.386942	8	HLA-A*03:01	0.017	1.076	0.915742	0.249942	32	HLA-A*24:02	0.1	1.076	0.915742	0.332942	8	HLA-A*26:01	0.023	1.076	0.915742	0.255942	16	HLA-B*07:02	0.057	1.076	0.915742	0.289942	16	HLA-B*27:05	0.108	1.076	0.915742	0.340942	8
PGOHUM_ENST00000428275.1_RP11-258C19.3	ATSSSSLEK	HLA-B*08:01	0.016	0.593	0.946383	0.243761	32	HLA-A*01:01	0.145	0.593	0.946383	0.372761	3	HLA-A*02:01	0.019	0.593	0.946383	0.246761	32	HLA-A*03:01	0.618	0.593	0.946383	0.845761	0.3	HLA-A*24:02	0.017	0.593	0.946383	0.244761	32	HLA-A*26:01	0.058	0.593	0.946383	0.285761	16	HLA-B*07:02	0.023	0.593	0.946383	0.250761	32	HLA-B*27:05	0.041	0.593	0.946383	0.268761	32
PGOHUM_ENST00000438477.2_RP5-920G3.2	FIDLNFMPY	HLA-B*08:01	0.172	2.637	0.969728	0.456114	4	HLA-A*01:01	0.713	2.637	0.969728	0.997114	0.05	HLA-A*02:01	0.212	2.637	0.969728	0.496114	5	HLA-A*03:01	0.189	2.637	0.969728	0.473114	4	HLA-A*24:02	0.05	2.637	0.969728	0.334114	8	HLA-A*26:01	0.408	2.637	0.969728	0.692114	0.4	HLA-B*07:02	0.084	2.637	0.969728	0.368114	6	HLA-B*27:05	0.09	2.637	0.969728	0.374114	6
PGOHUM_ENST00000452570.1_CTD-2324A24.1	FIDLNYMVY	HLA-B*08:01	0.097	2.637	0.97216	0.381661	7	HLA-A*01:01	0.685	2.637	0.97216	0.969661	0.05	HLA-A*02:01	0.137	2.637	0.97216	0.421661	7	HLA-A*03:01	0.163	2.637	0.97216	0.447661	4	HLA-A*24:02	0.049	2.637	0.97216	0.333661	8	HLA-A*26:01	0.283	2.637	0.97216	0.567661	1	HLA-B*07:02	0.063	2.637	0.97216	0.347661	7	HLA-B*27:05	0.073	2.637	0.97216	0.357661	7
PGOHUM_ENST00000452570.1_CTD-2324A24.1	NYMVYMFQY	HLA-B*08:01	0.084	3.339	0.96351	0.384265	7	HLA-A*01:01	0.125	3.339	0.96351	0.425265	2	HLA-A*02:01	0.057	3.339	0.96351	0.357265	10	HLA-A*03:01	0.092	3.339	0.96351	0.392265	5	HLA-A*24:02	0.43	3.339	0.96351	0.730265	0.4	HLA-A*26:01	0.135	3.339	0.96351	0.435265	3	HLA-B*07:02	0.033	3.339	0.96351	0.333265	8	HLA-B*27:05	0.123	3.339	0.96351	0.423265	4
PGOHUM_ENST00000511530.1_RP11-198P15.1	FVDLNNMVY	HLA-B*08:01	0.064	2.647	0.971772	0.348824	9	HLA-A*01:01	0.743	2.647	0.971772	1.02782	0.01	HLA-A*02:01	0.123	2.647	0.971772	0.407824	8	HLA-A*03:01	0.139	2.647	0.971772	0.423824	4	HLA-A*24:02	0.029	2.647	0.971772	0.313824	10	HLA-A*26:01	0.282	2.647	0.971772	0.566824	1	HLA-B*07:02	0.086	2.647	0.971772	0.370824	5	HLA-B*27:05	0.064	2.647	0.971772	0.348824	7
PGOHUM_ENST00000513513.1_GAPDHP44	NSDIHSSTF	HLA-B*08:01	0.153	2.331	0.967146	0.428883	5	HLA-A*01:01	0.392	2.331	0.967146	0.667883	0.3	HLA-A*02:01	0.055	2.331	0.967146	0.330883	16	HLA-A*03:01	0.041	2.331	0.967146	0.316883	10	HLA-A*24:02	0.117	2.331	0.967146	0.392883	5	HLA-A*26:01	0.124	2.331	0.967146	0.399883	4	HLA-B*07:02	0.122	2.331	0.967146	0.397883	4	HLA-B*27:05	0.035	2.331	0.967146	0.310883	16
PGOHUM_ENST00000509706.1_HNRNPA1P4	IMSDRGSGK	HLA-B*08:01	0.062	0.438	0.893726	0.274038	32	HLA-A*01:01	0.064	0.438	0.893726	0.276038	16	HLA-A*02:01	0.062	0.438	0.893726	0.274038	32	HLA-A*03:01	0.628	0.438	0.893726	0.840038	0.3	HLA-A*24:02	0.02	0.438	0.893726	0.232038	32	HLA-A*26:01	0.041	0.438	0.893726	0.253038	16	HLA-B*07:02	0.032	0.438	0.893726	0.244038	32	HLA-B*27:05	0.083	0.438	0.893726	0.295038	16
PGOHUM_ENST00000510488.1_RP11-438D8.3	LEDGEDFNL	HLA-B*08:01	0.017	0.695	0.955115	0.249276	32	HLA-A*01:01	0.062	0.695	0.955115	0.294276	9	HLA-A*02:01	0.059	0.695	0.955115	0.291276	16	HLA-A*03:01	0.005	0.695	0.955115	0.237276	32	HLA-A*24:02	0.043	0.695	0.955115	0.275276	16	HLA-A*26:01	0.005	0.695	0.955115	0.237276	32	HLA-B*07:02	0.015	0.695	0.955115	0.247276	32	HLA-B*27:05	0.034	0.695	0.955115	0.266276	32
PGOHUM_ENST00000394552.2_RP3-324O17.4	LYPAAVDTI	HLA-B*08:01	0.04	0.71	0.537798	0.178755	50	HLA-A*01:01	0.035	0.71	0.537798	0.173755	50	HLA-A*02:01	0.072	0.71	0.537798	0.210755	32	HLA-A*03:01	0.016	0.71	0.537798	0.154755	50	HLA-A*24:02	0.624	0.71	0.537798	0.762755	0.4	HLA-A*26:01	0.013	0.71	0.537798	0.151755	50	HLA-B*07:02	0.042	0.71	0.537798	0.180755	50	HLA-B*27:05	0.051	0.71	0.537798	0.189755	50
PGOHUM_ENST00000635058.2_RP11-651E20.2	HEDTGNPGL	HLA-B*08:01	0.028	0.522	0.852604	0.232886	32	HLA-A*01:01	0.04	0.522	0.852604	0.244886	32	HLA-A*02:01	0.038	0.522	0.852604	0.242886	32	HLA-A*03:01	0.008	0.522	0.852604	0.212886	32	HLA-A*24:02	0.026	0.522	0.852604	0.230886	32	HLA-A*26:01	0.008	0.522	0.852604	0.212886	32	HLA-B*07:02	0.023	0.522	0.852604	0.227886	32	HLA-B*27:05	0.067	0.522	0.852604	0.271886	32
PGOHUM_ENST00000435100.1_RP3-486I3.4	ISDISLQDY	HLA-B*08:01	0.018	2.789	0.864107	0.282149	32	HLA-A*01:01	0.728	2.789	0.864107	0.992149	0.05	HLA-A*02:01	0.028	2.789	0.864107	0.292149	16	HLA-A*03:01	0.076	2.789	0.864107	0.340149	8	HLA-A*24:02	0.018	2.789	0.864107	0.282149	16	HLA-A*26:01	0.058	2.789	0.864107	0.322149	7	HLA-B*07:02	0.017	2.789	0.864107	0.281149	16	HLA-B*27:05	0.031	2.789	0.864107	0.295149	16
PGOHUM_ENST00000435100.1_RP3-486I3.4	SLQDYIAVK	HLA-B*08:01	0.098	0.514	0.959762	0.326796	16	HLA-A*01:01	0.077	0.514	0.959762	0.305796	7	HLA-A*02:01	0.162	0.514	0.959762	0.390796	8	HLA-A*03:01	0.584	0.514	0.959762	0.812796	0.3	HLA-A*24:02	0.041	0.514	0.959762	0.269796	16	HLA-A*26:01	0.076	0.514	0.959762	0.304796	9	HLA-B*07:02	0.022	0.514	0.959762	0.250796	32	HLA-B*27:05	0.11	0.514	0.959762	0.338796	8
PGOHUM_ENST00000518475.1_IGLV3-13	YELTQPPAV	HLA-B*08:01	0.114	0.218	0.926347	0.327878	16	HLA-A*01:01	0.028	0.218	0.926347	0.241878	32	HLA-A*02:01	0.199	0.218	0.926347	0.412878	7	HLA-A*03:01	0.009	0.218	0.926347	0.222878	32	HLA-A*24:02	0.06	0.218	0.926347	0.273878	16	HLA-A*26:01	0.012	0.218	0.926347	0.225878	32	HLA-B*07:02	0.041	0.218	0.926347	0.254878	32	HLA-B*27:05	0.093	0.218	0.926347	0.306878	16
PGOHUM_ENST00000587663.1_ACTBP9	HPRHQGVMV	HLA-B*08:01	0.309	-0.062	0.880212	0.505498	3	HLA-A*01:01	0.03	-0.062	0.880212	0.226498	32	HLA-A*02:01	0.023	-0.062	0.880212	0.219498	32	HLA-A*03:01	0.022	-0.062	0.880212	0.218498	32	HLA-A*24:02	0.008	-0.062	0.880212	0.204498	32	HLA-A*26:01	0.024	-0.062	0.880212	0.220498	32	HLA-B*07:02	0.708	-0.062	0.880212	0.904498	0.3	HLA-B*27:05	0.056	-0.062	0.880212	0.252498	32
PGOHUM_ENST00000483942.1_RP11-129K20.1	AELHGDLVV	HLA-B*08:01	0.042	0.202	0.938447	0.258201	32	HLA-A*01:01	0.02	0.202	0.938447	0.236201	32	HLA-A*02:01	0.085	0.202	0.938447	0.301201	16	HLA-A*03:01	0.013	0.202	0.938447	0.229201	32	HLA-A*24:02	0.038	0.202	0.938447	0.254201	32	HLA-A*26:01	0.007	0.202	0.938447	0.223201	32	HLA-B*07:02	0.031	0.202	0.938447	0.247201	32	HLA-B*27:05	0.072	0.202	0.938447	0.288201	16
PGOHUM_ENST00000570019.1_RP11-602M11.3	EITALAPSM	HLA-B*08:01	0.104	-0.028	0.613626	0.241366	32	HLA-A*01:01	0.051	-0.028	0.613626	0.188366	32	HLA-A*02:01	0.09	-0.028	0.613626	0.227366	32	HLA-A*03:01	0.039	-0.028	0.613626	0.176366	50	HLA-A*24:02	0.021	-0.028	0.613626	0.158366	50	HLA-A*26:01	0.566	-0.028	0.613626	0.703366	0.4	HLA-B*07:02	0.124	-0.028	0.613626	0.261366	32	HLA-B*27:05	0.051	-0.028	0.613626	0.188366	50
PGOHUM_ENST00000397642.3_RP11-488L18.1	ILNVSSVDK	HLA-B*08:01	0.026	0.383	0.952406	0.249866	32	HLA-A*01:01	0.04	0.383	0.952406	0.263866	16	HLA-A*02:01	0.032	0.383	0.952406	0.255866	32	HLA-A*03:01	0.585	0.383	0.952406	0.808866	0.4	HLA-A*24:02	0.017	0.383	0.952406	0.240866	32	HLA-A*26:01	0.014	0.383	0.952406	0.237866	32	HLA-B*07:02	0.016	0.383	0.952406	0.239866	32	HLA-B*27:05	0.042	0.383	0.952406	0.265866	32
PGOHUM_ENST00000587663.1_ACTBP9	MAMVASNPL	HLA-B*08:01	0.52	0.952	0.946066	0.756665	0.3	HLA-A*01:01	0.073	0.952	0.946066	0.309665	7	HLA-A*02:01	0.377	0.952	0.946066	0.613665	3	HLA-A*03:01	0.07	0.952	0.946066	0.306665	16	HLA-A*24:02	0.122	0.952	0.946066	0.358665	6	HLA-A*26:01	0.166	0.952	0.946066	0.402665	4	HLA-B*07:02	0.704	0.952	0.946066	0.940665	0.2	HLA-B*27:05	0.12	0.952	0.946066	0.356665	7
PGOHUM_ENST00000508125.1_CTD-2048F20.1	WISDTSVVL	HLA-B*08:01	0.143	1.106	0.970999	0.389125	6	HLA-A*01:01	0.105	1.106	0.970999	0.351125	4	HLA-A*02:01	0.455	1.106	0.970999	0.701125	2	HLA-A*03:01	0.044	1.106	0.970999	0.290125	16	HLA-A*24:02	0.072	1.106	0.970999	0.318125	10	HLA-A*26:01	0.222	1.106	0.970999	0.468125	2	HLA-B*07:02	0.279	1.106	0.970999	0.525125	2	HLA-B*27:05	0.08	1.106	0.970999	0.326125	10
PGOHUM_ENST00000519669.1_RP11-252C19.2	KTEISEMNW	HLA-B*08:01	0.008	0.836	0.816862	0.212694	32	HLA-A*01:01	0.119	0.836	0.816862	0.323694	6	HLA-A*02:01	0.027	0.836	0.816862	0.231694	32	HLA-A*03:01	0.045	0.836	0.816862	0.249694	32	HLA-A*24:02	0.061	0.836	0.816862	0.265694	32	HLA-A*26:01	0.015	0.836	0.816862	0.219694	32	HLA-B*07:02	0.019	0.836	0.816862	0.223694	32	HLA-B*27:05	0.033	0.836	0.816862	0.237694	32
PGOHUM_ENST00000454078.1_RP11-134K13.2	VLIEDCIPV	HLA-B*08:01	0.087	0.416	0.872349	0.293679	32	HLA-A*01:01	0.057	0.416	0.872349	0.263679	16	HLA-A*02:01	0.902	0.416	0.872349	1.10868	0.05	HLA-A*03:01	0.071	0.416	0.872349	0.277679	16	HLA-A*24:02	0.052	0.416	0.872349	0.258679	32	HLA-A*26:01	0.126	0.416	0.872349	0.332679	6	HLA-B*07:02	0.06	0.416	0.872349	0.266679	32	HLA-B*27:05	0.041	0.416	0.872349	0.247679	32
PGOHUM_ENST00000411475.2_IGKV1OR2-3	QSIYNYLNW	HLA-B*08:01	0.035	1.061	0.509146	0.176083	50	HLA-A*01:01	0.111	1.061	0.509146	0.252083	32	HLA-A*02:01	0.044	1.061	0.509146	0.185083	50	HLA-A*03:01	0.052	1.061	0.509146	0.193083	32	HLA-A*24:02	0.225	1.061	0.509146	0.366083	6	HLA-A*26:01	0.086	1.061	0.509146	0.227083	32	HLA-B*07:02	0.037	1.061	0.509146	0.178083	50	HLA-B*27:05	0.071	1.061	0.509146	0.212083	32
PGOHUM_ENST00000411475.2_IGKV1OR2-3	SIYNYLNWY	HLA-B*08:01	0.08	3.244	0.970743	0.379517	7	HLA-A*01:01	0.346	3.244	0.970743	0.645517	0.3	HLA-A*02:01	0.135	3.244	0.970743	0.434517	7	HLA-A*03:01	0.523	3.244	0.970743	0.822517	0.3	HLA-A*24:02	0.051	3.244	0.970743	0.350517	7	HLA-A*26:01	0.582	3.244	0.970743	0.881517	0.15	HLA-B*07:02	0.057	3.244	0.970743	0.356517	6	HLA-B*27:05	0.113	3.244	0.970743	0.412517	4
PGOHUM_ENST00000462417.1_RP11-88K11.1	GTEFGGSIY	HLA-B*08:01	0.018	2.441	0.971805	0.297681	16	HLA-A*01:01	0.595	2.441	0.971805	0.874681	0.05	HLA-A*02:01	0.025	2.441	0.971805	0.304681	16	HLA-A*03:01	0.185	2.441	0.971805	0.464681	4	HLA-A*24:02	0.012	2.441	0.971805	0.291681	16	HLA-A*26:01	0.214	2.441	0.971805	0.493681	2	HLA-B*07:02	0.034	2.441	0.971805	0.313681	10	HLA-B*27:05	0.03	2.441	0.971805	0.309681	16
PGOHUM_ENST00000511530.1_RP11-198P15.1	VMDVNHEKY	HLA-B*08:01	0.031	2.827	0.972813	0.320558	16	HLA-A*01:01	0.531	2.827	0.972813	0.820558	0.1	HLA-A*02:01	0.062	2.827	0.972813	0.351558	10	HLA-A*03:01	0.147	2.827	0.972813	0.436558	4	HLA-A*24:02	0.083	2.827	0.972813	0.372558	6	HLA-A*26:01	0.053	2.827	0.972813	0.342558	6	HLA-B*07:02	0.032	2.827	0.972813	0.321558	9	HLA-B*27:05	0.068	2.827	0.972813	0.357558	7
PGOHUM_ENST00000511530.1_RP11-198P15.1	NHEKYDNSL	HLA-B*08:01	0.14	0.902	0.969327	0.380649	7	HLA-A*01:01	0.019	0.902	0.969327	0.259649	16	HLA-A*02:01	0.022	0.902	0.969327	0.262649	32	HLA-A*03:01	0.007	0.902	0.969327	0.247649	32	HLA-A*24:02	0.02	0.902	0.969327	0.260649	32	HLA-A*26:01	0.012	0.902	0.969327	0.252649	16	HLA-B*07:02	0.078	0.902	0.969327	0.318649	10	HLA-B*27:05	0.036	0.902	0.969327	0.276649	32
PGOHUM_ENST00000462417.1_RP11-88K11.1	NSSLIGLGY	HLA-B*08:01	0.039	3.139	0.957041	0.332809	16	HLA-A*01:01	0.633	3.139	0.957041	0.926809	0.05	HLA-A*02:01	0.052	3.139	0.957041	0.345809	10	HLA-A*03:01	0.167	3.139	0.957041	0.460809	4	HLA-A*24:02	0.022	3.139	0.957041	0.315809	10	HLA-A*26:01	0.303	3.139	0.957041	0.596809	0.8	HLA-B*07:02	0.044	3.139	0.957041	0.337809	8	HLA-B*27:05	0.097	3.139	0.957041	0.390809	5
PGOHUM_ENST00000530115.1_RP11-1033A18.1	STYGWTENM	HLA-B*08:01	0.068	0.533	0.963103	0.298023	16	HLA-A*01:01	0.221	0.533	0.963103	0.451023	1.5	HLA-A*02:01	0.318	0.533	0.963103	0.548023	4	HLA-A*03:01	0.18	0.533	0.963103	0.410023	5	HLA-A*24:02	0.126	0.533	0.963103	0.356023	7	HLA-A*26:01	0.561	0.533	0.963103	0.791023	0.2	HLA-B*07:02	0.125	0.533	0.963103	0.355023	6	HLA-B*27:05	0.063	0.533	0.963103	0.293023	16
PGOHUM_ENST00000434069.1_AC004478.2	GTEFGGLIY	HLA-B*08:01	0.019	2.441	0.972442	0.298824	16	HLA-A*01:01	0.706	2.441	0.972442	0.985824	0.05	HLA-A*02:01	0.031	2.441	0.972442	0.310824	16	HLA-A*03:01	0.261	2.441	0.972442	0.540824	3	HLA-A*24:02	0.018	2.441	0.972442	0.297824	16	HLA-A*26:01	0.162	2.441	0.972442	0.441824	3	HLA-B*07:02	0.029	2.441	0.972442	0.308824	16	HLA-B*27:05	0.042	2.441	0.972442	0.321824	10
PGOHUM_ENST00000448870.1_AC090804.1	SQFFICTAK	HLA-B*08:01	0.053	0.759	0.928178	0.280815	32	HLA-A*01:01	0.032	0.759	0.928178	0.259815	16	HLA-A*02:01	0.122	0.759	0.928178	0.349815	10	HLA-A*03:01	0.618	0.759	0.928178	0.845815	0.3	HLA-A*24:02	0.024	0.759	0.928178	0.251815	32	HLA-A*26:01	0.048	0.759	0.928178	0.275815	16	HLA-B*07:02	0.026	0.759	0.928178	0.253815	32	HLA-B*27:05	0.317	0.759	0.928178	0.544815	2
PGOHUM_ENST00000526979.1_AP003068.18	KPIKPMQFL	HLA-B*08:01	0.214	0.874	0.657049	0.383686	7	HLA-A*01:01	0.032	0.874	0.657049	0.201686	32	HLA-A*02:01	0.071	0.874	0.657049	0.240686	32	HLA-A*03:01	0.029	0.874	0.657049	0.198686	32	HLA-A*24:02	0.079	0.874	0.657049	0.248686	32	HLA-A*26:01	0.053	0.874	0.657049	0.222686	32	HLA-B*07:02	0.669	0.874	0.657049	0.838686	0.4	HLA-B*27:05	0.062	0.874	0.657049	0.231686	32
lncRNA_lnc-NRCAM-34:5;lncRNA_lnc-NRCAM-34:6	REWGPIFNL	HLA-B*08:01	0.047	1.534	0.975647	0.304871	16	HLA-A*01:01	0.024	1.534	0.975647	0.281871	16	HLA-A*02:01	0.23	1.534	0.975647	0.487871	6	HLA-A*03:01	0.046	1.534	0.975647	0.303871	16	HLA-A*24:02	0.191	1.534	0.975647	0.448871	4	HLA-A*26:01	0.011	1.534	0.975647	0.268871	16	HLA-B*07:02	0.048	1.534	0.975647	0.305871	16	HLA-B*27:05	0.335	1.534	0.975647	0.592871	1.5
PGOHUM_ENST00000448118.1_AC096591.1	YAAEYCTGL	HLA-B*08:01	0.176	1.145	0.958581	0.420306	5	HLA-A*01:01	0.074	1.145	0.958581	0.318306	6	HLA-A*02:01	0.604	1.145	0.958581	0.848306	1	HLA-A*03:01	0.024	1.145	0.958581	0.268306	32	HLA-A*24:02	0.058	1.145	0.958581	0.302306	16	HLA-A*26:01	0.265	1.145	0.958581	0.509306	1.5	HLA-B*07:02	0.192	1.145	0.958581	0.436306	3	HLA-B*27:05	0.073	1.145	0.958581	0.317306	16
PGOHUM_ENST00000448118.1_AC096591.1	AEYCTGLLL	HLA-B*08:01	0.072	1.304	0.961688	0.32098	16	HLA-A*01:01	0.052	1.304	0.961688	0.30098	8	HLA-A*02:01	0.143	1.304	0.961688	0.39198	8	HLA-A*03:01	0.061	1.304	0.961688	0.30998	10	HLA-A*24:02	0.085	1.304	0.961688	0.33398	8	HLA-A*26:01	0.021	1.304	0.961688	0.26998	16	HLA-B*07:02	0.073	1.304	0.961688	0.32198	9	HLA-B*27:05	0.242	1.304	0.961688	0.49098	3
PGOHUM_ENST00000414541.1_AC004159.1	HMVSDEYEL	HLA-B*08:01	0.099	1.033	0.955737	0.339866	10	HLA-A*01:01	0.044	1.033	0.955737	0.284866	10	HLA-A*02:01	0.573	1.033	0.955737	0.813866	1.5	HLA-A*03:01	0.044	1.033	0.955737	0.284866	16	HLA-A*24:02	0.092	1.033	0.955737	0.332866	8	HLA-A*26:01	0.067	1.033	0.955737	0.307866	8	HLA-B*07:02	0.102	1.033	0.955737	0.342866	7	HLA-B*27:05	0.11	1.033	0.955737	0.350866	7
PGOHUM_ENST00000414541.1_AC004159.1	YELLSSEAL	HLA-B*08:01	0.104	0.65	0.936373	0.330934	16	HLA-A*01:01	0.022	0.65	0.936373	0.248934	32	HLA-A*02:01	0.116	0.65	0.936373	0.342934	16	HLA-A*03:01	0.007	0.65	0.936373	0.233934	32	HLA-A*24:02	0.052	0.65	0.936373	0.278934	16	HLA-A*26:01	0.014	0.65	0.936373	0.240934	32	HLA-B*07:02	0.056	0.65	0.936373	0.282934	16	HLA-B*27:05	0.101	0.65	0.936373	0.327934	10
PGOHUM_ENST00000465850.1_RP11-274J15.2	FVNDIFEHV	HLA-B*08:01	0.12	0.318	0.920881	0.335148	16	HLA-A*01:01	0.176	0.318	0.920881	0.391148	3	HLA-A*02:01	0.804	0.318	0.920881	1.01915	0.2	HLA-A*03:01	0.046	0.318	0.920881	0.261148	32	HLA-A*24:02	0.103	0.318	0.920881	0.318148	10	HLA-A*26:01	0.408	0.318	0.920881	0.623148	0.8	HLA-B*07:02	0.115	0.318	0.920881	0.330148	8	HLA-B*27:05	0.039	0.318	0.920881	0.254148	32
PGOHUM_ENST00000587663.1_ACTBP9	HETTFNSIM	HLA-B*08:01	0.082	0.051	0.946393	0.296213	16	HLA-A*01:01	0.035	0.051	0.946393	0.249213	32	HLA-A*02:01	0.025	0.051	0.946393	0.239213	32	HLA-A*03:01	0.018	0.051	0.946393	0.232213	32	HLA-A*24:02	0.021	0.051	0.946393	0.235213	32	HLA-A*26:01	0.05	0.051	0.946393	0.264213	16	HLA-B*07:02	0.057	0.051	0.946393	0.271213	32	HLA-B*27:05	0.106	0.051	0.946393	0.320213	10
PGOHUM_ENST00000428275.1_RP11-258C19.3	TTLASSTMK	HLA-B*08:01	0.022	0.449	0.873798	0.22983	32	HLA-A*01:01	0.077	0.449	0.873798	0.28483	10	HLA-A*02:01	0.028	0.449	0.873798	0.23583	32	HLA-A*03:01	0.601	0.449	0.873798	0.80883	0.4	HLA-A*24:02	0.015	0.449	0.873798	0.22283	32	HLA-A*26:01	0.053	0.449	0.873798	0.26083	16	HLA-B*07:02	0.02	0.449	0.873798	0.22783	32	HLA-B*27:05	0.045	0.449	0.873798	0.25283	32
PGOHUM_ENST00000509706.1_HNRNPA1P4	HLRDYFEQY	HLA-B*08:01	0.211	2.879	0.956888	0.498275	3	HLA-A*01:01	0.211	2.879	0.956888	0.498275	1	HLA-A*02:01	0.098	2.879	0.956888	0.385275	8	HLA-A*03:01	0.337	2.879	0.956888	0.624275	1.5	HLA-A*24:02	0.054	2.879	0.956888	0.341275	7	HLA-A*26:01	0.406	2.879	0.956888	0.693275	0.4	HLA-B*07:02	0.08	2.879	0.956888	0.367275	6	HLA-B*27:05	0.112	2.879	0.956888	0.399275	5
PGOHUM_ENST00000509706.1_HNRNPA1P4	KEDTEEHHL	HLA-B*08:01	0.015	0.759	0.872406	0.230266	32	HLA-A*01:01	0.031	0.759	0.872406	0.246266	32	HLA-A*02:01	0.038	0.759	0.872406	0.253266	32	HLA-A*03:01	0.006	0.759	0.872406	0.221266	32	HLA-A*24:02	0.037	0.759	0.872406	0.252266	32	HLA-A*26:01	0.003	0.759	0.872406	0.218266	32	HLA-B*07:02	0.011	0.759	0.872406	0.226266	32	HLA-B*27:05	0.048	0.759	0.872406	0.263266	32
PGOHUM_ENST00000450755.1_RP5-1189B24.4	FPDRIMNTF	HLA-B*08:01	0.279	1.792	0.962543	0.540372	2	HLA-A*01:01	0.148	1.792	0.962543	0.409372	3	HLA-A*02:01	0.087	1.792	0.962543	0.348372	10	HLA-A*03:01	0.023	1.792	0.962543	0.284372	16	HLA-A*24:02	0.126	1.792	0.962543	0.387372	5	HLA-A*26:01	0.167	1.792	0.962543	0.428372	3	HLA-B*07:02	0.502	1.792	0.962543	0.763372	0.8	HLA-B*27:05	0.048	1.792	0.962543	0.309372	16
lncRNA_lnc-ZNF514-106:6	EAEDVGVYY	HLA-B*08:01	0.016	2.676	0.975878	0.302473	16	HLA-A*01:01	0.384	2.676	0.975878	0.670473	0.3	HLA-A*02:01	0.027	2.676	0.975878	0.313473	16	HLA-A*03:01	0.046	2.676	0.975878	0.332473	8	HLA-A*24:02	0.008	2.676	0.975878	0.294473	16	HLA-A*26:01	0.393	2.676	0.975878	0.679473	0.8	HLA-B*07:02	0.04	2.676	0.975878	0.326473	9	HLA-B*27:05	0.03	2.676	0.975878	0.316473	16
PGOHUM_ENST00000510973.1_CTC-316M18.1	KLLGAICSL	HLA-B*08:01	0.302	1.24	0.977789	0.553002	2	HLA-A*01:01	0.039	1.24	0.977789	0.290003	10	HLA-A*02:01	0.855	1.24	0.977789	1.106	0.05	HLA-A*03:01	0.156	1.24	0.977789	0.407003	5	HLA-A*24:02	0.16	1.24	0.977789	0.411003	4	HLA-A*26:01	0.048	1.24	0.977789	0.299003	9	HLA-B*07:02	0.218	1.24	0.977789	0.469003	3	HLA-B*27:05	0.162	1.24	0.977789	0.413003	4
PGOHUM_ENST00000511530.1_RP11-198P15.1	YIAESTCIF	HLA-B*08:01	0.215	2.611	0.422653	0.375372	7	HLA-A*01:01	0.159	2.611	0.422653	0.319372	6	HLA-A*02:01	0.337	2.611	0.422653	0.497372	5	HLA-A*03:01	0.072	2.611	0.422653	0.232372	32	HLA-A*24:02	0.222	2.611	0.422653	0.382372	5	HLA-A*26:01	0.569	2.611	0.422653	0.729372	0.3	HLA-B*07:02	0.255	2.611	0.422653	0.415372	4	HLA-B*27:05	0.063	2.611	0.422653	0.223372	32
PGOHUM_ENST00000511530.1_RP11-198P15.1	ESTCIFTTM	HLA-B*08:01	0.185	0.259	0.974743	0.410792	5	HLA-A*01:01	0.123	0.259	0.974743	0.348792	4	HLA-A*02:01	0.082	0.259	0.974743	0.307792	16	HLA-A*03:01	0.039	0.259	0.974743	0.264792	32	HLA-A*24:02	0.066	0.259	0.974743	0.291792	16	HLA-A*26:01	0.556	0.259	0.974743	0.781792	0.3	HLA-B*07:02	0.111	0.259	0.974743	0.336792	8	HLA-B*27:05	0.059	0.259	0.974743	0.284792	16
PGOHUM_ENST00000510488.1_RP11-438D8.3	AEIRAAEMM	HLA-B*08:01	0.037	0.436	0.374346	0.132128	50	HLA-A*01:01	0.022	0.436	0.374346	0.117128	50	HLA-A*02:01	0.044	0.436	0.374346	0.139128	50	HLA-A*03:01	0.015	0.436	0.374346	0.110128	50	HLA-A*24:02	0.028	0.436	0.374346	0.123128	50	HLA-A*26:01	0.024	0.436	0.374346	0.119128	50	HLA-B*07:02	0.051	0.436	0.374346	0.146128	50	HLA-B*27:05	0.116	0.436	0.374346	0.211128	32
PGOHUM_ENST00000559135.1_RP11-250G15.1	HLRDYFQQY	HLA-B*08:01	0.296	2.879	0.976833	0.587762	1.5	HLA-A*01:01	0.194	2.879	0.976833	0.485762	1.5	HLA-A*02:01	0.093	2.879	0.976833	0.384762	8	HLA-A*03:01	0.371	2.879	0.976833	0.662762	1	HLA-A*24:02	0.057	2.879	0.976833	0.348762	7	HLA-A*26:01	0.399	2.879	0.976833	0.690762	0.4	HLA-B*07:02	0.125	2.879	0.976833	0.416762	4	HLA-B*27:05	0.119	2.879	0.976833	0.410762	4
lncRNA_lnc-MMADHC-67:1	FFMKNLCHF	HLA-B*08:01	0.343	2.649	0.706227	0.568126	1.5	HLA-A*01:01	0.071	2.649	0.706227	0.296126	9	HLA-A*02:01	0.136	2.649	0.706227	0.361126	10	HLA-A*03:01	0.038	2.649	0.706227	0.263126	32	HLA-A*24:02	0.665	2.649	0.706227	0.890126	0.1	HLA-A*26:01	0.166	2.649	0.706227	0.391126	4	HLA-B*07:02	0.128	2.649	0.706227	0.353126	7	HLA-B*27:05	0.108	2.649	0.706227	0.333126	9
lncRNA_lnc-MMADHC-67:1	FMKNLCHFL	HLA-B*08:01	0.555	0.874	0.930137	0.786131	0.2	HLA-A*01:01	0.089	0.874	0.930137	0.320131	6	HLA-A*02:01	0.741	0.874	0.930137	0.972131	0.3	HLA-A*03:01	0.072	0.874	0.930137	0.303131	16	HLA-A*24:02	0.201	0.874	0.930137	0.432131	4	HLA-A*26:01	0.135	0.874	0.930137	0.366131	5	HLA-B*07:02	0.099	0.874	0.930137	0.330131	8	HLA-B*27:05	0.13	0.874	0.930137	0.361131	7
lncRNA_lnc-AFF3-13:1	CQQNNIIVL	HLA-B*08:01	0.113	0.966	0.816115	0.320776	16	HLA-A*01:01	0.043	0.966	0.816115	0.250776	32	HLA-A*02:01	0.237	0.966	0.816115	0.444776	6	HLA-A*03:01	0.036	0.966	0.816115	0.243776	32	HLA-A*24:02	0.109	0.966	0.816115	0.316776	10	HLA-A*26:01	0.022	0.966	0.816115	0.229776	32	HLA-B*07:02	0.067	0.966	0.816115	0.274776	16	HLA-B*27:05	0.247	0.966	0.816115	0.454776	3
lncRNA_lnc-AFF3-13:1	QTNHGLEEY	HLA-B*08:01	0.021	2.622	0.932551	0.296374	16	HLA-A*01:01	0.492	2.622	0.932551	0.767374	0.15	HLA-A*02:01	0.033	2.622	0.932551	0.308374	16	HLA-A*03:01	0.132	2.622	0.932551	0.407374	5	HLA-A*24:02	0.016	2.622	0.932551	0.291374	16	HLA-A*26:01	0.477	2.622	0.932551	0.752374	0.3	HLA-B*07:02	0.031	2.622	0.932551	0.306374	16	HLA-B*27:05	0.037	2.622	0.932551	0.312374	16
PGOHUM_ENST00000425487.2_RP11-75A9.2;PGOHUM_ENST00000481866.2_RP11-27H1.1	TPRNSQQTF	HLA-B*08:01	0.209	2.028	0.971119	0.478202	3	HLA-A*01:01	0.024	2.028	0.971119	0.293202	9	HLA-A*02:01	0.013	2.028	0.971119	0.282202	32	HLA-A*03:01	0.016	2.028	0.971119	0.285202	16	HLA-A*24:02	0.034	2.028	0.971119	0.303202	16	HLA-A*26:01	0.039	2.028	0.971119	0.308202	8	HLA-B*07:02	0.566	2.028	0.971119	0.835202	0.4	HLA-B*27:05	0.03	2.028	0.971119	0.299202	16
PGOHUM_ENST00000425487.2_RP11-75A9.2;PGOHUM_ENST00000481866.2_RP11-27H1.1	YTTNCLAPL	HLA-B*08:01	0.185	0.772	0.940116	0.415826	5	HLA-A*01:01	0.182	0.772	0.940116	0.412826	2	HLA-A*02:01	0.597	0.772	0.940116	0.827826	1	HLA-A*03:01	0.054	0.772	0.940116	0.284826	16	HLA-A*24:02	0.15	0.772	0.940116	0.380826	5	HLA-A*26:01	0.483	0.772	0.940116	0.713826	0.4	HLA-B*07:02	0.243	0.772	0.940116	0.473826	3	HLA-B*27:05	0.075	0.772	0.940116	0.305826	16
PGOHUM_ENST00000525311.1_RP11-449L13.2	IGISNFNHF	HLA-B*08:01	0.132	2.514	0.81697	0.378668	7	HLA-A*01:01	0.057	2.514	0.81697	0.303668	8	HLA-A*02:01	0.044	2.514	0.81697	0.290668	16	HLA-A*03:01	0.033	2.514	0.81697	0.279668	16	HLA-A*24:02	0.552	2.514	0.81697	0.798668	0.3	HLA-A*26:01	0.073	2.514	0.81697	0.319668	7	HLA-B*07:02	0.082	2.514	0.81697	0.328668	9	HLA-B*27:05	0.069	2.514	0.81697	0.315668	16
PGOHUM_ENST00000525311.1_RP11-449L13.2	NHFQVERIL	HLA-B*08:01	0.111	1.006	0.85936	0.329506	16	HLA-A*01:01	0.013	1.006	0.85936	0.231506	32	HLA-A*02:01	0.031	1.006	0.85936	0.249506	32	HLA-A*03:01	0.011	1.006	0.85936	0.229506	32	HLA-A*24:02	0.028	1.006	0.85936	0.246506	32	HLA-A*26:01	0.01	1.006	0.85936	0.228506	32	HLA-B*07:02	0.062	1.006	0.85936	0.280506	16	HLA-B*27:05	0.057	1.006	0.85936	0.275506	32
PGOHUM_ENST00000525311.1_RP11-449L13.2	RILNKPGLK	HLA-B*08:01	0.045	0.688	0.824173	0.247639	32	HLA-A*01:01	0.026	0.688	0.824173	0.228639	32	HLA-A*02:01	0.025	0.688	0.824173	0.227639	32	HLA-A*03:01	0.658	0.688	0.824173	0.860639	0.2	HLA-A*24:02	0.016	0.688	0.824173	0.218639	32	HLA-A*26:01	0.013	0.688	0.824173	0.215639	32	HLA-B*07:02	0.021	0.688	0.824173	0.223639	32	HLA-B*27:05	0.137	0.688	0.824173	0.339639	8
PGOHUM_ENST00000440986.1_CFLP2	ATFVKMLPY	HLA-B*08:01	0.125	3.107	0.969435	0.420798	5	HLA-A*01:01	0.542	3.107	0.969435	0.837798	0.1	HLA-A*02:01	0.099	3.107	0.969435	0.394798	8	HLA-A*03:01	0.645	3.107	0.969435	0.940798	0.1	HLA-A*24:02	0.051	3.107	0.969435	0.346798	7	HLA-A*26:01	0.418	3.107	0.969435	0.713798	0.4	HLA-B*07:02	0.087	3.107	0.969435	0.382798	5	HLA-B*27:05	0.101	3.107	0.969435	0.396798	5
lncRNA_lnc-ZNF514-106:12	FAVYYCQQY	HLA-B*08:01	0.084	2.821	0.887143	0.354132	9	HLA-A*01:01	0.215	2.821	0.887143	0.485132	1.5	HLA-A*02:01	0.067	2.821	0.887143	0.337132	16	HLA-A*03:01	0.078	2.821	0.887143	0.348132	7	HLA-A*24:02	0.046	2.821	0.887143	0.316132	10	HLA-A*26:01	0.432	2.821	0.887143	0.702132	0.4	HLA-B*07:02	0.073	2.821	0.887143	0.343132	7	HLA-B*27:05	0.076	2.821	0.887143	0.346132	8
PGOHUM_ENST00000515281.1_RP11-657K20.1	NSDTHSSAF	HLA-B*08:01	0.159	2.331	0.778095	0.392346	6	HLA-A*01:01	0.416	2.331	0.778095	0.649346	0.3	HLA-A*02:01	0.046	2.331	0.778095	0.279346	32	HLA-A*03:01	0.045	2.331	0.778095	0.278346	16	HLA-A*24:02	0.054	2.331	0.778095	0.287346	16	HLA-A*26:01	0.194	2.331	0.778095	0.427346	3	HLA-B*07:02	0.157	2.331	0.778095	0.390346	5	HLA-B*27:05	0.039	2.331	0.778095	0.272346	32
PGOHUM_ENST00000425504.1_RP11-351N4.2	EYQLVSSDF	HLA-B*08:01	0.059	2.573	0.968409	0.341217	10	HLA-A*01:01	0.039	2.573	0.968409	0.321217	6	HLA-A*02:01	0.019	2.573	0.968409	0.301217	16	HLA-A*03:01	0.012	2.573	0.968409	0.294217	16	HLA-A*24:02	0.466	2.573	0.968409	0.748217	0.4	HLA-A*26:01	0.072	2.573	0.968409	0.354217	5	HLA-B*07:02	0.03	2.573	0.968409	0.312217	16	HLA-B*27:05	0.039	2.573	0.968409	0.321217	10
PGOHUM_ENST00000425504.1_RP11-351N4.2	NSDTHSSTF	HLA-B*08:01	0.133	2.331	0.911085	0.396269	6	HLA-A*01:01	0.407	2.331	0.911085	0.670269	0.3	HLA-A*02:01	0.048	2.331	0.911085	0.311269	16	HLA-A*03:01	0.046	2.331	0.911085	0.309269	10	HLA-A*24:02	0.097	2.331	0.911085	0.360269	6	HLA-A*26:01	0.138	2.331	0.911085	0.401269	4	HLA-B*07:02	0.117	2.331	0.911085	0.380269	5	HLA-B*27:05	0.038	2.331	0.911085	0.301269	16
PGOHUM_ENST00000526979.1_AP003068.18	TGIPIVYEW	HLA-B*08:01	0.033	0.521	0.966747	0.263543	32	HLA-A*01:01	0.04	0.521	0.966747	0.270543	16	HLA-A*02:01	0.049	0.521	0.966747	0.279543	32	HLA-A*03:01	0.018	0.521	0.966747	0.248543	32	HLA-A*24:02	0.277	0.521	0.966747	0.507543	3	HLA-A*26:01	0.036	0.521	0.966747	0.266543	16	HLA-B*07:02	0.036	0.521	0.966747	0.266543	32	HLA-B*27:05	0.059	0.521	0.966747	0.289543	16
PGOHUM_ENST00000480365.1_RP11-722C17.1	LCDFIETCY	HLA-B*08:01	0.018	2.75	0.786743	0.263767	32	HLA-A*01:01	0.386	2.75	0.786743	0.631767	0.4	HLA-A*02:01	0.025	2.75	0.786743	0.270767	32	HLA-A*03:01	0.037	2.75	0.786743	0.282767	16	HLA-A*24:02	0.014	2.75	0.786743	0.259767	32	HLA-A*26:01	0.032	2.75	0.786743	0.277767	16	HLA-B*07:02	0.015	2.75	0.786743	0.260767	32	HLA-B*27:05	0.041	2.75	0.786743	0.286767	16
PGOHUM_ENST00000480365.1_RP11-722C17.1	GLAEYIFNK	HLA-B*08:01	0.056	0.376	0.963919	0.282282	32	HLA-A*01:01	0.065	0.376	0.963919	0.291282	9	HLA-A*02:01	0.442	0.376	0.963919	0.668282	3	HLA-A*03:01	0.669	0.376	0.963919	0.895282	0.15	HLA-A*24:02	0.037	0.376	0.963919	0.263282	32	HLA-A*26:01	0.053	0.376	0.963919	0.279282	16	HLA-B*07:02	0.013	0.376	0.963919	0.239282	32	HLA-B*27:05	0.153	0.376	0.963919	0.379282	5
PGOHUM_ENST00000515712.1_CTD-2309M13.1	NIKEKLCYL	HLA-B*08:01	0.679	1.306	0.915126	0.917553	0.05	HLA-A*01:01	0.047	1.306	0.915126	0.285553	10	HLA-A*02:01	0.321	1.306	0.915126	0.559553	4	HLA-A*03:01	0.046	1.306	0.915126	0.284553	16	HLA-A*24:02	0.053	1.306	0.915126	0.291553	16	HLA-A*26:01	0.178	1.306	0.915126	0.416553	3	HLA-B*07:02	0.11	1.306	0.915126	0.348553	7	HLA-B*27:05	0.033	1.306	0.915126	0.271553	32
PGOHUM_ENST00000515712.1_CTD-2309M13.1	KEKLCYLVL	HLA-B*08:01	0.175	0.933	0.933913	0.408455	5	HLA-A*01:01	0.021	0.933	0.933913	0.254455	32	HLA-A*02:01	0.038	0.933	0.933913	0.271455	32	HLA-A*03:01	0.028	0.933	0.933913	0.261455	32	HLA-A*24:02	0.125	0.933	0.933913	0.358455	6	HLA-A*26:01	0.006	0.933	0.933913	0.239455	32	HLA-B*07:02	0.059	0.933	0.933913	0.292455	16	HLA-B*27:05	0.105	0.933	0.933913	0.338455	8
lncRNA_lnc-SERPIND1-41:10	RLQEGLAAV	HLA-B*08:01	0.19	0.472	0.964478	0.418808	5	HLA-A*01:01	0.062	0.472	0.964478	0.290808	9	HLA-A*02:01	0.856	0.472	0.964478	1.08481	0.1	HLA-A*03:01	0.101	0.472	0.964478	0.329808	9	HLA-A*24:02	0.071	0.472	0.964478	0.299808	16	HLA-A*26:01	0.087	0.472	0.964478	0.315808	8	HLA-B*07:02	0.203	0.472	0.964478	0.431808	3	HLA-B*27:05	0.128	0.472	0.964478	0.356808	7
PGOHUM_ENST00000514975.1_AC004066.1	HHEALSEVL	HLA-B*08:01	0.049	0.763	0.576319	0.197747	50	HLA-A*01:01	0.027	0.763	0.576319	0.175747	32	HLA-A*02:01	0.021	0.763	0.576319	0.169747	50	HLA-A*03:01	0.011	0.763	0.576319	0.159747	50	HLA-A*24:02	0.032	0.763	0.576319	0.180747	32	HLA-A*26:01	0.012	0.763	0.576319	0.160747	50	HLA-B*07:02	0.055	0.763	0.576319	0.203747	32	HLA-B*27:05	0.074	0.763	0.576319	0.222747	32
[truncated: 24 more columns]

## Sheet: colnames_description
colnames	description
Protein	novel locus
Peptide	Peptide sequence
Allele	HLA Allele
MHC	MHC Prediction score (in 1-log50K(aff) uniqs)
TAP	TAP Prediction score
Cle	Cleavage Prediction score
Comb	Combined Prediction score
% Rank	%Random - %Rank of prediction score to a set of 1000 random natural 9mer peptides
