# Supplementary material for: Increased expression of peptides from non-coding genes in cancer proteomics datasets suggests potential tumor neoantigens
Source: Commun Biol. 2021 Apr 22;4:496. doi: 10.1038/s42003-021-02007-2 (PMC8062694; doi:10.1038/s42003-021-02007-2)
Supplement: Supplementary file 4 — Supplementary Data 1–2 [file 42003_2021_2007_MOESM4_ESM.zip › Supplementary data/Supplementary Data 1 Table 7.xlsx]

## Sheet: Sheet1
id	filename	md5	size	state
52441de4-e26b-42b3-b061-94907c049501	be17dfce-698d-42e5-8df0-a76064f52557_gdc_realn_rehead.bam	d808368241c8dd11728e48a8cf71c5cb	6004973240	released
2eb424dd-6513-408c-8012-6b32a8c86217	9fa785f2-1dcb-4966-a5fa-fe75d327cb81_gdc_realn_rehead.bam	e6d3e0276498ca689d6af546d01fcb53	6429632690	released
ff89e0d9-7e6c-4b6b-a1c3-f800aaa414a1	30fe4005-f4f2-41ce-bb1a-4830f3959ab7_gdc_realn_rehead.bam	5f122bf3232ee3be0c3c808cd8573c1d	8972129513	released
8c834a22-2815-4881-abca-36425a0c8377	2b232bcc-fceb-41a3-b555-d4c46186590e_gdc_realn_rehead.bam	6f7e0f1a9db25d4befea958df3d1ec9c	13096851955	released
7bd65e59-890f-474a-9d61-78bcae04bb35	0789cc5a-dbbb-436b-b41f-ba1f3106baa3_gdc_realn_rehead.bam	b8568e16fa5de1f5fec7c17888403ccc	8485996689	released
e3923607-53ae-48d8-af63-1daf7fe6416a	5e3c1720-fcc6-4b6b-83c7-0b2cc855d073_gdc_realn_rehead.bam	0f5e1c54fd7eb038bd0911776fb3818d	8008324092	released
c73541d5-df60-49fe-be5b-887caee2d41c	f1a8f21b-bae4-4ce2-ab86-fbf130327beb_gdc_realn_rehead.bam	189471fe4687d1e8e290684a8041f847	6130240372	released
ac5cef2e-9de1-4faf-bdb2-452bd2b2dbaa	3ec69fd3-7919-4c92-af66-1ec544a4615b_gdc_realn_rehead.bam	5f856977fc5c0d9d1aee107362105d8e	10601940834	released
e0be7ad2-d296-4c87-b337-361f5c29f11d	d6debcaa-46ab-450d-b7c1-71cb2a20ee9f_gdc_realn_rehead.bam	f25d41b7fa9b1643ef762b4c967c05cd	6886679658	released
fa278ccc-5143-46c9-ba86-19a60128c636	169382c9-84ab-4582-ad27-04111a7af2a5_gdc_realn_rehead.bam	ddfa5314a18cd0d0e911903f32637c89	6796042794	released
d037d3c2-e316-473d-9970-d4fb43615d95	cc6b41aa-14f6-43ae-822b-4783b62ff362_gdc_realn_rehead.bam	1e6fd6a241c098c7f266b4840e1c7fb2	6169339947	released
f6df95a1-4533-4c87-8a8e-989b972b2ea2	277d8eb5-653f-465f-8a71-bba90451d947_gdc_realn_rehead.bam	3fb4822d952d90c2d04ae0ebf2e1b57c	6359184045	released
f0173e28-7fe4-411f-a187-57fd94a7935a	173418c6-31ef-4932-a321-90ebd4514b45_gdc_realn_rehead.bam	653735642a86ba86cb71560a63924557	6330189134	released
5007a2b2-1e9b-4c92-99ba-4d98bad3b30c	7a0a11e7-c517-4f0e-bb00-a978e2bebf33_gdc_realn_rehead.bam	aa88796b8c5ca11eec7e5596b4dda530	7810404909	released
46069930-9478-49a7-aabe-430e568fa996	9beae6cb-10c3-4cef-8e01-f1ba96ef701f_gdc_realn_rehead.bam	8808f48c550484b671e42d4411c167b5	7049674547	released
5c870516-205a-4075-9e60-d051cf2e87fe	f307ff83-4070-438e-86e0-3a6e9a3958c5_gdc_realn_rehead.bam	7c0e3e7cf83f2d19ebc4e8959f4cbefa	8475692775	released
ed0635e7-c941-422a-81fe-3639202b92ff	69723897-2034-49d9-ad58-10b9f5342403_gdc_realn_rehead.bam	178ce62b8fb3a3494e64d08dd96a0cdc	13112567404	released
4e4cd9e5-27bb-4ea7-9328-0b267373ec1c	bd7235f8-71ef-44ad-a5d6-3ed041b293bd_gdc_realn_rehead.bam	15b4383d6f170f739723dfe9ba2726c4	7037256522	released
dad48e02-544d-47f8-ae26-7c35bede3c34	a8479fd1-a42f-4bae-b50a-40603bba9730_gdc_realn_rehead.bam	ad8e107c6decaa2f0902eb1d3395aaf0	9278577263	released
bd691178-2098-48fe-800d-0708272eee0e	62f9d679-8c80-40ca-9b38-14256338b85c_gdc_realn_rehead.bam	c1648c29f260e7ad71d6ee9f94a098b6	8477562512	released
55a5f358-3687-4db3-8590-19f69cd44a6b	1f578ca2-3646-44f7-a1d3-76491344ac27_gdc_realn_rehead.bam	48fbceb5d011460ec282656e00aeceee	10119938669	released
20a8205e-0de8-4e25-acf2-24a359e6cd29	373c096b-e7b0-4425-bbfe-c2a4db7208a0_gdc_realn_rehead.bam	d11f3030afd4a2359de054a68460e752	6927634071	released
9d4c1d7e-dd77-41d1-b1df-144e7afb2141	67be8a3f-934c-4dc9-a9cc-5736cdc9197a_gdc_realn_rehead.bam	4ecdeeb1088ffd3d2bfe98a5af4a2a8b	5465346898	released
935c4e3e-3ba4-496c-8cfe-ffef2e325de4	5653ef34-29cb-401b-8592-8e627aecd27c_gdc_realn_rehead.bam	c2a97a723ff78a12f0aebe6393f11b24	8721622634	released
d2a592de-7f6e-4ec0-9edb-5c74da7837be	82bc8a48-2955-4dae-9635-0903b0985809_gdc_realn_rehead.bam	2fa245adb1e80975cd62fee53b1e21fc	7226375417	released
9a84e125-16e9-4245-b46e-18c2421b6a89	2e3f18ee-9028-46e9-addb-f3ac33dacc69_gdc_realn_rehead.bam	19b89e4d1f2c7d48808ebaa874ade23c	7184908357	released
0537ed83-8981-499f-b324-2000bd8c8805	726cf3ab-f1b8-46d4-a280-1cc8de28a00b_gdc_realn_rehead.bam	588c15880eac809cd8889eea3584640e	10958286509	released
ef59eb93-ef8a-4f20-82fc-82d2eaddc2af	7472aea1-2927-4f6b-ae11-ab7f7970edd0_gdc_realn_rehead.bam	6c7d42c7dc27f5a4c5c134f7abca578f	8417749357	released
30b7d45e-75fe-4405-a308-43c04f6ceb60	bb0e4a7c-c24b-4a20-8833-b692c5c7b1ca_gdc_realn_rehead.bam	3b7ec071ab417ac1fc2c3b5e188ff25a	9900329965	released
c03c3b31-21a3-4a2c-a51a-527bb4f4966f	89117621-6078-4355-bace-3183ad94a273_gdc_realn_rehead.bam	4fc343993dafac4043a755d0cecab68a	6847035820	released
323eb80d-71e2-4223-b471-a83ee42e6e08	cf27ed1a-557d-465b-b9a9-60a37ffcea9f_gdc_realn_rehead.bam	69f42874b5c4a2def19bf3a007a79225	5578799458	released
21bc44b1-49fe-46ea-8d95-4abc9a955085	351199d7-faa3-468f-947d-338629c8ef54_gdc_realn_rehead.bam	d63937bb7eb552a4e4c7308fd9de0f5f	6741898666	released
daf766b1-d769-43df-9006-da237fca854f	ca940e9d-3675-4c26-9d77-7468be47e0db_gdc_realn_rehead.bam	38d8b3254b5d53ff1c3e9b998306d7ea	6662445902	released
9e929416-ed12-4a99-bfa2-18441c66a826	bbd306fb-7519-42c9-bc21-1a06778b6a48_gdc_realn_rehead.bam	f8b62993bc7349b57b93acd1baffd7b8	8368541165	released
bfdaf242-1e97-450d-9983-2cbb4e99305d	ae4ba25e-cfee-4aa2-8f41-23bc6e9bcf0a_gdc_realn_rehead.bam	146ded5a11923c00a4959e1db6992c6b	10165196265	released
c0b1ba92-ebb9-4329-a509-14dd43387a00	24cce129-26f6-48ef-8fe5-b747074497ac_gdc_realn_rehead.bam	07e8563eb7b078b814e88fdcafd6cdfe	7675251495	released
5482cdd0-3698-455b-97c1-b10c69d67ae9	ee910b00-6f92-479a-b6fe-453eac5a7300_gdc_realn_rehead.bam	155e557d42c8135d1288e2a50bd2a5c9	7799817610	released
e0494835-e4d6-48de-8525-3113ca5a767c	19b48594-5df3-4dac-8800-8da33489ad77_gdc_realn_rehead.bam	0e94e0c6d8696a0112dcd3a181e2e9a9	6663735396	released
d0d8c9f4-8857-4d75-ab9e-5c3651e3e0aa	d58dcdab-09d9-41ee-bc09-59f612e89ac4_gdc_realn_rehead.bam	e64de61fd488f701fb6eb76d1f130a6d	8260628907	released
abddcd00-a83c-462d-9f85-d2ad0d0de185	a6fa0d30-8a45-485e-8d4c-f3f57218b19e_gdc_realn_rehead.bam	2a19f921c35db1f2d667ca11201204d2	12581879148	released
865afd6b-84a7-4dde-aa23-0b925c0b9d50	b324e988-d4c1-4f63-ad46-5804c8e89e9f_gdc_realn_rehead.bam	9cce7e705141e733da8a6dab2409ad7a	6193942057	released
4f7e40bf-4360-49bf-88ff-8c9008f814ab	83385f92-efd0-41a6-bbbc-5d4437b04ffe_gdc_realn_rehead.bam	188ee20d5b563153e104d70546acc695	10235005482	released
bfed8865-3bac-45be-9664-216339e8202e	4de28c00-15c5-4148-90a2-e440f6f08226_gdc_realn_rehead.bam	bdcd39708df5e1f911b51f498f455675	8021984671	released
20459115-d7be-4d04-896f-c5ff6923ec4c	9c9d6284-dba2-48dd-82b7-9f7c83852778_gdc_realn_rehead.bam	100d11ae86340ad67dd58d2140d4401d	10853942729	released
d821773c-c7e0-49ad-a48e-fe9c26c9e828	4278d857-00ab-4693-a3a9-8989a960c47b_gdc_realn_rehead.bam	2019d9b8453fcd95123183640e8716e2	6601677628	released
4505dbd4-6e41-4853-8cd5-9e2ded2be119	fa4ac306-872c-4612-a85d-a93820d89b72_gdc_realn_rehead.bam	42471d41c57d4817e4603a4b5b525fec	8377426902	released
f412f8d8-9e35-41d9-b44a-131186cb4bb0	71b86896-e7df-461f-ad86-c5a666e64cc8_gdc_realn_rehead.bam	f386a0562b938efb62ad9a7c41f50359	5798378113	released
b47ac49f-767c-445b-96b3-f5b9bddf3612	b34bb6aa-43b9-46c1-a769-ea5f084b6778_gdc_realn_rehead.bam	6c133bb9ec9297ff60d90d44f35d32cf	7727294851	released
ea7f1616-dde6-4e74-8ada-3b2bab2612e0	386d398c-579c-43aa-87fd-784450df730d_gdc_realn_rehead.bam	31896e261c1b64774542fa5f65271540	6734151293	released
b4ed4eaf-ead4-4689-b392-9334ec97abdb	8d622531-1261-40fd-a2d6-04d85bbb4bd4_gdc_realn_rehead.bam	4cddc2905b176c05d90ef53a32732942	7366935831	released
b27b0d3a-5ddc-43f4-b99b-e70f40fbb708	f1c337b2-b6fe-4491-a678-26b5af02dbaf_gdc_realn_rehead.bam	5a21ebb08b5325064c1cace6046542c3	8411762404	released
9e557c49-0c3c-4579-a25f-1a440166af6f	3e25dd86-256f-4b4a-bd54-8d8e83d47e37_gdc_realn_rehead.bam	f83ad5ef43de8243b2abd509b394d249	6278401153	released
90cbc532-1ca8-46d6-977c-72b6d01e9c34	e8fec274-c04d-4ce0-a765-76685ca9c548_gdc_realn_rehead.bam	58c8017d076e864a6941a02dd5b6e49a	8027500780	released
548cad87-ec95-47e2-890e-7c8284ea5b88	8af93642-bfbd-41df-abb5-38f4f91a8afb_gdc_realn_rehead.bam	a87e9892d0a7bac2526331620d64e856	8516231908	released
c6164c7a-3299-4060-a055-9a4d5b8992d0	ef17a836-699e-4a80-8f57-65630dc9cfb9_gdc_realn_rehead.bam	569672f054f084cdb3d270da35c39697	8544449589	released
14201682-0c8d-49c7-a5e1-7026e1a07b69	a3653cef-39af-4574-940a-ea176886074a_gdc_realn_rehead.bam	3cce8b7922dc884a41ba4019910ff4c4	8762926790	released
993bb8ce-0888-4a0d-80b0-aecfc605f38c	173daf58-5274-4150-b358-6acfe355adf4_gdc_realn_rehead.bam	79f5e4bf5821245bc1620dec1fbc33f3	10302746591	released
39a69491-d742-40b7-a3e4-9cacf3191436	28bf290c-78ac-4e4b-974b-1daf23aed223_gdc_realn_rehead.bam	18a49e78a040ea37b63b2f690df543ed	8155621689	released
03da1258-ea97-4bc0-b662-c89a8810b1ca	ed55df05-5bb7-48af-90c7-6d2a79dfa7eb_gdc_realn_rehead.bam	e91b501c7133db23428a4ad7afd5410d	6868658229	released
c4219318-5dc7-412d-afa6-f67d3089b502	dade32cb-36c7-4d12-b36d-35bb35a0448d_gdc_realn_rehead.bam	b988bc972b6d36560fc142a8cea804fd	7800513752	released
76575097-374b-4fb2-8054-2a31b4204165	cdf62af5-4b1a-4f5b-a983-d1bc19c8aac7_gdc_realn_rehead.bam	17d48cc1f0da0f7f54485c5be293f24b	8584569806	released
edb23f00-3813-49fd-8295-497f3fe4b9dc	c0da5bf9-c2d2-4006-a6f2-aa2b3423cce5_gdc_realn_rehead.bam	b970a64e035425dfb5f2a297fe680bab	10381724982	released
75de8d1f-5b33-4710-b31e-d54adad2234b	2ee8f8f5-f8a4-429b-b72d-37922973136e_gdc_realn_rehead.bam	0ed0479ccdc2bc2c5592abfb2af0ccc2	7307392727	released
4b7b8eb8-d939-411c-be5e-cf41a5521963	63e80fbd-bc32-4e09-9c2c-ac79dd426743_gdc_realn_rehead.bam	06bb07c5fa2793457bdd79ea023e0e36	7165937076	released
4dd1f726-6d93-42ac-8206-16cc285f2264	03ea145a-3b12-47bd-8bd1-9cd17062d8e2_gdc_realn_rehead.bam	cf8e11986b5ec6bc8b75c4f12fafb81f	7118620806	released
9d31f395-85e7-4ad8-95a3-0cc796c4b81d	675ed3eb-812c-4aee-9539-a7e9904438ae_gdc_realn_rehead.bam	1926031083f771e08e9de553ae1325e6	8768507833	released
3a716b4c-2a44-44ee-a93b-f4d1622cb383	3d40a292-9515-4b0d-8fa7-9ff8f05d2af9_gdc_realn_rehead.bam	f8a4fd314f8a75d1e0fd8126257efd0c	6973040416	released
75898a6d-75e4-4dca-a7ed-c11056e0c9c4	5ec6d07d-388d-41dc-aa5c-4b73207ab780_gdc_realn_rehead.bam	37287badd642e21107f5f90646a46c06	7702294657	released
d00cbe98-abe9-443e-bec8-16c87e6dc48e	5fa01a44-f39b-4fc2-aa99-c8d9ed4c46ad_gdc_realn_rehead.bam	e11f521924cf6f27cb3698e05f6ef2e8	6711216595	released
17a5e9eb-a036-46d1-aaf5-25cf66096005	24639fc4-17e4-4b17-bcb2-c4a57e527785_gdc_realn_rehead.bam	0b5d40fc5931a49dd14c2059dd91b1b4	9098504337	released
0738f1b2-aa50-4921-82e1-d3614b40f98d	1e955781-abdf-4592-9e1d-f15f3688e5a0_gdc_realn_rehead.bam	19435367427c4b2ba5b537b9da51447d	8165976763	released
6020c955-a3fa-4386-8f7e-8829824140e1	969a8506-1561-4767-bf8a-87437281bbc7_gdc_realn_rehead.bam	b8b430e47416e26c907c138210f0be50	12786215254	released
1657bc3b-7477-4194-aa80-edc27ea4380d	0510776c-56a5-478d-8696-4bc4bb9f2526_gdc_realn_rehead.bam	3418f2b4b67de59a18167bd43a9bf59d	8574283037	released
